# Supplementary material for: Three-Dimensional Biologically Relevant Spectrum (BRS-3D): Shape Similarity Profile Based on PDB Ligands as Molecular Descriptors
Source: Molecules. 2016 Nov 17;21(11):1554. doi: 10.3390/molecules21111554 (PMC6273508; doi:10.3390/molecules21111554)
Supplement: Supplementary file 2 [file molecules-21-01554-s002.zip]

Archive with 300 entries (300 files):
- 6.mol2
- 7.mol2
- 8.mol2
- 9.mol2
- 10.mol2
- 11.mol2
- 12.mol2
- 13.mol2
- 14.mol2
- 15.mol2
- 16.mol2
- 17.mol2
- 18.mol2
- 19.mol2
- 20.mol2
- 21.mol2
- 22.mol2
- 23.mol2
- 24.mol2
- 25.mol2
- 26.mol2
- 27.mol2
- 28.mol2
- 29.mol2
- 30.mol2
- 31.mol2
- 32.mol2
- 33.mol2
- 34.mol2
- 35.mol2
- 36.mol2
- 37.mol2
- 38.mol2
- 39.mol2
- 40.mol2
- 41.mol2
- 42.mol2
- 43.mol2
- 44.mol2
- 45.mol2
- 46.mol2
- 47.mol2
- 48.mol2
- 49.mol2
- 50.mol2
- 51.mol2
- 52.mol2
- 53.mol2
- 54.mol2
- 55.mol2
- 56.mol2
- 57.mol2
- 58.mol2
- 59.mol2
- 60.mol2
- 61.mol2
- 62.mol2
- 63.mol2
- 64.mol2
- 65.mol2
- 66.mol2
- 67.mol2
- 68.mol2
- 69.mol2
- 70.mol2
- 71.mol2
- 72.mol2
- 73.mol2
- 74.mol2
- 75.mol2
- 76.mol2
- 77.mol2
- 78.mol2
- 79.mol2
- 80.mol2
- 81.mol2
- 82.mol2
- 83.mol2
- 84.mol2
- 85.mol2
- 86.mol2
- 87.mol2
- 88.mol2
- 89.mol2
- 90.mol2
- 91.mol2
- 92.mol2
- 93.mol2
- 94.mol2
- 95.mol2
- 96.mol2
- 97.mol2
- 98.mol2
- 99.mol2
- 100.mol2
- 101.mol2
- 102.mol2
- 103.mol2
- 104.mol2
- 105.mol2
- 106.mol2
- 107.mol2
- 108.mol2
- 109.mol2
- 110.mol2
- 111.mol2
- 112.mol2
- 113.mol2
- 114.mol2
- 115.mol2
- 116.mol2
- 117.mol2
- 118.mol2
- 119.mol2
- 120.mol2
- 121.mol2
- 122.mol2
- 123.mol2
- 124.mol2
- 125.mol2
- 126.mol2
- 127.mol2
- 128.mol2
- 129.mol2
- 130.mol2
- 131.mol2
- 132.mol2
- 133.mol2
- 134.mol2
- 135.mol2
- 136.mol2
- 137.mol2
- 138.mol2
- 139.mol2
- 140.mol2
- 141.mol2
- 142.mol2
- 143.mol2
- 144.mol2
- 145.mol2
- 146.mol2
- 147.mol2
- 148.mol2
- 149.mol2
- 150.mol2
- 151.mol2
- 152.mol2
- 153.mol2
- 154.mol2
- 155.mol2
- 156.mol2
- 157.mol2
- 158.mol2
- 159.mol2
- 160.mol2
- 161.mol2
- 162.mol2
- 163.mol2
- 164.mol2
- 165.mol2
- 166.mol2
- 167.mol2
- 168.mol2
- 169.mol2
- 170.mol2
- 171.mol2
- 172.mol2
- 173.mol2
- 174.mol2
- 175.mol2
- 176.mol2
- 177.mol2
- 178.mol2
- 179.mol2
- 180.mol2
- 181.mol2
- 182.mol2
- 183.mol2
- 184.mol2
- 185.mol2
- 186.mol2
- 187.mol2
- 188.mol2
- 189.mol2
- 190.mol2
- 191.mol2
- 192.mol2
- 193.mol2
- 194.mol2
- 195.mol2
- 196.mol2
- 197.mol2
- 198.mol2
- 199.mol2
- 200.mol2
- 201.mol2
- 202.mol2
- 203.mol2
- 204.mol2
- 205.mol2
- 206.mol2
- 207.mol2
- 208.mol2
- 209.mol2
- 210.mol2
- 211.mol2
- 212.mol2
- 213.mol2
- 214.mol2
- 215.mol2
- 216.mol2
- 217.mol2
- 218.mol2
- 219.mol2
- 220.mol2
- 221.mol2
- 222.mol2
- 223.mol2
- 224.mol2
- 225.mol2
- 226.mol2
- 227.mol2
- 228.mol2
- 229.mol2
- 230.mol2
- 231.mol2
- 232.mol2
- 233.mol2
- 234.mol2
- 235.mol2
- 236.mol2
- 237.mol2
- 238.mol2
- 239.mol2
- 240.mol2
- 241.mol2
- 242.mol2
- 243.mol2
- 244.mol2
- 245.mol2
- 246.mol2
- 247.mol2
- 248.mol2
- 249.mol2
- 250.mol2
- 251.mol2
- 252.mol2
- 253.mol2
- 254.mol2
- 255.mol2
- 256.mol2
- 257.mol2
- 258.mol2
- 259.mol2
- 260.mol2
- 261.mol2
- 262.mol2
- 263.mol2
- 264.mol2
- 265.mol2
- 266.mol2
- 267.mol2
- 268.mol2
- 269.mol2
- 270.mol2
- 271.mol2
- 272.mol2
- 273.mol2
- 274.mol2
- 275.mol2
- 276.mol2
- 277.mol2
- 278.mol2
- 279.mol2
- 280.mol2
- 281.mol2
- 282.mol2
- 283.mol2
- 284.mol2
- 285.mol2
- 286.mol2
- 287.mol2
- 288.mol2
- 289.mol2
- 290.mol2
- 291.mol2
- 292.mol2
- 293.mol2
- 294.mol2
- 295.mol2
- 296.mol2
- 297.mol2
- 298.mol2
- 299.mol2
- 300.mol2
- 1.mol2
- 2.mol2
- 3.mol2
- 4.mol2
- 5.mol2
