# Supplementary material for: Three-Dimensional Biologically Relevant Spectrum (BRS-3D): Shape Similarity Profile Based on PDB Ligands as Molecular Descriptors
Source: Molecules. 2016 Nov 17;21(11):1554. doi: 10.3390/molecules21111554 (PMC6273508; doi:10.3390/molecules21111554)
Supplement: Supplementary file 2 [file molecules-21-01554-s002.zip › 6.mol2]

@<TRIPOS>MOLECULE
1fel_FEN
    62    63     1
SMALL
NO_CHARGES
@<TRIPOS>ATOM
      1 C1          32.2060  18.0170  44.9120 C.3            1 <1>                0.0000
      2 C2          31.4600  19.3350  44.6300 C.2            1 <1>                0.0000
      3 C3          30.4970  19.7410  45.5170 C.2            1 <1>                0.0000
      4 C4          30.5380  19.4970  46.9440 C.2            1 <1>                0.0000
      5 C5          31.6860  19.3430  47.6850 C.2            1 <1>                0.0000
      6 C6          31.7220  19.1650  49.1370 C.2            1 <1>                0.0000
      7 C7          30.4940  19.6290  49.9570 C.3            1 <1>                0.0000
      8 C8          32.9670  19.0730  49.6650 C.2            1 <1>                0.0000
      9 C9          33.3290  18.8500  51.0780 C.2            1 <1>                0.0000
     10 C10         34.6280  18.6400  51.4470 C.2            1 <1>                0.0000
     11 C11         35.0420  18.6420  52.8300 C.2            1 <1>                0.0000
     12 C12         33.9950  19.0050  53.8390 C.3            1 <1>                0.0000
     13 C13         36.3600  18.3450  53.1990 C.2            1 <1>                0.0000
     14 C14         36.8230  18.2890  54.6160 C.2            1 <1>                0.0000
     15 O15         36.4150  16.9920  54.6620 O.2            1 <1>                0.0000
     16 N16         37.5720  19.1520  55.3590 N.am           1 <1>                0.0000
     17 C17         38.4300  18.6370  56.3130 C.ar           1 <1>                0.0000
     18 C18         38.9940  17.3620  56.1980 C.ar           1 <1>                0.0000
     19 C19         39.8840  16.8490  57.1800 C.ar           1 <1>                0.0000
     20 C20         40.2220  17.5770  58.3050 C.ar           1 <1>                0.0000
     21 O21         41.0060  17.0890  59.2680 O.3            1 <1>                0.0000
     22 C22         39.6830  18.8480  58.4460 C.ar           1 <1>                0.0000
     23 C23         38.8100  19.3570  57.4730 C.ar           1 <1>                0.0000
     24 C24         29.7800  21.0980  45.2060 C.3            1 <1>                0.0000
     25 C25         30.7450  22.1590  45.7020 C.3            1 <1>                0.0000
     26 C26         28.5270  21.4670  46.0520 C.3            1 <1>                0.0000
     27 C27         29.7480  21.2660  43.6890 C.3            1 <1>                0.0000
     28 C28         29.7110  19.9040  43.0410 C.3            1 <1>                0.0000
     29 C29         31.1250  19.4390  43.1440 C.3            1 <1>                0.0000
     30 H1          32.9404  17.8334  44.1139 H              1 <1>                0.0000
     31 H2          31.4847  17.1871  44.9446 H              1 <1>                0.0000
     32 H3          32.7256  18.0894  45.8788 H              1 <1>                0.0000
     33 H4          29.5870  19.4304  47.4703 H              1 <1>                0.0000
     34 H5          32.6363  19.3543  47.1533 H              1 <1>                0.0000
     35 H6          30.6698  19.4306  51.0246 H              1 <1>                0.0000
     36 H7          29.6016  19.0789  49.6240 H              1 <1>                0.0000
     37 H8          30.3379  20.7072  49.8053 H              1 <1>                0.0000
     38 H9          33.7956  19.1755  48.9658 H              1 <1>                0.0000
     39 H10         32.5493  18.8528  51.8382 H              1 <1>                0.0000
     40 H11         35.3744  18.4657  50.6734 H              1 <1>                0.0000
     41 H12         34.4310  18.9706  54.8483 H              1 <1>                0.0000
     42 H13         33.1610  18.2906  53.7753 H              1 <1>                0.0000
     43 H14         33.6246  20.0203  53.6340 H              1 <1>                0.0000
     44 H15         37.0842  18.1446  52.4108 H              1 <1>                0.0000
     45 H16         37.5022  20.1394  55.2167 H              1 <1>                0.0000
     46 H17         38.7460  16.7500  55.3383 H              1 <1>                0.0000
     47 H18         40.3087  15.8611  57.0431 H              1 <1>                0.0000
     48 H19         41.1156  17.7426  59.9487 H              1 <1>                0.0000
     49 H20         39.9375  19.4496  59.3111 H              1 <1>                0.0000
     50 H21         38.4052  20.3524  57.6158 H              1 <1>                0.0000
     51 H22         30.3176  23.1564  45.5217 H              1 <1>                0.0000
     52 H23         31.6999  22.0665  45.1639 H              1 <1>                0.0000
     53 H24         30.9169  22.0232  46.7800 H              1 <1>                0.0000
     54 H25         27.7055  20.7763  45.8110 H              1 <1>                0.0000
     55 H26         28.2192  22.4975  45.8212 H              1 <1>                0.0000
     56 H27         28.7706  21.3880  47.1218 H              1 <1>                0.0000
     57 H28         30.6477  21.8061  43.3593 H              1 <1>                0.0000
     58 H29         28.8522  21.8354  43.4005 H              1 <1>                0.0000
     59 H30         29.3950  19.9757  41.9898 H              1 <1>                0.0000
     60 H31         29.0330  19.2278  43.5824 H              1 <1>                0.0000
     61 H32         31.2340  18.4555  42.6635 H              1 <1>                0.0000
     62 H33         31.7956  20.1618  42.6563 H              1 <1>                0.0000
@<TRIPOS>BOND
    1    1    2 1     
    2    2   29 1     
    3    2    3 2     
    4    3    4 1     
    5    3   24 1     
    6    4    5 2     
    7    5    6 1     
    8    6    7 1     
    9    6    8 2     
   10    8    9 1     
   11    9   10 2     
   12   10   11 1     
   13   11   12 1     
   14   11   13 2     
   15   13   14 1     
   16   14   15 2     
   17   14   16 am    
   18   16   17 1     
   19   17   23 ar    
   20   17   18 ar    
   21   18   19 ar    
   22   19   20 ar    
   23   20   21 1     
   24   20   22 ar    
   25   22   23 ar    
   26   24   25 1     
   27   24   26 1     
   28   24   27 1     
   29   27   28 1     
   30   28   29 1     
   31    1   30 1     
   32    1   31 1     
   33    1   32 1     
   34    4   33 1     
   35    5   34 1     
   36    7   35 1     
   37    7   36 1     
   38    7   37 1     
   39    8   38 1     
   40    9   39 1     
   41   10   40 1     
   42   12   41 1     
   43   12   42 1     
   44   12   43 1     
   45   13   44 1     
   46   16   45 1     
   47   18   46 1     
   48   19   47 1     
   49   21   48 1     
   50   22   49 1     
   51   23   50 1     
   52   25   51 1     
   53   25   52 1     
   54   25   53 1     
   55   26   54 1     
   56   26   55 1     
   57   26   56 1     
   58   27   57 1     
   59   27   58 1     
   60   28   59 1     
   61   28   60 1     
   62   29   61 1     
   63   29   62 1     
@<TRIPOS>SUBSTRUCTURE
      1 ****           1
@<TRIPOS>SET
DONOR_HYDROGENS      STATIC     ATOMS    <user>   **** ""
2 45 48
ATOM$RED        STATIC     ATOMS    COLORGROUP SYSTEM
2 45 48
