# Supplementary material for: Three-Dimensional Biologically Relevant Spectrum (BRS-3D): Shape Similarity Profile Based on PDB Ligands as Molecular Descriptors
Source: Molecules. 2016 Nov 17;21(11):1554. doi: 10.3390/molecules21111554 (PMC6273508; doi:10.3390/molecules21111554)
Supplement: Supplementary file 2 [file molecules-21-01554-s002.zip › 7.mol2]

@<TRIPOS>MOLECULE
1k7l_544
    70    73     1
SMALL
NO_CHARGES
@<TRIPOS>ATOM
      1 C1          42.8710  29.4350  14.8220 C.3            1 <1>                0.0000
      2 C2          43.3730  28.1340  15.4750 C.3            1 <1>                0.0000
      3 C4          43.7820  27.1020  14.6430 C.3            1 <1>                0.0000
      4 C5          44.3270  25.6870  15.0700 C.2            1 <1>                0.0000
      5 O6          44.4800  25.4630  16.2750 O.2            1 <1>                0.0000
      6 C7          44.6690  24.6390  14.1260 C.ar           1 <1>                0.0000
      7 C8          44.5100  24.8010  12.7030 C.ar           1 <1>                0.0000
      8 C9          44.8470  23.7460  11.8190 C.ar           1 <1>                0.0000
      9 C10         45.3420  22.5160  12.3300 C.ar           1 <1>                0.0000
     10 C11         45.5090  22.3270  13.7310 C.ar           1 <1>                0.0000
     11 C12         45.1770  23.3730  14.6210 C.ar           1 <1>                0.0000
     12 N13         43.4290  27.8930  16.8680 N.4            1 <1>                0.0000
     13 C14         43.0300  28.7670  18.0570 C.3            1 <1>                0.0000
     14 C16         43.0160  27.9660  19.4330 C.3            1 <1>                0.0000
     15 C17         42.1510  26.6840  19.3390 C.ar           1 <1>                0.0000
     16 C18         42.7960  25.4360  19.0860 C.ar           1 <1>                0.0000
     17 C19         42.0520  24.2530  18.9850 C.ar           1 <1>                0.0000
     18 C20         40.6430  24.2740  19.1310 C.ar           1 <1>                0.0000
     19 O21         40.0130  23.0110  19.0060 O.3            1 <1>                0.0000
     20 C22         38.5820  22.9280  18.7970 C.3            1 <1>                0.0000
     21 C23         38.2970  21.4890  18.3740 C.3            1 <1>                0.0000
     22 C24         38.4530  21.2620  16.8510 C.2            1 <1>                0.0000
     23 N25         37.3540  21.2870  16.0270 N.2            1 <1>                0.0000
     24 C26         37.8610  21.0460  14.7380 C.2            1 <1>                0.0000
     25 O27         39.2460  20.8790  14.7760 O.3            1 <1>                0.0000
     26 C28         39.6350  21.0080  16.0700 C.2            1 <1>                0.0000
     27 C29         41.1060  20.8860  16.5230 C.3            1 <1>                0.0000
     28 C30         37.0930  20.9770  13.5810 C.ar           1 <1>                0.0000
     29 C31         37.7350  20.7250  12.3260 C.ar           1 <1>                0.0000
     30 C32         36.9700  20.6480  11.1360 C.ar           1 <1>                0.0000
     31 C33         35.5590  20.8250  11.1770 C.ar           1 <1>                0.0000
     32 C34         34.8980  21.0780  12.4150 C.ar           1 <1>                0.0000
     33 C35         35.6440  21.1590  13.6070 C.ar           1 <1>                0.0000
     34 C36         39.9740  25.5500  19.3930 C.ar           1 <1>                0.0000
     35 C37         40.7240  26.7300  19.4940 C.ar           1 <1>                0.0000
     36 C38         43.4870  30.1870  18.1280 C.2            1 <1>                0.0000
     37 O39         44.6780  30.4510  17.9440 O.co2          1 <1>                0.0000
     38 O40         42.6270  31.0540  18.3700 O.co2          1 <1>                0.0000
     39 H1          42.9386  29.3458  13.7277 H              1 <1>                0.0000
     40 H2          43.4914  30.2781  15.1601 H              1 <1>                0.0000
     41 H3          41.8244  29.6105  15.1116 H              1 <1>                0.0000
     42 H4          44.3913  28.5487  15.5065 H              1 <1>                0.0000
     43 H5          44.5826  27.5376  14.0272 H              1 <1>                0.0000
     44 H6          42.9081  26.8876  14.0103 H              1 <1>                0.0000
     45 H7          44.1303  25.7356  12.3063 H              1 <1>                0.0000
     46 H8          44.7268  23.8777  10.7498 H              1 <1>                0.0000
     47 H9          45.5949  21.7137  11.6463 H              1 <1>                0.0000
     48 H10         45.8886  21.3862  14.1128 H              1 <1>                0.0000
     49 H11         45.3035  23.2279  15.6878 H              1 <1>                0.0000
     50 H12         44.4007  27.6853  17.0374 H              1 <1>                0.0000
     51 H13         42.8804  27.0562  16.9897 H              1 <1>                0.0000
     52 H14         41.9563  28.9103  17.8657 H              1 <1>                0.0000
     53 H15         42.6061  28.6160  20.2201 H              1 <1>                0.0000
     54 H16         44.0470  27.6826  19.6914 H              1 <1>                0.0000
     55 H17         43.8734  25.4031  18.9707 H              1 <1>                0.0000
     56 H18         42.5587  23.3140  18.7936 H              1 <1>                0.0000
     57 H19         38.2708  23.6267  18.0065 H              1 <1>                0.0000
     58 H20         38.0461  23.1652  19.7279 H              1 <1>                0.0000
     59 H21         37.2656  21.2372  18.6617 H              1 <1>                0.0000
     60 H22         38.9973  20.8240  18.9006 H              1 <1>                0.0000
     61 H23         41.7435  20.6873  15.6489 H              1 <1>                0.0000
     62 H24         41.2010  20.0587  17.2417 H              1 <1>                0.0000
     63 H25         41.4216  21.8251  17.0011 H              1 <1>                0.0000
     64 H26         38.8102  20.5927  12.2863 H              1 <1>                0.0000
     65 H27         37.4621  20.4533  10.1899 H              1 <1>                0.0000
     66 H28         34.9824  20.7672  10.2609 H              1 <1>                0.0000
     67 H29         33.8221  21.2079  12.4387 H              1 <1>                0.0000
     68 H30         35.1411  21.3570  14.5467 H              1 <1>                0.0000
     69 H31         38.8967  25.5822  19.5091 H              1 <1>                0.0000
     70 H32         40.2284  27.6743  19.6885 H              1 <1>                0.0000
@<TRIPOS>BOND
    1    1    2 1     
    2    2    3 1     
    3    2   12 1     
    4    3    4 1     
    5    4    5 2     
    6    4    6 1     
    7    6   11 ar    
    8    6    7 ar    
    9    7    8 ar    
   10    8    9 ar    
   11    9   10 ar    
   12   10   11 ar    
   13   12   13 1     
   14   13   14 1     
   15   13   36 1     
   16   14   15 1     
   17   15   35 ar    
   18   15   16 ar    
   19   16   17 ar    
   20   17   18 ar    
   21   18   19 1     
   22   18   34 ar    
   23   19   20 1     
   24   20   21 1     
   25   21   22 1     
   26   22   26 2     
   27   22   23 1     
   28   23   24 2     
   29   24   25 1     
   30   24   28 1     
   31   25   26 1     
   32   26   27 1     
   33   28   33 ar    
   34   28   29 ar    
   35   29   30 ar    
   36   30   31 ar    
   37   31   32 ar    
   38   32   33 ar    
   39   34   35 ar    
   40   36   37 ar    
   41   36   38 ar    
   42    1   39 1     
   43    1   40 1     
   44    1   41 1     
   45    2   42 1     
   46    3   43 1     
   47    3   44 1     
   48    7   45 1     
   49    8   46 1     
   50    9   47 1     
   51   10   48 1     
   52   11   49 1     
   53   12   50 1     
   54   12   51 1     
   55   13   52 1     
   56   14   53 1     
   57   14   54 1     
   58   16   55 1     
   59   17   56 1     
   60   20   57 1     
   61   20   58 1     
   62   21   59 1     
   63   21   60 1     
   64   27   61 1     
   65   27   62 1     
   66   27   63 1     
   67   29   64 1     
   68   30   65 1     
   69   31   66 1     
   70   32   67 1     
   71   33   68 1     
   72   34   69 1     
   73   35   70 1     
@<TRIPOS>SUBSTRUCTURE
      1 ****           1
@<TRIPOS>SET
DONOR_HYDROGENS      STATIC     ATOMS    <user>   **** ""
2 50 51
ATOM$RED        STATIC     ATOMS    COLORGROUP SYSTEM
2 50 51
