# Supplementary material for: Three-Dimensional Biologically Relevant Spectrum (BRS-3D): Shape Similarity Profile Based on PDB Ligands as Molecular Descriptors
Source: Molecules. 2016 Nov 17;21(11):1554. doi: 10.3390/molecules21111554 (PMC6273508; doi:10.3390/molecules21111554)
Supplement: Supplementary file 2 [file molecules-21-01554-s002.zip › 8.mol2]

@<TRIPOS>MOLECULE
3gww_SFX
    41    42     1
SMALL
NO_CHARGES
@<TRIPOS>ATOM
      1 C1          28.9220  16.0250  24.2290 C.3            1 <1>                0.0000
      2 N2          28.4010  16.8520  25.3040 N.4            1 <1>                0.0000
      3 C5          27.9530  18.2080  25.0380 C.3            1 <1>                0.0000
      4 C6          26.4320  18.3540  24.9520 C.3            1 <1>                0.0000
      5 C7          26.0580  19.3770  23.8770 C.3            1 <1>                0.0000
      6 O8          26.8260  20.5660  24.0840 O.3            1 <1>                0.0000
      7 C9          27.0500  21.5070  23.1090 C.ar           1 <1>                0.0000
      8 C10         27.7110  22.6790  23.4710 C.ar           1 <1>                0.0000
      9 C11         27.9580  23.6640  22.5170 C.ar           1 <1>                0.0000
     10 C12         27.5440  23.4780  21.1970 C.ar           1 <1>                0.0000
     11 C13         26.8840  22.3020  20.8290 C.ar           1 <1>                0.0000
     12 C14         26.6370  21.3170  21.7840 C.ar           1 <1>                0.0000
     13 C15         27.8130  24.5380  20.1680 C.3            1 <1>                0.0000
     14 F16         28.6310  24.0470  19.2590 F              1 <1>                0.0000
     15 F17         26.6790  24.9030  19.5960 F              1 <1>                0.0000
     16 F18         28.3760  25.5930  20.7270 F              1 <1>                0.0000
     17 C19         24.5980  19.6850  23.8680 C.ar           1 <1>                0.0000
     18 C20         24.0190  20.4980  24.8500 C.ar           1 <1>                0.0000
     19 C21         22.6510  20.7740  24.8160 C.ar           1 <1>                0.0000
     20 C22         21.8540  20.2480  23.7990 C.ar           1 <1>                0.0000
     21 C23         22.4280  19.4410  22.8160 C.ar           1 <1>                0.0000
     22 C24         23.7960  19.1640  22.8490 C.ar           1 <1>                0.0000
     23 H1          29.2060  15.0403  24.6286 H              1 <1>                0.0000
     24 H2          29.8052  16.5103  23.7881 H              1 <1>                0.0000
     25 H3          28.1493  15.8982  23.4565 H              1 <1>                0.0000
     26 H4          29.1303  16.9191  25.9966 H              1 <1>                0.0000
     27 H5          27.6129  16.3582  25.6927 H              1 <1>                0.0000
     28 H6          28.3867  18.5345  24.0813 H              1 <1>                0.0000
     29 H7          28.3179  18.8581  25.8468 H              1 <1>                0.0000
     30 H8          26.0440  18.6910  25.9245 H              1 <1>                0.0000
     31 H9          25.9876  17.3806  24.6972 H              1 <1>                0.0000
     32 H10         26.3204  18.9566  22.8950 H              1 <1>                0.0000
     33 H11         28.0333  22.8246  24.4957 H              1 <1>                0.0000
     34 H12         28.4720  24.5754  22.8001 H              1 <1>                0.0000
     35 H13         26.5650  22.1563  19.8033 H              1 <1>                0.0000
     36 H14         26.1254  20.4041  21.5013 H              1 <1>                0.0000
     37 H15         24.6348  20.9143  25.6390 H              1 <1>                0.0000
     38 H16         22.2067  21.3990  25.5822 H              1 <1>                0.0000
     39 H17         20.7924  20.4655  23.7725 H              1 <1>                0.0000
     40 H18         21.8111  19.0287  22.0258 H              1 <1>                0.0000
     41 H19         24.2385  18.5413  22.0799 H              1 <1>                0.0000
@<TRIPOS>BOND
    1    1    2 1     
    2    2    3 1     
    3    3    4 1     
    4    4    5 1     
    5    5    6 1     
    6    5   17 1     
    7    6    7 1     
    8    7   12 ar    
    9    7    8 ar    
   10    8    9 ar    
   11    9   10 ar    
   12   10   11 ar    
   13   10   13 1     
   14   11   12 ar    
   15   13   14 1     
   16   13   15 1     
   17   13   16 1     
   18   17   22 ar    
   19   17   18 ar    
   20   18   19 ar    
   21   19   20 ar    
   22   20   21 ar    
   23   21   22 ar    
   24    1   23 1     
   25    1   24 1     
   26    1   25 1     
   27    2   26 1     
   28    2   27 1     
   29    3   28 1     
   30    3   29 1     
   31    4   30 1     
   32    4   31 1     
   33    5   32 1     
   34    8   33 1     
   35    9   34 1     
   36   11   35 1     
   37   12   36 1     
   38   18   37 1     
   39   19   38 1     
   40   20   39 1     
   41   21   40 1     
   42   22   41 1     
@<TRIPOS>SUBSTRUCTURE
      1 ****           1
@<TRIPOS>SET
DONOR_HYDROGENS      STATIC     ATOMS    <user>   **** ""
2 26 27
ATOM$RED        STATIC     ATOMS    COLORGROUP SYSTEM
2 26 27
