# Supplementary material for: Three-Dimensional Biologically Relevant Spectrum (BRS-3D): Shape Similarity Profile Based on PDB Ligands as Molecular Descriptors
Source: Molecules. 2016 Nov 17;21(11):1554. doi: 10.3390/molecules21111554 (PMC6273508; doi:10.3390/molecules21111554)
Supplement: Supplementary file 2 [file molecules-21-01554-s002.zip › 9.mol2]

@<TRIPOS>MOLECULE
3npc_B96
   77    81     1     0     1
SMALL
NO_CHARGES
@<TRIPOS>ATOM
      1 C1         57.7700   86.2530   24.5580 C.3       1 <1>         0.0000 
      2 C2         57.0410   87.2600   23.7160 C.ar      1 <1>         0.0000 
      3 C3         56.3280   88.2760   24.3250 C.ar      1 <1>         0.0000 
      4 C4         55.6580   89.1980   23.5510 C.ar      1 <1>         0.0000 
      5 C5         55.7180   89.1010   22.1610 C.ar      1 <1>         0.0000 
      6 C6         56.4310   88.0790   21.5430 C.ar      1 <1>         0.0000 
      7 C7         57.0890   87.1560   22.3300 C.ar      1 <1>         0.0000 
      8 N1         55.0520   90.0210   21.3470 N.pl3     1 <1>         0.0000 
      9 N2         54.3200   89.6620   20.2300 N.2       1 <1>         0.0000 
     10 C8         53.8390   90.7450   19.6850 C.2       1 <1>         0.0000 
     11 C9         54.2570   91.8500   20.4430 C.2       1 <1>         0.0000 
     12 C10        55.0210   91.3760   21.4730 C.2       1 <1>         0.0000 
     13 N3         55.6620   92.0790   22.4960 N.am      1 <1>         0.0000 
     14 C11        55.1140   93.0950   23.2000 C.2       1 <1>         0.0000 
     15 O1         53.9950   93.5140   22.9440 O.2       1 <1>         0.0000 
     16 N4         55.8580   93.6470   24.2000 N.am      1 <1>         0.0000 
     17 C12        55.3940   94.6710   25.0440 C.ar      1 <1>         0.0000 
     18 C13        54.1880   94.4730   25.7060 C.ar      1 <1>         0.0000 
     19 C14        53.6560   95.4390   26.5610 C.ar      1 <1>         0.0000 
     20 C15        54.3240   96.6080   26.8010 C.ar      1 <1>         0.0000 
     21 O2         53.8230   97.5580   27.6520 O.3       1 <1>         0.0000 
     22 C16        52.5530   97.2350   28.2240 C.3       1 <1>         0.0000 
     23 C17        52.0450   98.4780   28.9690 C.3       1 <1>         0.0000 
     24 N5         51.2430   99.3520   28.0750 N.4       1 <1>         0.0000 
     25 C18        50.7890  100.5210   28.8500 C.3       1 <1>         0.0000 
     26 C19        49.9490  101.4070   27.9280 C.3       1 <1>         0.0000 
     27 O3         50.7460  101.8520   26.8280 O.3       1 <1>         0.0000 
     28 C20        51.2060  100.7320   26.0670 C.3       1 <1>         0.0000 
     29 C21        52.0860   99.8740   26.9750 C.3       1 <1>         0.0000 
     30 C22        55.5760   96.8530   26.1510 C.ar      1 <1>         0.0000 
     31 C23        56.3010   98.0560   26.3630 C.ar      1 <1>         0.0000 
     32 C24        57.4950   98.2700   25.7310 C.ar      1 <1>         0.0000 
     33 C25        58.0200   97.3030   24.8580 C.ar      1 <1>         0.0000 
     34 C26        57.3590   96.1310   24.6260 C.ar      1 <1>         0.0000 
     35 C27        56.1220   95.8730   25.2630 C.ar      1 <1>         0.0000 
     36 C28        52.9850   90.7630   18.4420 C.3       1 <1>         0.0000 
     37 C29        51.8270   91.7480   18.6160 C.3       1 <1>         0.0000 
     38 C30        52.3950   89.3780   18.1480 C.3       1 <1>         0.0000 
     39 C31        53.8880   91.1630   17.2750 C.3       1 <1>         0.0000 
     40 H1         58.2762   85.5268   23.9050 H         1 <1>         0.0000 
     41 H2         57.0520   85.7268   25.2042 H         1 <1>         0.0000 
     42 H3         58.5159   86.7676   25.1816 H         1 <1>         0.0000 
     43 H4         56.2963   88.3468   25.4062 H         1 <1>         0.0000 
     44 H5         55.0885   89.9929   24.0189 H         1 <1>         0.0000 
     45 H6         56.4691   88.0088   20.4619 H         1 <1>         0.0000 
     46 H7         57.6444   86.3484   21.8670 H         1 <1>         0.0000 
     47 H8         54.0167   92.8938   20.2466 H         1 <1>         0.0000 
     48 H9         56.5976   91.8103   22.7251 H         1 <1>         0.0000 
     49 H10        56.7867   93.3040   24.3412 H         1 <1>         0.0000 
     50 H11        53.6476   93.5456   25.5544 H         1 <1>         0.0000 
     51 H12        52.7007   95.2605   27.0413 H         1 <1>         0.0000 
     52 H13        52.6615   96.3957   28.9267 H         1 <1>         0.0000 
     53 H14        51.8440   96.9589   27.4297 H         1 <1>         0.0000 
     54 H15        52.9073   99.0468   29.3469 H         1 <1>         0.0000 
     55 H16        51.4179   98.1580   29.8142 H         1 <1>         0.0000 
     56 H17        50.4574   98.8406   27.7044 H         1 <1>         0.0000 
     57 H18        51.6589  101.0850   29.2177 H         1 <1>         0.0000 
     58 H19        50.1800  100.1885   29.7036 H         1 <1>         0.0000 
     59 H20        49.5845  102.2787   28.4913 H         1 <1>         0.0000 
     60 H21        49.0920  100.8310   27.5488 H         1 <1>         0.0000 
     61 H22        51.7903  101.0821   25.2033 H         1 <1>         0.0000 
     62 H23        50.3471  100.1424   25.7140 H         1 <1>         0.0000 
     63 H24        52.5095   99.0369   26.4006 H         1 <1>         0.0000 
     64 H25        52.9019  100.4849   27.3885 H         1 <1>         0.0000 
     65 H26        55.9044   98.8113   27.0318 H         1 <1>         0.0000 
     66 H27        58.0392   99.1912   25.9049 H         1 <1>         0.0000 
     67 H28        58.9648   97.4901   24.3606 H         1 <1>         0.0000 
     68 H29        57.7832   95.3958   23.9517 H         1 <1>         0.0000 
     69 H30        51.2106   91.7538   17.7050 H         1 <1>         0.0000 
     70 H31        52.2274   92.7569   18.7942 H         1 <1>         0.0000 
     71 H32        51.2105   91.4413   19.4738 H         1 <1>         0.0000 
     72 H33        53.2110   88.6518   18.0189 H         1 <1>         0.0000 
     73 H34        51.7951   89.4229   17.2271 H         1 <1>         0.0000 
     74 H35        51.7559   89.0660   18.9872 H         1 <1>         0.0000 
     75 H36        54.3203   92.1556   17.4695 H         1 <1>         0.0000 
     76 H37        53.2965   91.1959   16.3482 H         1 <1>         0.0000 
     77 H38        54.6969   90.4254   17.1677 H         1 <1>         0.0000 
@<TRIPOS>BOND
     1    1    2 1    
     2    2    7 ar   
     3    2    3 ar   
     4    3    4 ar   
     5    4    5 ar   
     6    5    6 ar   
     7    5    8 1    
     8    6    7 ar   
     9    8   12 1    
    10    8    9 1    
    11    9   10 2    
    12   10   11 1    
    13   10   36 1    
    14   11   12 2    
    15   12   13 1    
    16   13   14 am   
    17   14   15 2    
    18   14   16 am   
    19   16   17 1    
    20   17   35 ar   
    21   17   18 ar   
    22   18   19 ar   
    23   19   20 ar   
    24   20   21 1    
    25   20   30 ar   
    26   21   22 1    
    27   22   23 1    
    28   23   24 1    
    29   24   29 1    
    30   24   25 1    
    31   25   26 1    
    32   26   27 1    
    33   27   28 1    
    34   28   29 1    
    35   30   35 ar   
    36   30   31 ar   
    37   31   32 ar   
    38   32   33 ar   
    39   33   34 ar   
    40   34   35 ar   
    41   36   37 1    
    42   36   38 1    
    43   36   39 1    
    44    1   40 1    
    45    1   41 1    
    46    1   42 1    
    47    3   43 1    
    48    4   44 1    
    49    6   45 1    
    50    7   46 1    
    51   11   47 1    
    52   13   48 1    
    53   16   49 1    
    54   18   50 1    
    55   19   51 1    
    56   22   52 1    
    57   22   53 1    
    58   23   54 1    
    59   23   55 1    
    60   24   56 1    
    61   25   57 1    
    62   25   58 1    
    63   26   59 1    
    64   26   60 1    
    65   28   61 1    
    66   28   62 1    
    67   29   63 1    
    68   29   64 1    
    69   31   65 1    
    70   32   66 1    
    71   33   67 1    
    72   34   68 1    
    73   37   69 1    
    74   37   70 1    
    75   37   71 1    
    76   38   72 1    
    77   38   73 1    
    78   38   74 1    
    79   39   75 1    
    80   39   76 1    
    81   39   77 1    
@<TRIPOS>SUBSTRUCTURE
     1 ****        1 PERM              0 ****  ****    0 ROOT 
@<TRIPOS>SET
DONOR_HYDROGENS STATIC     ATOMS    <user>   **** ""
3 48 49 56
