# Supplementary material for: Three-Dimensional Biologically Relevant Spectrum (BRS-3D): Shape Similarity Profile Based on PDB Ligands as Molecular Descriptors
Source: Molecules. 2016 Nov 17;21(11):1554. doi: 10.3390/molecules21111554 (PMC6273508; doi:10.3390/molecules21111554)
Supplement: Supplementary file 2 [file molecules-21-01554-s002.zip › 10.mol2]

@<TRIPOS>MOLECULE
1jg0_DDT
   78    82     1     0     2
SMALL
NO_CHARGES
@<TRIPOS>ATOM
      1 C1         13.1240   45.7410   -9.6610 C.3       1 <1>         0.0000 
      2 N2         12.2220   45.0150  -10.6130 N.pl3     1 <1>         0.0000 
      3 C3         11.3780   43.9150  -10.0630 C.3       1 <1>         0.0000 
      4 C4         12.1980   45.3490  -12.0080 C.ar      1 <1>         0.0000 
      5 C5         12.1960   46.7170  -12.3120 C.ar      1 <1>         0.0000 
      6 C6         12.1270   47.1940  -13.6490 C.ar      1 <1>         0.0000 
      7 C7         11.9800   46.3000  -14.6780 C.ar      1 <1>         0.0000 
      8 C8         11.9170   44.8870  -14.4250 C.ar      1 <1>         0.0000 
      9 C9         12.0350   44.3680  -13.0880 C.ar      1 <1>         0.0000 
     10 C10        12.0990   42.9460  -12.9300 C.ar      1 <1>         0.0000 
     11 C11        12.0540   42.0800  -14.0010 C.ar      1 <1>         0.0000 
     12 C12        11.9190   42.5930  -15.3100 C.ar      1 <1>         0.0000 
     13 C13        11.8400   43.9640  -15.5200 C.ar      1 <1>         0.0000 
     14 S14        11.4730   44.5980  -17.1250 S.o2      1 <1>         0.0000 
     15 O15        12.5580   45.5440  -17.5160 O.2       1 <1>         0.0000 
     16 O16        11.2670   43.3940  -17.9880 O.2       1 <1>         0.0000 
     17 N17        10.0340   45.4760  -16.9210 N.pl3     1 <1>         0.0000 
     18 C18         8.6860   44.8120  -16.7180 C.3       1 <1>         0.0000 
     19 C19         7.6460   45.8160  -16.0970 C.3       1 <1>         0.0000 
     20 C20         8.0650   46.2340  -14.6920 C.ar      1 <1>         0.0000 
     21 C21         8.2620   45.2460  -13.7050 C.ar      1 <1>         0.0000 
     22 C22         8.5670   45.6160  -12.3900 C.ar      1 <1>         0.0000 
     23 C23         8.6690   46.9930  -12.0990 C.ar      1 <1>         0.0000 
     24 C24         8.4830   48.0000  -13.0630 C.ar      1 <1>         0.0000 
     25 C25         8.1780   47.6030  -14.3680 C.ar      1 <1>         0.0000 
     26 O26         9.2130   47.3710  -10.8920 O.3       1 <1>         0.0000 
     27 S27         8.3090   47.4430   -9.5600 S.o2      1 <1>         0.0000 
     28 O28         7.0540   46.7170   -9.7430 O.2       1 <1>         0.0000 
     29 O29         9.1200   47.0780   -8.3820 O.2       1 <1>         0.0000 
     30 C30         7.9020   49.1340   -9.4920 C.ar      1 <1>         0.0000 
     31 C31         6.5800   49.5220   -9.5450 C.ar      1 <1>         0.0000 
     32 C32         6.2480   50.8900   -9.4020 C.ar      1 <1>         0.0000 
     33 C33         7.2390   51.8350   -9.2070 C.ar      1 <1>         0.0000 
     34 C34         8.6230   51.4660   -9.1560 C.ar      1 <1>         0.0000 
     35 C35         8.9600   50.0830   -9.3050 C.ar      1 <1>         0.0000 
     36 C36        10.3290   49.6710   -9.2290 C.ar      1 <1>         0.0000 
     37 C37        11.3280   50.5900   -8.9770 C.ar      1 <1>         0.0000 
     38 C38        11.0160   51.9570   -8.7910 C.ar      1 <1>         0.0000 
     39 C39         9.6970   52.3910   -8.8540 C.ar      1 <1>         0.0000 
     40 N40         9.4200   53.7580   -8.7050 N.4       1 <1>         0.0000 
     41 C41        10.3550   54.5750   -7.8700 C.3       1 <1>         0.0000 
     42 C42         8.9430   54.4450   -9.9600 C.3       1 <1>         0.0000 
     43 C43         8.1450   44.0880  -17.9820 C.2       1 <1>         0.0000 
     44 O44         7.9400   44.7890  -18.9960 O.co2     1 <1>         0.0000 
     45 O45         7.9650   42.8490  -17.9410 O.co2     1 <1>         0.0000 
     46 H1         12.9901   45.3353   -8.6474 H         1 <1>         0.0000 
     47 H2         12.8736   46.8121   -9.6632 H         1 <1>         0.0000 
     48 H3         14.1702   45.6083   -9.9737 H         1 <1>         0.0000 
     49 H4         10.7732   43.4778  -10.8711 H         1 <1>         0.0000 
     50 H5         10.7134   44.3171   -9.2842 H         1 <1>         0.0000 
     51 H6         12.0249   43.1388   -9.6282 H         1 <1>         0.0000 
     52 H7         12.2488   47.4345  -11.5012 H         1 <1>         0.0000 
     53 H8         12.1901   48.2566  -13.8536 H         1 <1>         0.0000 
     54 H9         11.9103   46.6642  -15.6966 H         1 <1>         0.0000 
     55 H10        12.1861   42.5355  -11.9305 H         1 <1>         0.0000 
     56 H11        12.1219   41.0102  -13.8396 H         1 <1>         0.0000 
     57 H12        11.8769   41.9142  -16.1541 H         1 <1>         0.0000 
     58 H13        10.0787   46.5049  -16.9358 H         1 <1>         0.0000 
     59 H14         8.8431   44.0247  -15.9660 H         1 <1>         0.0000 
     60 H15         6.6605   45.3298  -16.0491 H         1 <1>         0.0000 
     61 H16         7.5833   46.7099  -16.7349 H         1 <1>         0.0000 
     62 H17         8.1770   44.1972  -13.9655 H         1 <1>         0.0000 
     63 H18         8.7200   44.8687  -11.6198 H         1 <1>         0.0000 
     64 H19         8.5731   49.0484  -12.8028 H         1 <1>         0.0000 
     65 H20         8.0271   48.3521  -15.1369 H         1 <1>         0.0000 
     66 H21         5.8003   48.7840   -9.6952 H         1 <1>         0.0000 
     67 H22         5.2100   51.1995   -9.4456 H         1 <1>         0.0000 
     68 H23         6.9631   52.8768   -9.0903 H         1 <1>         0.0000 
     69 H24        10.5837   48.6269   -9.3708 H         1 <1>         0.0000 
     70 H25        12.3595   50.2614   -8.9213 H         1 <1>         0.0000 
     71 H26        11.8096   52.6698   -8.5983 H         1 <1>         0.0000 
     72 H27         8.5895   53.7414   -8.1340 H         1 <1>         0.0000 
     73 H28        10.0092   55.6190   -7.8472 H         1 <1>         0.0000 
     74 H29        11.3653   54.5328   -8.3029 H         1 <1>         0.0000 
     75 H30        10.3778   54.1739   -6.8460 H         1 <1>         0.0000 
     76 H31         8.2642   53.7757  -10.5090 H         1 <1>         0.0000 
     77 H32         9.8073   54.6913  -10.5943 H         1 <1>         0.0000 
     78 H33         8.4095   55.3689   -9.6921 H         1 <1>         0.0000 
@<TRIPOS>BOND
     1    1    2 1    
     2    2    3 1    
     3    2    4 1    
     4    4    9 ar   
     5    4    5 ar   
     6    5    6 ar   
     7    6    7 ar   
     8    7    8 ar   
     9    8   13 ar   
    10    8    9 ar   
    11    9   10 ar   
    12   10   11 ar   
    13   11   12 ar   
    14   12   13 ar   
    15   13   14 1    
    16   14   15 2    
    17   14   16 2    
    18   14   17 1    
    19   17   18 1    
    20   18   19 1    
    21   18   43 1    
    22   19   20 1    
    23   20   25 ar   
    24   20   21 ar   
    25   21   22 ar   
    26   22   23 ar   
    27   23   24 ar   
    28   23   26 1    
    29   24   25 ar   
    30   26   27 1    
    31   27   28 2    
    32   27   29 2    
    33   27   30 1    
    34   30   35 ar   
    35   30   31 ar   
    36   31   32 ar   
    37   32   33 ar   
    38   33   34 ar   
    39   34   39 ar   
    40   34   35 ar   
    41   35   36 ar   
    42   36   37 ar   
    43   37   38 ar   
    44   38   39 ar   
    45   39   40 1    
    46   40   41 1    
    47   40   42 1    
    48   43   44 ar   
    49   43   45 ar   
    50    1   46 1    
    51    1   47 1    
    52    1   48 1    
    53    3   49 1    
    54    3   50 1    
    55    3   51 1    
    56    5   52 1    
    57    6   53 1    
    58    7   54 1    
    59   10   55 1    
    60   11   56 1    
    61   12   57 1    
    62   17   58 1    
    63   18   59 1    
    64   19   60 1    
    65   19   61 1    
    66   21   62 1    
    67   22   63 1    
    68   24   64 1    
    69   25   65 1    
    70   31   66 1    
    71   32   67 1    
    72   33   68 1    
    73   36   69 1    
    74   37   70 1    
    75   38   71 1    
    76   40   72 1    
    77   41   73 1    
    78   41   74 1    
    79   41   75 1    
    80   42   76 1    
    81   42   77 1    
    82   42   78 1    
@<TRIPOS>SUBSTRUCTURE
     1 ****        1 PERM              0 ****  ****    0 ROOT 
@<TRIPOS>SET
DONOR_HYDROGENS STATIC     ATOMS    <user>   **** ""
2 58 72
ATOM$RED        STATIC     ATOMS    COLORGROUP SYSTEM 
2 58 72
