# Supplementary material for: Three-Dimensional Biologically Relevant Spectrum (BRS-3D): Shape Similarity Profile Based on PDB Ligands as Molecular Descriptors
Source: Molecules. 2016 Nov 17;21(11):1554. doi: 10.3390/molecules21111554 (PMC6273508; doi:10.3390/molecules21111554)
Supplement: Supplementary file 2 [file molecules-21-01554-s002.zip › 11.mol2]

@<TRIPOS>MOLECULE
1eno_NAD
    70    74     1
PROTEIN
NO_CHARGES
@<TRIPOS>ATOM
      1 C6N          1.0400  14.1890  43.0770 C.ar           1 NAD1             100.0000
      2 N1N          1.8010  14.7330  44.1230 N.pl3          1 NAD1              90.9000
      3 C1D          3.2870  14.9820  43.8360 C.3            1 NAD1              62.1100
      4 O4D          3.5120  16.3210  43.4930 O.3            1 NAD1             100.0000
      5 C4D          4.5740  16.4320  42.5040 C.3            1 NAD1              69.1500
      6 C5D          4.0540  17.0940  41.2840 C.3            1 NAD1             100.0000
      7 O5D          4.3210  18.4720  41.3610 O.3            1 NAD1             100.0000
      8 PN           3.1110  19.4130  41.7270 P.3            1 NAD1             100.0000
      9 O3           2.8880  20.1660  40.2890 O.3            1 NAD1             100.0000
     10 PA           2.8550  19.6040  38.8440 P.3            1 NAD1             100.0000
     11 O1A          1.4830  19.2780  38.3810 O.co2          1 NAD1              89.1900
     12 O2A          3.5640  20.4720  37.8750 O.co2          1 NAD1             100.0000
     13 O5B          3.6750  18.2490  39.0630 O.3            1 NAD1             100.0000
     14 C5B          3.8010  17.3190  37.9800 C.3            1 NAD1              47.4100
     15 C4B          5.1330  17.5140  37.3090 C.3            1 NAD1              39.1600
     16 O4B          5.3850  16.3760  36.4510 O.3            1 NAD1              35.5300
     17 C1B          5.6680  16.8080  35.1610 C.3            1 NAD1              51.8100
     18 C2B          4.9990  18.1570  35.0430 C.3            1 NAD1              83.4300
     19 C3B          5.2600  18.7560  36.4240 C.3            1 NAD1              28.8100
     20 O3B          6.5560  19.3670  36.5980 O.3            1 NAD1              48.6500
     21 O2B          5.5600  18.9250  33.9660 O.3            1 NAD1              36.7400
     22 N9A          5.1970  15.8420  34.1970 N.pl3          1 NAD1              33.0600
     23 C8A          3.9330  15.4450  33.8980 C.2            1 NAD1              39.8500
     24 N7A          3.9160  14.4580  32.9960 N.2            1 NAD1              23.6300
     25 C5A          5.2560  14.2430  32.6890 C.ar           1 NAD1              19.4900
     26 C6A          5.9170  13.3490  31.8010 C.ar           1 NAD1              28.1300
     27 N6A          5.2980  12.4510  31.0380 N.pl3          1 NAD1              22.5800
     28 N1A          7.2720  13.4320  31.7360 N.ar           1 NAD1              19.3800
     29 C2A          7.9160  14.3490  32.5170 C.ar           1 NAD1              54.8600
     30 N3A          7.4090  15.2010  33.3610 N.ar           1 NAD1              24.7100
     31 C4A          6.0560  15.1030  33.4060 C.ar           1 NAD1              19.5700
     32 O1N          1.8890  18.6510  42.0770 O.co2          1 NAD1             100.0000
     33 O2N          3.4600  20.3810  42.7790 O.co2          1 NAD1             100.0000
     34 C3D          5.0540  15.0890  42.2270 C.3            1 NAD1              58.7300
     35 O3D          6.1830  14.6660  43.0170 O.3            1 NAD1             100.0000
     36 C2D          3.8230  14.3030  42.5770 C.3            1 NAD1              37.1200
     37 O2D          4.3540  13.1270  42.7050 O.3            1 NAD1              84.0000
     38 C2N          1.1970  14.9940  45.4110 C.ar           1 NAD1              76.6400
     39 C3N         -0.1660  14.8890  45.5190 C.ar           1 NAD1             100.0000
     40 C7N         -0.8220  15.2050  46.9250 C.2            1 NAD1             100.0000
     41 O7N         -0.1140  15.6150  47.8420 O.2            1 NAD1              95.1700
     42 N7N         -2.1430  14.9740  47.0420 N.am           1 NAD1              67.8300
     43 C4N         -0.9960  14.3920  44.4800 C.ar           1 NAD1             100.0000
     44 C5N         -0.2890  14.0560  43.3280 C.ar           1 NAD1             100.0000
     45 H1           1.4825  13.8946  42.1322 H              1 NAD1               0.0000
     46 H2           3.8709  14.6847  44.7195 H              1 NAD1               0.0000
     47 H3           5.3986  17.0354  42.9114 H              1 NAD1               0.0000
     48 H4           2.9684  16.9324  41.2111 H              1 NAD1               0.0000
     49 H5           4.5480  16.6719  40.3965 H              1 NAD1               0.0000
     50 H6           2.9944  17.4912  37.2522 H              1 NAD1               0.0000
     51 H7           3.7319  16.2920  38.3678 H              1 NAD1               0.0000
     52 H8           5.9024  17.5680  38.0933 H              1 NAD1               0.0000
     53 H9           6.7539  16.9263  35.0316 H              1 NAD1               0.0000
     54 H10          3.9184  18.0466  34.8697 H              1 NAD1               0.0000
     55 H11          4.4884  19.5011  36.6678 H              1 NAD1               0.0000
     56 H12          6.6284  19.7099  37.4810 H              1 NAD1               0.0000
     57 H13          5.3634  18.5011  33.1389 H              1 NAD1               0.0000
     58 H14          3.0381  15.8796  34.3410 H              1 NAD1               0.0000
     59 H15          5.8454  11.8367  30.4184 H              1 NAD1               0.0000
     60 H16          4.2716  12.3704  31.0671 H              1 NAD1               0.0000
     61 H17          8.9955  14.3703  32.4212 H              1 NAD1               0.0000
     62 H18          5.3129  14.9811  41.1634 H              1 NAD1               0.0000
     63 H19          6.4281  13.7817  42.7710 H              1 NAD1               0.0000
     64 H20          3.0541  14.3049  41.7904 H              1 NAD1               0.0000
     65 H21          3.6795  12.4982  42.9333 H              1 NAD1               0.0000
     66 H22          1.8046  15.2650  46.2668 H              1 NAD1               0.0000
     67 H23         -2.6077  15.1565  47.9085 H              1 NAD1               0.0000
     68 H24         -2.6596  14.6199  46.2624 H              1 NAD1               0.0000
     69 H25         -2.0706  14.2849  44.5737 H              1 NAD1               0.0000
     70 H26         -0.8781  13.6312  42.5233 H              1 NAD1               0.0000
@<TRIPOS>BOND
    1    1    2 ar    
    2    1   44 ar    
    3    2    3 1     
    4    2   38 ar    
    5    3    4 1     
    6    3   36 1     
    7    4    5 1     
    8    5    6 1     
    9    5   34 1     
   10    6    7 1     
   11    7    8 1     
   12    8    9 1     
   13    8   32 ar    
   14    8   33 ar    
   15    9   10 1     
   16   10   11 ar    
   17   10   12 ar    
   18   10   13 1     
   19   13   14 1     
   20   14   15 1     
   21   15   16 1     
   22   15   19 1     
   23   16   17 1     
   24   17   18 1     
   25   17   22 1     
   26   18   19 1     
   27   18   21 1     
   28   19   20 1     
   29   22   23 1     
   30   22   31 1     
   31   23   24 2     
   32   24   25 1     
   33   25   26 ar    
   34   25   31 ar    
   35   26   27 1     
   36   26   28 ar    
   37   28   29 ar    
   38   29   30 ar    
   39   30   31 ar    
   40   34   35 1     
   41   34   36 1     
   42   36   37 1     
   43   38   39 ar    
   44   39   40 1     
   45   39   43 ar    
   46   40   41 2     
   47   40   42 am    
   48   43   44 ar    
   49    1   45 1     
   50    3   46 1     
   51    5   47 1     
   52    6   48 1     
   53    6   49 1     
   54   14   50 1     
   55   14   51 1     
   56   15   52 1     
   57   17   53 1     
   58   18   54 1     
   59   19   55 1     
   60   20   56 1     
   61   21   57 1     
   62   23   58 1     
   63   27   59 1     
   64   27   60 1     
   65   29   61 1     
   66   34   62 1     
   67   35   63 1     
   68   36   64 1     
   69   37   65 1     
   70   38   66 1     
   71   42   67 1     
   72   42   68 1     
   73   43   69 1     
   74   44   70 1     
@<TRIPOS>SUBSTRUCTURE
      1 NAD1          44
@<TRIPOS>SET
DONOR_HYDROGENS      STATIC     ATOMS    <user>   **** ""
8 56 57 59 60 63 65 67 68
ATOM$RED        STATIC     ATOMS    COLORGROUP SYSTEM
8 56 57 59 60 63 65 67 68
