# Supplementary material for: Three-Dimensional Biologically Relevant Spectrum (BRS-3D): Shape Similarity Profile Based on PDB Ligands as Molecular Descriptors
Source: Molecules. 2016 Nov 17;21(11):1554. doi: 10.3390/molecules21111554 (PMC6273508; doi:10.3390/molecules21111554)
Supplement: Supplementary file 2 [file molecules-21-01554-s002.zip › 12.mol2]

@<TRIPOS>MOLECULE
1cbq_RE9
    49    50     1
SMALL
NO_CHARGES
@<TRIPOS>ATOM
      1 C1          66.8120  34.7300  33.9690 C.3            1 <1>                0.0000
      2 C2          67.9500  35.0050  33.0770 C.2            1 <1>                0.0000
      3 C3          68.5500  34.0930  32.3180 C.2            1 <1>                0.0000
      4 C4          68.2380  32.6760  32.1970 C.2            1 <1>                0.0000
      5 O5          67.9960  32.0020  33.2130 O.co2          1 <1>                0.0000
      6 O6          68.2290  32.1710  31.0570 O.co2          1 <1>                0.0000
      7 C7          68.4710  36.3840  32.9840 C.2            1 <1>                0.0000
      8 C8          68.0210  37.4830  33.6540 C.2            1 <1>                0.0000
      9 C9          68.5680  38.8640  33.3950 C.3            1 <1>                0.0000
     10 C10         69.1490  39.3800  34.7540 C.3            1 <1>                0.0000
     11 C11         68.0310  39.7200  35.7790 C.3            1 <1>                0.0000
     12 C12         68.2230  41.1940  36.0970 C.2            1 <1>                0.0000
     13 C13         69.2430  41.7350  35.3620 C.2            1 <1>                0.0000
     14 C14         69.8540  40.7310  34.5100 C.2            1 <1>                0.0000
     15 C15         70.8590  40.9440  33.6360 C.2            1 <1>                0.0000
     16 C16         69.6870  43.1990  35.4130 C.3            1 <1>                0.0000
     17 C17         69.0620  43.8990  36.6150 C.3            1 <1>                0.0000
     18 C18         67.5640  43.5260  36.8180 C.3            1 <1>                0.0000
     19 C19         67.3750  42.0010  37.1090 C.3            1 <1>                0.0000
     20 C20         65.9130  41.6280  36.9870 C.3            1 <1>                0.0000
     21 C21         67.7960  41.6540  38.5400 C.3            1 <1>                0.0000
     22 C22         69.9930  38.2830  35.3820 C.3            1 <1>                0.0000
     23 H1          66.5552  33.6617  33.9170 H              1 <1>                0.0000
     24 H2          65.9460  35.3309  33.6545 H              1 <1>                0.0000
     25 H3          67.0843  34.9918  35.0021 H              1 <1>                0.0000
     26 H4          69.3795  34.4511  31.7101 H              1 <1>                0.0000
     27 H5          69.3077  36.5404  32.3047 H              1 <1>                0.0000
     28 H6          67.2394  37.3590  34.4021 H              1 <1>                0.0000
     29 H7          67.7649  39.5310  33.0485 H              1 <1>                0.0000
     30 H8          69.3623  38.8208  32.6352 H              1 <1>                0.0000
     31 H9          68.1419  39.1109  36.6882 H              1 <1>                0.0000
     32 H10         67.0378  39.5456  35.3397 H              1 <1>                0.0000
     33 H11         71.2924  41.9381  33.5363 H              1 <1>                0.0000
     34 H12         71.2371  40.1219  33.0301 H              1 <1>                0.0000
     35 H13         69.3686  43.7073  34.4909 H              1 <1>                0.0000
     36 H14         70.7829  43.2433  35.4965 H              1 <1>                0.0000
     37 H15         69.1365  44.9864  36.4665 H              1 <1>                0.0000
     38 H16         69.6210  43.6131  37.5182 H              1 <1>                0.0000
     39 H17         67.0065  43.7853  35.9059 H              1 <1>                0.0000
     40 H18         67.1664  44.1016  37.6669 H              1 <1>                0.0000
     41 H19         65.7901  40.5545  37.1932 H              1 <1>                0.0000
     42 H20         65.5622  41.8481  35.9679 H              1 <1>                0.0000
     43 H21         65.3243  42.2102  37.7112 H              1 <1>                0.0000
     44 H22         68.8570  41.9074  38.6817 H              1 <1>                0.0000
     45 H23         67.6496  40.5779  38.7146 H              1 <1>                0.0000
     46 H24         67.1839  42.2275  39.2516 H              1 <1>                0.0000
     47 H25         70.8036  38.0041  34.6927 H              1 <1>                0.0000
     48 H26         69.3625  37.4039  35.5813 H              1 <1>                0.0000
     49 H27         70.4237  38.6470  36.3264 H              1 <1>                0.0000
@<TRIPOS>BOND
    1    1    2 1     
    2    2    3 2     
    3    2    7 1     
    4    3    4 1     
    5    4    5 ar    
    6    4    6 ar    
    7    7    8 2     
    8    8    9 1     
    9    9   10 1     
   10   10   14 1     
   11   10   11 1     
   12   10   22 1     
   13   11   12 1     
   14   12   19 1     
   15   12   13 2     
   16   13   14 1     
   17   13   16 1     
   18   14   15 2     
   19   16   17 1     
   20   17   18 1     
   21   18   19 1     
   22   19   20 1     
   23   19   21 1     
   24    1   23 1     
   25    1   24 1     
   26    1   25 1     
   27    3   26 1     
   28    7   27 1     
   29    8   28 1     
   30    9   29 1     
   31    9   30 1     
   32   11   31 1     
   33   11   32 1     
   34   15   33 1     
   35   15   34 1     
   36   16   35 1     
   37   16   36 1     
   38   17   37 1     
   39   17   38 1     
   40   18   39 1     
   41   18   40 1     
   42   20   41 1     
   43   20   42 1     
   44   20   43 1     
   45   21   44 1     
   46   21   45 1     
   47   21   46 1     
   48   22   47 1     
   49   22   48 1     
   50   22   49 1     
@<TRIPOS>SUBSTRUCTURE
      1 ****           1
