# Supplementary material for: Three-Dimensional Biologically Relevant Spectrum (BRS-3D): Shape Similarity Profile Based on PDB Ligands as Molecular Descriptors
Source: Molecules. 2016 Nov 17;21(11):1554. doi: 10.3390/molecules21111554 (PMC6273508; doi:10.3390/molecules21111554)
Supplement: Supplementary file 2 [file molecules-21-01554-s002.zip › 13.mol2]

@<TRIPOS>MOLECULE
1iyk_MIM
    96    98     1
SMALL
NO_CHARGES
@<TRIPOS>ATOM
      1 C1          21.2820  42.4430  31.8860 C.3            1 <1>                0.0000
      2 C2          19.9720  41.8610  31.5150 C.2            1 <1>                0.0000
      3 N3          19.8040  40.6690  30.9920 N.2            1 <1>                0.0000
      4 C4          18.4750  40.5490  30.8060 C.2            1 <1>                0.0000
      5 C5          17.7900  41.6520  31.2050 C.2            1 <1>                0.0000
      6 N6          18.7550  42.5130  31.6690 N.pl3          1 <1>                0.0000
      7 C7          18.3960  43.8540  32.2050 C.3            1 <1>                0.0000
      8 C8          18.1740  44.8430  31.0570 C.3            1 <1>                0.0000
      9 C9          17.3950  46.0610  31.5600 C.3            1 <1>                0.0000
     10 C10         18.0270  46.7830  32.7650 C.3            1 <1>                0.0000
     11 C11         19.4500  47.2230  32.5290 C.ar           1 <1>                0.0000
     12 C12         20.4760  46.4860  33.1380 C.ar           1 <1>                0.0000
     13 C13         21.7950  46.8700  32.9380 C.ar           1 <1>                0.0000
     14 C14         22.1060  47.9930  32.1390 C.ar           1 <1>                0.0000
     15 C15         21.0690  48.7280  31.5310 C.ar           1 <1>                0.0000
     16 C16         19.7400  48.3420  31.7310 C.ar           1 <1>                0.0000
     17 C17         23.5610  48.4110  31.9430 C.3            1 <1>                0.0000
     18 C18         24.0430  49.3490  33.0440 C.2            1 <1>                0.0000
     19 O19         23.5460  50.4740  33.1840 O.2            1 <1>                0.0000
     20 N20         24.9880  48.9090  33.8120 N.am           1 <1>                0.0000
     21 C21         25.4760  49.7010  34.8800 C.3            1 <1>                0.0000
     22 C22         25.2430  48.9350  36.1790 C.3            1 <1>                0.0000
     23 O23         25.8090  49.6430  37.2500 O.3            1 <1>                0.0000
     24 C24         26.9440  50.0340  34.7080 C.2            1 <1>                0.0000
     25 O25         27.6640  49.2290  34.1100 O.2            1 <1>                0.0000
     26 N26         27.3630  51.1760  35.2050 N.am           1 <1>                0.0000
     27 C27         28.7650  51.5350  35.1420 C.3            1 <1>                0.0000
     28 C28         29.1450  52.4910  33.9840 C.3            1 <1>                0.0000
     29 C29         28.4020  53.8560  34.0320 C.3            1 <1>                0.0000
     30 C30         28.8480  54.7410  32.8490 C.3            1 <1>                0.0000
     31 C31         28.0030  56.0070  32.7610 C.3            1 <1>                0.0000
     32 N32         26.5950  55.6050  32.6570 N.4            1 <1>                0.0000
     33 C36         29.1630  52.0540  36.4890 C.2            1 <1>                0.0000
     34 O37         28.2850  52.3380  37.3120 O.2            1 <1>                0.0000
     35 N38         30.4320  52.1720  36.7020 N.am           1 <1>                0.0000
     36 C39         30.9980  52.6420  37.9630 C.3            1 <1>                0.0000
     37 C40         32.2640  51.8120  38.2430 C.3            1 <1>                0.0000
     38 C41         32.9140  52.1020  39.6120 C.3            1 <1>                0.0000
     39 C42         34.1440  51.1760  39.8340 C.3            1 <1>                0.0000
     40 C43         34.8510  51.4590  41.1750 C.3            1 <1>                0.0000
     41 C44         33.8730  51.3030  42.3600 C.3            1 <1>                0.0000
     42 C45         32.6520  52.2230  42.1590 C.3            1 <1>                0.0000
     43 C46         31.9210  51.9410  40.7990 C.3            1 <1>                0.0000
     44 H1          22.0808  41.7207  31.6619 H              1 <1>                0.0000
     45 H2          21.2888  42.6752  32.9612 H              1 <1>                0.0000
     46 H3          21.4497  43.3653  31.3106 H              1 <1>                0.0000
     47 H4          18.0018  39.6645  30.3822 H              1 <1>                0.0000
     48 H5          16.7143  41.8173  31.1658 H              1 <1>                0.0000
     49 H6          19.2121  44.2191  32.8458 H              1 <1>                0.0000
     50 H7          17.4728  43.7728  32.7976 H              1 <1>                0.0000
     51 H8          17.6027  44.3501  30.2566 H              1 <1>                0.0000
     52 H9          19.1480  45.1701  30.6642 H              1 <1>                0.0000
     53 H10         16.3886  45.7263  31.8517 H              1 <1>                0.0000
     54 H11         17.3163  46.7817  30.7328 H              1 <1>                0.0000
     55 H12         18.0132  46.0989  33.6263 H              1 <1>                0.0000
     56 H13         17.4217  47.6726  32.9936 H              1 <1>                0.0000
     57 H14         20.2421  45.6274  33.7570 H              1 <1>                0.0000
     58 H15         22.5947  46.3023  33.3997 H              1 <1>                0.0000
     59 H16         21.3000  49.5874  30.9120 H              1 <1>                0.0000
     60 H17         18.9356  48.9049  31.2714 H              1 <1>                0.0000
     61 H18         23.6551  48.9236  30.9743 H              1 <1>                0.0000
     62 H19         24.1919  47.5099  31.9438 H              1 <1>                0.0000
     63 H20         25.3767  48.0020  33.6497 H              1 <1>                0.0000
     64 H21         24.9094  50.6433  34.9119 H              1 <1>                0.0000
     65 H22         25.7115  47.9423  36.1079 H              1 <1>                0.0000
     66 H23         24.1621  48.8192  36.3471 H              1 <1>                0.0000
     67 H24         25.6632  49.1650  38.0579 H              1 <1>                0.0000
     68 H25         26.7091  51.8020  35.6299 H              1 <1>                0.0000
     69 H26         29.3285  50.6067  34.9666 H              1 <1>                0.0000
     70 H27         28.9025  51.9968  33.0317 H              1 <1>                0.0000
     71 H28         30.2271  52.6826  34.0325 H              1 <1>                0.0000
     72 H29         28.6376  54.3661  34.9777 H              1 <1>                0.0000
     73 H30         27.3175  53.6830  33.9690 H              1 <1>                0.0000
     74 H31         28.7404  54.1717  31.9140 H              1 <1>                0.0000
     75 H32         29.9024  55.0219  32.9881 H              1 <1>                0.0000
     76 H33         28.2921  56.5880  31.8728 H              1 <1>                0.0000
     77 H34         28.1511  56.6184  33.6633 H              1 <1>                0.0000
     78 H35         26.0145  56.4269  32.5974 H              1 <1>                0.0000
     79 H36         26.3372  55.0700  33.4715 H              1 <1>                0.0000
     80 H37         26.4664  55.0422  31.8307 H              1 <1>                0.0000
     81 H38         31.0603  51.9282  35.9632 H              1 <1>                0.0000
     82 H39         30.2704  52.5021  38.7760 H              1 <1>                0.0000
     83 H40         31.2583  53.7078  37.8832 H              1 <1>                0.0000
     84 H41         33.0016  52.0301  37.4567 H              1 <1>                0.0000
     85 H42         31.9940  50.7463  38.2071 H              1 <1>                0.0000
     86 H43         33.2626  53.1452  39.6026 H              1 <1>                0.0000
     87 H44         34.8606  51.3362  39.0150 H              1 <1>                0.0000
     88 H45         33.8057  50.1294  39.8258 H              1 <1>                0.0000
     89 H46         35.2431  52.4867  41.1651 H              1 <1>                0.0000
     90 H47         35.6830  50.7503  41.2996 H              1 <1>                0.0000
     91 H48         34.3855  51.5765  43.2941 H              1 <1>                0.0000
     92 H49         33.5358  50.2576  42.4192 H              1 <1>                0.0000
     93 H50         32.9903  53.2696  42.1700 H              1 <1>                0.0000
     94 H51         31.9433  52.0580  42.9839 H              1 <1>                0.0000
     95 H52         31.5253  50.9146  40.8052 H              1 <1>                0.0000
     96 H53         31.0914  52.6531  40.6779 H              1 <1>                0.0000
@<TRIPOS>BOND
    1    1    2 1     
    2    2    6 1     
    3    2    3 2     
    4    3    4 1     
    5    4    5 2     
    6    5    6 1     
    7    6    7 1     
    8    7    8 1     
    9    8    9 1     
   10    9   10 1     
   11   10   11 1     
   12   11   16 ar    
   13   11   12 ar    
   14   12   13 ar    
   15   13   14 ar    
   16   14   15 ar    
   17   14   17 1     
   18   15   16 ar    
   19   17   18 1     
   20   18   19 2     
   21   18   20 am    
   22   20   21 1     
   23   21   22 1     
   24   21   24 1     
   25   22   23 1     
   26   24   25 2     
   27   24   26 am    
   28   26   27 1     
   29   27   28 1     
   30   27   33 1     
   31   28   29 1     
   32   29   30 1     
   33   30   31 1     
   34   31   32 1     
   35   33   34 2     
   36   33   35 am    
   37   35   36 1     
   38   36   37 1     
   39   37   38 1     
   40   38   43 1     
   41   38   39 1     
   42   39   40 1     
   43   40   41 1     
   44   41   42 1     
   45   42   43 1     
   46    1   44 1     
   47    1   45 1     
   48    1   46 1     
   49    4   47 1     
   50    5   48 1     
   51    7   49 1     
   52    7   50 1     
   53    8   51 1     
   54    8   52 1     
   55    9   53 1     
   56    9   54 1     
   57   10   55 1     
   58   10   56 1     
   59   12   57 1     
   60   13   58 1     
   61   15   59 1     
   62   16   60 1     
   63   17   61 1     
   64   17   62 1     
   65   20   63 1     
   66   21   64 1     
   67   22   65 1     
   68   22   66 1     
   69   23   67 1     
   70   26   68 1     
   71   27   69 1     
   72   28   70 1     
   73   28   71 1     
   74   29   72 1     
   75   29   73 1     
   76   30   74 1     
   77   30   75 1     
   78   31   76 1     
   79   31   77 1     
   80   32   78 1     
   81   32   79 1     
   82   32   80 1     
   83   35   81 1     
   84   36   82 1     
   85   36   83 1     
   86   37   84 1     
   87   37   85 1     
   88   38   86 1     
   89   39   87 1     
   90   39   88 1     
   91   40   89 1     
   92   40   90 1     
   93   41   91 1     
   94   41   92 1     
   95   42   93 1     
   96   42   94 1     
   97   43   95 1     
   98   43   96 1     
@<TRIPOS>SUBSTRUCTURE
      1 ****           1
@<TRIPOS>SET
DONOR_HYDROGENS      STATIC     ATOMS    <user>   **** ""
7 63 67 68 78 79 80 81
ATOM$RED        STATIC     ATOMS    COLORGROUP SYSTEM
7 63 67 68 78 79 80 81
