# Supplementary material for: Three-Dimensional Biologically Relevant Spectrum (BRS-3D): Shape Similarity Profile Based on PDB Ligands as Molecular Descriptors
Source: Molecules. 2016 Nov 17;21(11):1554. doi: 10.3390/molecules21111554 (PMC6273508; doi:10.3390/molecules21111554)
Supplement: Supplementary file 2 [file molecules-21-01554-s002.zip › 14.mol2]

@<TRIPOS>MOLECULE
1hwk_117
    75    78     1
SMALL
NO_CHARGES
@<TRIPOS>ATOM
      1 C1          19.9060 -34.2730  30.6450 C.3            1 <1>                0.0000
      2 C2          19.7780 -33.1550  29.5910 C.3            1 <1>                0.0000
      3 C3          19.2640 -31.8580  30.2790 C.3            1 <1>                0.0000
      4 C4          21.0790 -32.9130  28.7520 C.2            1 <1>                0.0000
      5 N5          21.0370 -32.9670  27.3500 N.pl3          1 <1>                0.0000
      6 C6          19.8180 -33.2480  26.4930 C.3            1 <1>                0.0000
      7 C7          18.9380 -31.9960  26.3310 C.3            1 <1>                0.0000
      8 C8          17.8050 -32.1840  25.3020 C.3            1 <1>                0.0000
      9 O10         16.6920 -32.7970  25.9200 O.3            1 <1>                0.0000
     10 C11         17.3290 -30.8450  24.7680 C.3            1 <1>                0.0000
     11 C12         18.3840 -30.1220  23.9550 C.3            1 <1>                0.0000
     12 O14         18.5920 -30.8170  22.7420 O.3            1 <1>                0.0000
     13 C15         17.9380 -28.7020  23.6050 C.3            1 <1>                0.0000
     14 C16         19.0720 -27.8840  23.0650 C.2            1 <1>                0.0000
     15 O17         20.0140 -27.4920  23.7420 O.co2          1 <1>                0.0000
     16 O18         18.9420 -27.6410  21.7630 O.co2          1 <1>                0.0000
     17 C19         22.3760 -32.6860  26.9340 C.2            1 <1>                0.0000
     18 C20         22.7640 -32.5980  25.5790 C.ar           1 <1>                0.0000
     19 C21         23.5530 -33.5570  24.9080 C.ar           1 <1>                0.0000
     20 C22         23.8850 -33.3620  23.5560 C.ar           1 <1>                0.0000
     21 C23         23.4300 -32.2070  22.8750 C.ar           1 <1>                0.0000
     22 F24         23.7380 -32.0040  21.5690 F              1 <1>                0.0000
     23 C25         22.6570 -31.2660  23.5310 C.ar           1 <1>                0.0000
     24 C26         22.3330 -31.4620  24.8600 C.ar           1 <1>                0.0000
     25 C27         23.2280 -32.4850  28.0570 C.2            1 <1>                0.0000
     26 C28         24.6300 -32.1990  27.9690 C.ar           1 <1>                0.0000
     27 C29         25.1250 -31.1580  27.1600 C.ar           1 <1>                0.0000
     28 C30         26.5000 -30.9100  27.0560 C.ar           1 <1>                0.0000
     29 C31         27.4180 -31.7000  27.7620 C.ar           1 <1>                0.0000
     30 C32         26.9610 -32.7400  28.5670 C.ar           1 <1>                0.0000
     31 C33         25.5760 -32.9920  28.6680 C.ar           1 <1>                0.0000
     32 C34         22.3860 -32.6210  29.2050 C.2            1 <1>                0.0000
     33 C35         22.7100 -32.4770  30.6950 C.2            1 <1>                0.0000
     34 O36         22.3380 -31.4450  31.2640 O.2            1 <1>                0.0000
     35 N37         23.4040 -33.5200  31.3960 N.am           1 <1>                0.0000
     36 C38         23.7140 -33.5280  32.6430 C.ar           1 <1>                0.0000
     37 C39         23.6020 -34.7150  33.4020 C.ar           1 <1>                0.0000
     38 C40         23.9260 -34.7150  34.7670 C.ar           1 <1>                0.0000
     39 C41         24.3650 -33.5280  35.3940 C.ar           1 <1>                0.0000
     40 C42         24.4810 -32.3410  34.6520 C.ar           1 <1>                0.0000
     41 C43         24.1590 -32.3360  33.2890 C.ar           1 <1>                0.0000
     42 H1          18.9541 -34.3772  31.1864 H              1 <1>                0.0000
     43 H2          20.7058 -34.0173  31.3556 H              1 <1>                0.0000
     44 H3          20.1493 -35.2221  30.1451 H              1 <1>                0.0000
     45 H4          19.0047 -33.4745  28.8769 H              1 <1>                0.0000
     46 H5          19.1713 -31.0577  29.5300 H              1 <1>                0.0000
     47 H6          19.9759 -31.5497  31.0588 H              1 <1>                0.0000
     48 H7          18.2813 -32.0493  30.7346 H              1 <1>                0.0000
     49 H8          19.2238 -34.0429  26.9674 H              1 <1>                0.0000
     50 H9          20.1499 -33.5819  25.4989 H              1 <1>                0.0000
     51 H10         19.5741 -31.1607  26.0030 H              1 <1>                0.0000
     52 H11         18.4894 -31.7545  27.3059 H              1 <1>                0.0000
     53 H12         18.1681 -32.8090  24.4729 H              1 <1>                0.0000
     54 H13         15.9978 -32.9101  25.2815 H              1 <1>                0.0000
     55 H14         17.0459 -30.2088  25.6195 H              1 <1>                0.0000
     56 H15         16.4499 -31.0150  24.1291 H              1 <1>                0.0000
     57 H16         19.3207 -30.0820  24.5304 H              1 <1>                0.0000
     58 H17         19.2529 -30.3673  22.2287 H              1 <1>                0.0000
     59 H18         17.5482 -28.2167  24.5119 H              1 <1>                0.0000
     60 H19         17.1430 -28.7544  22.8465 H              1 <1>                0.0000
     61 H20         23.9012 -34.4394  25.4326 H              1 <1>                0.0000
     62 H21         24.4893 -34.0958  23.0349 H              1 <1>                0.0000
     63 H22         22.3086 -30.3830  23.0075 H              1 <1>                0.0000
     64 H23         21.7280 -30.7191  25.3671 H              1 <1>                0.0000
     65 H24         24.4292 -30.5370  26.6074 H              1 <1>                0.0000
     66 H25         26.8560 -30.1028  26.4261 H              1 <1>                0.0000
     67 H26         28.4807 -31.5017  27.6814 H              1 <1>                0.0000
     68 H27         27.6667 -33.3542  29.1145 H              1 <1>                0.0000
     69 H28         25.2283 -33.8074  29.2919 H              1 <1>                0.0000
     70 H29         23.6731 -34.3204  30.8603 H              1 <1>                0.0000
     71 H30         23.2643 -35.6292  32.9274 H              1 <1>                0.0000
     72 H31         23.8391 -35.6294  35.3426 H              1 <1>                0.0000
     73 H32         24.6128 -33.5330  36.4493 H              1 <1>                0.0000
     74 H33         24.8191 -31.4305  35.1334 H              1 <1>                0.0000
     75 H34         24.2487 -31.4180  32.7195 H              1 <1>                0.0000
@<TRIPOS>BOND
    1    1    2 1     
    2    2    3 1     
    3    2    4 1     
    4    4   32 2     
    5    4    5 1     
    6    5    6 1     
    7    5   17 1     
    8    6    7 1     
    9    7    8 1     
   10    8    9 1     
   11    8   10 1     
   12   10   11 1     
   13   11   12 1     
   14   11   13 1     
   15   13   14 1     
   16   14   15 ar    
   17   14   16 ar    
   18   17   18 1     
   19   17   25 2     
   20   18   24 ar    
   21   18   19 ar    
   22   19   20 ar    
   23   20   21 ar    
   24   21   22 1     
   25   21   23 ar    
   26   23   24 ar    
   27   25   26 1     
   28   25   32 1     
   29   26   31 ar    
   30   26   27 ar    
   31   27   28 ar    
   32   28   29 ar    
   33   29   30 ar    
   34   30   31 ar    
   35   32   33 1     
   36   33   34 2     
   37   33   35 am    
   38   35   36 1     
   39   36   41 ar    
   40   36   37 ar    
   41   37   38 ar    
   42   38   39 ar    
   43   39   40 ar    
   44   40   41 ar    
   45    1   42 1     
   46    1   43 1     
   47    1   44 1     
   48    2   45 1     
   49    3   46 1     
   50    3   47 1     
   51    3   48 1     
   52    6   49 1     
   53    6   50 1     
   54    7   51 1     
   55    7   52 1     
   56    8   53 1     
   57    9   54 1     
   58   10   55 1     
   59   10   56 1     
   60   11   57 1     
   61   12   58 1     
   62   13   59 1     
   63   13   60 1     
   64   19   61 1     
   65   20   62 1     
   66   23   63 1     
   67   24   64 1     
   68   27   65 1     
   69   28   66 1     
   70   29   67 1     
   71   30   68 1     
   72   31   69 1     
   73   35   70 1     
   74   37   71 1     
   75   38   72 1     
   76   39   73 1     
   77   40   74 1     
   78   41   75 1     
@<TRIPOS>SUBSTRUCTURE
      1 ****           1
@<TRIPOS>SET
DONOR_HYDROGENS      STATIC     ATOMS    <user>   **** ""
3 54 58 70
ATOM$RED        STATIC     ATOMS    COLORGROUP SYSTEM
3 54 58 70
