# Supplementary material for: Three-Dimensional Biologically Relevant Spectrum (BRS-3D): Shape Similarity Profile Based on PDB Ligands as Molecular Descriptors
Source: Molecules. 2016 Nov 17;21(11):1554. doi: 10.3390/molecules21111554 (PMC6273508; doi:10.3390/molecules21111554)
Supplement: Supplementary file 2 [file molecules-21-01554-s002.zip › 15.mol2]

@<TRIPOS>MOLECULE
1oyq_T87
    71    75     1
SMALL
NO_CHARGES
@<TRIPOS>ATOM
      1 C1          -6.2810   0.2790  25.3430 C.3            1 <1>                0.0000
      2 C2          -6.0670  -0.1290  26.8150 C.3            1 <1>                0.0000
      3 O3          -5.2870   0.8810  27.4870 O.3            1 <1>                0.0000
      4 C4          -5.3700   0.7670  28.8600 C.2            1 <1>                0.0000
      5 O5          -6.0520  -0.1190  29.3960 O.2            1 <1>                0.0000
      6 C6          -4.6000   1.7620  29.7460 C.3            1 <1>                0.0000
      7 O7          -4.5710   3.0370  29.1000 O.3            1 <1>                0.0000
      8 N8          -3.7730   4.0090  29.8970 N.2            1 <1>                0.0000
      9 C9          -3.6240   5.2410  29.4620 C.2            1 <1>                0.0000
     10 C10         -2.7890   6.2830  30.2730 C.ar           1 <1>                0.0000
     11 C11         -2.0000   7.2410  29.5940 C.ar           1 <1>                0.0000
     12 C12         -1.2420   8.1850  30.3270 C.ar           1 <1>                0.0000
     13 C13         -1.2610   8.1900  31.7450 C.ar           1 <1>                0.0000
     14 C14         -2.0430   7.2420  32.4320 C.ar           1 <1>                0.0000
     15 N15         -2.8060   6.2900  31.6930 N.ar           1 <1>                0.0000
     16 C16         -4.2700   5.6670  28.1120 C.3            1 <1>                0.0000
     17 C17         -5.0300   6.9050  27.7080 C.3            1 <1>                0.0000
     18 C18         -5.7810   5.6030  28.0770 C.3            1 <1>                0.0000
     19 C19         -3.3470   5.1540  26.9540 C.ar           1 <1>                0.0000
     20 C20         -1.9480   4.9610  27.1810 C.ar           1 <1>                0.0000
     21 C21         -1.0780   4.5600  26.1550 C.ar           1 <1>                0.0000
     22 C22         -1.6050   4.3430  24.8400 C.ar           1 <1>                0.0000
     23 N23         -0.9360   3.9540  23.6790 N.pl3          1 <1>                0.0000
     24 C24         -2.0490   3.9470  22.8090 C.2            1 <1>                0.0000
     25 N25         -3.3210   4.2790  23.2760 N.2            1 <1>                0.0000
     26 C26         -3.0180   4.5350  24.5940 C.ar           1 <1>                0.0000
     27 C27         -3.8870   4.9410  25.6560 C.ar           1 <1>                0.0000
     28 C28         -1.9140   3.5810  21.3250 C.3            1 <1>                0.0000
     29 N29         -1.4620   4.6710  20.4280 N.pl3          1 <1>                0.0000
     30 C30         -2.0670   5.9600  20.2190 C.ar           1 <1>                0.0000
     31 C31         -1.2860   6.9720  19.6350 C.ar           1 <1>                0.0000
     32 C32         -1.8370   8.2440  19.4110 C.ar           1 <1>                0.0000
     33 C33         -3.1990   8.5470  19.7670 C.ar           1 <1>                0.0000
     34 C34         -3.9600   7.4910  20.3590 C.ar           1 <1>                0.0000
     35 C35         -3.4050   6.2260  20.5810 C.ar           1 <1>                0.0000
     36 C36         -3.7590   9.8110  19.5430 C.ar           1 <1>                0.0000
     37 N37         -3.1090  10.8320  19.0180 N.pl3          1 <1>                0.0000
     38 N40         -5.0190  10.1310  19.8050 N.pl3          1 <1>                0.0000
     39 C41          0.5100   3.6470  23.4490 C.3            1 <1>                0.0000
     40 H1          -6.8760  -0.4920  24.8316 H              1 <1>                0.0000
     41 H2          -5.3055   0.3797  24.8448 H              1 <1>                0.0000
     42 H3          -6.8143   1.2402  25.3027 H              1 <1>                0.0000
     43 H4          -5.5339  -1.0903  26.8549 H              1 <1>                0.0000
     44 H5          -7.0427  -0.2298  27.3128 H              1 <1>                0.0000
     45 H6          -3.5716   1.4019  29.8968 H              1 <1>                0.0000
     46 H7          -5.1029   1.8538  30.7200 H              1 <1>                0.0000
     47 H8          -1.9760   7.2520  28.5103 H              1 <1>                0.0000
     48 H9          -0.6390   8.9138  29.7976 H              1 <1>                0.0000
     49 H10         -0.6775   8.9186  32.2961 H              1 <1>                0.0000
     50 H11         -2.0651   7.2356  33.5158 H              1 <1>                0.0000
     51 H12         -5.0060   7.2512  26.6642 H              1 <1>                0.0000
     52 H13         -5.0679   7.7737  28.3817 H              1 <1>                0.0000
     53 H14         -6.3535   5.5419  29.0143 H              1 <1>                0.0000
     54 H15         -6.2916   5.0194  27.2968 H              1 <1>                0.0000
     55 H16         -1.5480   5.1293  28.1743 H              1 <1>                0.0000
     56 H17         -0.0222   4.4165  26.3545 H              1 <1>                0.0000
     57 H18         -4.9457   5.0846  25.4729 H              1 <1>                0.0000
     58 H19         -2.8980   3.2396  20.9712 H              1 <1>                0.0000
     59 H20         -1.1896   2.7570  21.2456 H              1 <1>                0.0000
     60 H21         -0.6069   4.4821  19.8858 H              1 <1>                0.0000
     61 H22         -0.2577   6.7705  19.3573 H              1 <1>                0.0000
     62 H23         -1.2232   9.0153  18.9599 H              1 <1>                0.0000
     63 H24         -4.9901   7.6747  20.6422 H              1 <1>                0.0000
     64 H25         -4.0061   5.4457  21.0336 H              1 <1>                0.0000
     65 H26         -3.5886  11.7335  18.8833 H              1 <1>                0.0000
     66 H27         -2.1219  10.7276  18.7429 H              1 <1>                0.0000
     67 H28         -5.6523   9.4323  20.2192 H              1 <1>                0.0000
     68 H29         -5.3643  11.0783  19.5943 H              1 <1>                0.0000
     69 H30          1.0650   3.7686  24.3909 H              1 <1>                0.0000
     70 H31          0.9154   4.3357  22.6931 H              1 <1>                0.0000
     71 H32          0.6129   2.6110  23.0939 H              1 <1>                0.0000
@<TRIPOS>BOND
    1    1    2 1     
    2    2    3 1     
    3    3    4 1     
    4    4    5 2     
    5    4    6 1     
    6    6    7 1     
    7    7    8 1     
    8    8    9 2     
    9    9   10 1     
   10    9   16 1     
   11   10   15 ar    
   12   10   11 ar    
   13   11   12 ar    
   14   12   13 ar    
   15   13   14 ar    
   16   14   15 ar    
   17   16   18 1     
   18   16   17 1     
   19   16   19 1     
   20   17   18 1     
   21   19   27 ar    
   22   19   20 ar    
   23   20   21 ar    
   24   21   22 ar    
   25   22   26 ar    
   26   22   23 1     
   27   23   24 1     
   28   23   39 1     
   29   24   25 2     
   30   24   28 1     
   31   25   26 1     
   32   26   27 ar    
   33   28   29 1     
   34   29   30 1     
   35   30   35 ar    
   36   30   31 ar    
   37   31   32 ar    
   38   32   33 ar    
   39   33   34 ar    
   40   33   36 1     
   41   34   35 ar    
   42   36   37 ar    
   43   36   38 ar    
   44    1   40 1     
   45    1   41 1     
   46    1   42 1     
   47    2   43 1     
   48    2   44 1     
   49    6   45 1     
   50    6   46 1     
   51   11   47 1     
   52   12   48 1     
   53   13   49 1     
   54   14   50 1     
   55   17   51 1     
   56   17   52 1     
   57   18   53 1     
   58   18   54 1     
   59   20   55 1     
   60   21   56 1     
   61   27   57 1     
   62   28   58 1     
   63   28   59 1     
   64   29   60 1     
   65   31   61 1     
   66   32   62 1     
   67   34   63 1     
   68   35   64 1     
   69   37   65 1     
   70   37   66 1     
   71   38   67 1     
   72   38   68 1     
   73   39   69 1     
   74   39   70 1     
   75   39   71 1     
@<TRIPOS>SUBSTRUCTURE
      1 ****           1
@<TRIPOS>SET
DONOR_HYDROGENS      STATIC     ATOMS    <user>   **** ""
5 60 65 66 67 68
ATOM$RED        STATIC     ATOMS    COLORGROUP SYSTEM
5 60 65 66 67 68
