# Supplementary material for: Three-Dimensional Biologically Relevant Spectrum (BRS-3D): Shape Similarity Profile Based on PDB Ligands as Molecular Descriptors
Source: Molecules. 2016 Nov 17;21(11):1554. doi: 10.3390/molecules21111554 (PMC6273508; doi:10.3390/molecules21111554)
Supplement: Supplementary file 2 [file molecules-21-01554-s002.zip › 16.mol2]

@<TRIPOS>MOLECULE
1i8z_INL
   52    55     1     0     2
SMALL
NO_CHARGES
@<TRIPOS>ATOM
      1 C1         -6.5270    9.9610   10.5910 C.3       1 <1>         0.0000 
      2 O2         -6.6000    8.4870    9.8150 O.3       1 <1>         0.0000 
      3 C3         -5.9010    7.3800   10.1620 C.ar      1 <1>         0.0000 
      4 C4         -5.6710    6.2500    9.2340 C.ar      1 <1>         0.0000 
      5 C5         -4.9800    4.9620    9.4990 C.ar      1 <1>         0.0000 
      6 C6         -4.4490    4.9060   10.8600 C.ar      1 <1>         0.0000 
      7 C7         -4.5910    5.9900   11.8120 C.ar      1 <1>         0.0000 
      8 C8         -5.2900    7.1760   11.4220 C.ar      1 <1>         0.0000 
      9 N9         -4.1030    5.8440   13.1700 N.3       1 <1>         0.0000 
     10 C10        -2.7680    5.0980   13.1030 C.2       1 <1>         0.0000 
     11 C11        -2.7850    3.7620   13.8900 C.2       1 <1>         0.0000 
     12 C12        -3.9320    3.2050   14.5940 C.2       1 <1>         0.0000 
     13 C13        -4.0990    1.9930   15.3380 C.2       1 <1>         0.0000 
     14 C14        -5.4080    1.9220   15.8850 C.2       1 <1>         0.0000 
     15 S15        -6.1140    3.1920   15.4520 S.3       1 <1>         0.0000 
     16 C16        -5.1610    3.9930   14.6270 C.2       1 <1>         0.0000 
     17 S17        -5.1930    5.3870   14.0850 S.o2      1 <1>         0.0000 
     18 O18        -6.4060    5.5890   13.4820 O.2       1 <1>         0.0000 
     19 O19        -5.0530    6.2980   15.1230 O.2       1 <1>         0.0000 
     20 S20        -5.9430    0.6900   16.7430 S.o2      1 <1>         0.0000 
     21 O21        -7.3270    0.7100   16.7950 O.2       1 <1>         0.0000 
     22 O22        -5.4330    0.7710   18.0390 O.2       1 <1>         0.0000 
     23 N23        -5.4450   -0.5330   16.1380 N.pl3     1 <1>         0.0000 
     24 C24        -1.6680    5.6690   12.2600 C.3       1 <1>         0.0000 
     25 N25        -1.8960    7.1600   12.8610 N.4       1 <1>         0.0000 
     26 C27        -0.9650    8.2270   12.2380 C.3       1 <1>         0.0000 
     27 C28        -1.3190    9.6400   12.7770 C.3       1 <1>         0.0000 
     28 O29        -1.2940    9.6780   14.3340 O.3       1 <1>         0.0000 
     29 C30        -2.1370    8.5850   14.9930 C.3       1 <1>         0.0000 
     30 C31        -1.8700    7.1860   14.4570 C.3       1 <1>         0.0000 
     31 H1         -7.2008   10.6723   10.0910 H         1 <1>         0.0000 
     32 H2         -5.4966   10.3442   10.5541 H         1 <1>         0.0000 
     33 H3         -6.8356    9.8390   11.6397 H         1 <1>         0.0000 
     34 H4         -6.0574    6.3793    8.2295 H         1 <1>         0.0000 
     35 H5         -4.8817    4.1628    8.7733 H         1 <1>         0.0000 
     36 H6         -3.9237    4.0107   11.1723 H         1 <1>         0.0000 
     37 H7         -5.3566    7.9793   12.1468 H         1 <1>         0.0000 
     38 H8         -1.8586    3.1903   13.9189 H         1 <1>         0.0000 
     39 H9         -3.3303    1.2324   15.4665 H         1 <1>         0.0000 
     40 H10        -5.6838   -1.4460   16.5507 H         1 <1>         0.0000 
     41 H11        -4.8531   -0.4872   15.2963 H         1 <1>         0.0000 
     42 H12        -1.8585    5.5961   11.1791 H         1 <1>         0.0000 
     43 H13        -0.6766    5.2498   12.4867 H         1 <1>         0.0000 
     44 H14        -2.8317    7.4230   12.5941 H         1 <1>         0.0000 
     45 H15        -1.0835    8.2167   11.1445 H         1 <1>         0.0000 
     46 H16         0.0782    7.9922   12.4960 H         1 <1>         0.0000 
     47 H17        -2.3258    9.9139   12.4286 H         1 <1>         0.0000 
     48 H18        -0.5873   10.3643   12.3897 H         1 <1>         0.0000 
     49 H19        -3.1986    8.8211   14.8283 H         1 <1>         0.0000 
     50 H20        -1.9238    8.5879   16.0721 H         1 <1>         0.0000 
     51 H21        -0.8812    6.8521   14.8045 H         1 <1>         0.0000 
     52 H22        -2.6428    6.5027   14.8389 H         1 <1>         0.0000 
@<TRIPOS>BOND
     1    1    2 1    
     2    2    3 1    
     3    3    8 ar   
     4    3    4 ar   
     5    4    5 ar   
     6    5    6 ar   
     7    6    7 ar   
     8    7    8 ar   
     9    7    9 1    
    10    9   17 1    
    11    9   10 1    
    12   10   11 2    
    13   10   24 1    
    14   11   12 1    
    15   12   16 2    
    16   12   13 1    
    17   13   14 2    
    18   14   15 1    
    19   14   20 1    
    20   15   16 1    
    21   16   17 1    
    22   17   18 2    
    23   17   19 2    
    24   20   21 2    
    25   20   22 2    
    26   20   23 1    
    27   24   25 1    
    28   25   30 1    
    29   25   26 1    
    30   26   27 1    
    31   27   28 1    
    32   28   29 1    
    33   29   30 1    
    34    1   31 1    
    35    1   32 1    
    36    1   33 1    
    37    4   34 1    
    38    5   35 1    
    39    6   36 1    
    40    8   37 1    
    41   11   38 1    
    42   13   39 1    
    43   23   40 1    
    44   23   41 1    
    45   24   42 1    
    46   24   43 1    
    47   25   44 1    
    48   26   45 1    
    49   26   46 1    
    50   27   47 1    
    51   27   48 1    
    52   29   49 1    
    53   29   50 1    
    54   30   51 1    
    55   30   52 1    
@<TRIPOS>SUBSTRUCTURE
     1 ****        1 PERM              0 ****  ****    0 ROOT 
@<TRIPOS>SET
DONOR_HYDROGENS STATIC     ATOMS    <user>   **** ""
3 40 41 44
ATOM$RED        STATIC     ATOMS    COLORGROUP SYSTEM 
3 40 41 44
