# Supplementary material for: Three-Dimensional Biologically Relevant Spectrum (BRS-3D): Shape Similarity Profile Based on PDB Ligands as Molecular Descriptors
Source: Molecules. 2016 Nov 17;21(11):1554. doi: 10.3390/molecules21111554 (PMC6273508; doi:10.3390/molecules21111554)
Supplement: Supplementary file 2 [file molecules-21-01554-s002.zip › 17.mol2]

@<TRIPOS>MOLECULE
1j17_ZEN
    62    66     1
SMALL
NO_CHARGES
@<TRIPOS>ATOM
      1 Cl1          9.3320  50.3470  52.2770 Cl             1 <1>                0.0000
      2 C2           8.5570  50.2170  53.8420 C.ar           1 <1>                0.0000
      3 C3           7.9500  51.3360  54.4560 C.ar           1 <1>                0.0000
      4 C4           7.3800  51.1910  55.7290 C.ar           1 <1>                0.0000
      5 C5           7.4140  49.9340  56.3820 C.ar           1 <1>                0.0000
      6 C6           6.8400  49.7590  57.6620 C.ar           1 <1>                0.0000
      7 C7           6.8680  48.4890  58.2970 C.ar           1 <1>                0.0000
      8 C8           7.4910  47.4070  57.6470 C.ar           1 <1>                0.0000
      9 C9           8.0580  47.5740  56.3770 C.ar           1 <1>                0.0000
     10 C10          8.0160  48.8260  55.7420 C.ar           1 <1>                0.0000
     11 C11          8.5800  48.9810  54.4930 C.ar           1 <1>                0.0000
     12 S12          6.1600  48.2550  59.9220 S.o2           1 <1>                0.0000
     13 O13          5.9200  46.8530  60.0990 O.2            1 <1>                0.0000
     14 O14          4.9890  49.1080  60.0410 O.2            1 <1>                0.0000
     15 N15          7.2310  48.6760  61.0880 N.3            1 <1>                0.0000
     16 C16          7.5060  50.1330  61.1170 C.3            1 <1>                0.0000
     17 C17          8.3110  50.4480  62.4030 C.3            1 <1>                0.0000
     18 N18          9.5510  49.6290  62.3760 N.am           1 <1>                0.0000
     19 C19          9.3600  48.1550  62.2660 C.3            1 <1>                0.0000
     20 C20          8.4700  47.8600  61.0290 C.3            1 <1>                0.0000
     21 C21         10.7440  50.2250  62.4430 C.2            1 <1>                0.0000
     22 O22         10.8350  51.4570  62.5380 O.2            1 <1>                0.0000
     23 C23         12.0790  49.4920  62.4130 C.3            1 <1>                0.0000
     24 C24         13.1890  50.3120  63.1290 C.3            1 <1>                0.0000
     25 C25         14.5110  49.5150  63.1380 C.3            1 <1>                0.0000
     26 N26         14.9290  49.2200  61.7440 N.4            1 <1>                0.0000
     27 C27         13.9240  48.5390  60.8740 C.3            1 <1>                0.0000
     28 C28         12.5410  49.2560  60.9340 C.3            1 <1>                0.0000
     29 C29         16.1530  49.7430  61.2260 C.ar           1 <1>                0.0000
     30 C30         16.4120  49.7340  59.8510 C.ar           1 <1>                0.0000
     31 C31         17.6340  50.2500  59.3870 C.ar           1 <1>                0.0000
     32 N32         18.5550  50.7460  60.2510 N.ar           1 <1>                0.0000
     33 C33         18.3350  50.7600  61.5890 C.ar           1 <1>                0.0000
     34 C34         17.1270  50.2600  62.1090 C.ar           1 <1>                0.0000
     35 H1           7.9254  52.2940  53.9494 H              1 <1>                0.0000
     36 H2           6.9132  52.0409  56.2136 H              1 <1>                0.0000
     37 H3           6.3750  50.6006  58.1626 H              1 <1>                0.0000
     38 H4           7.5323  46.4385  58.1322 H              1 <1>                0.0000
     39 H5           8.5311  46.7335  55.8823 H              1 <1>                0.0000
     40 H6           9.0481  48.1313  54.0093 H              1 <1>                0.0000
     41 H7           6.5580  50.6908  61.1251 H              1 <1>                0.0000
     42 H8           8.0922  50.4191  60.2313 H              1 <1>                0.0000
     43 H9           7.7133  50.1925  63.2904 H              1 <1>                0.0000
     44 H10          8.5693  51.5169  62.4302 H              1 <1>                0.0000
     45 H11          8.8685  47.7765  63.1744 H              1 <1>                0.0000
     46 H12         10.3364  47.6631  62.1453 H              1 <1>                0.0000
     47 H13          9.0261  48.1079  60.1129 H              1 <1>                0.0000
     48 H14          8.2032  46.7929  61.0186 H              1 <1>                0.0000
     49 H15         11.9608  48.5223  62.9187 H              1 <1>                0.0000
     50 H16         12.8800  50.5168  64.1647 H              1 <1>                0.0000
     51 H17         13.3404  51.2627  62.5967 H              1 <1>                0.0000
     52 H18         14.3647  48.5708  63.6830 H              1 <1>                0.0000
     53 H19         15.2920  50.1085  63.6357 H              1 <1>                0.0000
     54 H20         15.3684  48.3502  62.0016 H              1 <1>                0.0000
     55 H21         13.8032  47.4995  61.2128 H              1 <1>                0.0000
     56 H22         14.2862  48.5464  59.8354 H              1 <1>                0.0000
     57 H23         12.6201  50.2279  60.4250 H              1 <1>                0.0000
     58 H24         11.7932  48.6333  60.4211 H              1 <1>                0.0000
     59 H25         15.6823  49.3357  59.1553 H              1 <1>                0.0000
     60 H26         17.8438  50.2518  58.3235 H              1 <1>                0.0000
     61 H27         19.0900  51.1565  62.2581 H              1 <1>                0.0000
     62 H28         16.9453  50.2714  63.1776 H              1 <1>                0.0000
@<TRIPOS>BOND
    1    1    2 1     
    2    2   11 ar    
    3    2    3 ar    
    4    3    4 ar    
    5    4    5 ar    
    6    5   10 ar    
    7    5    6 ar    
    8    6    7 ar    
    9    7    8 ar    
   10    7   12 1     
   11    8    9 ar    
   12    9   10 ar    
   13   10   11 ar    
   14   12   13 2     
   15   12   14 2     
   16   12   15 1     
   17   15   20 1     
   18   15   16 1     
   19   16   17 1     
   20   17   18 1     
   21   18   19 1     
   22   18   21 am    
   23   19   20 1     
   24   21   22 2     
   25   21   23 1     
   26   23   28 1     
   27   23   24 1     
   28   24   25 1     
   29   25   26 1     
   30   26   27 1     
   31   26   29 1     
   32   27   28 1     
   33   29   34 ar    
   34   29   30 ar    
   35   30   31 ar    
   36   31   32 ar    
   37   32   33 ar    
   38   33   34 ar    
   39    3   35 1     
   40    4   36 1     
   41    6   37 1     
   42    8   38 1     
   43    9   39 1     
   44   11   40 1     
   45   16   41 1     
   46   16   42 1     
   47   17   43 1     
   48   17   44 1     
   49   19   45 1     
   50   19   46 1     
   51   20   47 1     
   52   20   48 1     
   53   23   49 1     
   54   24   50 1     
   55   24   51 1     
   56   25   52 1     
   57   25   53 1     
   58   26   54 1     
   59   27   55 1     
   60   27   56 1     
   61   28   57 1     
   62   28   58 1     
   63   30   59 1     
   64   31   60 1     
   65   33   61 1     
   66   34   62 1     
@<TRIPOS>SUBSTRUCTURE
      1 ****           1
@<TRIPOS>SET
DONOR_HYDROGENS      STATIC     ATOMS    <user>   **** ""
1 54
ATOM$RED        STATIC     ATOMS    COLORGROUP SYSTEM
1 54
