# Supplementary material for: Three-Dimensional Biologically Relevant Spectrum (BRS-3D): Shape Similarity Profile Based on PDB Ligands as Molecular Descriptors
Source: Molecules. 2016 Nov 17;21(11):1554. doi: 10.3390/molecules21111554 (PMC6273508; doi:10.3390/molecules21111554)
Supplement: Supplementary file 2 [file molecules-21-01554-s002.zip › 18.mol2]

@<TRIPOS>MOLECULE
1lpg_IMA
    78    82     1
SMALL
NO_CHARGES
@<TRIPOS>ATOM
      1 C1           9.2820   1.7390  16.2070 C.3            1 <1>                0.0000
      2 N2           8.4350   1.7110  17.4010 N.4            1 <1>                0.0000
      3 C3           9.1540   0.8600  18.3650 C.3            1 <1>                0.0000
      4 C4           7.2210   0.9230  17.1210 C.3            1 <1>                0.0000
      5 C5           8.1110   3.0840  17.7320 C.ar           1 <1>                0.0000
      6 C6           7.2000   3.7750  16.9070 C.ar           1 <1>                0.0000
      7 C7           6.8820   5.1260  17.1570 C.ar           1 <1>                0.0000
      8 C8           7.5000   5.7980  18.2260 C.ar           1 <1>                0.0000
      9 C9           7.2510   7.2910  18.3640 C.3            1 <1>                0.0000
     10 N10          6.2690   7.6920  19.3480 N.am           1 <1>                0.0000
     11 C11          6.7890   7.9000  20.5480 C.2            1 <1>                0.0000
     12 O12          7.9720   7.6720  20.7820 O.2            1 <1>                0.0000
     13 C13          5.9460   8.4160  21.5380 C.2            1 <1>                0.0000
     14 C14          4.8320   9.2430  21.2590 C.2            1 <1>                0.0000
     15 C15          4.2710   9.5300  22.5180 C.ar           1 <1>                0.0000
     16 C16          3.1590  10.2750  22.9060 C.ar           1 <1>                0.0000
     17 C17          2.8550  10.4120  24.2780 C.ar           1 <1>                0.0000
     18 O18          1.7490  11.1230  24.7030 O.3            1 <1>                0.0000
     19 C19          0.9430  11.7990  23.7470 C.3            1 <1>                0.0000
     20 C20         -0.0120  12.5760  24.5990 C.ar           1 <1>                0.0000
     21 C21         -1.1420  13.1320  23.9890 C.ar           1 <1>                0.0000
     22 C22         -2.0870  13.8120  24.7850 C.ar           1 <1>                0.0000
     23 C23         -1.8730  13.9250  26.1750 C.ar           1 <1>                0.0000
     24 C24         -0.7240  13.3910  26.7840 C.ar           1 <1>                0.0000
     25 C25          0.2150  12.7180  25.9910 C.ar           1 <1>                0.0000
     26 C26          3.6530   9.8170  25.2820 C.ar           1 <1>                0.0000
     27 C27          4.7520   9.0450  24.9100 C.ar           1 <1>                0.0000
     28 C28          5.0520   8.8970  23.5340 C.ar           1 <1>                0.0000
     29 N29          6.0680   8.2080  22.8800 N.pl3          1 <1>                0.0000
     30 C30          7.0020   7.2760  23.5300 C.3            1 <1>                0.0000
     31 C31          8.1890   7.9280  24.1650 C.ar           1 <1>                0.0000
     32 C32          8.8710   9.0460  23.6240 C.ar           1 <1>                0.0000
     33 C33         10.0370   9.5370  24.2490 C.ar           1 <1>                0.0000
     34 C34         10.5100   8.8920  25.4060 C.ar           1 <1>                0.0000
     35 C35          9.8130   7.7780  25.9590 C.ar           1 <1>                0.0000
     36 C36          8.6300   7.3110  25.3360 C.ar           1 <1>                0.0000
     37 C37         10.2440   7.0540  27.1730 C.2            1 <1>                0.0000
     38 N38         11.5270   7.0460  27.5550 N.pl3          1 <1>                0.0000
     39 N39          9.2600   6.4140  27.8440 N.pl3          1 <1>                0.0000
     40 C42          8.3680   5.1190  19.0860 C.ar           1 <1>                0.0000
     41 C43          8.6730   3.7670  18.8340 C.ar           1 <1>                0.0000
     42 H1           9.5500   0.7105  15.9234 H              1 <1>                0.0000
     43 H2          10.1972   2.3109  16.4199 H              1 <1>                0.0000
     44 H3           8.7351   2.2165  15.3806 H              1 <1>                0.0000
     45 H4           8.5736   0.7905  19.2968 H              1 <1>                0.0000
     46 H5          10.1393   1.2998  18.5787 H              1 <1>                0.0000
     47 H6           9.2858  -0.1457  17.9393 H              1 <1>                0.0000
     48 H7           6.5908   1.4643  16.4000 H              1 <1>                0.0000
     49 H8           6.6603   0.7690  18.0548 H              1 <1>                0.0000
     50 H9           7.5060  -0.0521  16.6992 H              1 <1>                0.0000
     51 H10          6.7387   3.2619  16.0709 H              1 <1>                0.0000
     52 H11          6.1656   5.6430  16.5289 H              1 <1>                0.0000
     53 H12          6.9165   7.6662  17.3856 H              1 <1>                0.0000
     54 H13          8.2062   7.7661  18.6319 H              1 <1>                0.0000
     55 H14          5.2964   7.8010  19.1428 H              1 <1>                0.0000
     56 H15          4.4849   9.5828  20.2843 H              1 <1>                0.0000
     57 H16          2.5311  10.7466  22.1588 H              1 <1>                0.0000
     58 H17          0.4078  11.0839  23.1050 H              1 <1>                0.0000
     59 H18          1.5504  12.4699  23.1217 H              1 <1>                0.0000
     60 H19         -1.2891  13.0413  22.9189 H              1 <1>                0.0000
     61 H20         -2.9716  14.2448  24.3320 H              1 <1>                0.0000
     62 H21         -2.6097  14.4340  26.7859 H              1 <1>                0.0000
     63 H22         -0.5668  13.4983  27.8512 H              1 <1>                0.0000
     64 H23          1.1119  12.3074  26.4405 H              1 <1>                0.0000
     65 H24          3.4127   9.9597  26.3294 H              1 <1>                0.0000
     66 H25          5.3676   8.5653  25.6623 H              1 <1>                0.0000
     67 H26          7.3647   6.5678  22.7705 H              1 <1>                0.0000
     68 H27          6.4531   6.7280  24.3100 H              1 <1>                0.0000
     69 H28          8.4959   9.5256  22.7272 H              1 <1>                0.0000
     70 H29         10.5592  10.3965  23.8444 H              1 <1>                0.0000
     71 H30         11.4163   9.2466  25.8834 H              1 <1>                0.0000
     72 H31          8.0741   6.4845  25.7637 H              1 <1>                0.0000
     73 H32         11.8083   6.5356  28.4043 H              1 <1>                0.0000
     74 H33         12.2329   7.5502  26.9996 H              1 <1>                0.0000
     75 H34          8.2900   6.4569  27.5002 H              1 <1>                0.0000
     76 H35          9.4804   5.8835  28.6990 H              1 <1>                0.0000
     77 H36          8.8023   5.6281  19.9388 H              1 <1>                0.0000
     78 H37          9.3506   3.2414  19.4970 H              1 <1>                0.0000
@<TRIPOS>BOND
    1    1    2 1     
    2    2    3 1     
    3    2    4 1     
    4    2    5 1     
    5    5   41 ar    
    6    5    6 ar    
    7    6    7 ar    
    8    7    8 ar    
    9    8    9 1     
   10    8   40 ar    
   11    9   10 1     
   12   10   11 am    
   13   11   12 2     
   14   11   13 1     
   15   13   29 1     
   16   13   14 2     
   17   14   15 1     
   18   15   28 ar    
   19   15   16 ar    
   20   16   17 ar    
   21   17   18 1     
   22   17   26 ar    
   23   18   19 1     
   24   19   20 1     
   25   20   25 ar    
   26   20   21 ar    
   27   21   22 ar    
   28   22   23 ar    
   29   23   24 ar    
   30   24   25 ar    
   31   26   27 ar    
   32   27   28 ar    
   33   28   29 1     
   34   29   30 1     
   35   30   31 1     
   36   31   36 ar    
   37   31   32 ar    
   38   32   33 ar    
   39   33   34 ar    
   40   34   35 ar    
   41   35   36 ar    
   42   35   37 1     
   43   37   38 2     
   44   37   39 1     
   45   40   41 ar    
   46    1   42 1     
   47    1   43 1     
   48    1   44 1     
   49    3   45 1     
   50    3   46 1     
   51    3   47 1     
   52    4   48 1     
   53    4   49 1     
   54    4   50 1     
   55    6   51 1     
   56    7   52 1     
   57    9   53 1     
   58    9   54 1     
   59   10   55 1     
   60   14   56 1     
   61   16   57 1     
   62   19   58 1     
   63   19   59 1     
   64   21   60 1     
   65   22   61 1     
   66   23   62 1     
   67   24   63 1     
   68   25   64 1     
   69   26   65 1     
   70   27   66 1     
   71   30   67 1     
   72   30   68 1     
   73   32   69 1     
   74   33   70 1     
   75   34   71 1     
   76   36   72 1     
   77   38   73 1     
   78   38   74 1     
   79   39   75 1     
   80   39   76 1     
   81   40   77 1     
   82   41   78 1     
@<TRIPOS>SUBSTRUCTURE
      1 ****           1
@<TRIPOS>SET
DONOR_HYDROGENS      STATIC     ATOMS    <user>   **** ""
5 55 73 74 75 76
ATOM$RED        STATIC     ATOMS    COLORGROUP SYSTEM
5 55 73 74 75 76
