# Supplementary material for: Three-Dimensional Biologically Relevant Spectrum (BRS-3D): Shape Similarity Profile Based on PDB Ligands as Molecular Descriptors
Source: Molecules. 2016 Nov 17;21(11):1554. doi: 10.3390/molecules21111554 (PMC6273508; doi:10.3390/molecules21111554)
Supplement: Supplementary file 2 [file molecules-21-01554-s002.zip › 19.mol2]

@<TRIPOS>MOLECULE
1evh_ACE_PHE_PRO_PRO_PRO_PRO
    83    87     6
PROTEIN
NO_CHARGES
@<TRIPOS>ATOM
      1 C           14.4800  17.8570  21.6620 C.2            1 ACE6              32.5400
      2 O           15.0350  16.8000  21.9850 O.2            1 ACE6              32.7100
      3 CH3         12.9570  17.9870  21.7120 C.3            1 ACE6              32.8600
      4 N           15.0680  18.7870  20.9120 N.am           2 PHE1              31.2600
      5 CA          16.4510  18.6560  20.4610 C.3            2 PHE1              30.7000
      6 C           17.2200  19.9500  20.6710 C.2            2 PHE1              31.3900
      7 O           16.6310  21.0330  20.7280 O.2            2 PHE1              31.3600
      8 CB          16.5190  18.3180  18.9670 C.3            2 PHE1              29.4500
      9 CG          15.8980  17.0060  18.6060 C.ar           2 PHE1              29.1000
     10 CD1         14.5300  16.9060  18.3940 C.ar           2 PHE1              28.8800
     11 CD2         16.6850  15.8670  18.4730 C.ar           2 PHE1              29.1400
     12 CE1         13.9530  15.6910  18.0520 C.ar           2 PHE1              29.1500
     13 CE2         16.1140  14.6460  18.1320 C.ar           2 PHE1              28.2200
     14 CZ          14.7480  14.5580  17.9200 C.ar           2 PHE1              28.7200
     15 N           18.5520  19.8570  20.7940 N.am           3 PRO2              31.8700
     16 CA          19.3470  21.0680  20.9880 C.3            3 PRO2              32.0900
     17 C           19.5160  21.7620  19.6420 C.2            3 PRO2              33.0900
     18 O           19.3160  21.1520  18.5870 O.2            3 PRO2              32.8200
     19 CB          20.6660  20.5270  21.5330 C.3            3 PRO2              32.3500
     20 CG          20.8020  19.2330  20.7980 C.3            3 PRO2              31.5900
     21 CD          19.3980  18.6540  20.9000 C.3            3 PRO2              31.6500
     22 N           19.8820  23.0500  19.6560 N.am           4 PRO3              33.6100
     23 CA          20.0650  23.7770  18.3990 C.3            4 PRO3              34.0500
     24 C           21.2580  23.2400  17.6090 C.2            4 PRO3              33.8500
     25 O           22.2090  22.7130  18.1870 O.2            4 PRO3              33.9400
     26 CB          20.2740  25.2140  18.8670 C.3            4 PRO3              34.6500
     27 CG          20.9720  25.0340  20.1750 C.3            4 PRO3              34.1500
     28 CD          20.1780  23.9140  20.8120 C.3            4 PRO3              34.3100
     29 N           21.2110  23.3490  16.2730 N.am           5 PRO4              34.1400
     30 CA          22.3160  22.8650  15.4440 C.3            5 PRO4              34.6600
     31 C           23.5600  23.7370  15.6310 C.2            5 PRO4              35.0400
     32 O           23.4890  24.8100  16.2320 O.2            5 PRO4              35.2200
     33 CB          21.7400  22.9390  14.0300 C.3            5 PRO4              34.4400
     34 CG          20.7890  24.0890  14.1150 C.3            5 PRO4              34.4100
     35 CD          20.1040  23.8460  15.4360 C.3            5 PRO4              34.3600
     36 N           24.7170  23.2800  15.1310 N.am           6 PRO5              35.6700
     37 CA          25.9890  24.0050  15.2370 C.3            6 PRO5              36.2700
     38 C           25.9110  25.4350  14.7050 C.2            6 PRO5              36.6200
     39 O           26.3285  26.3637  15.4472 O.co2          6 PRO5              36.4500
     40 CB          26.9460  23.1390  14.4240 C.3            6 PRO5              36.1100
     41 CG          26.4040  21.7700  14.6300 C.3            6 PRO5              36.2400
     42 CD          24.9200  21.9820  14.4650 C.3            6 PRO5              35.5300
     43 H1          12.6644  18.9969  21.3887 H              1 ACE6               0.0000
     44 H2          12.6080  17.8159  22.7410 H              1 ACE6               0.0000
     45 H3          12.5032  17.2418  21.0422 H              1 ACE6               0.0000
     46 H4          14.5471  19.5994  20.6497 H              2 PHE1               0.0000
     47 H5          16.9312  17.8511  21.0367 H              2 PHE1               0.0000
     48 H6          17.5769  18.2930  18.6668 H              2 PHE1               0.0000
     49 H7          15.9984  19.1109  18.4099 H              2 PHE1               0.0000
     50 H8          13.9057  17.7862  18.4966 H              2 PHE1               0.0000
     51 H9          17.7546  15.9319  18.6369 H              2 PHE1               0.0000
     52 H10         12.8835  15.6254  17.8879 H              2 PHE1               0.0000
     53 H11         16.7368  13.7644  18.0322 H              2 PHE1               0.0000
     54 H12         14.2999  13.6081  17.6518 H              2 PHE1               0.0000
     55 H13         18.8757  21.7549  21.7064 H              3 PRO2               0.0000
     56 H14         20.6125  20.3650  22.6197 H              3 PRO2               0.0000
     57 H15         21.5008  21.2057  21.3041 H              3 PRO2               0.0000
     58 H16         21.0895  19.3987  19.7493 H              3 PRO2               0.0000
     59 H17         21.5401  18.5760  21.2812 H              3 PRO2               0.0000
     60 H18         19.1963  17.9517  20.0777 H              3 PRO2               0.0000
     61 H19         19.2466  18.1444  21.8630 H              3 PRO2               0.0000
     62 H20         19.1636  23.7033  17.7728 H              4 PRO3               0.0000
     63 H21         19.3127  25.7324  18.9983 H              4 PRO3               0.0000
     64 H22         20.8995  25.7754  18.1574 H              4 PRO3               0.0000
     65 H23         22.0231  24.7444  20.0292 H              4 PRO3               0.0000
     66 H24         20.9249  25.9507  20.7812 H              4 PRO3               0.0000
     67 H25         20.7746  23.3807  21.5668 H              4 PRO3               0.0000
     68 H26         19.2545  24.2923  21.2747 H              4 PRO3               0.0000
     69 H27         22.5700  21.8257  15.6995 H              5 PRO4               0.0000
     70 H28         21.2138  22.0092  13.7681 H              5 PRO4               0.0000
     71 H29         22.5307  23.1336  13.2905 H              5 PRO4               0.0000
     72 H30         21.3252  25.0495  14.1155 H              5 PRO4               0.0000
     73 H31         20.0685  24.0717  13.2840 H              5 PRO4               0.0000
     74 H32         19.6821  24.7765  15.8437 H              5 PRO4               0.0000
     75 H33         19.3075  23.0935  15.3399 H              5 PRO4               0.0000
     76 H34         26.3126  24.0459  16.2875 H              6 PRO5               0.0000
     77 O35         25.4439  25.6780  13.5603 O.co2          6 PRO5               0.0000
     78 H35         27.9747  23.2196  14.8050 H              6 PRO5               0.0000
     79 H36         26.9261  23.4174  13.3600 H              6 PRO5               0.0000
     80 H37         26.7925  21.0703  13.8754 H              6 PRO5               0.0000
     81 H38         26.6431  21.3944  15.6359 H              6 PRO5               0.0000
     82 H39         24.6395  22.0303  13.4025 H              6 PRO5               0.0000
     83 H40         24.3456  21.1852  14.9601 H              6 PRO5               0.0000
@<TRIPOS>BOND
    1    1    2 2     
    2    1    3 1     
    3    5    4 1     
    4    5    8 1     
    5    5    6 1     
    6    6    7 2     
    7    8    9 1     
    8    9   10 ar    
    9    9   11 ar    
   10   11   13 ar    
   11   13   14 ar    
   12   14   12 ar    
   13   12   10 ar    
   14    1    4 am    
   15   16   17 1     
   16   16   19 1     
   17   16   15 1     
   18   15   21 1     
   19   21   20 1     
   20   20   19 1     
   21   17   18 2     
   22    6   15 am    
   23   23   24 1     
   24   23   26 1     
   25   23   22 1     
   26   22   28 1     
   27   28   27 1     
   28   27   26 1     
   29   24   25 2     
   30   17   22 am    
   31   30   31 1     
   32   30   33 1     
   33   30   29 1     
   34   29   35 1     
   35   35   34 1     
   36   34   33 1     
   37   31   32 2     
   38   24   29 am    
   39   37   38 1     
   40   37   40 1     
   41   37   36 1     
   42   36   42 1     
   43   42   41 1     
   44   41   40 1     
   45   38   39 ar    
   46   31   36 am    
   47    3   43 1     
   48    3   44 1     
   49    3   45 1     
   50    4   46 1     
   51    5   47 1     
   52    8   48 1     
   53    8   49 1     
   54   10   50 1     
   55   11   51 1     
   56   12   52 1     
   57   13   53 1     
   58   14   54 1     
   59   16   55 1     
   60   19   56 1     
   61   19   57 1     
   62   20   58 1     
   63   20   59 1     
   64   21   60 1     
   65   21   61 1     
   66   23   62 1     
   67   26   63 1     
   68   26   64 1     
   69   27   65 1     
   70   27   66 1     
   71   28   67 1     
   72   28   68 1     
   73   30   69 1     
   74   33   70 1     
   75   33   71 1     
   76   34   72 1     
   77   34   73 1     
   78   35   74 1     
   79   35   75 1     
   80   37   76 1     
   81   38   77 ar    
   82   40   78 1     
   83   40   79 1     
   84   41   80 1     
   85   41   81 1     
   86   42   82 1     
   87   42   83 1     
@<TRIPOS>SUBSTRUCTURE
      1 ACE6           3
      2 PHE1           5
      3 PRO2          16
      4 PRO3          23
      5 PRO4          30
      6 PRO5          37
@<TRIPOS>SET
DONOR_HYDROGENS      STATIC     ATOMS    <user>   **** ""
1 46
ATOM$RED        STATIC     ATOMS    COLORGROUP SYSTEM
1 46
