# Supplementary material for: Three-Dimensional Biologically Relevant Spectrum (BRS-3D): Shape Similarity Profile Based on PDB Ligands as Molecular Descriptors
Source: Molecules. 2016 Nov 17;21(11):1554. doi: 10.3390/molecules21111554 (PMC6273508; doi:10.3390/molecules21111554)
Supplement: Supplementary file 2 [file molecules-21-01554-s002.zip › 20.mol2]

@<TRIPOS>MOLECULE
1m49_CMM
    76    79     1
SMALL
NO_CHARGES
@<TRIPOS>ATOM
      1 C1          -0.4260  21.8280  -8.7150 C.3            1 <1>                0.0000
      2 O2          -0.3890  20.4140  -8.5160 O.3            1 <1>                0.0000
      3 C3           0.5390  19.5980  -9.2590 C.2            1 <1>                0.0000
      4 O4           1.1920  20.0920 -10.1730 O.2            1 <1>                0.0000
      5 C5           0.6660  18.1630  -8.8680 C.3            1 <1>                0.0000
      6 C6          -0.3870  17.3490  -9.5510 C.3            1 <1>                0.0000
      7 C7          -0.3500  15.9000  -9.3300 C.ar           1 <1>                0.0000
      8 C8           0.6630  15.1650  -9.9280 C.ar           1 <1>                0.0000
      9 C9           0.6960  13.7990  -9.7170 C.ar           1 <1>                0.0000
     10 C10         -0.2600  13.1870  -8.9210 C.ar           1 <1>                0.0000
     11 C11         -0.1040  11.7400  -8.7810 C.3            1 <1>                0.0000
     12 C12          0.0710  10.4400  -8.6750 C.3            1 <1>                0.0000
     13 C13          0.2490   8.9890  -8.5800 C.ar           1 <1>                0.0000
     14 C14          0.9800   8.3580  -7.5850 C.ar           1 <1>                0.0000
     15 C15          1.0870   6.9660  -7.5730 C.ar           1 <1>                0.0000
     16 C16          0.4800   6.1580  -8.5370 C.ar           1 <1>                0.0000
     17 C17         -0.2650   6.7390  -9.5520 C.ar           1 <1>                0.0000
     18 C18         -1.0400   6.2990 -10.7220 C.2            1 <1>                0.0000
     19 C19         -1.5560   7.4080 -11.3740 C.2            1 <1>                0.0000
     20 N20         -1.1690   8.5230 -10.6950 N.pl3          1 <1>                0.0000
     21 C22         -0.4170   8.1950  -9.6220 C.ar           1 <1>                0.0000
     22 C23         -1.0820   4.8380 -10.9730 C.2            1 <1>                0.0000
     23 O24         -0.9690   4.0360 -10.0600 O.2            1 <1>                0.0000
     24 C25         -1.2170   4.4270 -12.2280 C.2            1 <1>                0.0000
     25 O26         -2.2720   4.6240 -12.8040 O.co2          1 <1>                0.0000
     26 O27         -0.2930   3.8720 -12.8080 O.co2          1 <1>                0.0000
     27 C28         -1.2670  13.9220  -8.3100 C.ar           1 <1>                0.0000
     28 C29         -1.3020  15.2920  -8.5240 C.ar           1 <1>                0.0000
     29 N30          0.5120  17.9950  -7.4430 N.am           1 <1>                0.0000
     30 C31          1.5280  18.2250  -6.6290 C.2            1 <1>                0.0000
     31 O32          2.6220  18.6160  -7.0200 O.2            1 <1>                0.0000
     32 C33          1.2510  17.9450  -5.1730 C.3            1 <1>                0.0000
     33 C34          1.5680  19.1440  -4.2940 C.3            1 <1>                0.0000
     34 C35          0.5780  20.2750  -4.5900 C.3            1 <1>                0.0000
     35 C36          0.5380  21.3670  -3.5150 C.3            1 <1>                0.0000
     36 C37          0.4590  20.8220  -2.0820 C.3            1 <1>                0.0000
     37 N38          1.4600  19.7500  -1.9290 N.pl3          1 <1>                0.0000
     38 C39          1.4270  18.6370  -2.8600 C.3            1 <1>                0.0000
     39 C40          2.4470  19.7740  -0.9110 C.cat          1 <1>                0.0000
     40 N41          2.3470  20.6390   0.0980 N.pl3          1 <1>                0.0000
     41 N42          3.4780  18.9250  -0.9630 N.pl3          1 <1>                0.0000
     42 H1          -1.1931  22.2702  -8.0623 H              1 <1>                0.0000
     43 H2          -0.6696  22.0442  -9.7657 H              1 <1>                0.0000
     44 H3           0.5562  22.2586  -8.4702 H              1 <1>                0.0000
     45 H4           1.6600  17.8005  -9.1689 H              1 <1>                0.0000
     46 H5          -0.2924  17.5230 -10.6330 H              1 <1>                0.0000
     47 H6          -1.3656  17.7133  -9.2052 H              1 <1>                0.0000
     48 H7           1.4104  15.6497 -10.5456 H              1 <1>                0.0000
     49 H8           1.4751  13.2021 -10.1773 H              1 <1>                0.0000
     50 H9          -1.0919  11.5795  -9.2374 H              1 <1>                0.0000
     51 H10         -0.2135  11.8240  -7.6897 H              1 <1>                0.0000
     52 H11         -0.2772  10.4718  -7.6321 H              1 <1>                0.0000
     53 H12          1.1619  10.5783  -8.7017 H              1 <1>                0.0000
     54 H13          1.4686   8.9456  -6.8162 H              1 <1>                0.0000
     55 H14          1.6633   6.4943  -6.7853 H              1 <1>                0.0000
     56 H15          0.5909   5.0806  -8.4919 H              1 <1>                0.0000
     57 H16         -2.1667   7.3905 -12.2755 H              1 <1>                0.0000
     58 H17         -1.4162   9.4862 -10.9633 H              1 <1>                0.0000
     59 H18         -2.0064  13.4380  -7.6823 H              1 <1>                0.0000
     60 H19         -2.0770  15.8908  -8.0593 H              1 <1>                0.0000
     61 H20         -0.3683  17.7029  -7.0691 H              1 <1>                0.0000
     62 H21          1.8696  17.0945  -4.8506 H              1 <1>                0.0000
     63 H22          0.1874  17.6899  -5.0561 H              1 <1>                0.0000
     64 H23          2.5935  19.4985  -4.4747 H              1 <1>                0.0000
     65 H24         -0.4283  19.8395  -4.6780 H              1 <1>                0.0000
     66 H25          0.8608  20.7408  -5.5455 H              1 <1>                0.0000
     67 H26         -0.3442  21.9989  -3.6950 H              1 <1>                0.0000
     68 H27          1.4497  21.9759  -3.6048 H              1 <1>                0.0000
     69 H28         -0.5470  20.4188  -1.8941 H              1 <1>                0.0000
     70 H29          0.6697  21.6303  -1.3662 H              1 <1>                0.0000
     71 H30          2.2559  17.9500  -2.6344 H              1 <1>                0.0000
     72 H31          0.4704  18.1042  -2.7554 H              1 <1>                0.0000
     73 H32          3.0652  20.6545   0.8362 H              1 <1>                0.0000
     74 H33          1.5515  21.2920   0.1396 H              1 <1>                0.0000
     75 H34          3.5557  18.2563  -1.7426 H              1 <1>                0.0000
     76 H35          4.1948  18.9394  -0.2235 H              1 <1>                0.0000
@<TRIPOS>BOND
    1    1    2 1     
    2    2    3 1     
    3    3    4 2     
    4    3    5 1     
    5    5    6 1     
    6    5   29 1     
    7    6    7 1     
    8    7   28 ar    
    9    7    8 ar    
   10    8    9 ar    
   11    9   10 ar    
   12   10   11 1     
   13   10   27 ar    
   14   11   12 1     
   15   12   13 1     
   16   13   21 ar    
   17   13   14 ar    
   18   14   15 ar    
   19   15   16 ar    
   20   16   17 ar    
   21   17   21 ar    
   22   17   18 1     
   23   18   19 2     
   24   18   22 1     
   25   19   20 1     
   26   20   21 1     
   27   22   23 2     
   28   22   24 1     
   29   24   25 ar    
   30   24   26 ar    
   31   27   28 ar    
   32   29   30 am    
   33   30   31 2     
   34   30   32 1     
   35   32   33 1     
   36   33   38 1     
   37   33   34 1     
   38   34   35 1     
   39   35   36 1     
   40   36   37 1     
   41   37   38 1     
   42   37   39 ar    
   43   39   40 ar    
   44   39   41 ar    
   45    1   42 1     
   46    1   43 1     
   47    1   44 1     
   48    5   45 1     
   49    6   46 1     
   50    6   47 1     
   51    8   48 1     
   52    9   49 1     
   53   11   50 1     
   54   11   51 1     
   55   12   52 1     
   56   12   53 1     
   57   14   54 1     
   58   15   55 1     
   59   16   56 1     
   60   19   57 1     
   61   20   58 1     
   62   27   59 1     
   63   28   60 1     
   64   29   61 1     
   65   32   62 1     
   66   32   63 1     
   67   33   64 1     
   68   34   65 1     
   69   34   66 1     
   70   35   67 1     
   71   35   68 1     
   72   36   69 1     
   73   36   70 1     
   74   38   71 1     
   75   38   72 1     
   76   40   73 1     
   77   40   74 1     
   78   41   75 1     
   79   41   76 1     
@<TRIPOS>SUBSTRUCTURE
      1 ****           1
@<TRIPOS>SET
DONOR_HYDROGENS      STATIC     ATOMS    <user>   **** ""
6 58 61 73 74 75 76
ATOM$RED        STATIC     ATOMS    COLORGROUP SYSTEM
6 58 61 73 74 75 76
