# Supplementary material for: Three-Dimensional Biologically Relevant Spectrum (BRS-3D): Shape Similarity Profile Based on PDB Ligands as Molecular Descriptors
Source: Molecules. 2016 Nov 17;21(11):1554. doi: 10.3390/molecules21111554 (PMC6273508; doi:10.3390/molecules21111554)
Supplement: Supplementary file 2 [file molecules-21-01554-s002.zip › 21.mol2]

@<TRIPOS>MOLECULE
1d3d_BZT
    75    80     1
SMALL
NO_CHARGES
@<TRIPOS>ATOM
      1 O1         -24.8940 -30.0890  25.2580 O.3            1 <1>                0.0000
      2 C2         -24.0350 -30.4500  24.2640 C.ar           1 <1>                0.0000
      3 C3         -22.7970 -29.7740  24.1230 C.ar           1 <1>                0.0000
      4 C4         -21.8720 -30.1510  23.0670 C.ar           1 <1>                0.0000
      5 C5         -22.1640 -31.2090  22.1440 C.ar           1 <1>                0.0000
      6 C6         -21.3850 -31.7250  21.0720 C.2            1 <1>                0.0000
      7 C7         -22.0620 -32.7980  20.3770 C.2            1 <1>                0.0000
      8 S8         -23.5320 -33.1090  21.0650 S.3            1 <1>                0.0000
      9 C9         -23.4150 -31.8990  22.2780 C.ar           1 <1>                0.0000
     10 C10        -24.3170 -31.5200  23.3160 C.ar           1 <1>                0.0000
     11 C11        -21.5630 -33.5970  19.2000 C.ar           1 <1>                0.0000
     12 C12        -21.7360 -35.0190  19.2830 C.ar           1 <1>                0.0000
     13 C13        -21.2520 -35.8150  18.1900 C.ar           1 <1>                0.0000
     14 C14        -20.5930 -35.2450  17.0130 C.ar           1 <1>                0.0000
     15 C15        -20.4460 -33.8360  16.9690 C.ar           1 <1>                0.0000
     16 C16        -20.9090 -33.0210  18.0190 C.ar           1 <1>                0.0000
     17 O17        -20.0690 -35.9550  15.8820 O.3            1 <1>                0.0000
     18 C18        -20.1990 -37.4370  15.8820 C.3            1 <1>                0.0000
     19 C19        -19.6010 -38.1560  14.6320 C.3            1 <1>                0.0000
     20 N20        -18.1380 -38.5400  14.7330 N.4            1 <1>                0.0000
     21 C22        -17.3350 -38.2190  13.5550 C.3            1 <1>                0.0000
     22 C23        -15.9450 -38.7570  14.0180 C.3            1 <1>                0.0000
     23 C24        -16.3620 -39.9680  14.9020 C.3            1 <1>                0.0000
     24 C25        -17.8940 -39.9830  14.8510 C.3            1 <1>                0.0000
     25 C26        -19.9710 -31.4780  20.7020 C.3            1 <1>                0.0000
     26 C27        -18.8100 -32.5210  21.1830 C.ar           1 <1>                0.0000
     27 C28        -19.0980 -33.6610  21.9920 C.ar           1 <1>                0.0000
     28 C29        -18.0690 -34.5420  22.3680 C.ar           1 <1>                0.0000
     29 C30        -16.7000 -34.4010  21.9880 C.ar           1 <1>                0.0000
     30 C31        -16.4170 -33.2730  21.1780 C.ar           1 <1>                0.0000
     31 C32        -17.4520 -32.3350  20.7780 C.ar           1 <1>                0.0000
     32 Br33       -14.7860 -32.8190  20.5240 Br             1 <1>                0.0000
     33 C34        -15.6910 -35.4540  22.4810 C.3            1 <1>                0.0000
     34 N35        -15.2820 -35.3250  23.8710 N.4            1 <1>                0.0000
     35 C37        -14.3020 -36.2570  24.5330 C.3            1 <1>                0.0000
     36 C38        -14.2590 -35.6570  25.9730 C.3            1 <1>                0.0000
     37 C39        -14.4620 -34.1290  25.8850 C.3            1 <1>                0.0000
     38 C40        -14.6010 -34.0250  24.3150 C.3            1 <1>                0.0000
     39 H1         -25.6717 -30.6331  25.2176 H              1 <1>                0.0000
     40 H2         -22.5390 -28.9724  24.8057 H              1 <1>                0.0000
     41 H3         -20.9335 -29.6165  22.9744 H              1 <1>                0.0000
     42 H4         -25.2567 -32.0532  23.4037 H              1 <1>                0.0000
     43 H5         -22.2154 -35.4765  20.1409 H              1 <1>                0.0000
     44 H6         -21.3808 -36.8902  18.2386 H              1 <1>                0.0000
     45 H7         -19.9681 -33.3776  16.1108 H              1 <1>                0.0000
     46 H8         -20.7800 -31.9467  17.9541 H              1 <1>                0.0000
     47 H9         -21.2692 -37.6849  15.9377 H              1 <1>                0.0000
     48 H10        -19.6861 -37.8238  16.7749 H              1 <1>                0.0000
     49 H11        -19.7154 -37.4842  13.7685 H              1 <1>                0.0000
     50 H12        -20.1807 -39.0750  14.4609 H              1 <1>                0.0000
     51 H13        -17.7628 -38.0644  15.5387 H              1 <1>                0.0000
     52 H14        -17.3095 -37.1365  13.3612 H              1 <1>                0.0000
     53 H15        -17.6976 -38.7436  12.6587 H              1 <1>                0.0000
     54 H16        -15.3961 -38.0033  14.6016 H              1 <1>                0.0000
     55 H17        -15.3319 -39.0761  13.1623 H              1 <1>                0.0000
     56 H18        -16.0103 -39.8324  15.9354 H              1 <1>                0.0000
     57 H19        -15.9519 -40.9040  14.4949 H              1 <1>                0.0000
     58 H20        -18.2715 -40.5372  13.9790 H              1 <1>                0.0000
     59 H21        -18.3325 -40.4011  15.7691 H              1 <1>                0.0000
     60 H22        -19.7026 -30.4927  21.1108 H              1 <1>                0.0000
     61 H23        -19.9312 -31.4424  19.6033 H              1 <1>                0.0000
     62 H24        -20.1147 -33.8484  22.3180 H              1 <1>                0.0000
     63 H25        -18.3339 -35.3887  22.9908 H              1 <1>                0.0000
     64 H26        -17.1903 -31.4814  20.1632 H              1 <1>                0.0000
     65 H27        -14.7901 -35.3801  21.8542 H              1 <1>                0.0000
     66 H28        -16.1468 -36.4468  22.3524 H              1 <1>                0.0000
     67 H29        -16.1528 -35.4084  24.3718 H              1 <1>                0.0000
     68 H30        -13.3153 -36.2185  24.0483 H              1 <1>                0.0000
     69 H31        -14.6684 -37.2942  24.5370 H              1 <1>                0.0000
     70 H32        -13.2843 -35.8739  26.4343 H              1 <1>                0.0000
     71 H33        -15.0600 -36.1013  26.5821 H              1 <1>                0.0000
     72 H34        -13.5949 -33.5694  26.2658 H              1 <1>                0.0000
     73 H35        -15.3710 -33.7972  26.4080 H              1 <1>                0.0000
     74 H36        -15.2178 -33.1563  24.0415 H              1 <1>                0.0000
     75 H37        -13.6095 -33.9325  23.8477 H              1 <1>                0.0000
@<TRIPOS>BOND
    1    1    2 1     
    2    2   10 ar    
    3    2    3 ar    
    4    3    4 ar    
    5    4    5 ar    
    6    5    9 ar    
    7    5    6 1     
    8    6    7 2     
    9    6   25 1     
   10    7    8 1     
   11    7   11 1     
   12    8    9 1     
   13    9   10 ar    
   14   11   16 ar    
   15   11   12 ar    
   16   12   13 ar    
   17   13   14 ar    
   18   14   15 ar    
   19   14   17 1     
   20   15   16 ar    
   21   17   18 1     
   22   18   19 1     
   23   19   20 1     
   24   20   24 1     
   25   20   21 1     
   26   21   22 1     
   27   22   23 1     
   28   23   24 1     
   29   25   26 1     
   30   26   31 ar    
   31   26   27 ar    
   32   27   28 ar    
   33   28   29 ar    
   34   29   30 ar    
   35   29   33 1     
   36   30   31 ar    
   37   30   32 1     
   38   33   34 1     
   39   34   38 1     
   40   34   35 1     
   41   35   36 1     
   42   36   37 1     
   43   37   38 1     
   44    1   39 1     
   45    3   40 1     
   46    4   41 1     
   47   10   42 1     
   48   12   43 1     
   49   13   44 1     
   50   15   45 1     
   51   16   46 1     
   52   18   47 1     
   53   18   48 1     
   54   19   49 1     
   55   19   50 1     
   56   20   51 1     
   57   21   52 1     
   58   21   53 1     
   59   22   54 1     
   60   22   55 1     
   61   23   56 1     
   62   23   57 1     
   63   24   58 1     
   64   24   59 1     
   65   25   60 1     
   66   25   61 1     
   67   27   62 1     
   68   28   63 1     
   69   31   64 1     
   70   33   65 1     
   71   33   66 1     
   72   34   67 1     
   73   35   68 1     
   74   35   69 1     
   75   36   70 1     
   76   36   71 1     
   77   37   72 1     
   78   37   73 1     
   79   38   74 1     
   80   38   75 1     
@<TRIPOS>SUBSTRUCTURE
      1 ****           1
@<TRIPOS>SET
DONOR_HYDROGENS      STATIC     ATOMS    <user>   **** ""
3 39 51 67
ATOM$RED        STATIC     ATOMS    COLORGROUP SYSTEM
3 39 51 67
