# Supplementary material for: Three-Dimensional Biologically Relevant Spectrum (BRS-3D): Shape Similarity Profile Based on PDB Ligands as Molecular Descriptors
Source: Molecules. 2016 Nov 17;21(11):1554. doi: 10.3390/molecules21111554 (PMC6273508; doi:10.3390/molecules21111554)
Supplement: Supplementary file 2 [file molecules-21-01554-s002.zip › 22.mol2]

@<TRIPOS>MOLECULE
1hy7_MBS
   48    49     1     0     2
SMALL
NO_CHARGES
@<TRIPOS>ATOM
      1 C1         -4.7390   50.0940   46.4700 C.3       1 <1>         0.0000 
      2 O2         -3.4580   49.9780   47.1030 O.3       1 <1>         0.0000 
      3 C3         -3.5180   50.3600   48.4840 C.3       1 <1>         0.0000 
      4 C4         -2.1650   50.4140   49.1850 C.1       1 <1>         0.0000 
      5 C5         -1.1020   50.4290   49.7690 C.1       1 <1>         0.0000 
      6 C6          0.2030   50.4460   50.4360 C.3       1 <1>         0.0000 
      7 C7          0.7610   49.4910   51.4870 C.3       1 <1>         0.0000 
      8 N8          2.0810   49.9510   51.8400 N.pl3     1 <1>         0.0000 
      9 S9          3.2940   49.0350   52.6110 S.o2      1 <1>         0.0000 
     10 O10         3.4030   47.6230   51.9970 O.2       1 <1>         0.0000 
     11 O11         4.5890   49.9090   52.3640 O.2       1 <1>         0.0000 
     12 C12         3.0210   48.7920   54.2990 C.ar      1 <1>         0.0000 
     13 C13         3.2620   49.8260   55.1990 C.ar      1 <1>         0.0000 
     14 C14         3.0870   49.6390   56.5710 C.ar      1 <1>         0.0000 
     15 C15         2.6670   48.4120   57.0600 C.ar      1 <1>         0.0000 
     16 C16         2.4550   47.3620   56.1510 C.ar      1 <1>         0.0000 
     17 C17         2.5970   47.5490   54.7780 C.ar      1 <1>         0.0000 
     18 C18         2.5690   48.2330   58.4290 C.ar      1 <1>         0.0000 
     19 C19         2.5560   46.9260   58.9250 C.ar      1 <1>         0.0000 
     20 C20         2.5300   46.6790   60.2830 C.ar      1 <1>         0.0000 
     21 C21         2.5800   47.7350   61.1610 C.ar      1 <1>         0.0000 
     22 C22         2.6260   49.0600   60.6950 C.ar      1 <1>         0.0000 
     23 C23         2.6510   49.3010   59.3280 C.ar      1 <1>         0.0000 
     24 O24         2.5510   47.4740   62.3710 O.3       1 <1>         0.0000 
     25 C25         2.9470   48.4090   63.3140 C.3       1 <1>         0.0000 
     26 C26         0.0050   49.5450   52.7860 C.2       1 <1>         0.0000 
     27 O27         0.2090   50.4150   53.6330 O.co2     1 <1>         0.0000 
     28 O28        -0.8660   48.5890   53.0210 O.co2     1 <1>         0.0000 
     29 H1         -4.6552   49.7938   45.4151 H         1 <1>         0.0000 
     30 H2         -5.0836   51.1370   46.5281 H         1 <1>         0.0000 
     31 H3         -5.4611   49.4402   46.9810 H         1 <1>         0.0000 
     32 H4         -4.1507   49.6331   49.0143 H         1 <1>         0.0000 
     33 H5         -3.9763   51.3581   48.5447 H         1 <1>         0.0000 
     34 H6          0.2520   51.4356   50.9137 H         1 <1>         0.0000 
     35 H7          0.9306   50.4000   49.6124 H         1 <1>         0.0000 
     36 H8          0.7788   48.4653   51.0899 H         1 <1>         0.0000 
     37 H9          2.3131   50.9263   51.6037 H         1 <1>         0.0000 
     38 H10         3.5904   50.7905   54.8290 H         1 <1>         0.0000 
     39 H11         3.2802   50.4562   57.2565 H         1 <1>         0.0000 
     40 H12         2.1747   46.3845   56.5265 H         1 <1>         0.0000 
     41 H13         2.3813   46.7403   54.0891 H         1 <1>         0.0000 
     42 H14         2.5665   46.0927   58.2318 H         1 <1>         0.0000 
     43 H15         2.4707   45.6619   60.6532 H         1 <1>         0.0000 
     44 H16         2.6418   49.8863   61.3965 H         1 <1>         0.0000 
     45 H17         2.7340   50.3164   58.9577 H         1 <1>         0.0000 
     46 H18         2.8448   47.9795   64.3215 H         1 <1>         0.0000 
     47 H19         2.3134   49.3044   63.2312 H         1 <1>         0.0000 
     48 H20         3.9971   48.6853   63.1380 H         1 <1>         0.0000 
@<TRIPOS>BOND
     1    1    2 1    
     2    2    3 1    
     3    3    4 1    
     4    4    5 3    
     5    5    6 1    
     6    6    7 1    
     7    7    8 1    
     8    7   26 1    
     9    8    9 1    
    10    9   10 2    
    11    9   11 2    
    12    9   12 1    
    13   12   17 ar   
    14   12   13 ar   
    15   13   14 ar   
    16   14   15 ar   
    17   15   16 ar   
    18   15   18 1    
    19   16   17 ar   
    20   18   23 ar   
    21   18   19 ar   
    22   19   20 ar   
    23   20   21 ar   
    24   21   22 ar   
    25   21   24 1    
    26   22   23 ar   
    27   24   25 1    
    28   26   27 ar   
    29   26   28 ar   
    30    1   29 1    
    31    1   30 1    
    32    1   31 1    
    33    3   32 1    
    34    3   33 1    
    35    6   34 1    
    36    6   35 1    
    37    7   36 1    
    38    8   37 1    
    39   13   38 1    
    40   14   39 1    
    41   16   40 1    
    42   17   41 1    
    43   19   42 1    
    44   20   43 1    
    45   22   44 1    
    46   23   45 1    
    47   25   46 1    
    48   25   47 1    
    49   25   48 1    
@<TRIPOS>SUBSTRUCTURE
     1 ****        1 PERM              0 ****  ****    0 ROOT 
@<TRIPOS>SET
DONOR_HYDROGENS STATIC     ATOMS    <user>   **** ""
1 37
ATOM$RED        STATIC     ATOMS    COLORGROUP SYSTEM 
1 37
