# Supplementary material for: Three-Dimensional Biologically Relevant Spectrum (BRS-3D): Shape Similarity Profile Based on PDB Ligands as Molecular Descriptors
Source: Molecules. 2016 Nov 17;21(11):1554. doi: 10.3390/molecules21111554 (PMC6273508; doi:10.3390/molecules21111554)
Supplement: Supplementary file 2 [file molecules-21-01554-s002.zip › 23.mol2]

@<TRIPOS>MOLECULE
1n5r_PRM
    65    68     1
SMALL
NO_CHARGES
@<TRIPOS>ATOM
      1 C1          44.9670  25.0450  -0.0350 C.3            1 <1>                0.0000
      2 C2          43.6900  25.1220   0.8100 C.3            1 <1>                0.0000
      3 N3          43.5420  24.6440   2.2500 N.4            1 <1>                0.0000
      4 C4          44.6990  25.1500   3.0760 C.3            1 <1>                0.0000
      5 C5          43.5980  23.1200   2.2720 C.3            1 <1>                0.0000
      6 C6          42.4540  22.1930   1.8450 C.3            1 <1>                0.0000
      7 C7          42.1940  25.1180   2.8320 C.3            1 <1>                0.0000
      8 C8          41.8340  25.0630   4.3160 C.3            1 <1>                0.0000
      9 C9          40.8940  26.1870   4.7410 C.3            1 <1>                0.0000
     10 N10         40.0890  26.0240   6.0380 N.pl3          1 <1>                0.0000
     11 C11         40.6130  26.4850   7.2640 C.ar           1 <1>                0.0000
     12 C12         41.9710  26.9530   7.3720 C.ar           1 <1>                0.0000
     13 C13         42.5880  27.3950   8.5610 C.ar           1 <1>                0.0000
     14 N14         43.9150  27.8450   8.5850 N.pl3          1 <1>                0.0000
     15 C15         41.8380  27.3910   9.7500 C.ar           1 <1>                0.0000
     16 C16         40.4810  26.9420   9.6960 C.ar           1 <1>                0.0000
     17 C17         39.8280  26.4930   8.5180 C.ar           1 <1>                0.0000
     18 C18         38.5070  25.9530   8.5220 C.ar           1 <1>                0.0000
     19 C19         37.7270  25.7720   9.6930 C.ar           1 <1>                0.0000
     20 C20         36.5280  25.0080   9.7760 C.ar           1 <1>                0.0000
     21 C21         36.0520  24.3800   8.6280 C.ar           1 <1>                0.0000
     22 N22         34.8710  23.6100   8.7040 N.pl3          1 <1>                0.0000
     23 C23         36.7830  24.5360   7.4160 C.ar           1 <1>                0.0000
     24 C24         37.9990  25.3130   7.2970 C.ar           1 <1>                0.0000
     25 C25         38.7710  25.4390   6.0780 C.ar           1 <1>                0.0000
     26 C26         38.1720  24.9630   4.7860 C.ar           1 <1>                0.0000
     27 C27         38.3170  23.6220   4.3630 C.ar           1 <1>                0.0000
     28 C28         37.7740  23.2090   3.1140 C.ar           1 <1>                0.0000
     29 C29         37.0820  24.1350   2.2830 C.ar           1 <1>                0.0000
     30 C30         36.9300  25.4790   2.7010 C.ar           1 <1>                0.0000
     31 C31         37.4700  25.9030   3.9520 C.ar           1 <1>                0.0000
     32 H1          44.7724  25.4654  -1.0327 H              1 <1>                0.0000
     33 H2          45.2783  23.9947  -0.1341 H              1 <1>                0.0000
     34 H3          45.7665  25.6197   0.4555 H              1 <1>                0.0000
     35 H4          42.9326  24.5633   0.2407 H              1 <1>                0.0000
     36 H5          43.4207  26.1883   0.8303 H              1 <1>                0.0000
     37 H6          44.5881  24.8028   4.1139 H              1 <1>                0.0000
     38 H7          44.7102  26.2498   3.0565 H              1 <1>                0.0000
     39 H8          45.6422  24.7663   2.6599 H              1 <1>                0.0000
     40 H9          43.8214  22.8495   3.3145 H              1 <1>                0.0000
     41 H10         44.4504  22.8483   1.6320 H              1 <1>                0.0000
     42 H11         42.7676  21.1453   1.9630 H              1 <1>                0.0000
     43 H12         42.2013  22.3837   0.7915 H              1 <1>                0.0000
     44 H13         41.5723  22.3848   2.4741 H              1 <1>                0.0000
     45 H14         41.4230  24.5264   2.3168 H              1 <1>                0.0000
     46 H15         42.0999  26.1749   2.5421 H              1 <1>                0.0000
     47 H16         42.7600  25.1385   4.9049 H              1 <1>                0.0000
     48 H17         41.3452  24.0996   4.5231 H              1 <1>                0.0000
     49 H18         40.1692  26.3286   3.9258 H              1 <1>                0.0000
     50 H19         41.5044  27.0955   4.8509 H              1 <1>                0.0000
     51 H20         42.5669  26.9666   6.4666 H              1 <1>                0.0000
     52 H21         44.3357  28.1611   9.4704 H              1 <1>                0.0000
     53 H22         44.4696  27.8596   7.7172 H              1 <1>                0.0000
     54 H23         42.2773  27.7201  10.6848 H              1 <1>                0.0000
     55 H24         39.9117  26.9447  10.6185 H              1 <1>                0.0000
     56 H25         38.0722  26.2553  10.5998 H              1 <1>                0.0000
     57 H26         35.9956  24.9170  10.7159 H              1 <1>                0.0000
     58 H27         34.5076  23.1400   7.8626 H              1 <1>                0.0000
     59 H28         34.3728  23.5183   9.6008 H              1 <1>                0.0000
     60 H29         36.4058  24.0426   6.5276 H              1 <1>                0.0000
     61 H30         38.8411  22.9091   4.9892 H              1 <1>                0.0000
     62 H31         37.8883  22.1801   2.7925 H              1 <1>                0.0000
     63 H32         36.6726  23.8118   1.3327 H              1 <1>                0.0000
     64 H33         36.4033  26.1862   2.0706 H              1 <1>                0.0000
     65 H34         37.3517  26.9314   4.2737 H              1 <1>                0.0000
@<TRIPOS>BOND
    1    1    2 1     
    2    2    3 1     
    3    3    4 1     
    4    3    5 1     
    5    3    7 1     
    6    5    6 1     
    7    7    8 1     
    8    8    9 1     
    9    9   10 1     
   10   10   25 ar    
   11   10   11 ar    
   12   11   17 ar    
   13   11   12 ar    
   14   12   13 ar    
   15   13   14 1     
   16   13   15 ar    
   17   15   16 ar    
   18   16   17 ar    
   19   17   18 ar    
   20   18   24 ar    
   21   18   19 ar    
   22   19   20 ar    
   23   20   21 ar    
   24   21   22 1     
   25   21   23 ar    
   26   23   24 ar    
   27   24   25 ar    
   28   25   26 1     
   29   26   31 ar    
   30   26   27 ar    
   31   27   28 ar    
   32   28   29 ar    
   33   29   30 ar    
   34   30   31 ar    
   35    1   32 1     
   36    1   33 1     
   37    1   34 1     
   38    2   35 1     
   39    2   36 1     
   40    4   37 1     
   41    4   38 1     
   42    4   39 1     
   43    5   40 1     
   44    5   41 1     
   45    6   42 1     
   46    6   43 1     
   47    6   44 1     
   48    7   45 1     
   49    7   46 1     
   50    8   47 1     
   51    8   48 1     
   52    9   49 1     
   53    9   50 1     
   54   12   51 1     
   55   14   52 1     
   56   14   53 1     
   57   15   54 1     
   58   16   55 1     
   59   19   56 1     
   60   20   57 1     
   61   22   58 1     
   62   22   59 1     
   63   23   60 1     
   64   27   61 1     
   65   28   62 1     
   66   29   63 1     
   67   30   64 1     
   68   31   65 1     
@<TRIPOS>SUBSTRUCTURE
      1 ****           1
@<TRIPOS>SET
DONOR_HYDROGENS      STATIC     ATOMS    <user>   **** ""
4 52 53 58 59
ATOM$RED        STATIC     ATOMS    COLORGROUP SYSTEM
4 52 53 58 59
