# Supplementary material for: Three-Dimensional Biologically Relevant Spectrum (BRS-3D): Shape Similarity Profile Based on PDB Ligands as Molecular Descriptors
Source: Molecules. 2016 Nov 17;21(11):1554. doi: 10.3390/molecules21111554 (PMC6273508; doi:10.3390/molecules21111554)
Supplement: Supplementary file 2 [file molecules-21-01554-s002.zip › 24.mol2]

@<TRIPOS>MOLECULE
1pq6_965
    74    77     1
SMALL
NO_CHARGES
@<TRIPOS>ATOM
      1 O1           8.7540  -1.4670  61.9610 O.co2          1 <1>                0.0000
      2 C2           8.0300  -1.1640  60.9740 C.2            1 <1>                0.0000
      3 O3           6.8160  -0.8320  61.0850 O.co2          1 <1>                0.0000
      4 C4           8.5010  -1.2700  59.5400 C.3            1 <1>                0.0000
      5 C5          10.0000  -1.3060  59.5680 C.ar           1 <1>                0.0000
      6 C6          10.7020  -0.1080  59.5010 C.ar           1 <1>                0.0000
      7 C7          12.0800  -0.1010  59.6100 C.ar           1 <1>                0.0000
      8 C8          12.7800  -1.2890  59.7690 C.ar           1 <1>                0.0000
      9 C9          12.0820  -2.4950  59.8490 C.ar           1 <1>                0.0000
     10 O10         12.7270  -3.6920  60.0100 O.3            1 <1>                0.0000
     11 C11         14.1410  -3.7750  60.1640 C.3            1 <1>                0.0000
     12 C12         14.4550  -5.1330  60.7760 C.3            1 <1>                0.0000
     13 C13         15.7890  -5.1260  61.5310 C.3            1 <1>                0.0000
     14 N14         16.9880  -5.0790  60.7130 N.4            1 <1>                0.0000
     15 C15         18.2260  -4.6030  61.3230 C.3            1 <1>                0.0000
     16 C16         18.1670  -3.1350  61.7800 C.3            1 <1>                0.0000
     17 C18         18.2690  -2.2070  60.6200 C.3            1 <1>                0.0000
     18 C20         19.3590  -2.2220  59.7710 C.3            1 <1>                0.0000
     19 C21         19.3980  -1.3670  58.6890 C.2            1 <1>                0.0000
     20 C22         18.3700  -0.4480  58.4640 C.2            1 <1>                0.0000
     21 C23         17.2890  -0.4260  59.3330 C.2            1 <1>                0.0000
     22 C24         17.2410  -1.3060  60.3950 C.2            1 <1>                0.0000
     23 C25         19.2520  -2.8590  62.7720 C.ar           1 <1>                0.0000
     24 C26         18.9910  -2.0650  63.8680 C.ar           1 <1>                0.0000
     25 C27         19.9720  -1.8260  64.8070 C.ar           1 <1>                0.0000
     26 C28         21.2410  -2.3360  64.6720 C.ar           1 <1>                0.0000
     27 C29         21.5310  -3.1440  63.5930 C.ar           1 <1>                0.0000
     28 C30         20.5340  -3.3870  62.6470 C.ar           1 <1>                0.0000
     29 C31         17.0420  -5.9800  59.5670 C.3            1 <1>                0.0000
     30 C32         17.8980  -5.6430  58.3680 C.ar           1 <1>                0.0000
     31 C33         17.7280  -4.4670  57.6480 C.ar           1 <1>                0.0000
     32 C34         18.4950  -4.1810  56.5120 C.ar           1 <1>                0.0000
     33 C35         19.4600  -5.0570  56.0390 C.ar           1 <1>                0.0000
     34 C36         19.6880  -6.2730  56.6780 C.ar           1 <1>                0.0000
     35 C37         18.8940  -6.6160  57.8800 C.ar           1 <1>                0.0000
     36 Cl38        19.1500  -8.1900  58.7290 Cl             1 <1>                0.0000
     37 C39         20.7290  -7.2420  56.1800 C.3            1 <1>                0.0000
     38 F40         21.0770  -6.9670  54.9250 F              1 <1>                0.0000
     39 F41         20.2220  -8.4790  56.2320 F              1 <1>                0.0000
     40 F42         21.7930  -7.1330  56.9830 F              1 <1>                0.0000
     41 C43         10.6930  -2.5030  59.7490 C.ar           1 <1>                0.0000
     42 H1           8.1555  -0.3987  58.9643 H              1 <1>                0.0000
     43 H2           8.1103  -2.1906  59.0819 H              1 <1>                0.0000
     44 H3          10.1667   0.8244  59.3627 H              1 <1>                0.0000
     45 H4          12.6180   0.8393  59.5710 H              1 <1>                0.0000
     46 H5          13.8622  -1.2802  59.8307 H              1 <1>                0.0000
     47 H6          14.4943  -2.9728  60.8285 H              1 <1>                0.0000
     48 H7          14.6318  -3.6821  59.1839 H              1 <1>                0.0000
     49 H8          14.5055  -5.8821  59.9721 H              1 <1>                0.0000
     50 H9          13.6511  -5.4013  61.4773 H              1 <1>                0.0000
     51 H10         15.8344  -6.0403  62.1409 H              1 <1>                0.0000
     52 H11         15.7973  -4.2451  62.1897 H              1 <1>                0.0000
     53 H12         16.7694  -4.2369  60.2040 H              1 <1>                0.0000
     54 H13         19.0372  -4.7050  60.5871 H              1 <1>                0.0000
     55 H14         18.4449  -5.2307  62.1994 H              1 <1>                0.0000
     56 H15         17.1973  -2.9655  62.2709 H              1 <1>                0.0000
     57 H16         17.7675  -2.9502  59.9827 H              1 <1>                0.0000
     58 H17         19.4378  -3.2441  59.3720 H              1 <1>                0.0000
     59 H18         20.2439  -1.9988  60.3851 H              1 <1>                0.0000
     60 H19         20.2412  -1.4090  58.0012 H              1 <1>                0.0000
     61 H20         18.4166   0.2394  57.6207 H              1 <1>                0.0000
     62 H21         16.4790   0.2850  59.1773 H              1 <1>                0.0000
     63 H22         16.3830  -1.2920  61.0655 H              1 <1>                0.0000
     64 H23         18.0079  -1.6255  63.9926 H              1 <1>                0.0000
     65 H24         19.7361  -1.2200  65.6743 H              1 <1>                0.0000
     66 H25         22.0053  -2.1057  65.4054 H              1 <1>                0.0000
     67 H26         22.5159  -3.5827  63.4814 H              1 <1>                0.0000
     68 H27         20.7652  -4.0064  61.7879 H              1 <1>                0.0000
     69 H28         16.0107  -6.0845  59.1989 H              1 <1>                0.0000
     70 H29         17.3965  -6.9503  59.9449 H              1 <1>                0.0000
     71 H30         16.9817  -3.7518  57.9744 H              1 <1>                0.0000
     72 H31         18.3294  -3.2472  55.9869 H              1 <1>                0.0000
     73 H32         20.0423  -4.7928  55.1637 H              1 <1>                0.0000
     74 H33         10.1504  -3.4393  59.8118 H              1 <1>                0.0000
@<TRIPOS>BOND
    1    1    2 ar    
    2    2    3 ar    
    3    2    4 1     
    4    4    5 1     
    5    5   41 ar    
    6    5    6 ar    
    7    6    7 ar    
    8    7    8 ar    
    9    8    9 ar    
   10    9   10 1     
   11    9   41 ar    
   12   10   11 1     
   13   11   12 1     
   14   12   13 1     
   15   13   14 1     
   16   14   15 1     
   17   14   29 1     
   18   15   16 1     
   19   16   17 1     
   20   16   23 1     
   21   17   22 1     
   22   17   18 1     
   23   18   19 1     
   24   19   20 2     
   25   20   21 1     
   26   21   22 2     
   27   23   28 ar    
   28   23   24 ar    
   29   24   25 ar    
   30   25   26 ar    
   31   26   27 ar    
   32   27   28 ar    
   33   29   30 1     
   34   30   35 ar    
   35   30   31 ar    
   36   31   32 ar    
   37   32   33 ar    
   38   33   34 ar    
   39   34   35 ar    
   40   34   37 1     
   41   35   36 1     
   42   37   38 1     
   43   37   39 1     
   44   37   40 1     
   45    4   42 1     
   46    4   43 1     
   47    6   44 1     
   48    7   45 1     
   49    8   46 1     
   50   11   47 1     
   51   11   48 1     
   52   12   49 1     
   53   12   50 1     
   54   13   51 1     
   55   13   52 1     
   56   14   53 1     
   57   15   54 1     
   58   15   55 1     
   59   16   56 1     
   60   17   57 1     
   61   18   58 1     
   62   18   59 1     
   63   19   60 1     
   64   20   61 1     
   65   21   62 1     
   66   22   63 1     
   67   24   64 1     
   68   25   65 1     
   69   26   66 1     
   70   27   67 1     
   71   28   68 1     
   72   29   69 1     
   73   29   70 1     
   74   31   71 1     
   75   32   72 1     
   76   33   73 1     
   77   41   74 1     
@<TRIPOS>SUBSTRUCTURE
      1 ****           1
@<TRIPOS>SET
DONOR_HYDROGENS      STATIC     ATOMS    <user>   **** ""
1 53
ATOM$RED        STATIC     ATOMS    COLORGROUP SYSTEM
1 53
