# Supplementary material for: Three-Dimensional Biologically Relevant Spectrum (BRS-3D): Shape Similarity Profile Based on PDB Ligands as Molecular Descriptors
Source: Molecules. 2016 Nov 17;21(11):1554. doi: 10.3390/molecules21111554 (PMC6273508; doi:10.3390/molecules21111554)
Supplement: Supplementary file 2 [file molecules-21-01554-s002.zip › 25.mol2]

@<TRIPOS>MOLECULE
2rio_ADP
    39    41     1
PROTEIN
NO_CHARGES
@<TRIPOS>ATOM
      1 C4          78.9200  68.0220  98.8260 C.ar           1 ADP399            25.5000
      2 N9          79.2890  68.2370  97.5600 N.pl3          1 ADP399            27.3900
      3 C1'         80.6830  68.2350  97.0500 C.3            1 ADP399            25.1000
      4 O4'         80.8740  69.3540  96.1800 O.3            1 ADP399            26.0100
      5 C4'         81.2300  68.9450  94.8560 C.3            1 ADP399            22.9500
      6 C5'         80.1970  69.4710  93.8670 C.3            1 ADP399            22.0900
      7 O5'         79.0320  68.6500  93.9140 O.3            1 ADP399            23.6300
      8 PA          77.9510  68.6950  92.7210 P.3            1 ADP399            19.8900
      9 O1A         78.1650  67.4840  91.8440 O.co2          1 ADP399            18.4500
     10 O2A         76.5920  68.9580  93.3250 O.co2          1 ADP399            20.8800
     11 O3A         78.3960  70.0020  91.8930 O.3            1 ADP399            20.5400
     12 PB          78.4160  69.9810  90.2830 P.3            1 ADP399            25.0400
     13 O1B         79.0750  71.2880  89.9100 O.co2          1 ADP399            27.3500
     14 O2B         76.9580  69.8870  89.9020 O.co2          1 ADP399            24.5500
     15 O3B         79.2290  68.7540  89.9450 O.co2          1 ADP399            25.6700
     16 C3'         81.2780  67.4230  94.8360 C.3            1 ADP399            23.7200
     17 O3'         82.6050  66.9920  94.5130 O.3            1 ADP399            26.4600
     18 C2'         80.9270  66.9690  96.2420 C.3            1 ADP399            21.5400
     19 O2'         82.0310  66.2500  96.8010 O.3            1 ADP399            26.9200
     20 C8          78.1820  68.4560  96.8250 C.2            1 ADP399            20.9500
     21 N7          77.0640  68.3890  97.5910 N.2            1 ADP399            19.7000
     22 C5          77.4530  68.1210  98.8510 C.ar           1 ADP399            23.4200
     23 C6          76.7800  67.9190 100.1570 C.ar           1 ADP399            22.4500
     24 N6          75.4320  67.9930 100.2700 N.pl3          1 ADP399            23.0100
     25 N1          77.5580  67.6590 101.2310 N.ar           1 ADP399            22.5200
     26 C2          78.8980  67.5820 101.1320 C.ar           1 ADP399            22.1200
     27 N3          79.5740  67.7540  99.9820 N.ar           1 ADP399            29.0300
     28 H1          81.3877  68.2869  97.8930 H              1 ADP399             0.0000
     29 H2          82.2196  69.3477  94.5942 H              1 ADP399             0.0000
     30 H3          80.6186  69.4511  92.8512 H              1 ADP399             0.0000
     31 H4          79.9283  70.5041  94.1324 H              1 ADP399             0.0000
     32 H5          80.5610  67.0198  94.1057 H              1 ADP399             0.0000
     33 H6          82.6353  66.0426  94.5004 H              1 ADP399             0.0000
     34 H7          80.0288  66.3340  96.2331 H              1 ADP399             0.0000
     35 H8          81.8112  65.9661  97.6805 H              1 ADP399             0.0000
     36 H9          78.1839  68.6602  95.7553 H              1 ADP399             0.0000
     37 H10         74.9833  67.8497 101.1860 H              1 ADP399             0.0000
     38 H11         74.8558  68.1926  99.4399 H              1 ADP399             0.0000
     39 H12         79.4652  67.3691 102.0309 H              1 ADP399             0.0000
@<TRIPOS>BOND
    1    1    2 1     
    2    1   22 ar    
    3    1   27 ar    
    4    2    3 1     
    5    2   20 1     
    6    3    4 1     
    7    3   18 1     
    8    4    5 1     
    9    5    6 1     
   10    5   16 1     
   11    6    7 1     
   12    7    8 1     
   13    8    9 ar    
   14    8   10 ar    
   15    8   11 1     
   16   11   12 1     
   17   12   13 ar    
   18   12   14 ar    
   19   12   15 ar    
   20   16   17 1     
   21   16   18 1     
   22   18   19 1     
   23   20   21 2     
   24   21   22 1     
   25   22   23 ar    
   26   23   24 1     
   27   23   25 ar    
   28   25   26 ar    
   29   26   27 ar    
   30    3   28 1     
   31    5   29 1     
   32    6   30 1     
   33    6   31 1     
   34   16   32 1     
   35   17   33 1     
   36   18   34 1     
   37   19   35 1     
   38   20   36 1     
   39   24   37 1     
   40   24   38 1     
   41   26   39 1     
@<TRIPOS>SUBSTRUCTURE
      1 ADP399        27
@<TRIPOS>SET
DONOR_HYDROGENS      STATIC     ATOMS    <user>   **** ""
4 33 35 37 38
ATOM$RED        STATIC     ATOMS    COLORGROUP SYSTEM
4 33 35 37 38
