# Supplementary material for: Three-Dimensional Biologically Relevant Spectrum (BRS-3D): Shape Similarity Profile Based on PDB Ligands as Molecular Descriptors
Source: Molecules. 2016 Nov 17;21(11):1554. doi: 10.3390/molecules21111554 (PMC6273508; doi:10.3390/molecules21111554)
Supplement: Supplementary file 2 [file molecules-21-01554-s002.zip › 26.mol2]

@<TRIPOS>MOLECULE
1ezq_RPR
    66    68     1
SMALL
NO_CHARGES
@<TRIPOS>ATOM
      1 C1           3.3210   9.1160  26.3120 C.3            1 <1>                0.0000
      2 O2           4.1050   8.1520  25.5930 O.3            1 <1>                0.0000
      3 C3           5.3710   8.5300  25.0530 C.2            1 <1>                0.0000
      4 O4           5.8330   9.6280  25.1930 O.2            1 <1>                0.0000
      5 C5           5.9910   7.4100  24.1730 C.3            1 <1>                0.0000
      6 C6           7.2930   7.9220  23.4540 C.3            1 <1>                0.0000
      7 C7           8.5360   8.1360  24.3060 C.ar           1 <1>                0.0000
      8 C8           9.4580   9.1410  23.9140 C.ar           1 <1>                0.0000
      9 C9          10.6260   9.3840  24.6630 C.ar           1 <1>                0.0000
     10 C10         10.8930   8.6260  25.8190 C.ar           1 <1>                0.0000
     11 C11          9.9870   7.6130  26.2340 C.ar           1 <1>                0.0000
     12 C12          8.8140   7.3760  25.4750 C.ar           1 <1>                0.0000
     13 C13         10.2690   6.8280  27.4410 C.ar           1 <1>                0.0000
     14 N14          9.2640   6.2760  28.1360 N.pl3          1 <1>                0.0000
     15 N17         11.5370   6.6570  27.8650 N.pl3          1 <1>                0.0000
     16 C18          4.9130   6.9410  23.1240 C.3            1 <1>                0.0000
     17 C19          4.4460   8.0750  22.1970 C.3            1 <1>                0.0000
     18 N20          5.4850   5.8740  22.2930 N.am           1 <1>                0.0000
     19 C21          5.2730   4.5350  22.5310 C.2            1 <1>                0.0000
     20 O22          4.5770   4.1470  23.4760 O.2            1 <1>                0.0000
     21 C23          5.9420   3.5980  21.5860 C.ar           1 <1>                0.0000
     22 C24          7.1360   3.9720  20.9030 C.ar           1 <1>                0.0000
     23 C25          7.7700   3.0800  20.0090 C.ar           1 <1>                0.0000
     24 C26          7.2490   1.7840  19.7550 C.ar           1 <1>                0.0000
     25 C27          6.0620   1.4080  20.4320 C.ar           1 <1>                0.0000
     26 C28          5.4120   2.2940  21.3340 C.ar           1 <1>                0.0000
     27 C29          7.9430   0.8410  18.7920 C.ar           1 <1>                0.0000
     28 C30          9.3330   0.5830  18.8920 C.ar           1 <1>                0.0000
     29 C31          9.9990  -0.2930  17.9980 C.ar           1 <1>                0.0000
     30 C32          9.2750  -0.9420  16.9700 C.ar           1 <1>                0.0000
     31 C33          7.8800  -0.7010  16.8480 C.ar           1 <1>                0.0000
     32 C34          7.2260   0.1870  17.7590 C.ar           1 <1>                0.0000
     33 C35          7.0910  -1.3800  15.7640 C.3            1 <1>                0.0000
     34 N36          6.7260  -0.4380  14.7000 N.4            1 <1>                0.0000
     35 H1           2.3849   8.6480  26.6508 H              1 <1>                0.0000
     36 H2           3.0886   9.9651  25.6524 H              1 <1>                0.0000
     37 H3           3.8886   9.4735  27.1838 H              1 <1>                0.0000
     38 H4           6.2589   6.5577  24.8147 H              1 <1>                0.0000
     39 H5           7.0497   8.8848  22.9809 H              1 <1>                0.0000
     40 H6           7.5500   7.1865  22.6775 H              1 <1>                0.0000
     41 H7           9.2607   9.7300  23.0256 H              1 <1>                0.0000
     42 H8          11.3199  10.1554  24.3490 H              1 <1>                0.0000
     43 H9          11.7921   8.8157  26.3940 H              1 <1>                0.0000
     44 H10          8.1197   6.6053  25.7898 H              1 <1>                0.0000
     45 H11          9.4650   5.7254  28.9830 H              1 <1>                0.0000
     46 H12          8.2909   6.4025  27.8229 H              1 <1>                0.0000
     47 H13         12.3169   7.0765  27.3390 H              1 <1>                0.0000
     48 H14         11.7260   6.1069  28.7150 H              1 <1>                0.0000
     49 H15          4.0411   6.5517  23.6701 H              1 <1>                0.0000
     50 H16          3.6974   7.6865  21.4908 H              1 <1>                0.0000
     51 H17          5.3072   8.4698  21.6380 H              1 <1>                0.0000
     52 H18          3.9991   8.8801  22.7988 H              1 <1>                0.0000
     53 H19          6.0573   6.1332  21.5150 H              1 <1>                0.0000
     54 H20          7.5634   4.9538  21.0717 H              1 <1>                0.0000
     55 H21          8.6769   3.3931  19.5045 H              1 <1>                0.0000
     56 H22          5.6410   0.4243  20.2584 H              1 <1>                0.0000
     57 H23          4.5049   1.9777  21.8361 H              1 <1>                0.0000
     58 H24          9.9036   1.0696  19.6748 H              1 <1>                0.0000
     59 H25         11.0641  -0.4658  18.1021 H              1 <1>                0.0000
     60 H26          9.7780  -1.6143  16.2844 H              1 <1>                0.0000
     61 H27          6.1613   0.3632  17.6573 H              1 <1>                0.0000
     62 H28          6.1731  -1.8017  16.1995 H              1 <1>                0.0000
     63 H29          7.6979  -2.1898  15.3328 H              1 <1>                0.0000
     64 H30          6.1991  -0.9214  13.9895 H              1 <1>                0.0000
     65 H31          7.5627  -0.0506  14.2926 H              1 <1>                0.0000
     66 H32          6.1654   0.3051  15.0868 H              1 <1>                0.0000
@<TRIPOS>BOND
    1    1    2 1     
    2    2    3 1     
    3    3    4 2     
    4    3    5 1     
    5    5    6 1     
    6    5   16 1     
    7    6    7 1     
    8    7   12 ar    
    9    7    8 ar    
   10    8    9 ar    
   11    9   10 ar    
   12   10   11 ar    
   13   11   12 ar    
   14   11   13 1     
   15   13   14 ar    
   16   13   15 ar    
   17   16   17 1     
   18   16   18 1     
   19   18   19 am    
   20   19   20 2     
   21   19   21 1     
   22   21   26 ar    
   23   21   22 ar    
   24   22   23 ar    
   25   23   24 ar    
   26   24   25 ar    
   27   24   27 1     
   28   25   26 ar    
   29   27   32 ar    
   30   27   28 ar    
   31   28   29 ar    
   32   29   30 ar    
   33   30   31 ar    
   34   31   32 ar    
   35   31   33 1     
   36   33   34 1     
   37    1   35 1     
   38    1   36 1     
   39    1   37 1     
   40    5   38 1     
   41    6   39 1     
   42    6   40 1     
   43    8   41 1     
   44    9   42 1     
   45   10   43 1     
   46   12   44 1     
   47   14   45 1     
   48   14   46 1     
   49   15   47 1     
   50   15   48 1     
   51   16   49 1     
   52   17   50 1     
   53   17   51 1     
   54   17   52 1     
   55   18   53 1     
   56   22   54 1     
   57   23   55 1     
   58   25   56 1     
   59   26   57 1     
   60   28   58 1     
   61   29   59 1     
   62   30   60 1     
   63   32   61 1     
   64   33   62 1     
   65   33   63 1     
   66   34   64 1     
   67   34   65 1     
   68   34   66 1     
@<TRIPOS>SUBSTRUCTURE
      1 ****           1
@<TRIPOS>SET
DONOR_HYDROGENS      STATIC     ATOMS    <user>   **** ""
8 45 46 47 48 53 64 65 66
ATOM$RED        STATIC     ATOMS    COLORGROUP SYSTEM
8 45 46 47 48 53 64 65 66
