# Supplementary material for: Three-Dimensional Biologically Relevant Spectrum (BRS-3D): Shape Similarity Profile Based on PDB Ligands as Molecular Descriptors
Source: Molecules. 2016 Nov 17;21(11):1554. doi: 10.3390/molecules21111554 (PMC6273508; doi:10.3390/molecules21111554)
Supplement: Supplementary file 2 [file molecules-21-01554-s002.zip › 27.mol2]

@<TRIPOS>MOLECULE
1h36_R88
    48    50     1
SMALL
NO_CHARGES
@<TRIPOS>ATOM
      1 C1          47.7930  13.3580  62.3470 C.3            1 <1>                0.0000
      2 N1          48.2950  14.5680  61.6270 N.4            1 <1>                0.0000
      3 C2          47.8390  15.8620  62.2580 C.3            1 <1>                0.0000
      4 C3          47.9210  15.9110  63.7730 C.2            1 <1>                0.0000
      5 C4          49.0080  16.2830  64.4470 C.2            1 <1>                0.0000
      6 C5          49.0530  16.3250  65.9420 C.3            1 <1>                0.0000
      7 O1          48.9350  17.7060  66.3190 O.3            1 <1>                0.0000
      8 C6          48.7870  17.9600  67.6880 C.ar           1 <1>                0.0000
      9 C7          47.7170  18.7810  68.1290 C.ar           1 <1>                0.0000
     10 C8          47.5530  19.0570  69.5120 C.ar           1 <1>                0.0000
     11 C9          48.4600  18.5120  70.4770 C.ar           1 <1>                0.0000
     12 C10         49.5330  17.6860  70.0240 C.ar           1 <1>                0.0000
     13 C11         49.6990  17.4110  68.6440 C.ar           1 <1>                0.0000
     14 C12         48.3180  18.7920  71.9750 C.2            1 <1>                0.0000
     15 O2          49.2520  18.5020  72.7170 O.2            1 <1>                0.0000
     16 C13         47.0920  19.4220  72.6120 C.ar           1 <1>                0.0000
     17 C14         47.2420  20.6460  73.3260 C.ar           1 <1>                0.0000
     18 C15         46.1230  21.2590  73.9410 C.ar           1 <1>                0.0000
     19 C16         44.8420  20.6520  73.8470 C.ar           1 <1>                0.0000
     20 Br1         43.3930  21.4530  74.6540 Br             1 <1>                0.0000
     21 C17         44.6780  19.4300  73.1350 C.ar           1 <1>                0.0000
     22 C18         45.8010  18.8150  72.5200 C.ar           1 <1>                0.0000
     23 C19         49.7700  14.6110  61.3650 C.3            1 <1>                0.0000
     24 C20         50.2130  14.4630  59.8920 C.3            1 <1>                0.0000
     25 C21         50.4660  15.7930  60.6300 C.3            1 <1>                0.0000
     26 H1          46.7042  13.4371  62.4819 H              1 <1>                0.0000
     27 H2          48.2802  13.2882  63.3307 H              1 <1>                0.0000
     28 H3          48.0251  12.4583  61.7582 H              1 <1>                0.0000
     29 H4          47.8601  14.5306  60.7184 H              1 <1>                0.0000
     30 H5          46.7910  16.0298  61.9691 H              1 <1>                0.0000
     31 H6          48.4642  16.6738  61.8578 H              1 <1>                0.0000
     32 H7          47.0383  15.6249  64.3429 H              1 <1>                0.0000
     33 H8          49.8984  16.5676  63.8883 H              1 <1>                0.0000
     34 H9          50.0064  15.9131  66.3045 H              1 <1>                0.0000
     35 H10         48.2190  15.7444  66.3630 H              1 <1>                0.0000
     36 H11         47.0232  19.1984  67.4083 H              1 <1>                0.0000
     37 H12         46.7336  19.6861  69.8405 H              1 <1>                0.0000
     38 H13         50.2271  17.2654  70.7426 H              1 <1>                0.0000
     39 H14         50.5183  16.7836  68.3120 H              1 <1>                0.0000
     40 H15         48.2185  21.1109  73.3989 H              1 <1>                0.0000
     41 H16         46.2439  22.1901  74.4827 H              1 <1>                0.0000
     42 H17         43.6990  18.9703  73.0625 H              1 <1>                0.0000
     43 H18         45.6788  17.8832  71.9797 H              1 <1>                0.0000
     44 H19         50.3045  14.0948  62.1761 H              1 <1>                0.0000
     45 H20         49.4573  14.4136  59.0943 H              1 <1>                0.0000
     46 H21         51.0589  13.8078  59.6368 H              1 <1>                0.0000
     47 H22         51.4908  16.0844  60.9036 H              1 <1>                0.0000
     48 H23         49.8891  16.6901  60.3610 H              1 <1>                0.0000
@<TRIPOS>BOND
    1    1    2 1     
    2    2    3 1     
    3    2   23 1     
    4    3    4 1     
    5    4    5 2     
    6    5    6 1     
    7    6    7 1     
    8    7    8 1     
    9    8   13 ar    
   10    8    9 ar    
   11    9   10 ar    
   12   10   11 ar    
   13   11   12 ar    
   14   11   14 1     
   15   12   13 ar    
   16   14   15 2     
   17   14   16 1     
   18   16   22 ar    
   19   16   17 ar    
   20   17   18 ar    
   21   18   19 ar    
   22   19   20 1     
   23   19   21 ar    
   24   21   22 ar    
   25   23   25 1     
   26   23   24 1     
   27   24   25 1     
   28    1   26 1     
   29    1   27 1     
   30    1   28 1     
   31    2   29 1     
   32    3   30 1     
   33    3   31 1     
   34    4   32 1     
   35    5   33 1     
   36    6   34 1     
   37    6   35 1     
   38    9   36 1     
   39   10   37 1     
   40   12   38 1     
   41   13   39 1     
   42   17   40 1     
   43   18   41 1     
   44   21   42 1     
   45   22   43 1     
   46   23   44 1     
   47   24   45 1     
   48   24   46 1     
   49   25   47 1     
   50   25   48 1     
@<TRIPOS>SUBSTRUCTURE
      1 ****           1
@<TRIPOS>SET
DONOR_HYDROGENS      STATIC     ATOMS    <user>   **** ""
1 29
ATOM$RED        STATIC     ATOMS    COLORGROUP SYSTEM
1 29
