# Supplementary material for: Three-Dimensional Biologically Relevant Spectrum (BRS-3D): Shape Similarity Profile Based on PDB Ligands as Molecular Descriptors
Source: Molecules. 2016 Nov 17;21(11):1554. doi: 10.3390/molecules21111554 (PMC6273508; doi:10.3390/molecules21111554)
Supplement: Supplementary file 2 [file molecules-21-01554-s002.zip › 28.mol2]

@<TRIPOS>MOLECULE
1eed_BOC_FOG_CHS_LEU
    95    96     4
PROTEIN
NO_CHARGES
@<TRIPOS>ATOM
      1 C            2.6590  26.4090  19.4870 C.2            1 BOC1               0.3600
      2 CT           1.3620  24.3570  20.3580 C.3            1 BOC1               0.3300
      3 O2           2.2040  25.0180  19.3660 O.3            1 BOC1               0.5400
      4 O1           2.1180  27.1890  20.3310 O.2            1 BOC1               0.6000
      5 C1           0.9730  22.9710  19.8170 C.3            1 BOC1               0.2200
      6 C3           2.1620  24.1560  21.6470 C.3            1 BOC1               0.8200
      7 C2           0.1070  25.1870  20.6420 C.3            1 BOC1               0.6200
      8 N            3.6650  26.7350  18.6380 N.am           2 FOG2               0.4200
      9 CA           4.2950  28.0940  18.5170 C.3            2 FOG2               0.4700
     10 C            3.4060  32.1580  15.8780 C.2            2 FOG2               0.3300
     11 O            3.0450  33.1230  16.5620 O.2            2 FOG2               0.3000
     12 CH           3.8500  28.7740  17.2040 C.2            2 FOG2               0.3600
     13 CM           3.2570  30.1720  17.4450 C.2            2 FOG2               0.2400
     14 CA1          2.7790  30.7700  16.1010 C.2            2 FOG2               0.2200
     15 OH           2.8660  27.9860  16.5620 O.2            2 FOG2               0.3800
     16 CB           5.8330  27.9980  18.4050 C.3            2 FOG2               0.4700
     17 CG           6.5580  27.5970  19.6950 C.ar           2 FOG2               0.3100
     18 CD1          5.8880  26.8690  20.6830 C.ar           2 FOG2               0.8100
     19 CE1          6.5620  26.4920  21.8510 C.ar           2 FOG2               0.5200
     20 CZ           7.9060  26.8450  22.0310 C.ar           2 FOG2               0.3400
     21 CE2          8.5770  27.5760  21.0440 C.ar           2 FOG2               0.4400
     22 CD2          7.9030  27.9550  19.8770 C.ar           2 FOG2               0.3300
     23 N            4.3240  32.2220  14.9150 N.am           3 CHS3               0.2700
     24 CA           5.0780  33.4630  14.6120 C.3            3 CHS3               0.1800
     25 C            3.2000  35.6310  13.2290 C.2            3 CHS3               0.2100
     26 O            2.9290  35.8620  14.4140 O.2            3 CHS3               0.3200
     27 CB           6.5750  33.2520  14.9320 C.3            3 CHS3               0.0800
     28 CG           6.8280  32.5940  16.3040 C.3            3 CHS3               0.0600
     29 CD1          6.3260  33.5220  17.4150 C.3            3 CHS3               0.1400
     30 CE1          6.5210  32.8820  18.7930 C.3            3 CHS3               0.2500
     31 CZ           7.9890  32.5210  18.9980 C.3            3 CHS3               0.2800
     32 CE2          8.4670  31.6490  17.8380 C.3            3 CHS3               0.1400
     33 CD2          8.2110  32.3510  16.4950 C.3            3 CHS3               0.3300
     34 CH           4.9610  33.8490  13.1280 C.3            3 CHS3               0.0800
     35 OH           5.3820  32.7690  12.3130 O.3            3 CHS3               0.0900
     36 CM           3.5150  34.2070  12.7690 C.3            3 CHS3               0.1700
     37 N            3.4250  36.6090  12.3300 N.am           4 LEU4               0.3000
     38 CA           3.2460  38.0170  12.6820 C.3            4 LEU4               0.3300
     39 C            1.7700  38.2940  12.9820 C.2            4 LEU4               0.7300
     40 O            0.8731  38.0022  12.1465 O.co2          4 LEU4               0.7900
     41 CB           3.7010  38.8890  11.5240 C.3            4 LEU4               0.2100
     42 CG           3.5780  40.3810  11.8720 C.3            4 LEU4               0.3600
     43 CD1          4.1390  40.7330  13.1560 C.3            4 LEU4               0.3000
     44 CD2          3.9130  41.3670  10.7810 C.3            4 LEU4               0.3700
     45 O            1.4034  38.8281  14.0627 O.co2          4 LEU4               0.4300
     46 H1           0.3369  22.4559  20.5519 H              1 BOC1               0.0000
     47 H2           1.8824  22.3781  19.6398 H              1 BOC1               0.0000
     48 H3           0.4214  23.0876  18.8725 H              1 BOC1               0.0000
     49 H4           1.5299  23.6579  22.3969 H              1 BOC1               0.0000
     50 H5           2.4874  25.1334  22.0328 H              1 BOC1               0.0000
     51 H6           3.0436  23.5322  21.4379 H              1 BOC1               0.0000
     52 H7          -0.5120  24.6712  21.3909 H              1 BOC1               0.0000
     53 H8          -0.4687  25.3108  19.7129 H              1 BOC1               0.0000
     54 H9           0.4001  26.1751  21.0263 H              1 BOC1               0.0000
     55 H10          4.0165  26.0117  18.0436 H              2 FOG2               0.0000
     56 H11          4.0112  28.7051  19.3865 H              2 FOG2               0.0000
     57 H12          3.1847  30.6653  18.4132 H              2 FOG2               0.0000
     58 H13          2.0955  30.2785  15.4102 H              2 FOG2               0.0000
     59 H14          6.2135  28.9817  18.0926 H              2 FOG2               0.0000
     60 H15          6.0720  27.2507  17.6341 H              2 FOG2               0.0000
     61 H16          4.8479  26.5967  20.5449 H              2 FOG2               0.0000
     62 H17          6.0435  25.9265  22.6168 H              2 FOG2               0.0000
     63 H18          8.4265  26.5517  22.9355 H              2 FOG2               0.0000
     64 H19          9.6170  27.8483  21.1830 H              2 FOG2               0.0000
     65 H20          8.4200  28.5251  19.1136 H              2 FOG2               0.0000
     66 H21          4.5122  31.4015  14.3753 H              3 CHS3               0.0000
     67 H22          4.6802  34.2808  15.2308 H              3 CHS3               0.0000
     68 H23          7.0745  34.2319  14.9193 H              3 CHS3               0.0000
     69 H24          7.0096  32.6087  14.1527 H              3 CHS3               0.0000
     70 H25          6.2836  31.6393  16.3510 H              3 CHS3               0.0000
     71 H26          5.2558  33.7232  17.2598 H              3 CHS3               0.0000
     72 H27          6.8865  34.4676  17.3748 H              3 CHS3               0.0000
     73 H28          5.9089  31.9706  18.8612 H              3 CHS3               0.0000
     74 H29          6.2085  33.5928  19.5722 H              3 CHS3               0.0000
     75 H30          8.1021  31.9686  19.9425 H              3 CHS3               0.0000
     76 H31          8.5907  33.4410  19.0369 H              3 CHS3               0.0000
     77 H32          7.9233  30.6930  17.8560 H              3 CHS3               0.0000
     78 H33          9.5450  31.4599  17.9477 H              3 CHS3               0.0000
     79 H34          8.7498  33.3099  16.4820 H              3 CHS3               0.0000
     80 H35          8.5799  31.7120  15.6792 H              3 CHS3               0.0000
     81 H36          5.6046  34.7202  12.9359 H              3 CHS3               0.0000
     82 H37          5.3070  33.0146  11.3984 H              3 CHS3               0.0000
     83 H38          3.3824  34.1383  11.6792 H              3 CHS3               0.0000
     84 H39          2.8312  33.5036  13.2666 H              3 CHS3               0.0000
     85 H40          3.7197  36.3677  11.4054 H              4 LEU4               0.0000
     86 H41          3.8481  38.2492  13.5728 H              4 LEU4               0.0000
     87 H42          3.0765  38.6728  10.6446 H              4 LEU4               0.0000
     88 H43          4.7517  38.6596  11.2930 H              4 LEU4               0.0000
     89 H44          2.4954  40.5172  12.0115 H              4 LEU4               0.0000
     90 H45          4.0113  41.8118  13.3286 H              4 LEU4               0.0000
     91 H46          5.2104  40.4840  13.1688 H              4 LEU4               0.0000
     92 H47          3.6225  40.1713  13.9483 H              4 LEU4               0.0000
     93 H48          3.4558  41.0377   9.8362 H              4 LEU4               0.0000
     94 H49          5.0049  41.4230  10.6600 H              4 LEU4               0.0000
     95 H50          3.5226  42.3593  11.0510 H              4 LEU4               0.0000
@<TRIPOS>BOND
    1    1    3 1     
    2    1    4 2     
    3    3    2 1     
    4    2    5 1     
    5    2    6 1     
    6    2    7 1     
    7    9    8 1     
    8   12    9 1     
    9    9   16 1     
   10   10   11 2     
   11   14   10 1     
   12   13   12 1     
   13   12   15 2     
   14   13   14 2     
   15   16   17 1     
   16   17   18 ar    
   17   17   22 ar    
   18   18   19 ar    
   19   19   20 ar    
   20   20   21 ar    
   21   21   22 ar    
   22    1    8 am    
   23   24   23 1     
   24   24   27 1     
   25   34   24 1     
   26   25   26 2     
   27   36   25 1     
   28   27   28 1     
   29   28   29 1     
   30   28   33 1     
   31   29   30 1     
   32   30   31 1     
   33   32   31 1     
   34   33   32 1     
   35   34   35 1     
   36   34   36 1     
   37   10   23 am    
   38   38   37 1     
   39   38   41 1     
   40   38   39 1     
   41   39   40 ar    
   42   39   45 ar    
   43   41   42 1     
   44   42   43 1     
   45   42   44 1     
   46   25   37 am    
   47    5   46 1     
   48    5   47 1     
   49    5   48 1     
   50    6   49 1     
   51    6   50 1     
   52    6   51 1     
   53    7   52 1     
   54    7   53 1     
   55    7   54 1     
   56    8   55 1     
   57    9   56 1     
   58   13   57 1     
   59   14   58 1     
   60   16   59 1     
   61   16   60 1     
   62   18   61 1     
   63   19   62 1     
   64   20   63 1     
   65   21   64 1     
   66   22   65 1     
   67   23   66 1     
   68   24   67 1     
   69   27   68 1     
   70   27   69 1     
   71   28   70 1     
   72   29   71 1     
   73   29   72 1     
   74   30   73 1     
   75   30   74 1     
   76   31   75 1     
   77   31   76 1     
   78   32   77 1     
   79   32   78 1     
   80   33   79 1     
   81   33   80 1     
   82   34   81 1     
   83   35   82 1     
   84   36   83 1     
   85   36   84 1     
   86   37   85 1     
   87   38   86 1     
   88   41   87 1     
   89   41   88 1     
   90   42   89 1     
   91   43   90 1     
   92   43   91 1     
   93   43   92 1     
   94   44   93 1     
   95   44   94 1     
   96   44   95 1     
@<TRIPOS>SUBSTRUCTURE
      1 BOC1           1
      2 FOG2           9
      3 CHS3          24
      4 LEU4          38
@<TRIPOS>SET
DONOR_HYDROGENS      STATIC     ATOMS    <user>   **** ""
4 55 66 82 85
ATOM$RED        STATIC     ATOMS    COLORGROUP SYSTEM
4 55 66 82 85
