# Supplementary material for: Three-Dimensional Biologically Relevant Spectrum (BRS-3D): Shape Similarity Profile Based on PDB Ligands as Molecular Descriptors
Source: Molecules. 2016 Nov 17;21(11):1554. doi: 10.3390/molecules21111554 (PMC6273508; doi:10.3390/molecules21111554)
Supplement: Supplementary file 2 [file molecules-21-01554-s002.zip › 29.mol2]

@<TRIPOS>MOLECULE
1gi4_122
    32    34     1
SMALL
NO_CHARGES
@<TRIPOS>ATOM
      1 N1          43.8400  -4.6310  25.0870 N.pl3          1 <1>                0.0000
      2 C2          44.0280  -3.3280  25.1170 C.ar           1 <1>                0.0000
      3 N3          44.3860  -2.6840  24.0310 N.pl3          1 <1>                0.0000
      4 C6          43.8450  -2.6200  26.3150 C.ar           1 <1>                0.0000
      5 C7          44.3910  -1.3120  26.5250 C.ar           1 <1>                0.0000
      6 C8          44.2550  -0.5740  27.7130 C.ar           1 <1>                0.0000
      7 C9          43.5460  -1.2100  28.6920 C.ar           1 <1>                0.0000
      8 N10         43.3130  -0.7180  29.8950 N.2            1 <1>                0.0000
      9 C11         42.6130  -1.7180  30.4190 C.2            1 <1>                0.0000
     10 N12         42.4440  -2.7370  29.6330 N.pl3          1 <1>                0.0000
     11 C14         43.0360  -2.4460  28.5270 C.ar           1 <1>                0.0000
     12 C15         43.1400  -3.1860  27.3870 C.ar           1 <1>                0.0000
     13 C16         42.0620  -1.7300  31.7660 C.ar           1 <1>                0.0000
     14 C17         41.1150  -2.7470  32.1220 C.ar           1 <1>                0.0000
     15 C18         40.5390  -2.8090  33.3720 C.ar           1 <1>                0.0000
     16 C19         40.8740  -1.8690  34.3340 C.ar           1 <1>                0.0000
     17 C20         41.7850  -0.8480  34.0790 C.ar           1 <1>                0.0000
     18 C21         42.3750  -0.7780  32.8230 C.ar           1 <1>                0.0000
     19 O22         43.2710   0.2670  32.7590 O.3            1 <1>                0.0000
     20 H1          43.5591  -5.1306  25.9428 H              1 <1>                0.0000
     21 H2          43.9739  -5.1505  24.2078 H              1 <1>                0.0000
     22 H3          44.5315  -1.6648  24.0610 H              1 <1>                0.0000
     23 H4          44.5215  -3.1978  23.1486 H              1 <1>                0.0000
     24 H5          44.9473  -0.8607  25.7114 H              1 <1>                0.0000
     25 H6          44.6770   0.4162  27.8416 H              1 <1>                0.0000
     26 H7          41.9367  -3.6065  29.8508 H              1 <1>                0.0000
     27 H8          42.6958  -4.1720  27.3121 H              1 <1>                0.0000
     28 H9          40.8435  -3.4918  31.3826 H              1 <1>                0.0000
     29 H10         39.8251  -3.5915  33.6027 H              1 <1>                0.0000
     30 H11         40.4132  -1.9308  35.3132 H              1 <1>                0.0000
     31 H12         42.0295  -0.1215  34.8455 H              1 <1>                0.0000
     32 H13         43.6619   0.2964  31.8936 H              1 <1>                0.0000
@<TRIPOS>BOND
    1    1    2 ar    
    2    2    3 ar    
    3    2    4 1     
    4    4   12 ar    
    5    4    5 ar    
    6    5    6 ar    
    7    6    7 ar    
    8    7   11 ar    
    9    7    8 1     
   10    8    9 2     
   11    9   10 1     
   12    9   13 1     
   13   10   11 1     
   14   11   12 ar    
   15   13   18 ar    
   16   13   14 ar    
   17   14   15 ar    
   18   15   16 ar    
   19   16   17 ar    
   20   17   18 ar    
   21   18   19 1     
   22    1   20 1     
   23    1   21 1     
   24    3   22 1     
   25    3   23 1     
   26    5   24 1     
   27    6   25 1     
   28   10   26 1     
   29   12   27 1     
   30   14   28 1     
   31   15   29 1     
   32   16   30 1     
   33   17   31 1     
   34   19   32 1     
@<TRIPOS>SUBSTRUCTURE
      1 ****           1
@<TRIPOS>SET
DONOR_HYDROGENS      STATIC     ATOMS    <user>   **** ""
6 20 21 22 23 26 32
ATOM$RED        STATIC     ATOMS    COLORGROUP SYSTEM
6 20 21 22 23 26 32
