# Supplementary material for: Three-Dimensional Biologically Relevant Spectrum (BRS-3D): Shape Similarity Profile Based on PDB Ligands as Molecular Descriptors
Source: Molecules. 2016 Nov 17;21(11):1554. doi: 10.3390/molecules21111554 (PMC6273508; doi:10.3390/molecules21111554)
Supplement: Supplementary file 2 [file molecules-21-01554-s002.zip › 30.mol2]

@<TRIPOS>MOLECULE
1ezf_IN0
    69    72     1
SMALL
NO_CHARGES
@<TRIPOS>ATOM
      1 C1         -21.5570  71.9670  58.9140 C.3            1 <1>                0.0000
      2 C2         -22.6860  71.9140  57.8420 C.3            1 <1>                0.0000
      3 C3         -23.1880  73.3710  57.6190 C.3            1 <1>                0.0000
      4 C4         -22.0420  71.4190  56.5110 C.3            1 <1>                0.0000
      5 C5         -23.8580  70.9620  58.2970 C.3            1 <1>                0.0000
      6 N6         -23.5830  69.5430  58.5970 N.am           1 <1>                0.0000
      7 C7         -23.9790  68.5720  57.7200 C.2            1 <1>                0.0000
      8 O8         -24.3670  68.7920  56.5900 O.2            1 <1>                0.0000
      9 C9         -23.9040  67.1270  58.1870 C.3            1 <1>                0.0000
     10 O10        -22.5850  66.5910  58.0010 O.3            1 <1>                0.0000
     11 C11        -21.5270  67.4500  58.4800 C.3            1 <1>                0.0000
     12 C12        -21.9400  68.1360  59.8210 C.ar           1 <1>                0.0000
     13 C13        -22.9450  69.1520  59.8360 C.ar           1 <1>                0.0000
     14 C14        -23.3090  69.7560  61.0600 C.ar           1 <1>                0.0000
     15 C15        -22.7090  69.3420  62.2590 C.ar           1 <1>                0.0000
     16 C16        -21.7420  68.3240  62.2570 C.ar           1 <1>                0.0000
     17 C17        -21.3520  67.7300  61.0380 C.ar           1 <1>                0.0000
     18 Cl18       -21.0290  67.7840  63.7600 Cl             1 <1>                0.0000
     19 C19        -20.1990  66.6680  58.4940 C.ar           1 <1>                0.0000
     20 C20        -20.2300  65.2750  58.6880 C.ar           1 <1>                0.0000
     21 C21        -19.0500  64.5240  58.6980 C.ar           1 <1>                0.0000
     22 C22        -17.8230  65.1660  58.5080 C.ar           1 <1>                0.0000
     23 C23        -17.7660  66.5520  58.3020 C.ar           1 <1>                0.0000
     24 C24        -18.9490  67.3200  58.3080 C.ar           1 <1>                0.0000
     25 C25        -18.8690  68.7150  58.1190 C.ar           1 <1>                0.0000
     26 C26        -17.6290  69.3300  57.9200 C.ar           1 <1>                0.0000
     27 C27        -16.4570  68.5580  57.9000 C.ar           1 <1>                0.0000
     28 C28        -16.5260  67.1730  58.0960 C.ar           1 <1>                0.0000
     29 C29        -24.9300  66.2010  57.5010 C.3            1 <1>                0.0000
     30 C30        -26.3580  66.6290  57.7500 C.2            1 <1>                0.0000
     31 O31        -26.6630  67.1130  58.8210 O.2            1 <1>                0.0000
     32 N32        -27.2420  66.4450  56.7470 N.am           1 <1>                0.0000
     33 C33        -28.6420  66.8680  56.8800 C.3            1 <1>                0.0000
     34 C34        -29.3650  66.9000  55.5090 C.3            1 <1>                0.0000
     35 C35        -28.6350  66.0540  54.4940 C.2            1 <1>                0.0000
     36 O36        -28.5470  64.8330  54.6060 O.co2          1 <1>                0.0000
     37 O37        -28.0790  66.7200  53.4690 O.co2          1 <1>                0.0000
     38 C38        -29.4070  65.9570  57.8150 C.2            1 <1>                0.0000
     39 O39        -29.7620  66.3640  58.9110 O.co2          1 <1>                0.0000
     40 O40        -29.6930  64.7090  57.4140 O.co2          1 <1>                0.0000
     41 H1         -20.7555  72.6371  58.5696 H              1 <1>                0.0000
     42 H2         -21.1496  70.9569  59.0677 H              1 <1>                0.0000
     43 H3         -21.9686  72.3446  59.8616 H              1 <1>                0.0000
     44 H4         -23.9889  73.3715  56.8650 H              1 <1>                0.0000
     45 H5         -22.3540  73.9966  57.2683 H              1 <1>                0.0000
     46 H6         -23.5758  73.7742  58.5661 H              1 <1>                0.0000
     47 H7         -21.6778  70.3892  56.6407 H              1 <1>                0.0000
     48 H8         -21.2000  72.0749  56.2449 H              1 <1>                0.0000
     49 H9         -22.7939  71.4436  55.7085 H              1 <1>                0.0000
     50 H10        -24.6090  70.9767  57.4934 H              1 <1>                0.0000
     51 H11        -24.2881  71.4016  59.2090 H              1 <1>                0.0000
     52 H12        -24.1237  67.1230  59.2648 H              1 <1>                0.0000
     53 H13        -21.4017  68.2609  57.7474 H              1 <1>                0.0000
     54 H14        -24.0549  70.5425  61.0731 H              1 <1>                0.0000
     55 H15        -22.9941  69.8115  63.1935 H              1 <1>                0.0000
     56 H16        -20.5941  66.9550  61.0363 H              1 <1>                0.0000
     57 H17        -21.1818  64.7766  58.8318 H              1 <1>                0.0000
     58 H18        -19.0868  63.4516  58.8520 H              1 <1>                0.0000
     59 H19        -16.9067  64.5870  58.5200 H              1 <1>                0.0000
     60 H20        -19.7728  69.3134  58.1280 H              1 <1>                0.0000
     61 H21        -17.5729  70.4036  57.7811 H              1 <1>                0.0000
     62 H22        -15.4976  69.0342  57.7327 H              1 <1>                0.0000
     63 H23        -15.6187  66.5798  58.0884 H              1 <1>                0.0000
     64 H24        -24.7961  65.1798  57.8871 H              1 <1>                0.0000
     65 H25        -24.7435  66.2106  56.4170 H              1 <1>                0.0000
     66 H26        -26.9382  66.0128  55.8979 H              1 <1>                0.0000
     67 H27        -28.6496  67.8845  57.3003 H              1 <1>                0.0000
     68 H28        -29.4072  67.9384  55.1484 H              1 <1>                0.0000
     69 H29        -30.3872  66.5127  55.6320 H              1 <1>                0.0000
@<TRIPOS>BOND
    1    1    2 1     
    2    2    3 1     
    3    2    4 1     
    4    2    5 1     
    5    5    6 1     
    6    6   13 1     
    7    6    7 am    
    8    7    8 2     
    9    7    9 1     
   10    9   10 1     
   11    9   29 1     
   12   10   11 1     
   13   11   12 1     
   14   11   19 1     
   15   12   17 ar    
   16   12   13 ar    
   17   13   14 ar    
   18   14   15 ar    
   19   15   16 ar    
   20   16   17 ar    
   21   16   18 1     
   22   19   24 ar    
   23   19   20 ar    
   24   20   21 ar    
   25   21   22 ar    
   26   22   23 ar    
   27   23   28 ar    
   28   23   24 ar    
   29   24   25 ar    
   30   25   26 ar    
   31   26   27 ar    
   32   27   28 ar    
   33   29   30 1     
   34   30   31 2     
   35   30   32 am    
   36   32   33 1     
   37   33   34 1     
   38   33   38 1     
   39   34   35 1     
   40   35   36 ar    
   41   35   37 ar    
   42   38   39 ar    
   43   38   40 ar    
   44    1   41 1     
   45    1   42 1     
   46    1   43 1     
   47    3   44 1     
   48    3   45 1     
   49    3   46 1     
   50    4   47 1     
   51    4   48 1     
   52    4   49 1     
   53    5   50 1     
   54    5   51 1     
   55    9   52 1     
   56   11   53 1     
   57   14   54 1     
   58   15   55 1     
   59   17   56 1     
   60   20   57 1     
   61   21   58 1     
   62   22   59 1     
   63   25   60 1     
   64   26   61 1     
   65   27   62 1     
   66   28   63 1     
   67   29   64 1     
   68   29   65 1     
   69   32   66 1     
   70   33   67 1     
   71   34   68 1     
   72   34   69 1     
@<TRIPOS>SUBSTRUCTURE
      1 ****           1
@<TRIPOS>SET
DONOR_HYDROGENS      STATIC     ATOMS    <user>   **** ""
1 66
ATOM$RED        STATIC     ATOMS    COLORGROUP SYSTEM
1 66
