# Supplementary material for: Three-Dimensional Biologically Relevant Spectrum (BRS-3D): Shape Similarity Profile Based on PDB Ligands as Molecular Descriptors
Source: Molecules. 2016 Nov 17;21(11):1554. doi: 10.3390/molecules21111554 (PMC6273508; doi:10.3390/molecules21111554)
Supplement: Supplementary file 2 [file molecules-21-01554-s002.zip › 31.mol2]

@<TRIPOS>MOLECULE
1gsz_R71
    56    57     1
SMALL
NO_CHARGES
@<TRIPOS>ATOM
      1 C1         105.7340  30.8380  60.5830 C.3            1 <1>                0.0000
      2 N2         104.3010  30.6390  60.8110 N.4            1 <1>                0.0000
      3 C3         103.9580  31.0710  62.1640 C.3            1 <1>                0.0000
      4 C4         103.3530  29.9340  63.0000 C.3            1 <1>                0.0000
      5 C5         104.2060  29.7370  64.2680 C.3            1 <1>                0.0000
      6 C6         103.8830  30.8200  65.3250 C.3            1 <1>                0.0000
      7 C7         102.4680  30.6180  65.9080 C.3            1 <1>                0.0000
      8 C8         102.4000  29.3100  66.7060 C.3            1 <1>                0.0000
      9 O9         102.6960  29.5630  68.0860 O.3            1 <1>                0.0000
     10 C10        102.4060  28.4970  68.9400 C.ar           1 <1>                0.0000
     11 C11        103.0630  27.2330  68.7990 C.ar           1 <1>                0.0000
     12 C12        102.7480  26.1540  69.6690 C.ar           1 <1>                0.0000
     13 C13        101.7730  26.3020  70.7000 C.ar           1 <1>                0.0000
     14 C14        101.1170  27.5720  70.8420 C.ar           1 <1>                0.0000
     15 F15        100.1970  27.7660  71.7850 F              1 <1>                0.0000
     16 C16        101.4380  28.6560  69.9630 C.ar           1 <1>                0.0000
     17 C17        101.4530  25.1110  71.6120 C.2            1 <1>                0.0000
     18 O18        100.2450  25.0820  72.1890 O.2            1 <1>                0.0000
     19 C19        102.3790  23.9490  71.9370 C.ar           1 <1>                0.0000
     20 C20        101.8230  22.6460  71.9750 C.ar           1 <1>                0.0000
     21 C21        102.6330  21.5310  72.2900 C.ar           1 <1>                0.0000
     22 C22        104.0100  21.7020  72.5710 C.ar           1 <1>                0.0000
     23 Br23       105.0580  20.2230  72.9920 Br             1 <1>                0.0000
     24 C24        104.5790  23.0070  72.5330 C.ar           1 <1>                0.0000
     25 C25        103.7640  24.1230  72.2190 C.ar           1 <1>                0.0000
     26 C26        103.5200  31.4170  59.8300 C.3            1 <1>                0.0000
     27 C27        102.1330  30.8580  59.5910 C.2            1 <1>                0.0000
     28 C28        101.6480  30.7250  58.3550 C.2            1 <1>                0.0000
     29 H1         106.3068  30.2544  61.3187 H              1 <1>                0.0000
     30 H2         105.9779  31.9051  60.6915 H              1 <1>                0.0000
     31 H3         105.9936  30.5039  59.5677 H              1 <1>                0.0000
     32 H4         104.0815  29.6606  60.7080 H              1 <1>                0.0000
     33 H5         103.2274  31.8908  62.0996 H              1 <1>                0.0000
     34 H6         104.8699  31.4309  62.6629 H              1 <1>                0.0000
     35 H7         103.3478  29.0051  62.4108 H              1 <1>                0.0000
     36 H8         102.3227  30.1933  63.2850 H              1 <1>                0.0000
     37 H9         105.2707  29.8022  63.9995 H              1 <1>                0.0000
     38 H10        103.9952  28.7447  64.6932 H              1 <1>                0.0000
     39 H11        103.9394  31.8119  64.8529 H              1 <1>                0.0000
     40 H12        104.6198  30.7591  66.1395 H              1 <1>                0.0000
     41 H13        101.7392  30.5787  65.0851 H              1 <1>                0.0000
     42 H14        102.2260  31.4607  66.5723 H              1 <1>                0.0000
     43 H15        103.1332  28.5972  66.3007 H              1 <1>                0.0000
     44 H16        101.3893  28.8840  66.6222 H              1 <1>                0.0000
     45 H17        103.8069  27.0976  68.0223 H              1 <1>                0.0000
     46 H18        103.2563  25.2043  69.5473 H              1 <1>                0.0000
     47 H19        100.9350  29.6089  70.0814 H              1 <1>                0.0000
     48 H20        100.7699  22.5034  71.7612 H              1 <1>                0.0000
     49 H21        102.1970  20.5389  72.3165 H              1 <1>                0.0000
     50 H22        105.6331  23.1463  72.7438 H              1 <1>                0.0000
     51 H23        104.1979  25.1161  72.1933 H              1 <1>                0.0000
     52 H24        104.0644  31.4209  58.8742 H              1 <1>                0.0000
     53 H25        103.4219  32.4481  60.2004 H              1 <1>                0.0000
     54 H26        101.5216  30.5598  60.4414 H              1 <1>                0.0000
     55 H27        100.6482  30.3210  58.2029 H              1 <1>                0.0000
     56 H28        102.2520  31.0205  57.4984 H              1 <1>                0.0000
@<TRIPOS>BOND
    1    1    2 1     
    2    2    3 1     
    3    2   26 1     
    4    3    4 1     
    5    4    5 1     
    6    5    6 1     
    7    6    7 1     
    8    7    8 1     
    9    8    9 1     
   10    9   10 1     
   11   10   16 ar    
   12   10   11 ar    
   13   11   12 ar    
   14   12   13 ar    
   15   13   14 ar    
   16   13   17 1     
   17   14   15 1     
   18   14   16 ar    
   19   17   18 2     
   20   17   19 1     
   21   19   25 ar    
   22   19   20 ar    
   23   20   21 ar    
   24   21   22 ar    
   25   22   23 1     
   26   22   24 ar    
   27   24   25 ar    
   28   26   27 1     
   29   27   28 2     
   30    1   29 1     
   31    1   30 1     
   32    1   31 1     
   33    2   32 1     
   34    3   33 1     
   35    3   34 1     
   36    4   35 1     
   37    4   36 1     
   38    5   37 1     
   39    5   38 1     
   40    6   39 1     
   41    6   40 1     
   42    7   41 1     
   43    7   42 1     
   44    8   43 1     
   45    8   44 1     
   46   11   45 1     
   47   12   46 1     
   48   16   47 1     
   49   20   48 1     
   50   21   49 1     
   51   24   50 1     
   52   25   51 1     
   53   26   52 1     
   54   26   53 1     
   55   27   54 1     
   56   28   55 1     
   57   28   56 1     
@<TRIPOS>SUBSTRUCTURE
      1 ****           1
@<TRIPOS>SET
DONOR_HYDROGENS      STATIC     ATOMS    <user>   **** ""
1 32
ATOM$RED        STATIC     ATOMS    COLORGROUP SYSTEM
1 32
