# Supplementary material for: Three-Dimensional Biologically Relevant Spectrum (BRS-3D): Shape Similarity Profile Based on PDB Ligands as Molecular Descriptors
Source: Molecules. 2016 Nov 17;21(11):1554. doi: 10.3390/molecules21111554 (PMC6273508; doi:10.3390/molecules21111554)
Supplement: Supplementary file 2 [file molecules-21-01554-s002.zip › 32.mol2]

@<TRIPOS>MOLECULE
1a8t_061
    58    62     1
SMALL
NO_CHARGES
@<TRIPOS>ATOM
      1 C1           4.8280  41.9400  -4.4830 C.3            1 <1>                0.0000
      2 C2           5.2210  40.5350  -3.9360 C.3            1 <1>                0.0000
      3 C3           5.1110  40.5150  -2.4110 C.3            1 <1>                0.0000
      4 C4           6.1310  41.3730  -1.7290 C.3            1 <1>                0.0000
      5 C5           6.4490  41.1680  -0.2790 C.2            1 <1>                0.0000
      6 N1           6.6440  42.2600   0.4240 N.2            1 <1>                0.0000
      7 C6           6.9420  42.2480   1.7170 C.ar           1 <1>                0.0000
      8 C7           7.0620  43.4360   2.4530 C.ar           1 <1>                0.0000
      9 C8           7.3890  43.3710   3.8120 C.ar           1 <1>                0.0000
     10 C9           7.5410  42.1300   4.4650 C.ar           1 <1>                0.0000
     11 O1           7.8420  42.1300   5.8070 O.3            1 <1>                0.0000
     12 C10          7.3860  40.9420   3.7410 C.ar           1 <1>                0.0000
     13 C11          7.0970  41.0100   2.3750 C.ar           1 <1>                0.0000
     14 C12          6.8940  39.8000   1.5480 C.2            1 <1>                0.0000
     15 O2           6.9820  38.7030   2.0640 O.2            1 <1>                0.0000
     16 N2           6.5650  39.9430   0.2700 N.am           1 <1>                0.0000
     17 C13          6.2950  38.7460  -0.5040 C.3            1 <1>                0.0000
     18 C14          7.2470  38.1860  -1.5280 C.ar           1 <1>                0.0000
     19 C15          8.3400  38.8700  -2.0700 C.ar           1 <1>                0.0000
     20 C16          9.1280  38.2220  -3.0510 C.ar           1 <1>                0.0000
     21 C17          8.7970  36.9280  -3.4570 C.ar           1 <1>                0.0000
     22 C18          7.7450  36.2030  -2.8620 C.ar           1 <1>                0.0000
     23 C19          6.9400  36.8850  -1.9420 C.ar           1 <1>                0.0000
     24 C20          9.6640  36.1720  -4.3950 C.ar           1 <1>                0.0000
     25 C21          9.9590  36.6490  -5.6660 C.ar           1 <1>                0.0000
     26 C22         10.7720  35.8980  -6.5070 C.ar           1 <1>                0.0000
     27 C23         11.2760  34.6670  -6.0980 C.ar           1 <1>                0.0000
     28 C24         10.9840  34.1870  -4.8040 C.ar           1 <1>                0.0000
     29 C25         10.1830  34.9240  -3.9430 C.ar           1 <1>                0.0000
     30 C26          9.7920  34.4220  -2.6130 C.2            1 <1>                0.0000
     31 N3          10.4920  33.9750  -1.5560 N.pl3          1 <1>                0.0000
     32 N4           9.6690  33.6680  -0.5770 N.2            1 <1>                0.0000
     33 N5           8.4590  33.9100  -0.9930 N.2            1 <1>                0.0000
     34 N6           8.4650  34.4360  -2.2430 N.2            1 <1>                0.0000
     35 H1           4.9107  41.9427  -5.5799 H              1 <1>                0.0000
     36 H2           5.5037  42.6994  -4.0625 H              1 <1>                0.0000
     37 H3           3.7921  42.1699  -4.1929 H              1 <1>                0.0000
     38 H4           6.2565  40.3071  -4.2290 H              1 <1>                0.0000
     39 H5           4.5449  39.7776  -4.3594 H              1 <1>                0.0000
     40 H6           5.2405  39.4786  -2.0658 H              1 <1>                0.0000
     41 H7           4.1099  40.8730  -2.1291 H              1 <1>                0.0000
     42 H8           5.7883  42.4131  -1.8326 H              1 <1>                0.0000
     43 H9           7.0737  41.2408  -2.2803 H              1 <1>                0.0000
     44 H10          6.9030  44.3952   1.9737 H              1 <1>                0.0000
     45 H11          7.5277  44.2889   4.3718 H              1 <1>                0.0000
     46 H12          7.9151  41.2343   6.1151 H              1 <1>                0.0000
     47 H13          7.4888  39.9817   4.2333 H              1 <1>                0.0000
     48 H14          5.3557  38.9414  -1.0420 H              1 <1>                0.0000
     49 H15          6.1367  37.9425   0.2303 H              1 <1>                0.0000
     50 H16          8.5788  39.8763  -1.7452 H              1 <1>                0.0000
     51 H17          9.9834  38.7275  -3.4845 H              1 <1>                0.0000
     52 H18          7.5669  35.1620  -3.1063 H              1 <1>                0.0000
     53 H19          6.0599  36.3948  -1.5417 H              1 <1>                0.0000
     54 H20          9.5583  37.5995  -5.9993 H              1 <1>                0.0000
     55 H21         11.0163  36.2758  -7.4932 H              1 <1>                0.0000
     56 H22         11.8903  34.0795  -6.7708 H              1 <1>                0.0000
     57 H23         11.3884  33.2350  -4.4796 H              1 <1>                0.0000
     58 H24         11.5175  33.8863  -1.5184 H              1 <1>                0.0000
@<TRIPOS>BOND
    1    1    2 1     
    2    2    3 1     
    3    3    4 1     
    4    4    5 1     
    5    5   16 1     
    6    5    6 2     
    7    6    7 1     
    8    7   13 ar    
    9    7    8 ar    
   10    8    9 ar    
   11    9   10 ar    
   12   10   11 1     
   13   10   12 ar    
   14   12   13 ar    
   15   13   14 1     
   16   14   15 2     
   17   14   16 am    
   18   16   17 1     
   19   17   18 1     
   20   18   23 ar    
   21   18   19 ar    
   22   19   20 ar    
   23   20   21 ar    
   24   21   22 ar    
   25   21   24 1     
   26   22   23 ar    
   27   24   29 ar    
   28   24   25 ar    
   29   25   26 ar    
   30   26   27 ar    
   31   27   28 ar    
   32   28   29 ar    
   33   29   30 1     
   34   30   34 2     
   35   30   31 1     
   36   31   32 1     
   37   32   33 2     
   38   33   34 1     
   39    1   35 1     
   40    1   36 1     
   41    1   37 1     
   42    2   38 1     
   43    2   39 1     
   44    3   40 1     
   45    3   41 1     
   46    4   42 1     
   47    4   43 1     
   48    8   44 1     
   49    9   45 1     
   50   11   46 1     
   51   12   47 1     
   52   17   48 1     
   53   17   49 1     
   54   19   50 1     
   55   20   51 1     
   56   22   52 1     
   57   23   53 1     
   58   25   54 1     
   59   26   55 1     
   60   27   56 1     
   61   28   57 1     
   62   31   58 1     
@<TRIPOS>SUBSTRUCTURE
      1 ****           1
@<TRIPOS>SET
DONOR_HYDROGENS      STATIC     ATOMS    <user>   **** ""
2 46 58
ATOM$RED        STATIC     ATOMS    COLORGROUP SYSTEM
2 46 58
