# Supplementary material for: Three-Dimensional Biologically Relevant Spectrum (BRS-3D): Shape Similarity Profile Based on PDB Ligands as Molecular Descriptors
Source: Molecules. 2016 Nov 17;21(11):1554. doi: 10.3390/molecules21111554 (PMC6273508; doi:10.3390/molecules21111554)
Supplement: Supplementary file 2 [file molecules-21-01554-s002.zip › 33.mol2]

@<TRIPOS>MOLECULE
2euf_LQQ
    63    67     1
SMALL
NO_CHARGES
@<TRIPOS>ATOM
      1 C1          34.3120  27.5070  59.1620 C.3            1 <1>                0.0000
      2 C2          33.0080  27.5190  59.9010 C.2            1 <1>                0.0000
      3 O1          32.4090  28.5440  60.1410 O.2            1 <1>                0.0000
      4 C3          32.4150  26.2120  60.3390 C.2            1 <1>                0.0000
      5 C4          32.6480  25.6900  61.6150 C.2            1 <1>                0.0000
      6 C5          33.4290  26.4260  62.6690 C.3            1 <1>                0.0000
      7 C6          31.9290  24.4600  62.0050 C.ar           1 <1>                0.0000
      8 C7          32.1990  23.7830  63.2720 C.ar           1 <1>                0.0000
      9 N1          31.5880  22.6260  63.5420 N.ar           1 <1>                0.0000
     10 C8          30.8720  21.9680  62.6070 C.ar           1 <1>                0.0000
     11 N2          30.3500  20.7760  63.0170 N.pl3          1 <1>                0.0000
     12 C9          29.6660  19.8610  62.2880 C.ar           1 <1>                0.0000
     13 C10         29.1170  20.1840  61.0520 C.ar           1 <1>                0.0000
     14 C11         28.4240  19.2200  60.3470 C.ar           1 <1>                0.0000
     15 C12         28.2800  17.9460  60.8870 C.ar           1 <1>                0.0000
     16 C13         28.8440  17.6710  62.1330 C.ar           1 <1>                0.0000
     17 N3          29.5140  18.6170  62.8010 N.ar           1 <1>                0.0000
     18 N4          27.5710  16.9530  60.1740 N.3            1 <1>                0.0000
     19 C14         28.4660  15.8000  59.9060 C.3            1 <1>                0.0000
     20 C15         27.7120  14.6830  59.1890 C.3            1 <1>                0.0000
     21 N5          27.0440  15.1960  58.0030 N.4            1 <1>                0.0000
     22 C16         26.3410  16.4760  58.0250 C.3            1 <1>                0.0000
     23 C17         26.9860  17.5260  58.9330 C.3            1 <1>                0.0000
     24 N6          30.7030  22.5010  61.3540 N.ar           1 <1>                0.0000
     25 C18         31.2660  23.6800  60.9670 C.ar           1 <1>                0.0000
     26 N7          31.0700  24.2300  59.7410 N.am           1 <1>                0.0000
     27 C19         30.2950  23.4750  58.7390 C.3            1 <1>                0.0000
     28 C20         29.2130  24.2680  58.0150 C.3            1 <1>                0.0000
     29 C21         29.2870  23.8720  56.5360 C.3            1 <1>                0.0000
     30 C22         30.5060  22.9550  56.3320 C.3            1 <1>                0.0000
     31 C23         31.2520  22.9450  57.6650 C.3            1 <1>                0.0000
     32 C24         31.6630  25.4930  59.4060 C.2            1 <1>                0.0000
     33 O2          31.5220  26.0010  58.2620 O.2            1 <1>                0.0000
     34 H1          34.6670  26.4707  59.0616 H              1 <1>                0.0000
     35 H2          35.0548  28.0966  59.7193 H              1 <1>                0.0000
     36 H3          34.1712  27.9448  58.1627 H              1 <1>                0.0000
     37 H4          33.9023  27.3128  62.2223 H              1 <1>                0.0000
     38 H5          34.2054  25.7637  63.0795 H              1 <1>                0.0000
     39 H6          32.7505  26.7398  63.4759 H              1 <1>                0.0000
     40 H7          32.8894  24.2162  63.9867 H              1 <1>                0.0000
     41 H8          30.4946  20.5411  64.0094 H              1 <1>                0.0000
     42 H9          29.2319  21.1825  60.6460 H              1 <1>                0.0000
     43 H10         27.9951  19.4543  59.3794 H              1 <1>                0.0000
     44 H11         28.7384  16.6819  62.5638 H              1 <1>                0.0000
     45 H12         28.8559  15.4168  60.8605 H              1 <1>                0.0000
     46 H13         29.3033  16.1326  59.2749 H              1 <1>                0.0000
     47 H14         26.9613  14.2576  59.8713 H              1 <1>                0.0000
     48 H15         28.4239  13.8988  58.8922 H              1 <1>                0.0000
     49 H16         26.3645  14.5014  57.7348 H              1 <1>                0.0000
     50 H17         27.7496  15.2699  57.2870 H              1 <1>                0.0000
     51 H18         25.3134  16.3001  58.3757 H              1 <1>                0.0000
     52 H19         26.3156  16.8742  56.9999 H              1 <1>                0.0000
     53 H20         27.7860  18.0296  58.3704 H              1 <1>                0.0000
     54 H21         26.2183  18.2611  59.2163 H              1 <1>                0.0000
     55 H22         29.8149  22.6292  59.2530 H              1 <1>                0.0000
     56 H23         29.3952  25.3469  58.1275 H              1 <1>                0.0000
     57 H24         28.2230  24.0187  58.4245 H              1 <1>                0.0000
     58 H25         29.3945  24.7742  55.9160 H              1 <1>                0.0000
     59 H26         28.3694  23.3373  56.2494 H              1 <1>                0.0000
     60 H27         31.1528  23.3503  55.5349 H              1 <1>                0.0000
     61 H28         30.1797  21.9380  56.0689 H              1 <1>                0.0000
     62 H29         31.5622  21.9192  57.9129 H              1 <1>                0.0000
     63 H30         32.1397  23.5915  57.6023 H              1 <1>                0.0000
@<TRIPOS>BOND
    1    1    2 1     
    2    2    3 2     
    3    2    4 1     
    4    4   32 1     
    5    4    5 2     
    6    5    6 1     
    7    5    7 1     
    8    7   25 ar    
    9    7    8 ar    
   10    8    9 ar    
   11    9   10 ar    
   12   10   11 1     
   13   10   24 ar    
   14   11   12 1     
   15   12   17 ar    
   16   12   13 ar    
   17   13   14 ar    
   18   14   15 ar    
   19   15   16 ar    
   20   15   18 1     
   21   16   17 ar    
   22   18   23 1     
   23   18   19 1     
   24   19   20 1     
   25   20   21 1     
   26   21   22 1     
   27   22   23 1     
   28   24   25 ar    
   29   25   26 1     
   30   26   27 1     
   31   26   32 am    
   32   27   31 1     
   33   27   28 1     
   34   28   29 1     
   35   29   30 1     
   36   30   31 1     
   37   32   33 2     
   38    1   34 1     
   39    1   35 1     
   40    1   36 1     
   41    6   37 1     
   42    6   38 1     
   43    6   39 1     
   44    8   40 1     
   45   11   41 1     
   46   13   42 1     
   47   14   43 1     
   48   16   44 1     
   49   19   45 1     
   50   19   46 1     
   51   20   47 1     
   52   20   48 1     
   53   21   49 1     
   54   21   50 1     
   55   22   51 1     
   56   22   52 1     
   57   23   53 1     
   58   23   54 1     
   59   27   55 1     
   60   28   56 1     
   61   28   57 1     
   62   29   58 1     
   63   29   59 1     
   64   30   60 1     
   65   30   61 1     
   66   31   62 1     
   67   31   63 1     
@<TRIPOS>SUBSTRUCTURE
      1 ****           1
@<TRIPOS>SET
DONOR_HYDROGENS      STATIC     ATOMS    <user>   **** ""
3 41 49 50
ATOM$RED        STATIC     ATOMS    COLORGROUP SYSTEM
3 41 49 50
