# Supplementary material for: Three-Dimensional Biologically Relevant Spectrum (BRS-3D): Shape Similarity Profile Based on PDB Ligands as Molecular Descriptors
Source: Molecules. 2016 Nov 17;21(11):1554. doi: 10.3390/molecules21111554 (PMC6273508; doi:10.3390/molecules21111554)
Supplement: Supplementary file 2 [file molecules-21-01554-s002.zip › 34.mol2]

@<TRIPOS>MOLECULE
1jzs_MRC
    78    79     1
SMALL
NO_CHARGES
@<TRIPOS>ATOM
      1 C1         -34.7310   4.1860 -27.1550 C.3            1 <1>                0.0000
      2 C2         -33.3180   4.8280 -27.1100 C.3            1 <1>                0.0000
      3 O4         -33.4260   6.2330 -26.7760 O.3            1 <1>                0.0000
      4 C5         -32.6020   4.7240 -28.4590 C.3            1 <1>                0.0000
      5 C7         -31.9430   3.4110 -28.1900 C.3            1 <1>                0.0000
      6 C8         -31.3570   5.6130 -28.8280 C.3            1 <1>                0.0000
      7 O10        -31.7900   6.9960 -29.1050 O.3            1 <1>                0.0000
      8 C11        -30.8100   6.4320 -30.0120 C.3            1 <1>                0.0000
      9 C13        -29.3440   6.8030 -29.7970 C.3            1 <1>                0.0000
     10 C14        -28.3490   5.7690 -30.3510 C.3            1 <1>                0.0000
     11 C16        -27.1810   6.4300 -31.1000 C.3            1 <1>                0.0000
     12 O17        -26.2300   7.0680 -30.2020 O.3            1 <1>                0.0000
     13 C18        -25.6020   6.2160 -29.2220 C.3            1 <1>                0.0000
     14 C20        -24.6250   7.0190 -28.3490 C.3            1 <1>                0.0000
     15 C21        -23.2770   7.3350 -28.9730 C.2            1 <1>                0.0000
     16 C22        -22.2730   6.2030 -29.0570 C.3            1 <1>                0.0000
     17 C23        -23.0340   8.6330 -29.3310 C.2            1 <1>                0.0000
     18 C24        -21.8810   9.2520 -29.8060 C.2            1 <1>                0.0000
     19 O25        -20.7690   8.7190 -30.0020 O.2            1 <1>                0.0000
     20 O26        -22.0500  10.6500 -30.0920 O.3            1 <1>                0.0000
     21 C27        -21.0060  11.5050 -30.6080 C.3            1 <1>                0.0000
     22 C28        -21.6110  12.4470 -31.6530 C.3            1 <1>                0.0000
     23 C29        -22.3680  13.5390 -30.9250 C.3            1 <1>                0.0000
     24 C30        -22.9760  14.4850 -31.9230 C.3            1 <1>                0.0000
     25 C31        -24.4220  14.6640 -31.4960 C.3            1 <1>                0.0000
     26 C32        -24.7720  15.6860 -30.4150 C.3            1 <1>                0.0000
     27 C33        -26.2540  16.0690 -30.5260 C.3            1 <1>                0.0000
     28 C34        -26.8830  16.1810 -29.1300 C.3            1 <1>                0.0000
     29 C35        -27.9060  15.1370 -28.6870 C.2            1 <1>                0.0000
     30 O36        -27.6030  14.2900 -27.8360 O.co2          1 <1>                0.0000
     31 O37        -29.0290  15.1970 -29.2220 O.co2          1 <1>                0.0000
     32 C38        -26.7860   5.6880 -28.3450 C.3            1 <1>                0.0000
     33 O40        -26.3000   4.8300 -27.3090 O.3            1 <1>                0.0000
     34 C41        -27.7850   4.8960 -29.2170 C.3            1 <1>                0.0000
     35 O43        -27.1060   3.7670 -29.7940 O.3            1 <1>                0.0000
     36 H1         -34.6412   3.1195 -27.4091 H              1 <1>                0.0000
     37 H2         -35.3406   4.6943 -27.9166 H              1 <1>                0.0000
     38 H3         -35.2122   4.2893 -26.1712 H              1 <1>                0.0000
     39 H4         -32.7203   4.3125 -26.3438 H              1 <1>                0.0000
     40 H5         -32.5587   6.6199 -26.7500 H              1 <1>                0.0000
     41 H6         -33.3264   4.7314 -29.2868 H              1 <1>                0.0000
     42 H7         -31.3427   3.1163 -29.0634 H              1 <1>                0.0000
     43 H8         -32.7113   2.6474 -27.9987 H              1 <1>                0.0000
     44 H9         -31.2895   3.5022 -27.3099 H              1 <1>                0.0000
     45 H10        -30.5862   5.3716 -28.0812 H              1 <1>                0.0000
     46 H11        -31.0473   6.2238 -31.0657 H              1 <1>                0.0000
     47 H12        -29.1685   6.9072 -28.7161 H              1 <1>                0.0000
     48 H13        -29.1545   7.7660 -30.2938 H              1 <1>                0.0000
     49 H14        -28.8900   5.1216 -31.0568 H              1 <1>                0.0000
     50 H15        -27.5861   7.1913 -31.7828 H              1 <1>                0.0000
     51 H16        -26.6540   5.6592 -31.6814 H              1 <1>                0.0000
     52 H17        -25.0702   5.3853 -29.7088 H              1 <1>                0.0000
     53 H18        -24.4431   6.4422 -27.4302 H              1 <1>                0.0000
     54 H19        -25.1089   7.9731 -28.0932 H              1 <1>                0.0000
     55 H20        -21.3476   6.5678 -29.5266 H              1 <1>                0.0000
     56 H21        -22.6926   5.3848 -29.6607 H              1 <1>                0.0000
     57 H22        -22.0500   5.8348 -28.0447 H              1 <1>                0.0000
     58 H23        -23.8909   9.2969 -29.2262 H              1 <1>                0.0000
     59 H24        -20.2216  10.8906 -31.0742 H              1 <1>                0.0000
     60 H25        -20.5710  12.0940 -29.7871 H              1 <1>                0.0000
     61 H26        -22.2989  11.8879 -32.3043 H              1 <1>                0.0000
     62 H27        -20.8098  12.8917 -32.2616 H              1 <1>                0.0000
     63 H28        -21.6759  14.0912 -30.2723 H              1 <1>                0.0000
     64 H29        -23.1652  13.0879 -30.3160 H              1 <1>                0.0000
     65 H30        -22.9257  14.0579 -32.9355 H              1 <1>                0.0000
     66 H31        -22.4493  15.4505 -31.9057 H              1 <1>                0.0000
     67 H32        -24.7713  13.6855 -31.1347 H              1 <1>                0.0000
     68 H33        -24.9878  14.9458 -32.3963 H              1 <1>                0.0000
     69 H34        -24.1513  16.5846 -30.5465 H              1 <1>                0.0000
     70 H35        -24.5803  15.2498 -29.4235 H              1 <1>                0.0000
     71 H36        -26.7857  15.2976 -31.1024 H              1 <1>                0.0000
     72 H37        -26.3408  17.0369 -31.0415 H              1 <1>                0.0000
     73 H38        -27.3812  17.1604 -29.0798 H              1 <1>                0.0000
     74 H39        -26.0583  16.1514 -28.4027 H              1 <1>                0.0000
     75 H40        -27.3027   6.5462 -27.8906 H              1 <1>                0.0000
     76 H41        -27.0302   4.5189 -26.7870 H              1 <1>                0.0000
     77 H42        -28.6145   4.5447 -28.5858 H              1 <1>                0.0000
     78 H43        -27.7134   3.2735 -30.3325 H              1 <1>                0.0000
@<TRIPOS>BOND
    1    1    2 1     
    2    2    3 1     
    3    2    4 1     
    4    4    5 1     
    5    4    6 1     
    6    6    8 1     
    7    6    7 1     
    8    7    8 1     
    9    8    9 1     
   10    9   10 1     
   11   10   34 1     
   12   10   11 1     
   13   11   12 1     
   14   12   13 1     
   15   13   14 1     
   16   13   32 1     
   17   14   15 1     
   18   15   16 1     
   19   15   17 2     
   20   17   18 1     
   21   18   19 2     
   22   18   20 1     
   23   20   21 1     
   24   21   22 1     
   25   22   23 1     
   26   23   24 1     
   27   24   25 1     
   28   25   26 1     
   29   26   27 1     
   30   27   28 1     
   31   28   29 1     
   32   29   30 ar    
   33   29   31 ar    
   34   32   33 1     
   35   32   34 1     
   36   34   35 1     
   37    1   36 1     
   38    1   37 1     
   39    1   38 1     
   40    2   39 1     
   41    3   40 1     
   42    4   41 1     
   43    5   42 1     
   44    5   43 1     
   45    5   44 1     
   46    6   45 1     
   47    8   46 1     
   48    9   47 1     
   49    9   48 1     
   50   10   49 1     
   51   11   50 1     
   52   11   51 1     
   53   13   52 1     
   54   14   53 1     
   55   14   54 1     
   56   16   55 1     
   57   16   56 1     
   58   16   57 1     
   59   17   58 1     
   60   21   59 1     
   61   21   60 1     
   62   22   61 1     
   63   22   62 1     
   64   23   63 1     
   65   23   64 1     
   66   24   65 1     
   67   24   66 1     
   68   25   67 1     
   69   25   68 1     
   70   26   69 1     
   71   26   70 1     
   72   27   71 1     
   73   27   72 1     
   74   28   73 1     
   75   28   74 1     
   76   32   75 1     
   77   33   76 1     
   78   34   77 1     
   79   35   78 1     
@<TRIPOS>SUBSTRUCTURE
      1 ****           1
@<TRIPOS>SET
DONOR_HYDROGENS      STATIC     ATOMS    <user>   **** ""
3 40 76 78
ATOM$RED        STATIC     ATOMS    COLORGROUP SYSTEM
3 40 76 78
