# Supplementary material for: Three-Dimensional Biologically Relevant Spectrum (BRS-3D): Shape Similarity Profile Based on PDB Ligands as Molecular Descriptors
Source: Molecules. 2016 Nov 17;21(11):1554. doi: 10.3390/molecules21111554 (PMC6273508; doi:10.3390/molecules21111554)
Supplement: Supplementary file 2 [file molecules-21-01554-s002.zip › 35.mol2]

@<TRIPOS>MOLECULE
1oip_VIV
   81    82     1     0     2
SMALL
NO_CHARGES
@<TRIPOS>ATOM
      1 C1        -11.1140    6.0110   14.5320 C.3       1 <1>         0.0000 
      2 C2        -11.5060    7.5000   14.5110 C.3       1 <1>         0.0000 
      3 C3        -10.3530    8.3240   13.9400 C.3       1 <1>         0.0000 
      4 C4        -11.9170    8.0300   15.9020 C.3       1 <1>         0.0000 
      5 C5        -12.5620    9.4380   15.8310 C.3       1 <1>         0.0000 
      6 C6        -13.3300    9.8500   17.1150 C.3       1 <1>         0.0000 
      7 C7        -12.4670    9.6710   18.3720 C.3       1 <1>         0.0000 
      8 C9        -11.1940   10.5260   18.2630 C.3       1 <1>         0.0000 
      9 C10       -13.2050    9.9890   19.6940 C.3       1 <1>         0.0000 
     10 C11       -14.5210    9.2290   19.8820 C.3       1 <1>         0.0000 
     11 C12       -14.3140    7.6970   19.9710 C.3       1 <1>         0.0000 
     12 C13       -13.2330    7.2170   20.9410 C.3       1 <1>         0.0000 
     13 C15       -13.5400    7.6440   22.3900 C.3       1 <1>         0.0000 
     14 C16       -13.1620    5.6770   20.9330 C.3       1 <1>         0.0000 
     15 C17       -12.6170    5.1380   19.5970 C.3       1 <1>         0.0000 
     16 C18       -12.5340    3.6100   19.6710 C.3       1 <1>         0.0000 
     17 C19       -12.0670    2.9580   18.3410 C.3       1 <1>         0.0000 
     18 C20       -10.6620    3.4180   17.9960 C.3       1 <1>         0.0000 
     19 C21       -12.9480    3.2740   17.1430 C.3       1 <1>         0.0000 
     20 C22       -12.3530    2.5540   15.8870 C.3       1 <1>         0.0000 
     21 C23       -11.9470    1.1070   16.2150 C.ar      1 <1>         0.0000 
     22 C24       -11.7050    0.2010   15.1790 C.ar      1 <1>         0.0000 
     23 C25       -11.8440    0.6640   13.7370 C.3       1 <1>         0.0000 
     24 C26       -11.3470   -1.1250   15.4680 C.ar      1 <1>         0.0000 
     25 O27       -11.1210   -1.9750   14.4630 O.3       1 <1>         0.0000 
     26 C28       -11.2210   -1.5540   16.7890 C.ar      1 <1>         0.0000 
     27 C29       -10.8300   -2.9900   17.1540 C.3       1 <1>         0.0000 
     28 C30       -11.4640   -0.6480   17.8130 C.ar      1 <1>         0.0000 
     29 C31       -11.3340   -1.0760   19.2630 C.3       1 <1>         0.0000 
     30 C32       -11.8160    0.6660   17.5280 C.ar      1 <1>         0.0000 
     31 O33       -12.0390    1.5270   18.5860 O.3       1 <1>         0.0000 
     32 H1        -10.8322    5.6917   13.5178 H         1 <1>         0.0000 
     33 H2        -11.9680    5.4119   14.8810 H         1 <1>         0.0000 
     34 H3        -10.2618    5.8657   15.2122 H         1 <1>         0.0000 
     35 H4        -12.3729    7.6108   13.8430 H         1 <1>         0.0000 
     36 H5        -10.6342    9.3873   13.9255 H         1 <1>         0.0000 
     37 H6        -10.1347    7.9885   12.9154 H         1 <1>         0.0000 
     38 H7         -9.4600    8.1895   14.5680 H         1 <1>         0.0000 
     39 H8        -11.0214    8.0834   16.5385 H         1 <1>         0.0000 
     40 H9        -12.6415    7.3316   16.3463 H         1 <1>         0.0000 
     41 H10       -13.2676    9.4524   14.9872 H         1 <1>         0.0000 
     42 H11       -11.7644   10.1746   15.6546 H         1 <1>         0.0000 
     43 H12       -14.2304    9.2251   17.2083 H         1 <1>         0.0000 
     44 H13       -13.6240   10.9067   17.0315 H         1 <1>         0.0000 
     45 H14       -12.1654    8.6139   18.4127 H         1 <1>         0.0000 
     46 H15       -10.5830   10.3909   19.1677 H         1 <1>         0.0000 
     47 H16       -11.4715   11.5857   18.1629 H         1 <1>         0.0000 
     48 H17       -10.6166   10.2132   17.3805 H         1 <1>         0.0000 
     49 H18       -13.4240   11.0667   19.7152 H         1 <1>         0.0000 
     50 H19       -12.5378    9.7339   20.5305 H         1 <1>         0.0000 
     51 H20       -15.1792    9.4469   19.0280 H         1 <1>         0.0000 
     52 H21       -14.9985    9.5749   20.8106 H         1 <1>         0.0000 
     53 H22       -14.0483    7.3353   18.9667 H         1 <1>         0.0000 
     54 H23       -15.2682    7.2469   20.2824 H         1 <1>         0.0000 
     55 H24       -12.2646    7.6369   20.6315 H         1 <1>         0.0000 
     56 H25       -12.7428    7.2817   23.0557 H         1 <1>         0.0000 
     57 H26       -14.5028    7.2137   22.7029 H         1 <1>         0.0000 
     58 H27       -13.5934    8.7413   22.4454 H         1 <1>         0.0000 
     59 H28       -14.1722    5.2728   21.0947 H         1 <1>         0.0000 
     60 H29       -12.5001    5.3465   21.7471 H         1 <1>         0.0000 
     61 H30       -11.6150    5.5531   19.4133 H         1 <1>         0.0000 
     62 H31       -13.2911    5.4313   18.7787 H         1 <1>         0.0000 
     63 H32       -13.5304    3.2174   19.9219 H         1 <1>         0.0000 
     64 H33       -11.8219    3.3364   20.4635 H         1 <1>         0.0000 
     65 H34       -10.3440    2.9493   17.0530 H         1 <1>         0.0000 
     66 H35        -9.9723    3.1258   18.8015 H         1 <1>         0.0000 
     67 H36       -10.6517    4.5122   17.8833 H         1 <1>         0.0000 
     68 H37       -12.9681    4.3606   16.9732 H         1 <1>         0.0000 
     69 H38       -13.9703    2.9128   17.3284 H         1 <1>         0.0000 
     70 H39       -11.4659    3.1063   15.5436 H         1 <1>         0.0000 
     71 H40       -13.1094    2.5420   15.0885 H         1 <1>         0.0000 
     72 H41       -12.1286    1.7264   13.7189 H         1 <1>         0.0000 
     73 H42       -12.6195    0.0680   13.2337 H         1 <1>         0.0000 
     74 H43       -10.8844    0.5326   13.2155 H         1 <1>         0.0000 
     75 H44       -11.2489   -1.5274   13.6349 H         1 <1>         0.0000 
     76 H45       -10.6745   -3.5727   16.2341 H         1 <1>         0.0000 
     77 H46       -11.6342   -3.4494   17.7475 H         1 <1>         0.0000 
     78 H47        -9.9007   -2.9787   17.7424 H         1 <1>         0.0000 
     79 H48       -11.0516   -2.1382   19.3078 H         1 <1>         0.0000 
     80 H49       -12.2961   -0.9305   19.7760 H         1 <1>         0.0000 
     81 H50       -10.5600   -0.4697   19.7563 H         1 <1>         0.0000 
@<TRIPOS>BOND
     1    1    2 1    
     2    2    3 1    
     3    2    4 1    
     4    4    5 1    
     5    5    6 1    
     6    6    7 1    
     7    7    8 1    
     8    7    9 1    
     9    9   10 1    
    10   10   11 1    
    11   11   12 1    
    12   12   13 1    
    13   12   14 1    
    14   14   15 1    
    15   15   16 1    
    16   16   17 1    
    17   17   31 1    
    18   17   18 1    
    19   17   19 1    
    20   19   20 1    
    21   20   21 1    
    22   21   30 ar   
    23   21   22 ar   
    24   22   23 1    
    25   22   24 ar   
    26   24   25 1    
    27   24   26 ar   
    28   26   27 1    
    29   26   28 ar   
    30   28   29 1    
    31   28   30 ar   
    32   30   31 1    
    33    1   32 1    
    34    1   33 1    
    35    1   34 1    
    36    2   35 1    
    37    3   36 1    
    38    3   37 1    
    39    3   38 1    
    40    4   39 1    
    41    4   40 1    
    42    5   41 1    
    43    5   42 1    
    44    6   43 1    
    45    6   44 1    
    46    7   45 1    
    47    8   46 1    
    48    8   47 1    
    49    8   48 1    
    50    9   49 1    
    51    9   50 1    
    52   10   51 1    
    53   10   52 1    
    54   11   53 1    
    55   11   54 1    
    56   12   55 1    
    57   13   56 1    
    58   13   57 1    
    59   13   58 1    
    60   14   59 1    
    61   14   60 1    
    62   15   61 1    
    63   15   62 1    
    64   16   63 1    
    65   16   64 1    
    66   18   65 1    
    67   18   66 1    
    68   18   67 1    
    69   19   68 1    
    70   19   69 1    
    71   20   70 1    
    72   20   71 1    
    73   23   72 1    
    74   23   73 1    
    75   23   74 1    
    76   25   75 1    
    77   27   76 1    
    78   27   77 1    
    79   27   78 1    
    80   29   79 1    
    81   29   80 1    
    82   29   81 1    
@<TRIPOS>SUBSTRUCTURE
     1 ****        1 PERM              0 ****  ****    0 ROOT 
@<TRIPOS>SET
DONOR_HYDROGENS STATIC     ATOMS    <user>   **** ""
1 75
ATOM$RED        STATIC     ATOMS    COLORGROUP SYSTEM 
1 75
