# Supplementary material for: Three-Dimensional Biologically Relevant Spectrum (BRS-3D): Shape Similarity Profile Based on PDB Ligands as Molecular Descriptors
Source: Molecules. 2016 Nov 17;21(11):1554. doi: 10.3390/molecules21111554 (PMC6273508; doi:10.3390/molecules21111554)
Supplement: Supplementary file 2 [file molecules-21-01554-s002.zip › 36.mol2]

@<TRIPOS>MOLECULE
1ajx_AH1
    74    78     1
SMALL
NO_CHARGES
@<TRIPOS>ATOM
      1 O1          13.5500  25.8400   3.9840 O.3            1 <1>                0.0000
      2 C2          13.4310  24.8510   4.9420 C.3            1 <1>                0.0000
      3 C4          14.5740  23.8290   4.6740 C.3            1 <1>                0.0000
      4 O6          15.7460  24.5390   4.7420 O.3            1 <1>                0.0000
      5 C7          14.6520  22.6630   5.7600 C.3            1 <1>                0.0000
      6 C9          14.6030  23.2930   7.1160 C.3            1 <1>                0.0000
      7 O10         14.7440  22.4950   8.3370 O.3            1 <1>                0.0000
      8 C11         15.7820  21.7740   8.6600 C.ar           1 <1>                0.0000
      9 C12         15.6250  20.6030   9.4660 C.ar           1 <1>                0.0000
     10 C13         16.7780  19.8550   9.8220 C.ar           1 <1>                0.0000
     11 C14         18.0690  20.2700   9.3680 C.ar           1 <1>                0.0000
     12 C15         18.2260  21.4180   8.5550 C.ar           1 <1>                0.0000
     13 C16         17.0840  22.1670   8.2090 C.ar           1 <1>                0.0000
     14 N17         13.5070  21.7390   5.6380 N.am           1 <1>                0.0000
     15 C18         13.9250  20.3890   5.4920 C.3            1 <1>                0.0000
     16 C19         14.8410  19.9560   4.3600 C.ar           1 <1>                0.0000
     17 C20         16.1120  19.3650   4.6200 C.ar           1 <1>                0.0000
     18 C21         16.8900  18.9310   3.5390 C.ar           1 <1>                0.0000
     19 C22         16.4590  19.0590   2.2170 C.ar           1 <1>                0.0000
     20 C23         15.2220  19.6500   1.9380 C.ar           1 <1>                0.0000
     21 C24         14.3990  20.0990   3.0000 C.ar           1 <1>                0.0000
     22 C25         12.2650  22.0280   6.0510 C.2            1 <1>                0.0000
     23 O26         11.5490  21.0910   6.5030 O.2            1 <1>                0.0000
     24 N27         11.7410  23.3430   5.9890 N.am           1 <1>                0.0000
     25 C28         10.4530  23.6120   6.6690 C.3            1 <1>                0.0000
     26 C29         10.2850  24.9540   7.2810 C.ar           1 <1>                0.0000
     27 C30         11.2270  25.4360   8.1300 C.ar           1 <1>                0.0000
     28 C31         11.1000  26.7320   8.6960 C.ar           1 <1>                0.0000
     29 C32         10.0110  27.5260   8.3960 C.ar           1 <1>                0.0000
     30 C33          9.0390  27.0110   7.5220 C.ar           1 <1>                0.0000
     31 C34          9.1800  25.7370   6.9680 C.ar           1 <1>                0.0000
     32 C35         11.9940  24.2680   4.8390 C.3            1 <1>                0.0000
     33 C37         11.8320  23.4520   3.5150 C.3            1 <1>                0.0000
     34 O38         10.4610  23.1350   3.0630 O.3            1 <1>                0.0000
     35 C39          9.5240  24.0830   2.7470 C.ar           1 <1>                0.0000
     36 C40          8.1710  23.8260   2.9270 C.ar           1 <1>                0.0000
     37 C41          7.1750  24.8090   2.5880 C.ar           1 <1>                0.0000
     38 C42          7.5650  26.0600   2.0520 C.ar           1 <1>                0.0000
     39 C43          8.9450  26.3100   1.8800 C.ar           1 <1>                0.0000
     40 C44          9.9090  25.3270   2.2310 C.ar           1 <1>                0.0000
     41 H1          12.8675  26.4883   4.1117 H              1 <1>                0.0000
     42 H2          13.5656  25.2765   5.9474 H              1 <1>                0.0000
     43 H3          14.4445  23.3862   3.6754 H              1 <1>                0.0000
     44 H4          16.4791  23.9558   4.5842 H              1 <1>                0.0000
     45 H5          15.5909  22.1038   5.6343 H              1 <1>                0.0000
     46 H6          13.6295  23.8001   7.1875 H              1 <1>                0.0000
     47 H7          15.4089  24.0413   7.1397 H              1 <1>                0.0000
     48 H8          14.6417  20.2917   9.7996 H              1 <1>                0.0000
     49 H9          16.6797  18.9687  10.4384 H              1 <1>                0.0000
     50 H10         18.9431  19.6950   9.6516 H              1 <1>                0.0000
     51 H11         19.2077  21.7157   8.2047 H              1 <1>                0.0000
     52 H12         17.1918  23.0526   7.5932 H              1 <1>                0.0000
     53 H13         13.0078  19.7897   5.3944 H              1 <1>                0.0000
     54 H14         14.4400  20.1216   6.4264 H              1 <1>                0.0000
     55 H15         16.4703  19.2534   5.6370 H              1 <1>                0.0000
     56 H16         17.8569  18.4817   3.7349 H              1 <1>                0.0000
     57 H17         17.0831  18.7003   1.4065 H              1 <1>                0.0000
     58 H18         14.8939  19.7641   0.9111 H              1 <1>                0.0000
     59 H19         13.4366  20.5501   2.7870 H              1 <1>                0.0000
     60 H20         10.3366  22.8652   7.4682 H              1 <1>                0.0000
     61 H21          9.6517  23.4825   5.9266 H              1 <1>                0.0000
     62 H22         12.0867  24.8246   8.3792 H              1 <1>                0.0000
     63 H23         11.8648  27.1013   9.3696 H              1 <1>                0.0000
     64 H24          9.9090  28.5175   8.8222 H              1 <1>                0.0000
     65 H25          8.1696  27.6095   7.2749 H              1 <1>                0.0000
     66 H26          8.4240  25.3568   6.2905 H              1 <1>                0.0000
     67 H27         11.2651  25.0917   4.8569 H              1 <1>                0.0000
     68 H28         12.3612  22.4973   3.6514 H              1 <1>                0.0000
     69 H29         12.3164  24.0285   2.7132 H              1 <1>                0.0000
     70 H30          7.8595  22.8689   3.3296 H              1 <1>                0.0000
     71 H31          6.1246  24.5908   2.7435 H              1 <1>                0.0000
     72 H32          6.8257  26.8051   1.7812 H              1 <1>                0.0000
     73 H33          9.2716  27.2615   1.4761 H              1 <1>                0.0000
     74 H34         10.9626  25.5439   2.0969 H              1 <1>                0.0000
@<TRIPOS>BOND
    1    1    2 1     
    2    2   32 1     
    3    2    3 1     
    4    3    4 1     
    5    3    5 1     
    6    5    6 1     
    7    5   14 1     
    8    6    7 1     
    9    7    8 1     
   10    8   13 ar    
   11    8    9 ar    
   12    9   10 ar    
   13   10   11 ar    
   14   11   12 ar    
   15   12   13 ar    
   16   14   15 1     
   17   14   22 am    
   18   15   16 1     
   19   16   21 ar    
   20   16   17 ar    
   21   17   18 ar    
   22   18   19 ar    
   23   19   20 ar    
   24   20   21 ar    
   25   22   23 2     
   26   22   24 am    
   27   24   25 1     
   28   24   32 1     
   29   25   26 1     
   30   26   31 ar    
   31   26   27 ar    
   32   27   28 ar    
   33   28   29 ar    
   34   29   30 ar    
   35   30   31 ar    
   36   32   33 1     
   37   33   34 1     
   38   34   35 1     
   39   35   40 ar    
   40   35   36 ar    
   41   36   37 ar    
   42   37   38 ar    
   43   38   39 ar    
   44   39   40 ar    
   45    1   41 1     
   46    2   42 1     
   47    3   43 1     
   48    4   44 1     
   49    5   45 1     
   50    6   46 1     
   51    6   47 1     
   52    9   48 1     
   53   10   49 1     
   54   11   50 1     
   55   12   51 1     
   56   13   52 1     
   57   15   53 1     
   58   15   54 1     
   59   17   55 1     
   60   18   56 1     
   61   19   57 1     
   62   20   58 1     
   63   21   59 1     
   64   25   60 1     
   65   25   61 1     
   66   27   62 1     
   67   28   63 1     
   68   29   64 1     
   69   30   65 1     
   70   31   66 1     
   71   32   67 1     
   72   33   68 1     
   73   33   69 1     
   74   36   70 1     
   75   37   71 1     
   76   38   72 1     
   77   39   73 1     
   78   40   74 1     
@<TRIPOS>SUBSTRUCTURE
      1 ****           1
@<TRIPOS>SET
DONOR_HYDROGENS      STATIC     ATOMS    <user>   **** ""
2 41 44
ATOM$RED        STATIC     ATOMS    COLORGROUP SYSTEM
2 41 44
