# Supplementary material for: Three-Dimensional Biologically Relevant Spectrum (BRS-3D): Shape Similarity Profile Based on PDB Ligands as Molecular Descriptors
Source: Molecules. 2016 Nov 17;21(11):1554. doi: 10.3390/molecules21111554 (PMC6273508; doi:10.3390/molecules21111554)
Supplement: Supplementary file 2 [file molecules-21-01554-s002.zip › 37.mol2]

@<TRIPOS>MOLECULE
3ijd_C2F
   56    58     1     0     1
SMALL
NO_CHARGES
@<TRIPOS>ATOM
      1 C1        -24.3640  -30.4160   32.0810 C.3       1 <1>         0.0000 
      2 N2        -25.0410  -31.6180   32.5470 N.pl3     1 <1>         0.0000 
      3 C3        -24.4990  -32.9430   32.2330 C.3       1 <1>         0.0000 
      4 C5        -24.2320  -33.8660   33.4370 C.3       1 <1>         0.0000 
      5 N6        -23.0310  -33.4660   34.1490 N.pl3     1 <1>         0.0000 
      6 C7        -21.8190  -33.3750   33.5350 C.ar      1 <1>         0.0000 
      7 C8        -20.8770  -32.4940   34.0650 C.ar      1 <1>         0.0000 
      8 C9        -19.6530  -32.2890   33.4240 C.ar      1 <1>         0.0000 
      9 C10       -19.3600  -32.9430   32.2250 C.ar      1 <1>         0.0000 
     10 C11       -20.3060  -33.8090   31.6940 C.ar      1 <1>         0.0000 
     11 C12       -21.5270  -34.0240   32.3300 C.ar      1 <1>         0.0000 
     12 C13       -18.0530  -32.6690   31.5170 C.2       1 <1>         0.0000 
     13 O14       -17.0540  -32.4540   32.1700 O.2       1 <1>         0.0000 
     14 N15       -18.1040  -32.5630   30.1760 N.am      1 <1>         0.0000 
     15 C16       -17.0040  -32.2970   29.2480 C.3       1 <1>         0.0000 
     16 C18       -16.3970  -33.6310   28.8000 C.3       1 <1>         0.0000 
     17 C19       -14.8960  -33.8490   28.9380 C.3       1 <1>         0.0000 
     18 C20       -14.5330  -35.2590   28.4590 C.2       1 <1>         0.0000 
     19 O21       -13.4510  -35.7670   28.8580 O.co2     1 <1>         0.0000 
     20 O22       -15.3030  -35.8990   27.6780 O.co2     1 <1>         0.0000 
     21 C23       -17.5580  -31.6540   27.9890 C.2       1 <1>         0.0000 
     22 O24       -16.8860  -30.8390   27.3330 O.co2     1 <1>         0.0000 
     23 O25       -18.6950  -31.9760   27.5980 O.co2     1 <1>         0.0000 
     24 C26       -25.5660  -33.5160   31.3080 C.3       1 <1>         0.0000 
     25 N27       -26.9260  -33.4300   31.8330 N.pl3     1 <1>         0.0000 
     26 C28       -27.3000  -32.4570   32.6620 C.2       1 <1>         0.0000 
     27 C29       -26.3010  -31.4820   33.0870 C.2       1 <1>         0.0000 
     28 C30       -26.7660  -30.4120   33.9760 C.2       1 <1>         0.0000 
     29 O31       -26.0060  -29.5200   34.4290 O.2       1 <1>         0.0000 
     30 N32       -28.0510  -30.4550   34.3420 N.am      1 <1>         0.0000 
     31 C33       -28.9220  -31.3880   33.9320 C.2       1 <1>         0.0000 
     32 N34       -28.5650  -32.3760   33.1060 N.2       1 <1>         0.0000 
     33 N35       -30.2060  -31.3450   34.3670 N.pl3     1 <1>         0.0000 
     34 H1        -24.9208  -29.5284   32.4158 H         1 <1>         0.0000 
     35 H2        -24.3153  -30.4252   30.9821 H         1 <1>         0.0000 
     36 H3        -23.3445  -30.3862   32.4930 H         1 <1>         0.0000 
     37 H4        -23.5495  -32.8270   31.6899 H         1 <1>         0.0000 
     38 H5        -24.1089  -34.8983   33.0775 H         1 <1>         0.0000 
     39 H6        -25.0896  -33.8168   34.1241 H         1 <1>         0.0000 
     40 H7        -23.0983  -33.2436   35.1525 H         1 <1>         0.0000 
     41 H8        -21.0969  -31.9627   34.9840 H         1 <1>         0.0000 
     42 H9        -18.9239  -31.6163   33.8610 H         1 <1>         0.0000 
     43 H10       -20.0908  -34.3279   30.7669 H         1 <1>         0.0000 
     44 H11       -22.2538  -34.6969   31.8895 H         1 <1>         0.0000 
     45 H12       -19.0066  -32.6808   29.7620 H         1 <1>         0.0000 
     46 H13       -16.2471  -31.6546   29.7217 H         1 <1>         0.0000 
     47 H14       -16.6428  -33.7542   27.7349 H         1 <1>         0.0000 
     48 H15       -16.8913  -34.4211   29.3842 H         1 <1>         0.0000 
     49 H16       -14.6053  -33.7350   29.9927 H         1 <1>         0.0000 
     50 H17       -14.3609  -33.1065   28.3278 H         1 <1>         0.0000 
     51 H18       -25.3327  -34.5758   31.1279 H         1 <1>         0.0000 
     52 H19       -25.5287  -32.9655   30.3564 H         1 <1>         0.0000 
     53 H20       -27.6158  -34.1423   31.5542 H         1 <1>         0.0000 
     54 H21       -28.3843  -29.7448   34.9621 H         1 <1>         0.0000 
     55 H22       -30.8795  -32.0592   34.0553 H         1 <1>         0.0000 
     56 H23       -30.5075  -30.5981   35.0090 H         1 <1>         0.0000 
@<TRIPOS>BOND
     1    1    2 1    
     2    2   27 1    
     3    2    3 1    
     4    3    4 1    
     5    3   24 1    
     6    4    5 1    
     7    5    6 1    
     8    6   11 ar   
     9    6    7 ar   
    10    7    8 ar   
    11    8    9 ar   
    12    9   10 ar   
    13    9   12 1    
    14   10   11 ar   
    15   12   13 2    
    16   12   14 am   
    17   14   15 1    
    18   15   16 1    
    19   15   21 1    
    20   16   17 1    
    21   17   18 1    
    22   18   19 ar   
    23   18   20 ar   
    24   21   22 ar   
    25   21   23 ar   
    26   24   25 1    
    27   25   26 1    
    28   26   32 1    
    29   26   27 2    
    30   27   28 1    
    31   28   29 2    
    32   28   30 am   
    33   30   31 1    
    34   31   32 2    
    35   31   33 1    
    36    1   34 1    
    37    1   35 1    
    38    1   36 1    
    39    3   37 1    
    40    4   38 1    
    41    4   39 1    
    42    5   40 1    
    43    7   41 1    
    44    8   42 1    
    45   10   43 1    
    46   11   44 1    
    47   14   45 1    
    48   15   46 1    
    49   16   47 1    
    50   16   48 1    
    51   17   49 1    
    52   17   50 1    
    53   24   51 1    
    54   24   52 1    
    55   25   53 1    
    56   30   54 1    
    57   33   55 1    
    58   33   56 1    
@<TRIPOS>SUBSTRUCTURE
     1 ****        1 PERM              0 ****  ****    0 ROOT 
@<TRIPOS>SET
DONOR_HYDROGENS STATIC     ATOMS    <user>   **** ""
6 40 45 53 54 55 56
