# Supplementary material for: Three-Dimensional Biologically Relevant Spectrum (BRS-3D): Shape Similarity Profile Based on PDB Ligands as Molecular Descriptors
Source: Molecules. 2016 Nov 17;21(11):1554. doi: 10.3390/molecules21111554 (PMC6273508; doi:10.3390/molecules21111554)
Supplement: Supplementary file 2 [file molecules-21-01554-s002.zip › 38.mol2]

@<TRIPOS>MOLECULE
1mq5_XLC
    58    61     1
SMALL
NO_CHARGES
@<TRIPOS>ATOM
      1 C1           6.6890   2.1270  13.1620 C.3            1 <1>                0.0000
      2 N2           6.8840   2.3670  14.6220 N.3            1 <1>                0.0000
      3 C3           7.7590   3.5380  14.8740 C.3            1 <1>                0.0000
      4 C4           7.9020   3.7860  16.3970 C.3            1 <1>                0.0000
      5 N5           8.4270   2.5610  17.0660 N.4            1 <1>                0.0000
      6 C7           8.9150   2.8140  18.4470 C.3            1 <1>                0.0000
      7 C8           7.9240   2.9050  19.5710 C.2            1 <1>                0.0000
      8 C9           7.4450   1.7680  20.1970 C.2            1 <1>                0.0000
      9 S10          6.3500   2.0490  21.4820 S.3            1 <1>                0.0000
     10 C11          6.4870   3.7810  21.2390 C.2            1 <1>                0.0000
     11 C12          5.7660   4.6640  22.1400 C.2            1 <1>                0.0000
     12 O13          4.9180   4.1540  22.9240 O.2            1 <1>                0.0000
     13 N14          6.0130   6.0020  22.2780 N.am           1 <1>                0.0000
     14 C15          5.4100   6.8690  23.1630 C.ar           1 <1>                0.0000
     15 C16          3.9920   6.9910  23.1910 C.ar           1 <1>                0.0000
     16 C17          3.3530   7.8650  24.1070 C.ar           1 <1>                0.0000
     17 C18          4.1210   8.6450  25.0200 C.ar           1 <1>                0.0000
     18 Cl19         3.3600   9.6900  26.1230 Cl             1 <1>                0.0000
     19 C20          5.5270   8.5410  25.0080 C.ar           1 <1>                0.0000
     20 C21          6.2030   7.6680  24.1020 C.ar           1 <1>                0.0000
     21 C22          7.6270   7.6200  24.1890 C.2            1 <1>                0.0000
     22 O23          8.3280   7.5150  23.1380 O.2            1 <1>                0.0000
     23 N24          8.2270   7.6980  25.4250 N.am           1 <1>                0.0000
     24 C25          9.5610   7.6790  25.6980 C.ar           1 <1>                0.0000
     25 C26          9.9710   7.0580  26.9000 C.ar           1 <1>                0.0000
     26 C27         11.3320   6.9770  27.2250 C.ar           1 <1>                0.0000
     27 C28         12.3110   7.5290  26.3530 C.ar           1 <1>                0.0000
     28 Cl29        13.9790   7.4380  26.7150 Cl             1 <1>                0.0000
     29 C30         11.8910   8.1520  25.1630 C.ar           1 <1>                0.0000
     30 C31         10.5430   8.2370  24.8360 C.ar           1 <1>                0.0000
     31 C32          7.3680   4.0650  20.1570 C.2            1 <1>                0.0000
     32 Cl33         7.7710   5.5900  19.6000 Cl             1 <1>                0.0000
     33 C34          7.5120   1.3990  16.8660 C.3            1 <1>                0.0000
     34 C35          7.3160   1.1220  15.3460 C.3            1 <1>                0.0000
     35 H1           6.0365   1.2532  13.0180 H              1 <1>                0.0000
     36 H2           7.6636   1.9389  12.6879 H              1 <1>                0.0000
     37 H3           6.2231   3.0119  12.7039 H              1 <1>                0.0000
     38 H4           7.3185   4.4283  14.4014 H              1 <1>                0.0000
     39 H5           8.7528   3.3477  14.4427 H              1 <1>                0.0000
     40 H6           6.9180   4.0382  16.8190 H              1 <1>                0.0000
     41 H7           8.5984   4.6204  16.5664 H              1 <1>                0.0000
     42 H8           9.2594   2.3156  16.5533 H              1 <1>                0.0000
     43 H9           9.4628   3.7676  18.4242 H              1 <1>                0.0000
     44 H10          9.6093   1.9981  18.6966 H              1 <1>                0.0000
     45 H11          7.7435   0.7656  19.8937 H              1 <1>                0.0000
     46 H12          6.7054   6.3930  21.6717 H              1 <1>                0.0000
     47 H13          3.3919   6.4074  22.5022 H              1 <1>                0.0000
     48 H14          2.2716   7.9405  24.1129 H              1 <1>                0.0000
     49 H15          6.1082   9.1372  25.7022 H              1 <1>                0.0000
     50 H16          7.6143   7.7776  26.2113 H              1 <1>                0.0000
     51 H17          9.2297   6.6427  27.5731 H              1 <1>                0.0000
     52 H18         11.6397   6.4919  28.1443 H              1 <1>                0.0000
     53 H19         12.6305   8.5721  24.4910 H              1 <1>                0.0000
     54 H20         10.2396   8.7308  23.9199 H              1 <1>                0.0000
     55 H21          6.5366   1.6220  17.3231 H              1 <1>                0.0000
     56 H22          7.9461   0.5086  17.3442 H              1 <1>                0.0000
     57 H23          8.2666   0.7694  14.9193 H              1 <1>                0.0000
     58 H24          6.5466   0.3464  15.2182 H              1 <1>                0.0000
@<TRIPOS>BOND
    1    1    2 1     
    2    2   34 1     
    3    2    3 1     
    4    3    4 1     
    5    4    5 1     
    6    5    6 1     
    7    5   33 1     
    8    6    7 1     
    9    7   31 1     
   10    7    8 2     
   11    8    9 1     
   12    9   10 1     
   13   10   11 1     
   14   10   31 2     
   15   11   12 2     
   16   11   13 am    
   17   13   14 1     
   18   14   20 ar    
   19   14   15 ar    
   20   15   16 ar    
   21   16   17 ar    
   22   17   18 1     
   23   17   19 ar    
   24   19   20 ar    
   25   20   21 1     
   26   21   22 2     
   27   21   23 am    
   28   23   24 1     
   29   24   30 ar    
   30   24   25 ar    
   31   25   26 ar    
   32   26   27 ar    
   33   27   28 1     
   34   27   29 ar    
   35   29   30 ar    
   36   31   32 1     
   37   33   34 1     
   38    1   35 1     
   39    1   36 1     
   40    1   37 1     
   41    3   38 1     
   42    3   39 1     
   43    4   40 1     
   44    4   41 1     
   45    5   42 1     
   46    6   43 1     
   47    6   44 1     
   48    8   45 1     
   49   13   46 1     
   50   15   47 1     
   51   16   48 1     
   52   19   49 1     
   53   23   50 1     
   54   25   51 1     
   55   26   52 1     
   56   29   53 1     
   57   30   54 1     
   58   33   55 1     
   59   33   56 1     
   60   34   57 1     
   61   34   58 1     
@<TRIPOS>SUBSTRUCTURE
      1 ****           1
@<TRIPOS>SET
DONOR_HYDROGENS      STATIC     ATOMS    <user>   **** ""
3 42 46 50
ATOM$RED        STATIC     ATOMS    COLORGROUP SYSTEM
3 42 46 50
