# Supplementary material for: Three-Dimensional Biologically Relevant Spectrum (BRS-3D): Shape Similarity Profile Based on PDB Ligands as Molecular Descriptors
Source: Molecules. 2016 Nov 17;21(11):1554. doi: 10.3390/molecules21111554 (PMC6273508; doi:10.3390/molecules21111554)
Supplement: Supplementary file 2 [file molecules-21-01554-s002.zip › 39.mol2]

@<TRIPOS>MOLECULE
1nwk_RHO
    61    65     1
SMALL
NO_CHARGES
@<TRIPOS>ATOM
      1 C1          -6.8380   3.0700   5.0750 C.3            1 <1>                0.0000
      2 N2          -6.7770   1.7960   5.6350 N.4            1 <1>                0.0000
      3 C4          -7.5540   1.6760   6.7840 C.3            1 <1>                0.0000
      4 C5          -6.1190   0.7000   5.0480 C.2            1 <1>                0.0000
      5 C6          -6.2360  -0.6290   5.5810 C.2            1 <1>                0.0000
      6 C7          -5.6100  -1.7340   4.9520 C.3            1 <1>                0.0000
      7 C8          -4.8170  -1.6030   3.7640 C.2            1 <1>                0.0000
      8 C9          -4.1760  -2.6800   3.0310 C.2            1 <1>                0.0000
      9 C10         -3.3830  -2.4110   1.8470 C.ar           1 <1>                0.0000
     10 C11         -2.6800  -3.3480   1.0110 C.ar           1 <1>                0.0000
     11 C12         -1.9540  -2.9400  -0.1410 C.ar           1 <1>                0.0000
     12 C13         -1.8770  -1.5620  -0.5290 C.ar           1 <1>                0.0000
     13 C14         -2.5590  -0.6210   0.2940 C.ar           1 <1>                0.0000
     14 C15         -3.2850  -1.0310   1.4340 C.ar           1 <1>                0.0000
     15 O16         -3.9230   0.0010   2.1260 O.3            1 <1>                0.0000
     16 C17         -4.6820  -0.2680   3.2650 C.2            1 <1>                0.0000
     17 C18         -5.3080   0.8480   3.8750 C.2            1 <1>                0.0000
     18 N19         -1.1210  -1.0970  -1.7580 N.pl3          1 <1>                0.0000
     19 C20         -1.0380   0.2320  -2.1440 C.3            1 <1>                0.0000
     20 C21         -0.4490  -1.9550  -2.6180 C.3            1 <1>                0.0000
     21 C22         -4.6030  -4.1600   3.2260 C.ar           1 <1>                0.0000
     22 C23         -5.5270  -4.9000   2.4160 C.ar           1 <1>                0.0000
     23 C24         -5.9050  -6.2280   2.7430 C.ar           1 <1>                0.0000
     24 C25         -5.3810  -6.8990   3.9020 C.ar           1 <1>                0.0000
     25 C26         -4.4440  -6.1400   4.6860 C.ar           1 <1>                0.0000
     26 C27         -4.0320  -4.8060   4.3910 C.ar           1 <1>                0.0000
     27 C28         -3.0430  -4.2350   5.4090 C.2            1 <1>                0.0000
     28 O29         -1.9480  -3.8160   4.9830 O.co2          1 <1>                0.0000
     29 O30         -3.2950  -4.1240   6.6300 O.co2          1 <1>                0.0000
     30 N31         -5.8090  -8.2610   4.2270 N.am           1 <1>                0.0000
     31 C32         -5.0150  -9.1150   4.8860 C.2            1 <1>                0.0000
     32 O33         -3.8840  -8.9690   5.3130 O.2            1 <1>                0.0000
     33 C34         -5.7770 -10.2910   5.0060 C.2            1 <1>                0.0000
     34 C35         -6.9990 -10.0790   4.4090 C.2            1 <1>                0.0000
     35 C36         -7.0130  -8.7600   3.9080 C.2            1 <1>                0.0000
     36 O37         -7.9450  -8.2410   3.3200 O.2            1 <1>                0.0000
     37 H1          -7.4110   3.7349   5.7380 H              1 <1>                0.0000
     38 H2          -7.3322   3.0160   4.0938 H              1 <1>                0.0000
     39 H3          -5.8190   3.4653   4.9511 H              1 <1>                0.0000
     40 H4          -5.9474   2.0218   6.1612 H              1 <1>                0.0000
     41 H5          -7.4671   0.6535   7.1803 H              1 <1>                0.0000
     42 H6          -8.6056   1.8861   6.5391 H              1 <1>                0.0000
     43 H7          -7.2032   2.3934   7.5405 H              1 <1>                0.0000
     44 H8          -6.8178  -0.7907   6.4872 H              1 <1>                0.0000
     45 H9          -6.4163  -2.4397   4.7034 H              1 <1>                0.0000
     46 H10         -4.9509  -2.1825   5.7099 H              1 <1>                0.0000
     47 H11         -2.7050  -4.4007   1.2685 H              1 <1>                0.0000
     48 H12         -1.4470  -3.6879  -0.7398 H              1 <1>                0.0000
     49 H13         -2.5201   0.4321   0.0402 H              1 <1>                0.0000
     50 H14         -5.1700   1.8384   3.4437 H              1 <1>                0.0000
     51 H15         -0.4378   0.3102  -3.0625 H              1 <1>                0.0000
     52 H16         -0.5615   0.8172  -1.3437 H              1 <1>                0.0000
     53 H17         -2.0488   0.6230  -2.3321 H              1 <1>                0.0000
     54 H18         -0.5522  -2.9895  -2.2585 H              1 <1>                0.0000
     55 H19          0.6162  -1.6824  -2.6495 H              1 <1>                0.0000
     56 H20         -0.8785  -1.8731  -3.6273 H              1 <1>                0.0000
     57 H21         -5.9468  -4.4332   1.5323 H              1 <1>                0.0000
     58 H22         -6.6068  -6.7501   2.1027 H              1 <1>                0.0000
     59 H23         -4.0206  -6.6152   5.5635 H              1 <1>                0.0000
     60 H24         -5.4550 -11.2124   5.4890 H              1 <1>                0.0000
     61 H25         -7.8109 -10.8011   4.3363 H              1 <1>                0.0000
@<TRIPOS>BOND
    1    1    2 1     
    2    2    3 1     
    3    2    4 1     
    4    4   17 1     
    5    4    5 2     
    6    5    6 1     
    7    6    7 1     
    8    7   16 1     
    9    7    8 2     
   10    8    9 1     
   11    8   21 1     
   12    9   14 ar    
   13    9   10 ar    
   14   10   11 ar    
   15   11   12 ar    
   16   12   13 ar    
   17   12   18 1     
   18   13   14 ar    
   19   14   15 1     
   20   15   16 1     
   21   16   17 2     
   22   18   19 1     
   23   18   20 1     
   24   21   26 ar    
   25   21   22 ar    
   26   22   23 ar    
   27   23   24 ar    
   28   24   25 ar    
   29   24   30 1     
   30   25   26 ar    
   31   26   27 1     
   32   27   28 ar    
   33   27   29 ar    
   34   30   35 am    
   35   30   31 am    
   36   31   32 2     
   37   31   33 1     
   38   33   34 2     
   39   34   35 1     
   40   35   36 2     
   41    1   37 1     
   42    1   38 1     
   43    1   39 1     
   44    2   40 1     
   45    3   41 1     
   46    3   42 1     
   47    3   43 1     
   48    5   44 1     
   49    6   45 1     
   50    6   46 1     
   51   10   47 1     
   52   11   48 1     
   53   13   49 1     
   54   17   50 1     
   55   19   51 1     
   56   19   52 1     
   57   19   53 1     
   58   20   54 1     
   59   20   55 1     
   60   20   56 1     
   61   22   57 1     
   62   23   58 1     
   63   25   59 1     
   64   33   60 1     
   65   34   61 1     
@<TRIPOS>SUBSTRUCTURE
      1 ****           1
@<TRIPOS>SET
DONOR_HYDROGENS      STATIC     ATOMS    <user>   **** ""
1 40
ATOM$RED        STATIC     ATOMS    COLORGROUP SYSTEM
1 40
