# Supplementary material for: Three-Dimensional Biologically Relevant Spectrum (BRS-3D): Shape Similarity Profile Based on PDB Ligands as Molecular Descriptors
Source: Molecules. 2016 Nov 17;21(11):1554. doi: 10.3390/molecules21111554 (PMC6273508; doi:10.3390/molecules21111554)
Supplement: Supplementary file 2 [file molecules-21-01554-s002.zip › 40.mol2]

@<TRIPOS>MOLECULE
1d3t_BT1
    76    81     1
SMALL
NO_CHARGES
@<TRIPOS>ATOM
      1 O1         -20.1430 -31.3850  20.5350 O.2            1 <1>                0.0000
      2 C1         -20.2840 -32.5420  20.9470 C.2            1 <1>                0.0000
      3 C2         -19.0180 -33.3400  21.2670 C.ar           1 <1>                0.0000
      4 C3         -17.6260 -32.7780  20.8930 C.ar           1 <1>                0.0000
      5 C4         -16.3640 -33.5290  21.3700 C.ar           1 <1>                0.0000
      6 C5         -16.4930 -34.8700  22.1250 C.ar           1 <1>                0.0000
      7 O2         -15.2930 -35.5380  22.5170 O.3            1 <1>                0.0000
      8 C6         -15.4180 -36.3100  23.7620 C.3            1 <1>                0.0000
      9 C7         -14.0850 -36.7280  24.4030 C.3            1 <1>                0.0000
     10 N1         -13.8310 -36.0180  25.7150 N.4            1 <1>                0.0000
     11 C8         -12.9450 -34.8620  25.2880 C.3            1 <1>                0.0000
     12 C9         -13.4160 -33.6890  26.1460 C.3            1 <1>                0.0000
     13 C10        -14.7550 -34.0290  26.7560 C.3            1 <1>                0.0000
     14 C11        -15.0620 -35.4860  26.4390 C.3            1 <1>                0.0000
     15 N2         -17.8500 -35.3760  22.3460 N.ar           1 <1>                0.0000
     16 C12        -19.0230 -34.6990  22.0020 C.ar           1 <1>                0.0000
     17 C13        -21.6410 -32.9460  21.0690 C.2            1 <1>                0.0000
     18 C14        -22.1460 -34.1800  20.5160 C.2            1 <1>                0.0000
     19 S1         -23.6370 -34.5220  21.2860 S.3            1 <1>                0.0000
     20 C15        -23.7620 -33.1130  22.1740 C.ar           1 <1>                0.0000
     21 C16        -24.8350 -32.7380  23.1170 C.ar           1 <1>                0.0000
     22 C17        -24.7230 -31.4530  23.9900 C.ar           1 <1>                0.0000
     23 C18        -23.4900 -30.5780  23.7830 C.ar           1 <1>                0.0000
     24 C19        -22.4150 -31.0500  22.7210 C.ar           1 <1>                0.0000
     25 C20        -22.5480 -32.2820  21.9750 C.ar           1 <1>                0.0000
     26 C21        -21.5680 -34.9660  19.3500 C.ar           1 <1>                0.0000
     27 C22        -21.6620 -36.4350  19.4150 C.ar           1 <1>                0.0000
     28 C23        -20.9700 -37.3640  18.4340 C.ar           1 <1>                0.0000
     29 C24        -20.1360 -36.7750  17.2960 C.ar           1 <1>                0.0000
     30 O3         -19.4400 -37.5680  16.3530 O.3            1 <1>                0.0000
     31 C25        -19.1160 -38.9780  16.6680 C.3            1 <1>                0.0000
     32 C26        -19.0460 -39.8880  15.4280 C.3            1 <1>                0.0000
     33 N3         -17.6700 -40.0650  14.8790 N.4            1 <1>                0.0000
     34 C27        -17.2180 -41.3780  14.2850 C.3            1 <1>                0.0000
     35 C28        -16.0860 -40.9650  13.3360 C.3            1 <1>                0.0000
     36 C29        -15.8120 -39.4700  13.4850 C.3            1 <1>                0.0000
     37 C30        -16.8780 -38.8640  14.3960 C.3            1 <1>                0.0000
     38 C31        -20.0970 -35.2440  17.1600 C.ar           1 <1>                0.0000
     39 C32        -20.8290 -34.3770  18.2050 C.ar           1 <1>                0.0000
     40 H1         -17.5380 -31.8713  20.3054 H              1 <1>                0.0000
     41 H2         -15.3825 -33.1128  21.1739 H              1 <1>                0.0000
     42 H3         -15.9918 -37.2223  23.5418 H              1 <1>                0.0000
     43 H4         -15.9693 -35.6968  24.4900 H              1 <1>                0.0000
     44 H5         -13.2674 -36.4885  23.7072 H              1 <1>                0.0000
     45 H6         -14.1051 -37.8125  24.5858 H              1 <1>                0.0000
     46 H7         -13.3398 -36.6346  26.3432 H              1 <1>                0.0000
     47 H8         -13.0801 -34.6417  24.2188 H              1 <1>                0.0000
     48 H9         -11.8868 -35.0886  25.4849 H              1 <1>                0.0000
     49 H10        -13.5144 -32.7904  25.5193 H              1 <1>                0.0000
     50 H11        -12.6844 -33.5003  26.9454 H              1 <1>                0.0000
     51 H12        -15.5349 -33.3819  26.3282 H              1 <1>                0.0000
     52 H13        -14.7159 -33.8847  27.8458 H              1 <1>                0.0000
     53 H14        -15.2363 -36.0518  27.3661 H              1 <1>                0.0000
     54 H15        -15.9489 -35.5593  25.7925 H              1 <1>                0.0000
     55 H16        -19.9759 -35.1458  22.2616 H              1 <1>                0.0000
     56 H17        -25.7139 -33.3667  23.2029 H              1 <1>                0.0000
     57 H18        -25.4873 -31.1917  24.7129 H              1 <1>                0.0000
     58 H19        -23.3544 -29.6615  24.3458 H              1 <1>                0.0000
     59 H20        -21.5460 -30.4260  22.5462 H              1 <1>                0.0000
     60 H21        -22.2575 -36.8762  20.2061 H              1 <1>                0.0000
     61 H22        -21.0666 -38.4385  18.5397 H              1 <1>                0.0000
     62 H23        -19.8908 -39.3700  17.3433 H              1 <1>                0.0000
     63 H24        -18.1400 -39.0054  17.1746 H              1 <1>                0.0000
     64 H25        -19.6778 -39.4495  14.6416 H              1 <1>                0.0000
     65 H26        -19.4379 -40.8782  15.7036 H              1 <1>                0.0000
     66 H27        -17.2147 -40.1691  15.7722 H              1 <1>                0.0000
     67 H28        -18.0367 -41.8637  13.7338 H              1 <1>                0.0000
     68 H29        -16.8484 -42.0577  15.0669 H              1 <1>                0.0000
     69 H30        -16.3808 -41.1814  12.2986 H              1 <1>                0.0000
     70 H31        -15.1757 -41.5304  13.5842 H              1 <1>                0.0000
     71 H32        -15.8508 -38.9865  12.4977 H              1 <1>                0.0000
     72 H33        -14.8168 -39.3187  13.9285 H              1 <1>                0.0000
     73 H34        -16.4151 -38.3344  15.2417 H              1 <1>                0.0000
     74 H35        -17.5221 -38.1695  13.8367 H              1 <1>                0.0000
     75 H36        -19.5617 -34.7795  16.3398 H              1 <1>                0.0000
     76 H37        -20.8029 -33.2985  18.0995 H              1 <1>                0.0000
@<TRIPOS>BOND
    1    1    2 2     
    2    2    3 1     
    3    2   17 1     
    4    3   16 ar    
    5    3    4 ar    
    6    4    5 ar    
    7    5    6 ar    
    8    6    7 1     
    9    6   15 ar    
   10    7    8 1     
   11    8    9 1     
   12    9   10 1     
   13   10   14 1     
   14   10   11 1     
   15   11   12 1     
   16   12   13 1     
   17   13   14 1     
   18   15   16 ar    
   19   17   25 1     
   20   17   18 2     
   21   18   19 1     
   22   18   26 1     
   23   19   20 1     
   24   20   25 ar    
   25   20   21 ar    
   26   21   22 ar    
   27   22   23 ar    
   28   23   24 ar    
   29   24   25 ar    
   30   26   39 ar    
   31   26   27 ar    
   32   27   28 ar    
   33   28   29 ar    
   34   29   30 1     
   35   29   38 ar    
   36   30   31 1     
   37   31   32 1     
   38   32   33 1     
   39   33   37 1     
   40   33   34 1     
   41   34   35 1     
   42   35   36 1     
   43   36   37 1     
   44   38   39 ar    
   45    4   40 1     
   46    5   41 1     
   47    8   42 1     
   48    8   43 1     
   49    9   44 1     
   50    9   45 1     
   51   10   46 1     
   52   11   47 1     
   53   11   48 1     
   54   12   49 1     
   55   12   50 1     
   56   13   51 1     
   57   13   52 1     
   58   14   53 1     
   59   14   54 1     
   60   16   55 1     
   61   21   56 1     
   62   22   57 1     
   63   23   58 1     
   64   24   59 1     
   65   27   60 1     
   66   28   61 1     
   67   31   62 1     
   68   31   63 1     
   69   32   64 1     
   70   32   65 1     
   71   33   66 1     
   72   34   67 1     
   73   34   68 1     
   74   35   69 1     
   75   35   70 1     
   76   36   71 1     
   77   36   72 1     
   78   37   73 1     
   79   37   74 1     
   80   38   75 1     
   81   39   76 1     
@<TRIPOS>SUBSTRUCTURE
      1 ****           1
@<TRIPOS>SET
DONOR_HYDROGENS      STATIC     ATOMS    <user>   **** ""
2 46 66
ATOM$RED        STATIC     ATOMS    COLORGROUP SYSTEM
2 46 66
