# Supplementary material for: Three-Dimensional Biologically Relevant Spectrum (BRS-3D): Shape Similarity Profile Based on PDB Ligands as Molecular Descriptors
Source: Molecules. 2016 Nov 17;21(11):1554. doi: 10.3390/molecules21111554 (PMC6273508; doi:10.3390/molecules21111554)
Supplement: Supplementary file 2 [file molecules-21-01554-s002.zip › 41.mol2]

@<TRIPOS>MOLECULE
1mtw_DX9
    62    65     1
SMALL
NO_CHARGES
@<TRIPOS>ATOM
      1 C1          22.7350   4.7550  11.8050 C.3            1 <1>                0.0000
      2 C2          22.2830   6.0930  11.2050 C.2            1 <1>                0.0000
      3 N3          22.2530   6.1890   9.9300 N.pl3          1 <1>                0.0000
      4 N6          21.9360   7.1010  11.9800 N.pl3          1 <1>                0.0000
      5 C7          21.5120   8.4190  11.4890 C.3            1 <1>                0.0000
      6 C8          21.0260   9.0990  12.7970 C.3            1 <1>                0.0000
      7 C9          21.9820   8.4810  13.8330 C.3            1 <1>                0.0000
      8 C10         21.9280   6.9890  13.4310 C.3            1 <1>                0.0000
      9 O11         23.3160   9.0370  13.8050 O.3            1 <1>                0.0000
     10 C12         24.2920   8.8250  14.7840 C.ar           1 <1>                0.0000
     11 C13         25.5950   9.0090  14.2620 C.ar           1 <1>                0.0000
     12 C14         26.6970   8.8470  15.0930 C.ar           1 <1>                0.0000
     13 C15         26.4880   8.4970  16.4490 C.ar           1 <1>                0.0000
     14 C16         25.0330   8.2720  17.0890 C.ar           1 <1>                0.0000
     15 C17         24.0060   8.4440  16.2600 C.ar           1 <1>                0.0000
     16 C18         27.7540   8.3360  17.3380 C.3            1 <1>                0.0000
     17 C19         29.0130   9.1480  16.9340 C.3            1 <1>                0.0000
     18 C20         28.8110  10.6450  17.0780 C.ar           1 <1>                0.0000
     19 C21         28.3350  11.2370  18.2700 C.ar           1 <1>                0.0000
     20 C22         28.1740  12.6380  18.3360 C.ar           1 <1>                0.0000
     21 C23         28.4890  13.4200  17.2120 C.ar           1 <1>                0.0000
     22 C24         28.3420  14.8070  17.2320 C.ar           1 <1>                0.0000
     23 C25         28.6700  15.5540  16.0850 C.ar           1 <1>                0.0000
     24 C26         29.1590  14.9250  14.9110 C.ar           1 <1>                0.0000
     25 C27         29.2930  13.5430  14.8900 C.ar           1 <1>                0.0000
     26 C28         28.9740  12.8030  16.0210 C.ar           1 <1>                0.0000
     27 C29         29.1290  11.4250  15.9630 C.ar           1 <1>                0.0000
     28 C30         29.5010  15.7310  13.6910 C.2            1 <1>                0.0000
     29 N31         30.1770  15.1780  12.7650 N.pl3          1 <1>                0.0000
     30 N32         28.9960  17.0900  13.6140 N.pl3          1 <1>                0.0000
     31 C35         28.0140   6.8790  17.4520 C.2            1 <1>                0.0000
     32 O36         28.6210   6.2620  16.5880 O.co2          1 <1>                0.0000
     33 O37         27.6190   6.2270  18.4150 O.co2          1 <1>                0.0000
     34 H1          22.9781   4.0529  10.9938 H              1 <1>                0.0000
     35 H2          21.9252   4.3372  12.4211 H              1 <1>                0.0000
     36 H3          23.6257   4.9157  12.4301 H              1 <1>                0.0000
     37 H4          21.9555   7.0699   9.4867 H              1 <1>                0.0000
     38 H5          22.5263   5.3855   9.3465 H              1 <1>                0.0000
     39 H6          20.6967   8.3308  10.7558 H              1 <1>                0.0000
     40 H7          22.3518   8.9688  11.0391 H              1 <1>                0.0000
     41 H8          19.9779   8.8472  13.0161 H              1 <1>                0.0000
     42 H9          21.1380  10.1922  12.7479 H              1 <1>                0.0000
     43 H10         21.5820   8.6177  14.8485 H              1 <1>                0.0000
     44 H11         22.8054   6.4377  13.8000 H              1 <1>                0.0000
     45 H12         21.0104   6.5040  13.7952 H              1 <1>                0.0000
     46 H13         25.7323   9.2747  13.2201 H              1 <1>                0.0000
     47 H14         27.7011   8.9864  14.7090 H              1 <1>                0.0000
     48 H15         24.8959   7.9978  18.1287 H              1 <1>                0.0000
     49 H16         22.9877   8.3200  16.6103 H              1 <1>                0.0000
     50 H17         27.4817   8.7005  18.3395 H              1 <1>                0.0000
     51 H18         29.2551   8.9243  15.8846 H              1 <1>                0.0000
     52 H19         29.8513   8.8419  17.5770 H              1 <1>                0.0000
     53 H20         28.0951  10.6193  19.1279 H              1 <1>                0.0000
     54 H21         27.8112  13.1055  19.2442 H              1 <1>                0.0000
     55 H22         27.9783  15.3053  18.1233 H              1 <1>                0.0000
     56 H23         28.5466  16.6309  16.0989 H              1 <1>                0.0000
     57 H24         29.6451  13.0439  13.9945 H              1 <1>                0.0000
     58 H25         29.4951  10.9559  15.0569 H              1 <1>                0.0000
     59 H26         30.4235  15.7110  11.9188 H              1 <1>                0.0000
     60 H27         30.4775  14.1976  12.8619 H              1 <1>                0.0000
     61 H28         28.4542  17.4832  14.3968 H              1 <1>                0.0000
     62 H29         29.1795  17.6609  12.7766 H              1 <1>                0.0000
@<TRIPOS>BOND
    1    1    2 1     
    2    2    3 2     
    3    2    4 1     
    4    4    8 1     
    5    4    5 1     
    6    5    6 1     
    7    6    7 1     
    8    7    8 1     
    9    7    9 1     
   10    9   10 1     
   11   10   15 ar    
   12   10   11 ar    
   13   11   12 ar    
   14   12   13 ar    
   15   13   14 ar    
   16   13   16 1     
   17   14   15 ar    
   18   16   17 1     
   19   16   31 1     
   20   17   18 1     
   21   18   27 ar    
   22   18   19 ar    
   23   19   20 ar    
   24   20   21 ar    
   25   21   26 ar    
   26   21   22 ar    
   27   22   23 ar    
   28   23   24 ar    
   29   24   25 ar    
   30   24   28 1     
   31   25   26 ar    
   32   26   27 ar    
   33   28   29 2     
   34   28   30 1     
   35   31   32 ar    
   36   31   33 ar    
   37    1   34 1     
   38    1   35 1     
   39    1   36 1     
   40    3   37 1     
   41    3   38 1     
   42    5   39 1     
   43    5   40 1     
   44    6   41 1     
   45    6   42 1     
   46    7   43 1     
   47    8   44 1     
   48    8   45 1     
   49   11   46 1     
   50   12   47 1     
   51   14   48 1     
   52   15   49 1     
   53   16   50 1     
   54   17   51 1     
   55   17   52 1     
   56   19   53 1     
   57   20   54 1     
   58   22   55 1     
   59   23   56 1     
   60   25   57 1     
   61   27   58 1     
   62   29   59 1     
   63   29   60 1     
   64   30   61 1     
   65   30   62 1     
@<TRIPOS>SUBSTRUCTURE
      1 ****           1
@<TRIPOS>SET
DONOR_HYDROGENS      STATIC     ATOMS    <user>   **** ""
6 37 38 59 60 61 62
ATOM$RED        STATIC     ATOMS    COLORGROUP SYSTEM
6 37 38 59 60 61 62
