# Supplementary material for: Three-Dimensional Biologically Relevant Spectrum (BRS-3D): Shape Similarity Profile Based on PDB Ligands as Molecular Descriptors
Source: Molecules. 2016 Nov 17;21(11):1554. doi: 10.3390/molecules21111554 (PMC6273508; doi:10.3390/molecules21111554)
Supplement: Supplementary file 2 [file molecules-21-01554-s002.zip › 42.mol2]

@<TRIPOS>MOLECULE
1py2_FRH
    82    85     1
SMALL
NO_CHARGES
@<TRIPOS>ATOM
      1 C1          45.3030  49.8390  40.6030 C.3            1 <1>                0.0000
      2 C2          46.7210  50.3870  40.4790 C.3            1 <1>                0.0000
      3 C3          46.7390  51.6490  39.6250 C.3            1 <1>                0.0000
      4 C4          47.6840  49.3430  39.9200 C.3            1 <1>                0.0000
      5 C5          48.1160  48.3360  40.9860 C.3            1 <1>                0.0000
      6 N1          47.8620  46.9830  40.5240 N.pl3          1 <1>                0.0000
      7 C6          46.7190  46.3530  40.7890 C.cat          1 <1>                0.0000
      8 N2          45.9520  45.9290  39.7860 N.pl3          1 <1>                0.0000
      9 N3          46.3400  46.1460  42.0510 N.pl3          1 <1>                0.0000
     10 C7          49.5580  48.5300  41.3560 C.2            1 <1>                0.0000
     11 O1          50.4350  48.4440  40.5080 O.2            1 <1>                0.0000
     12 N4          49.7930  48.7880  42.6430 N.am           1 <1>                0.0000
     13 C8          51.1250  48.8550  43.2150 C.3            1 <1>                0.0000
     14 C9          51.3610  50.1550  43.9540 C.2            1 <1>                0.0000
     15 O2          50.4160  50.8950  44.1880 O.2            1 <1>                0.0000
     16 N5          52.6130  50.4520  44.3220 N.am           1 <1>                0.0000
     17 C10         53.7770  49.6780  43.8780 C.3            1 <1>                0.0000
     18 C11         54.4980  49.1810  45.1330 C.3            1 <1>                0.0000
     19 C12         54.9010  50.3620  46.0140 C.3            1 <1>                0.0000
     20 C13         53.6280  51.0970  46.4280 C.3            1 <1>                0.0000
     21 C14         52.8970  51.6050  45.1840 C.3            1 <1>                0.0000
     22 C15         55.7100  49.9080  47.2040 C.2            1 <1>                0.0000
     23 C16         55.4380  49.7600  48.4350 C.2            1 <1>                0.0000
     24 C17         56.4160  49.2710  49.0870 C.2            1 <1>                0.0000
     25 N6          57.4020  49.0050  48.2330 N.2            1 <1>                0.0000
     26 N7          56.9870  49.5530  47.1250 N.pl3          1 <1>                0.0000
     27 C18         57.9240  49.7050  46.0170 C.3            1 <1>                0.0000
     28 C19         56.6140  48.9780  50.5500 C.ar           1 <1>                0.0000
     29 C20         57.8490  49.2740  51.1290 C.ar           1 <1>                0.0000
     30 C21         58.0780  49.0130  52.4760 C.ar           1 <1>                0.0000
     31 C22         57.0690  48.4470  53.2560 C.ar           1 <1>                0.0000
     32 O3          57.2510  48.1750  54.5930 O.3            1 <1>                0.0000
     33 C23         58.5400  48.0130  55.1880 C.3            1 <1>                0.0000
     34 C24         58.9580  49.3230  55.8140 C.2            1 <1>                0.0000
     35 O4          58.3350  50.6080  55.5980 O.3            1 <1>                0.0000
     36 C25         59.3160  51.5170  56.1300 C.2            1 <1>                0.0000
     37 C26         60.2340  50.7330  56.7200 C.2            1 <1>                0.0000
     38 C27         59.9200  49.5050  56.6130 C.2            1 <1>                0.0000
     39 C28         59.3170  52.9750  56.0350 C.2            1 <1>                0.0000
     40 O5          58.8900  53.6490  56.9970 O.co2          1 <1>                0.0000
     41 O6          59.7450  53.5130  54.9910 O.co2          1 <1>                0.0000
     42 C29         55.8430  48.1530  52.6770 C.ar           1 <1>                0.0000
     43 Cl1         54.5550  47.4260  53.6950 Cl             1 <1>                0.0000
     44 C30         55.6100  48.4130  51.3310 C.ar           1 <1>                0.0000
     45 Cl2         54.0060  48.0120  50.6290 Cl             1 <1>                0.0000
     46 H1          44.6424  50.6197  41.0081 H              1 <1>                0.0000
     47 H2          45.3030  48.9715  41.2793 H              1 <1>                0.0000
     48 H3          44.9410  49.5307  39.6111 H              1 <1>                0.0000
     49 H4          47.0663  50.6555  41.4883 H              1 <1>                0.0000
     50 H5          47.7697  52.0259  39.5494 H              1 <1>                0.0000
     51 H6          46.1015  52.4155  40.0899 H              1 <1>                0.0000
     52 H7          46.3589  51.4166  38.6193 H              1 <1>                0.0000
     53 H8          48.5770  49.8548  39.5319 H              1 <1>                0.0000
     54 H9          47.1863  48.8025  39.1014 H              1 <1>                0.0000
     55 H10         47.5096  48.5086  41.8874 H              1 <1>                0.0000
     56 H11         48.5861  46.4969  39.9760 H              1 <1>                0.0000
     57 H12         45.0670  45.4412  39.9851 H              1 <1>                0.0000
     58 H13         46.2439  46.0889  38.8113 H              1 <1>                0.0000
     59 H14         46.9327  46.4736  42.8271 H              1 <1>                0.0000
     60 H15         45.4546  45.6585  42.2495 H              1 <1>                0.0000
     61 H16         49.0103  48.9435  43.2456 H              1 <1>                0.0000
     62 H17         51.8640  48.7680  42.4049 H              1 <1>                0.0000
     63 H18         51.2518  48.0188  43.9184 H              1 <1>                0.0000
     64 H19         54.4493  50.3156  43.2852 H              1 <1>                0.0000
     65 H20         53.4502  48.8229  43.2681 H              1 <1>                0.0000
     66 H21         55.3995  48.6243  44.8374 H              1 <1>                0.0000
     67 H22         53.8268  48.5183  45.6989 H              1 <1>                0.0000
     68 H23         55.5251  51.0479  45.4224 H              1 <1>                0.0000
     69 H24         53.8911  51.9498  47.0710 H              1 <1>                0.0000
     70 H25         52.9723  50.4089  46.9816 H              1 <1>                0.0000
     71 H26         51.9556  52.0925  45.4774 H              1 <1>                0.0000
     72 H27         53.5312  52.3255  44.6467 H              1 <1>                0.0000
     73 H28         54.4796  50.0210  48.8814 H              1 <1>                0.0000
     74 H29         58.9031  49.2955  46.3061 H              1 <1>                0.0000
     75 H30         58.0310  50.7718  45.7709 H              1 <1>                0.0000
     76 H31         57.5444  49.1623  45.1387 H              1 <1>                0.0000
     77 H32         58.6357  49.7106  50.5244 H              1 <1>                0.0000
     78 H33         59.0388  49.2490  52.9190 H              1 <1>                0.0000
     79 H34         59.2689  47.7231  54.4169 H              1 <1>                0.0000
     80 H35         58.4942  47.2322  55.9614 H              1 <1>                0.0000
     81 H36         61.1276  51.1000  57.2227 H              1 <1>                0.0000
     82 H37         60.4231  48.7016  57.1491 H              1 <1>                0.0000
@<TRIPOS>BOND
    1    1    2 1     
    2    2    3 1     
    3    2    4 1     
    4    4    5 1     
    5    5    6 1     
    6    5   10 1     
    7    6    7 ar    
    8    7    8 ar    
    9    7    9 ar    
   10   10   11 2     
   11   10   12 am    
   12   12   13 1     
   13   13   14 1     
   14   14   15 2     
   15   14   16 am    
   16   16   21 1     
   17   16   17 1     
   18   17   18 1     
   19   18   19 1     
   20   19   20 1     
   21   19   22 1     
   22   20   21 1     
   23   22   26 1     
   24   22   23 2     
   25   23   24 1     
   26   24   25 2     
   27   24   28 1     
   28   25   26 1     
   29   26   27 1     
   30   28   44 ar    
   31   28   29 ar    
   32   29   30 ar    
   33   30   31 ar    
   34   31   32 1     
   35   31   42 ar    
   36   32   33 1     
   37   33   34 1     
   38   34   38 2     
   39   34   35 1     
   40   35   36 1     
   41   36   37 2     
   42   36   39 1     
   43   37   38 1     
   44   39   40 ar    
   45   39   41 ar    
   46   42   43 1     
   47   42   44 ar    
   48   44   45 1     
   49    1   46 1     
   50    1   47 1     
   51    1   48 1     
   52    2   49 1     
   53    3   50 1     
   54    3   51 1     
   55    3   52 1     
   56    4   53 1     
   57    4   54 1     
   58    5   55 1     
   59    6   56 1     
   60    8   57 1     
   61    8   58 1     
   62    9   59 1     
   63    9   60 1     
   64   12   61 1     
   65   13   62 1     
   66   13   63 1     
   67   17   64 1     
   68   17   65 1     
   69   18   66 1     
   70   18   67 1     
   71   19   68 1     
   72   20   69 1     
   73   20   70 1     
   74   21   71 1     
   75   21   72 1     
   76   23   73 1     
   77   27   74 1     
   78   27   75 1     
   79   27   76 1     
   80   29   77 1     
   81   30   78 1     
   82   33   79 1     
   83   33   80 1     
   84   37   81 1     
   85   38   82 1     
@<TRIPOS>SUBSTRUCTURE
      1 ****           1
@<TRIPOS>SET
DONOR_HYDROGENS      STATIC     ATOMS    <user>   **** ""
6 56 57 58 59 60 61
ATOM$RED        STATIC     ATOMS    COLORGROUP SYSTEM
6 56 57 58 59 60 61
