# Supplementary material for: Three-Dimensional Biologically Relevant Spectrum (BRS-3D): Shape Similarity Profile Based on PDB Ligands as Molecular Descriptors
Source: Molecules. 2016 Nov 17;21(11):1554. doi: 10.3390/molecules21111554 (PMC6273508; doi:10.3390/molecules21111554)
Supplement: Supplementary file 2 [file molecules-21-01554-s002.zip › 43.mol2]

@<TRIPOS>MOLECULE
3i8u_18B
   77    80     1     0     1
SMALL
NO_CHARGES
@<TRIPOS>ATOM
      1 C1          3.8180  -13.9130    0.9640 C.3       1 <1>         0.0000 
      2 C2          3.0660  -13.8850   -0.3500 C.3       1 <1>         0.0000 
      3 C3          2.2240  -15.0830   -0.1420 C.2       1 <1>         0.0000 
      4 C4          0.8650  -15.0950    0.3570 C.2       1 <1>         0.0000 
      5 C5          0.0090  -13.9500    0.7900 C.3       1 <1>         0.0000 
      6 C6          0.5040  -16.4970    0.3220 C.2       1 <1>         0.0000 
      7 N7          1.5060  -17.3060   -0.1110 N.am      1 <1>         0.0000 
      8 C8          2.4960  -16.4390   -0.3930 C.2       1 <1>         0.0000 
      9 O9          3.6360  -16.8240   -0.8510 O.2       1 <1>         0.0000 
     10 C10        -0.8080  -16.9200    0.7350 C.2       1 <1>         0.0000 
     11 C11        -1.3410  -18.2760    0.7210 C.2       1 <1>         0.0000 
     12 N12        -0.8660  -19.2470   -0.1240 N.pl3     1 <1>         0.0000 
     13 C14        -1.7400  -20.2470    0.0780 C.2       1 <1>         0.0000 
     14 C15        -1.6670  -21.5750   -0.5220 C.2       1 <1>         0.0000 
     15 C16        -0.7990  -22.2530   -1.5070 C.2       1 <1>         0.0000 
     16 N17         0.4660  -21.8600   -1.8330 N.2       1 <1>         0.0000 
     17 C18         0.7930  -22.7480   -2.8340 C.2       1 <1>         0.0000 
     18 C19         2.1650  -22.6990   -3.3410 C.2       1 <1>         0.0000 
     19 C20         3.1640  -21.6120   -3.4670 C.2       1 <1>         0.0000 
     20 N21         2.9350  -20.3450   -3.1570 N.am      1 <1>         0.0000 
     21 C22         4.1640  -19.7290   -3.3960 C.2       1 <1>         0.0000 
     22 O23         4.2750  -18.4300   -3.2240 O.2       1 <1>         0.0000 
     23 C24         5.2030  -20.5480   -3.8320 C.2       1 <1>         0.0000 
     24 C25         6.6180  -20.2240   -4.2010 C.3       1 <1>         0.0000 
     25 C26         4.5330  -21.8430   -3.9100 C.2       1 <1>         0.0000 
     26 C27         5.0000  -23.2200   -4.2160 C.2       1 <1>         0.0000 
     27 C28         6.2870  -23.5450   -4.2420 C.2       1 <1>         0.0000 
     28 C29        -0.1450  -23.7540   -2.9880 C.2       1 <1>         0.0000 
     29 C30        -0.1080  -24.9270   -3.9210 C.3       1 <1>         0.0000 
     30 C31        -1.2030  -23.4060   -2.1800 C.2       1 <1>         0.0000 
     31 C32        -2.5750  -24.0600   -2.0790 C.3       1 <1>         0.0000 
     32 C33        -3.4970  -23.3040   -3.0600 C.3       1 <1>         0.0000 
     33 C34        -4.9550  -23.7410   -3.0040 C.2       1 <1>         0.0000 
     34 O35        -5.7320  -23.3480   -3.9180 O.co2     1 <1>         0.0000 
     35 O36        -5.2970  -24.4720   -2.0540 O.co2     1 <1>         0.0000 
     36 C37        -2.8120  -19.9700    1.0410 C.2       1 <1>         0.0000 
     37 C38        -3.9280  -20.8590    1.5150 C.3       1 <1>         0.0000 
     38 C39        -3.4260  -21.6790    2.7030 C.3       1 <1>         0.0000 
     39 C40        -4.2920  -22.8940    3.0100 C.2       1 <1>         0.0000 
     40 O41        -4.1380  -23.4580    4.1100 O.co2     1 <1>         0.0000 
     41 O42        -5.1630  -23.2780    2.1980 O.co2     1 <1>         0.0000 
     42 C43        -2.5840  -18.5820    1.3920 C.2       1 <1>         0.0000 
     43 C44        -3.3780  -17.7370    2.3540 C.3       1 <1>         0.0000 
     44 H1          4.5210  -13.0678    1.0022 H         1 <1>         0.0000 
     45 H2          4.3754  -14.8576    1.0474 H         1 <1>         0.0000 
     46 H3          3.1039  -13.8338    1.7969 H         1 <1>         0.0000 
     47 H4          3.7370  -13.9944   -1.2147 H         1 <1>         0.0000 
     48 H5          2.4655  -12.9706   -0.4652 H         1 <1>         0.0000 
     49 H6          0.5771  -13.0125    0.6986 H         1 <1>         0.0000 
     50 H7         -0.2942  -14.0944    1.8375 H         1 <1>         0.0000 
     51 H8         -0.8862  -13.8999    0.1527 H         1 <1>         0.0000 
     52 H9          1.5075  -18.3021   -0.1987 H         1 <1>         0.0000 
     53 H10        -1.4763  -16.1406    1.0981 H         1 <1>         0.0000 
     54 H11        -0.0497  -19.2170   -0.7515 H         1 <1>         0.0000 
     55 H12        -2.4507  -22.2331   -0.1496 H         1 <1>         0.0000 
     56 H13         2.5268  -23.6613   -3.7003 H         1 <1>         0.0000 
     57 H14         2.0859  -19.9298   -2.8304 H         1 <1>         0.0000 
     58 H15         6.8076  -19.1551   -4.0234 H         1 <1>         0.0000 
     59 H16         6.7815  -20.4537   -5.2643 H         1 <1>         0.0000 
     60 H17         7.3041  -20.8251   -3.5863 H         1 <1>         0.0000 
     61 H18         4.2598  -23.9905   -4.4266 H         1 <1>         0.0000 
     62 H19         6.5860  -24.5668   -4.4709 H         1 <1>         0.0000 
     63 H20         7.0436  -22.7898   -4.0344 H         1 <1>         0.0000 
     64 H21         0.8636  -24.9553   -4.4360 H         1 <1>         0.0000 
     65 H22        -0.9138  -24.8305   -4.6635 H         1 <1>         0.0000 
     66 H23        -0.2465  -25.8557   -3.3481 H         1 <1>         0.0000 
     67 H24        -2.9615  -23.9748   -1.0527 H         1 <1>         0.0000 
     68 H25        -2.5111  -25.1216   -2.3598 H         1 <1>         0.0000 
     69 H26        -3.1253  -23.4707   -4.0818 H         1 <1>         0.0000 
     70 H27        -3.4485  -22.2310   -2.8227 H         1 <1>         0.0000 
     71 H28        -4.2352  -21.5336    0.7023 H         1 <1>         0.0000 
     72 H29        -4.7857  -20.2440    1.8251 H         1 <1>         0.0000 
     73 H30        -3.4080  -21.0305    3.5913 H         1 <1>         0.0000 
     74 H31        -2.4058  -22.0254    2.4811 H         1 <1>         0.0000 
     75 H32        -2.9463  -16.7261    2.3966 H         1 <1>         0.0000 
     76 H33        -3.3453  -18.1920    3.3549 H         1 <1>         0.0000 
     77 H34        -4.4220  -17.6758    2.0129 H         1 <1>         0.0000 
@<TRIPOS>BOND
     1    1    2 1    
     2    2    3 1    
     3    3    8 1    
     4    3    4 2    
     5    4    5 1    
     6    4    6 1    
     7    6    7 1    
     8    6   10 2    
     9    7    8 am   
    10    8    9 2    
    11   10   11 1    
    12   11   42 2    
    13   11   12 1    
    14   12   13 1    
    15   13   14 1    
    16   13   36 2    
    17   14   15 2    
    18   15   30 1    
    19   15   16 1    
    20   16   17 2    
    21   17   18 1    
    22   17   28 1    
    23   18   19 2    
    24   19   25 1    
    25   19   20 1    
    26   20   21 am   
    27   21   22 2    
    28   21   23 1    
    29   23   24 1    
    30   23   25 2    
    31   25   26 1    
    32   26   27 2    
    33   28   29 1    
    34   28   30 2    
    35   30   31 1    
    36   31   32 1    
    37   32   33 1    
    38   33   34 ar   
    39   33   35 ar   
    40   36   37 1    
    41   36   42 1    
    42   37   38 1    
    43   38   39 1    
    44   39   40 ar   
    45   39   41 ar   
    46   42   43 1    
    47    1   44 1    
    48    1   45 1    
    49    1   46 1    
    50    2   47 1    
    51    2   48 1    
    52    5   49 1    
    53    5   50 1    
    54    5   51 1    
    55    7   52 1    
    56   10   53 1    
    57   12   54 1    
    58   14   55 1    
    59   18   56 1    
    60   20   57 1    
    61   24   58 1    
    62   24   59 1    
    63   24   60 1    
    64   26   61 1    
    65   27   62 1    
    66   27   63 1    
    67   29   64 1    
    68   29   65 1    
    69   29   66 1    
    70   31   67 1    
    71   31   68 1    
    72   32   69 1    
    73   32   70 1    
    74   37   71 1    
    75   37   72 1    
    76   38   73 1    
    77   38   74 1    
    78   43   75 1    
    79   43   76 1    
    80   43   77 1    
@<TRIPOS>SUBSTRUCTURE
     1 ****        1 PERM              0 ****  ****    0 ROOT 
@<TRIPOS>SET
DONOR_HYDROGENS STATIC     ATOMS    <user>   **** ""
3 52 54 57
