# Supplementary material for: Three-Dimensional Biologically Relevant Spectrum (BRS-3D): Shape Similarity Profile Based on PDB Ligands as Molecular Descriptors
Source: Molecules. 2016 Nov 17;21(11):1554. doi: 10.3390/molecules21111554 (PMC6273508; doi:10.3390/molecules21111554)
Supplement: Supplementary file 2 [file molecules-21-01554-s002.zip › 44.mol2]

@<TRIPOS>MOLECULE
1q83_TZ5
    95   102     1
SMALL
NO_CHARGES
@<TRIPOS>ATOM
      1 N1          40.1590  30.3490   8.3960 N.pl3          1 <1>                0.0000
      2 C1          40.0270  29.0850   8.9430 C.ar           1 <1>                0.0000
      3 C2          40.9740  28.5160   9.8550 C.ar           1 <1>                0.0000
      4 C3          40.8030  27.2530  10.3770 C.ar           1 <1>                0.0000
      5 C4          39.6940  26.3720  10.0720 C.ar           1 <1>                0.0000
      6 C5          39.3830  25.1300  10.7970 C.ar           1 <1>                0.0000
      7 C6          40.4080  24.2850  11.3790 C.ar           1 <1>                0.0000
      8 C7          40.2920  22.9460  11.6000 C.ar           1 <1>                0.0000
      9 C8          39.1050  22.2690  11.2770 C.ar           1 <1>                0.0000
     10 N2          38.9010  20.9180  11.4650 N.pl3          1 <1>                0.0000
     11 C9          38.0960  23.0700  10.7510 C.ar           1 <1>                0.0000
     12 C10         38.1150  24.4880  10.5410 C.ar           1 <1>                0.0000
     13 N3          37.1640  25.1420   9.7080 N.pl3          1 <1>                0.0000
     14 C11         35.8120  24.5110   9.5120 C.3            1 <1>                0.0000
     15 C12         35.6220  23.5010   8.3590 C.3            1 <1>                0.0000
     16 C13         34.1670  23.0050   8.1460 C.3            1 <1>                0.0000
     17 C14         33.4440  22.7850   9.4740 C.3            1 <1>                0.0000
     18 C15         32.1100  22.0620   9.3630 C.3            1 <1>                0.0000
     19 C16         31.3560  22.3370  10.6500 C.3            1 <1>                0.0000
     20 C17         31.1550  21.2470  11.6500 C.2            1 <1>                0.0000
     21 C18         30.7900  19.9420  11.4160 C.2            1 <1>                0.0000
     22 N4          30.6140  19.1340  12.4430 N.2            1 <1>                0.0000
     23 N5          30.8620  19.9550  13.4210 N.2            1 <1>                0.0000
     24 N6          31.1690  21.1640  12.9950 N.pl3          1 <1>                0.0000
     25 C19         31.4670  22.2890  13.8610 C.3            1 <1>                0.0000
     26 C20         30.2140  23.1250  14.1090 C.3            1 <1>                0.0000
     27 N7          29.3190  22.4800  15.0820 N.pl3          1 <1>                0.0000
     28 C21         28.0830  22.0010  14.6850 C.ar           1 <1>                0.0000
     29 C22         27.7540  20.6860  15.1080 C.ar           1 <1>                0.0000
     30 C23         28.4560  19.8840  16.0930 C.3            1 <1>                0.0000
     31 C24         28.0000  18.6590  16.5150 C.3            1 <1>                0.0000
     32 C25         27.0180  17.9550  15.7610 C.3            1 <1>                0.0000
     33 C26         26.1340  18.8120  15.1710 C.3            1 <1>                0.0000
     34 C27         26.5130  20.1200  14.6760 C.ar           1 <1>                0.0000
     35 N8          25.6220  20.8320  13.9560 N.ar           1 <1>                0.0000
     36 C28         25.9150  22.0810  13.5640 C.ar           1 <1>                0.0000
     37 C29         24.9380  22.8280  12.8140 C.ar           1 <1>                0.0000
     38 C30         25.1060  24.1260  12.4510 C.ar           1 <1>                0.0000
     39 C31         26.2980  24.7910  12.8130 C.ar           1 <1>                0.0000
     40 C32         27.2380  24.1160  13.5150 C.ar           1 <1>                0.0000
     41 C33         27.1280  22.7250  13.9170 C.ar           1 <1>                0.0000
     42 C34         37.4200  26.2990   9.0340 C.ar           1 <1>                0.0000
     43 C35         36.3970  26.9140   8.1160 C.ar           1 <1>                0.0000
     44 C36         35.5300  27.9320   8.5560 C.ar           1 <1>                0.0000
     45 C37         34.5990  28.5070   7.6820 C.ar           1 <1>                0.0000
     46 C38         34.5100  28.0660   6.3530 C.ar           1 <1>                0.0000
     47 C39         35.3570  27.0520   5.8830 C.ar           1 <1>                0.0000
     48 C40         36.2810  26.4960   6.7660 C.ar           1 <1>                0.0000
     49 C41         38.6980  26.9340   9.1710 C.ar           1 <1>                0.0000
     50 C42         38.9430  28.2670   8.6300 C.ar           1 <1>                0.0000
     51 H1          39.4450  30.7055   7.7448 H              1 <1>                0.0000
     52 H2          40.9712  30.9335   8.6400 H              1 <1>                0.0000
     53 H3          41.8458  29.0932  10.1410 H              1 <1>                0.0000
     54 H4          41.5551  26.8907  11.0684 H              1 <1>                0.0000
     55 H5          41.3421  24.7573  11.6610 H              1 <1>                0.0000
     56 H6          41.1233  22.3982  12.0290 H              1 <1>                0.0000
     57 H7          38.0008  20.4917  11.2028 H              1 <1>                0.0000
     58 H8          39.6489  20.3353  11.8676 H              1 <1>                0.0000
     59 H9          37.1837  22.5591  10.4650 H              1 <1>                0.0000
     60 H10         35.0946  25.3284   9.3471 H              1 <1>                0.0000
     61 H11         35.5617  23.9863  10.4458 H              1 <1>                0.0000
     62 H12         36.2529  22.6244   8.5675 H              1 <1>                0.0000
     63 H13         35.9573  23.9810   7.4278 H              1 <1>                0.0000
     64 H14         34.1919  22.0549   7.5922 H              1 <1>                0.0000
     65 H15         33.6165  23.7563   7.5608 H              1 <1>                0.0000
     66 H16         33.2628  23.7686   9.9319 H              1 <1>                0.0000
     67 H17         34.1011  22.1919  10.1271 H              1 <1>                0.0000
     68 H18         32.2737  20.9809   9.2433 H              1 <1>                0.0000
     69 H19         31.5421  22.4444   8.5020 H              1 <1>                0.0000
     70 H20         30.3551  22.6902  10.3613 H              1 <1>                0.0000
     71 H21         31.8951  23.1449  11.1664 H              1 <1>                0.0000
     72 H22         30.6485  19.5814  10.3982 H              1 <1>                0.0000
     73 H23         32.2328  22.9187  13.3846 H              1 <1>                0.0000
     74 H24         31.8470  21.9138  14.8227 H              1 <1>                0.0000
     75 H25         29.6756  23.2527  13.1583 H              1 <1>                0.0000
     76 H26         30.5126  24.1102  14.4966 H              1 <1>                0.0000
     77 H27         29.6140  22.3844  16.0642 H              1 <1>                0.0000
     78 H28         28.5315  20.5080  16.9957 H              1 <1>                0.0000
     79 H29         29.4616  19.7095  15.6827 H              1 <1>                0.0000
     80 H30         27.5784  18.8086  17.5199 H              1 <1>                0.0000
     81 H31         28.8789  18.0008  16.5803 H              1 <1>                0.0000
     82 H32         26.4677  17.2795  16.4324 H              1 <1>                0.0000
     83 H33         27.5209  17.3660  14.9799 H              1 <1>                0.0000
     84 H34         25.3407  18.9870  15.9127 H              1 <1>                0.0000
     85 H35         25.7170  18.2710  14.3088 H              1 <1>                0.0000
     86 H36         24.0208  22.3281  12.5242 H              1 <1>                0.0000
     87 H37         24.3358  24.6442  11.8912 H              1 <1>                0.0000
     88 H38         26.4577  25.8260  12.5330 H              1 <1>                0.0000
     89 H39         28.1370  24.6520  13.7972 H              1 <1>                0.0000
     90 H40         35.5836  28.2747   9.5830 H              1 <1>                0.0000
     91 H41         33.9443  29.2961   8.0338 H              1 <1>                0.0000
     92 H42         33.7818  28.5120   5.6852 H              1 <1>                0.0000
     93 H43         35.2945  26.7086   4.8567 H              1 <1>                0.0000
     94 H44         36.9376  25.7122   6.4061 H              1 <1>                0.0000
     95 H45         38.2186  28.6548   7.9229 H              1 <1>                0.0000
@<TRIPOS>BOND
    1    1    2 1     
    2    2   50 ar    
    3    2    3 ar    
    4    3    4 ar    
    5    4    5 ar    
    6    5   49 ar    
    7    5    6 1     
    8    6   12 ar    
    9    6    7 ar    
   10    7    8 ar    
   11    8    9 ar    
   12    9   10 1     
   13    9   11 ar    
   14   11   12 ar    
   15   12   13 1     
   16   13   14 1     
   17   13   42 1     
   18   14   15 1     
   19   15   16 1     
   20   16   17 1     
   21   17   18 1     
   22   18   19 1     
   23   19   20 1     
   24   20   24 1     
   25   20   21 2     
   26   21   22 1     
   27   22   23 2     
   28   23   24 1     
   29   24   25 1     
   30   25   26 1     
   31   26   27 1     
   32   27   28 1     
   33   28   41 ar    
   34   28   29 ar    
   35   29   34 ar    
   36   29   30 1     
   37   30   31 1     
   38   31   32 1     
   39   32   33 1     
   40   33   34 1     
   41   34   35 ar    
   42   35   36 ar    
   43   36   41 ar    
   44   36   37 ar    
   45   37   38 ar    
   46   38   39 ar    
   47   39   40 ar    
   48   40   41 ar    
   49   42   43 1     
   50   42   49 ar    
   51   43   48 ar    
   52   43   44 ar    
   53   44   45 ar    
   54   45   46 ar    
   55   46   47 ar    
   56   47   48 ar    
   57   49   50 ar    
   58    1   51 1     
   59    1   52 1     
   60    3   53 1     
   61    4   54 1     
   62    7   55 1     
   63    8   56 1     
   64   10   57 1     
   65   10   58 1     
   66   11   59 1     
   67   14   60 1     
   68   14   61 1     
   69   15   62 1     
   70   15   63 1     
   71   16   64 1     
   72   16   65 1     
   73   17   66 1     
   74   17   67 1     
   75   18   68 1     
   76   18   69 1     
   77   19   70 1     
   78   19   71 1     
   79   21   72 1     
   80   25   73 1     
   81   25   74 1     
   82   26   75 1     
   83   26   76 1     
   84   27   77 1     
   85   30   78 1     
   86   30   79 1     
   87   31   80 1     
   88   31   81 1     
   89   32   82 1     
   90   32   83 1     
   91   33   84 1     
   92   33   85 1     
   93   37   86 1     
   94   38   87 1     
   95   39   88 1     
   96   40   89 1     
   97   44   90 1     
   98   45   91 1     
   99   46   92 1     
  100   47   93 1     
  101   48   94 1     
  102   50   95 1     
@<TRIPOS>SUBSTRUCTURE
      1 ****           1
@<TRIPOS>SET
DONOR_HYDROGENS      STATIC     ATOMS    <user>   **** ""
5 51 52 57 58 77
ATOM$RED        STATIC     ATOMS    COLORGROUP SYSTEM
5 51 52 57 58 77
