# Supplementary material for: Three-Dimensional Biologically Relevant Spectrum (BRS-3D): Shape Similarity Profile Based on PDB Ligands as Molecular Descriptors
Source: Molecules. 2016 Nov 17;21(11):1554. doi: 10.3390/molecules21111554 (PMC6273508; doi:10.3390/molecules21111554)
Supplement: Supplementary file 2 [file molecules-21-01554-s002.zip › 45.mol2]

@<TRIPOS>MOLECULE
1q84_TZ4
    97   104     1
SMALL
NO_CHARGES
@<TRIPOS>ATOM
      1 N1          14.7620 -16.3570 -39.9440 N.pl3          1 <1>                0.0000
      2 C2          15.5340 -15.5280 -39.1610 C.ar           1 <1>                0.0000
      3 C3          16.9400 -15.7220 -39.0020 C.ar           1 <1>                0.0000
      4 C4          17.7250 -14.8890 -38.2180 C.ar           1 <1>                0.0000
      5 C5          17.2260 -13.7470 -37.4980 C.ar           1 <1>                0.0000
      6 C6          17.9850 -12.9310 -36.5670 C.ar           1 <1>                0.0000
      7 C7          19.4030 -13.0290 -36.3500 C.ar           1 <1>                0.0000
      8 C8          20.1340 -12.2140 -35.5060 C.ar           1 <1>                0.0000
      9 C9          19.5020 -11.1720 -34.7600 C.ar           1 <1>                0.0000
     10 C10         18.1230 -11.0540 -34.9570 C.ar           1 <1>                0.0000
     11 C11         17.3260 -11.9010 -35.8070 C.ar           1 <1>                0.0000
     12 N12         15.9160 -11.7740 -35.9940 N.pl3          1 <1>                0.0000
     13 C13         15.1690 -12.5320 -36.8510 C.ar           1 <1>                0.0000
     14 C14         15.8000 -13.5300 -37.6470 C.ar           1 <1>                0.0000
     15 C15         15.0100 -14.4340 -38.4820 C.ar           1 <1>                0.0000
     16 C16         13.7040 -12.3150 -37.0710 C.ar           1 <1>                0.0000
     17 C17         12.6700 -13.0640 -36.4850 C.ar           1 <1>                0.0000
     18 C18         11.3400 -12.7600 -36.8080 C.ar           1 <1>                0.0000
     19 C19         11.0300 -11.7210 -37.7140 C.ar           1 <1>                0.0000
     20 C20         12.0620 -10.9710 -38.2950 C.ar           1 <1>                0.0000
     21 C21         13.3780 -11.2760 -37.9840 C.ar           1 <1>                0.0000
     22 C22         15.1880 -10.7350 -35.1910 C.3            1 <1>                0.0000
     23 C23         15.3330  -9.2950 -35.6880 C.3            1 <1>                0.0000
     24 C24         14.6750  -8.3080 -34.7060 C.3            1 <1>                0.0000
     25 C25         14.1060  -7.1330 -35.5070 C.3            1 <1>                0.0000
     26 C26         12.7180  -7.4510 -36.0590 C.3            1 <1>                0.0000
     27 C27         11.6170  -6.9340 -35.1210 C.3            1 <1>                0.0000
     28 C28         10.4670  -6.6460 -36.0060 C.2            1 <1>                0.0000
     29 C29          9.5980  -7.5230 -36.5830 C.2            1 <1>                0.0000
     30 N30          8.7440  -6.7960 -37.3030 N.pl3          1 <1>                0.0000
     31 N31          9.1060  -5.5220 -37.1710 N.2            1 <1>                0.0000
     32 N32         10.1710  -5.4090 -36.3850 N.2            1 <1>                0.0000
     33 C33          7.6620  -7.3940 -38.0810 C.3            1 <1>                0.0000
     34 C34          6.9070  -6.2950 -38.8360 C.3            1 <1>                0.0000
     35 N35          5.7470  -6.0270 -37.9990 N.4            1 <1>                0.0000
     36 C36          5.4370  -4.8500 -37.3570 C.ar           1 <1>                0.0000
     37 C37          4.7600  -5.0890 -36.1250 C.ar           1 <1>                0.0000
     38 C38          4.2780  -3.9600 -35.3900 C.ar           1 <1>                0.0000
     39 N39          4.5040  -2.6860 -35.7640 N.pl3          1 <1>                0.0000
     40 C41          5.1750  -2.4310 -36.9020 C.ar           1 <1>                0.0000
     41 C42          5.6500  -3.4930 -37.7550 C.ar           1 <1>                0.0000
     42 C43          6.0520  -3.0190 -39.0390 C.ar           1 <1>                0.0000
     43 C44          5.9950  -1.7060 -39.4180 C.ar           1 <1>                0.0000
     44 C45          5.8730  -0.6560 -38.4690 C.ar           1 <1>                0.0000
     45 C46          5.1660  -1.0620 -37.3690 C.ar           1 <1>                0.0000
     46 C47          3.6090  -4.1980 -34.1390 C.3            1 <1>                0.0000
     47 C48          3.4700  -5.4450 -33.5940 C.3            1 <1>                0.0000
     48 C49          3.9860  -6.5680 -34.2920 C.3            1 <1>                0.0000
     49 C50          4.6080  -6.3860 -35.4850 C.3            1 <1>                0.0000
     50 N51         20.2090 -10.3400 -33.9120 N.pl3          1 <1>                0.0000
     51 H1          13.7505 -16.1851 -40.0344 H              1 <1>                0.0000
     52 H2          15.1961 -17.1489 -40.4393 H              1 <1>                0.0000
     53 H3          17.4123 -16.5526 -39.5139 H              1 <1>                0.0000
     54 H4          18.7830 -15.1128 -38.1428 H              1 <1>                0.0000
     55 H5          19.9398 -13.8009 -36.8894 H              1 <1>                0.0000
     56 H6          21.2026 -12.3677 -35.4087 H              1 <1>                0.0000
     57 H7          17.6111 -10.2594 -34.4262 H              1 <1>                0.0000
     58 H8          13.9481 -14.2385 -38.5776 H              1 <1>                0.0000
     59 H9          12.8974 -13.8663 -35.7924 H              1 <1>                0.0000
     60 H10         10.5371 -13.3309 -36.3557 H              1 <1>                0.0000
     61 H11          9.9966 -11.5044 -37.9592 H              1 <1>                0.0000
     62 H12         11.8336 -10.1620 -38.9794 H              1 <1>                0.0000
     63 H13         14.1768 -10.7089 -38.4480 H              1 <1>                0.0000
     64 H14         15.5676 -10.7769 -34.1594 H              1 <1>                0.0000
     65 H15         14.1179 -10.9896 -35.1986 H              1 <1>                0.0000
     66 H16         14.8483  -9.2024 -36.6711 H              1 <1>                0.0000
     67 H17         16.4017  -9.0518 -35.7816 H              1 <1>                0.0000
     68 H18         15.4253  -7.9406 -33.9904 H              1 <1>                0.0000
     69 H19         13.8640  -8.8125 -34.1603 H              1 <1>                0.0000
     70 H20         14.7821  -6.9118 -36.3460 H              1 <1>                0.0000
     71 H21         14.0364  -6.2533 -34.8503 H              1 <1>                0.0000
     72 H22         12.6154  -8.5409 -36.1666 H              1 <1>                0.0000
     73 H23         12.6048  -6.9730 -37.0432 H              1 <1>                0.0000
     74 H24         11.9461  -6.0203 -34.6045 H              1 <1>                0.0000
     75 H25         11.3509  -7.6998 -34.3776 H              1 <1>                0.0000
     76 H26          9.6008  -8.6068 -36.4765 H              1 <1>                0.0000
     77 H27          6.9693  -7.9161 -37.4046 H              1 <1>                0.0000
     78 H28          8.0817  -8.1115 -38.8014 H              1 <1>                0.0000
     79 H29          6.5981  -6.6459 -39.8317 H              1 <1>                0.0000
     80 H30          7.5296  -5.3943 -38.9414 H              1 <1>                0.0000
     81 H31          5.7923  -6.7172 -37.2658 H              1 <1>                0.0000
     82 H32          4.9526  -6.2161 -38.5899 H              1 <1>                0.0000
     83 H33          4.1639  -1.9086 -35.1801 H              1 <1>                0.0000
     84 H34          6.4244  -3.7415 -39.7562 H              1 <1>                0.0000
     85 H35          6.0443  -1.4597 -40.4725 H              1 <1>                0.0000
     86 H36          6.2861   0.3378 -38.5989 H              1 <1>                0.0000
     87 H37          4.5774  -0.3300 -36.8278 H              1 <1>                0.0000
     88 H38          2.5888  -3.8054 -34.2614 H              1 <1>                0.0000
     89 H39          4.1455  -3.5978 -33.3894 H              1 <1>                0.0000
     90 H40          2.3922  -5.6183 -33.4590 H              1 <1>                0.0000
     91 H41          3.9638  -5.4230 -32.6113 H              1 <1>                0.0000
     92 H42          3.1408  -7.2485 -34.4725 H              1 <1>                0.0000
     93 H43          4.7120  -7.0541 -33.6237 H              1 <1>                0.0000
     94 H44          5.6277  -6.7772 -35.3542 H              1 <1>                0.0000
     95 H45          4.0639  -7.0141 -36.2057 H              1 <1>                0.0000
     96 H46         21.2251 -10.4640 -33.7979 H              1 <1>                0.0000
     97 H47         19.7196  -9.5961 -33.3943 H              1 <1>                0.0000
@<TRIPOS>BOND
    1    1    2 1     
    2    2   15 ar    
    3    2    3 ar    
    4    3    4 ar    
    5    4    5 ar    
    6    5   14 ar    
    7    5    6 ar    
    8    6   11 ar    
    9    6    7 ar    
   10    7    8 ar    
   11    8    9 ar    
   12    9   10 ar    
   13    9   50 1     
   14   10   11 ar    
   15   11   12 ar    
   16   12   13 ar    
   17   12   22 1     
   18   13   14 ar    
   19   13   16 1     
   20   14   15 ar    
   21   16   21 ar    
   22   16   17 ar    
   23   17   18 ar    
   24   18   19 ar    
   25   19   20 ar    
   26   20   21 ar    
   27   22   23 1     
   28   23   24 1     
   29   24   25 1     
   30   25   26 1     
   31   26   27 1     
   32   27   28 1     
   33   28   32 1     
   34   28   29 2     
   35   29   30 1     
   36   30   31 1     
   37   30   33 1     
   38   31   32 2     
   39   33   34 1     
   40   34   35 1     
   41   35   36 1     
   42   36   41 ar    
   43   36   37 ar    
   44   37   49 1     
   45   37   38 ar    
   46   38   39 ar    
   47   38   46 1     
   48   39   40 ar    
   49   40   45 ar    
   50   40   41 ar    
   51   41   42 ar    
   52   42   43 ar    
   53   43   44 ar    
   54   44   45 ar    
   55   46   47 1     
   56   47   48 1     
   57   48   49 1     
   58    1   51 1     
   59    1   52 1     
   60    3   53 1     
   61    4   54 1     
   62    7   55 1     
   63    8   56 1     
   64   10   57 1     
   65   15   58 1     
   66   17   59 1     
   67   18   60 1     
   68   19   61 1     
   69   20   62 1     
   70   21   63 1     
   71   22   64 1     
   72   22   65 1     
   73   23   66 1     
   74   23   67 1     
   75   24   68 1     
   76   24   69 1     
   77   25   70 1     
   78   25   71 1     
   79   26   72 1     
   80   26   73 1     
   81   27   74 1     
   82   27   75 1     
   83   29   76 1     
   84   33   77 1     
   85   33   78 1     
   86   34   79 1     
   87   34   80 1     
   88   35   81 1     
   89   35   82 1     
   90   39   83 1     
   91   42   84 1     
   92   43   85 1     
   93   44   86 1     
   94   45   87 1     
   95   46   88 1     
   96   46   89 1     
   97   47   90 1     
   98   47   91 1     
   99   48   92 1     
  100   48   93 1     
  101   49   94 1     
  102   49   95 1     
  103   50   96 1     
  104   50   97 1     
@<TRIPOS>SUBSTRUCTURE
      1 ****           1
@<TRIPOS>SET
DONOR_HYDROGENS      STATIC     ATOMS    <user>   **** ""
7 51 52 81 82 83 96 97
ATOM$RED        STATIC     ATOMS    COLORGROUP SYSTEM
7 51 52 81 82 83 96 97
