# Supplementary material for: Three-Dimensional Biologically Relevant Spectrum (BRS-3D): Shape Similarity Profile Based on PDB Ligands as Molecular Descriptors
Source: Molecules. 2016 Nov 17;21(11):1554. doi: 10.3390/molecules21111554 (PMC6273508; doi:10.3390/molecules21111554)
Supplement: Supplementary file 2 [file molecules-21-01554-s002.zip › 46.mol2]

@<TRIPOS>MOLECULE
1qb1_974
    69    73     1
SMALL
NO_CHARGES
@<TRIPOS>ATOM
      1 C1          14.1670  46.4610   9.2820 C.3            1 <1>                0.0000
      2 N2          14.5570  46.3530  10.6670 N.pl3          1 <1>                0.0000
      3 C3          15.4900  47.2540  11.2460 C.2            1 <1>                0.0000
      4 C4          15.6150  46.8110  12.7190 C.2            1 <1>                0.0000
      5 N5          14.7450  45.7120  12.7870 N.2            1 <1>                0.0000
      6 C6          14.1370  45.4670  11.6050 C.2            1 <1>                0.0000
      7 C7          13.1980  44.4240  11.4880 C.ar           1 <1>                0.0000
      8 C8          11.9030  44.6820  10.9950 C.ar           1 <1>                0.0000
      9 C9          10.9360  43.6620  10.9170 C.ar           1 <1>                0.0000
     10 C10         11.2740  42.3630  11.3400 C.ar           1 <1>                0.0000
     11 C11         12.5560  42.1160  11.8290 C.ar           1 <1>                0.0000
     12 O12         12.8780  40.8850  12.2280 O.3            1 <1>                0.0000
     13 C13         12.2030  39.9420  12.8720 C.ar           1 <1>                0.0000
     14 N14         12.2390  38.7440  12.2520 N.pl3          1 <1>                0.0000
     15 C16         11.6170  37.6720  12.7970 C.ar           1 <1>                0.0000
     16 O17         11.7250  36.6150  12.0780 O.3            1 <1>                0.0000
     17 C18         12.5520  36.1640  11.0990 C.ar           1 <1>                0.0000
     18 C19         12.0470  35.9790   9.7920 C.ar           1 <1>                0.0000
     19 C20         12.8580  35.5610   8.7300 C.ar           1 <1>                0.0000
     20 C21         14.2070  35.2710   8.9650 C.ar           1 <1>                0.0000
     21 C22         14.7550  35.4300  10.2390 C.ar           1 <1>                0.0000
     22 C23         13.9470  35.8860  11.3090 C.ar           1 <1>                0.0000
     23 O24         14.5420  36.0350  12.5290 O.3            1 <1>                0.0000
     24 C25         12.2060  35.3880   7.4950 C.ar           1 <1>                0.0000
     25 N26         12.7900  34.9120   6.4050 N.pl3          1 <1>                0.0000
     26 N27         10.9110  35.6540   7.2960 N.pl3          1 <1>                0.0000
     27 C28         10.9220  37.7630  13.9970 C.ar           1 <1>                0.0000
     28 F29         10.3100  36.7200  14.5010 F              1 <1>                0.0000
     29 C30         10.8680  39.0180  14.6700 C.ar           1 <1>                0.0000
     30 N31         10.1960  39.1620  15.8440 N.4            1 <1>                0.0000
     31 C32          9.2500  40.2340  16.0490 C.3            1 <1>                0.0000
     32 C33          9.3240  40.8200  17.4830 C.3            1 <1>                0.0000
     33 C34          9.2830  39.6700  18.5530 C.3            1 <1>                0.0000
     34 C35         10.4450  38.6550  18.2360 C.3            1 <1>                0.0000
     35 C37         10.2260  38.0680  16.8050 C.3            1 <1>                0.0000
     36 C38         10.5980  37.6510  19.3160 C.2            1 <1>                0.0000
     37 O39         11.7120  37.4510  19.8750 O.co2          1 <1>                0.0000
     38 O40          9.5750  37.3810  20.0060 O.co2          1 <1>                0.0000
     39 C41         11.5260  40.1160  14.0860 C.ar           1 <1>                0.0000
     40 F42         11.5090  41.2760  14.6870 F              1 <1>                0.0000
     41 C43         13.5220  43.1330  11.9250 C.ar           1 <1>                0.0000
     42 H1          14.7074  47.2965   8.8130 H              1 <1>                0.0000
     43 H2          13.0841  46.6434   9.2191 H              1 <1>                0.0000
     44 H3          14.4123  45.5255   8.7579 H              1 <1>                0.0000
     45 H4          16.0056  48.0789  10.7564 H              1 <1>                0.0000
     46 H5          16.2265  47.2438  13.5094 H              1 <1>                0.0000
     47 H6          11.6471  45.6840  10.6700 H              1 <1>                0.0000
     48 H7           9.9436  43.8744  10.5360 H              1 <1>                0.0000
     49 H8          10.5449  41.5626  11.2861 H              1 <1>                0.0000
     50 H9          12.7426  38.6445  11.3590 H              1 <1>                0.0000
     51 H10         10.9959  36.1672   9.6054 H              1 <1>                0.0000
     52 H11         14.8312  34.9201   8.1512 H              1 <1>                0.0000
     53 H12         15.8013  35.2039  10.4097 H              1 <1>                0.0000
     54 H13         13.9009  36.3438  13.1584 H              1 <1>                0.0000
     55 H14         12.2503  34.8121   5.5334 H              1 <1>                0.0000
     56 H15         13.7837  34.6419   6.4293 H              1 <1>                0.0000
     57 H16         10.3384  36.0303   8.0651 H              1 <1>                0.0000
     58 H17         10.4859  35.4827   6.3736 H              1 <1>                0.0000
     59 H18         10.9515  39.6634  16.2842 H              1 <1>                0.0000
     60 H19          8.2347  39.8472  15.8772 H              1 <1>                0.0000
     61 H20          9.4635  41.0366  15.3278 H              1 <1>                0.0000
     62 H21          8.4690  41.4933  17.6430 H              1 <1>                0.0000
     63 H22         10.2614  41.3846  17.5949 H              1 <1>                0.0000
     64 H23          8.3138  39.1520  18.5049 H              1 <1>                0.0000
     65 H24          9.4232  40.0930  19.5587 H              1 <1>                0.0000
     66 H25         11.3858  39.2242  18.2068 H              1 <1>                0.0000
     67 H26         11.0496  37.3821  16.5576 H              1 <1>                0.0000
     68 H27          9.2717  37.5220  16.7724 H              1 <1>                0.0000
     69 H28         14.5042  42.9211  12.3317 H              1 <1>                0.0000
@<TRIPOS>BOND
    1    1    2 1     
    2    2    6 1     
    3    2    3 1     
    4    3    4 2     
    5    4    5 1     
    6    5    6 2     
    7    6    7 1     
    8    7   41 ar    
    9    7    8 ar    
   10    8    9 ar    
   11    9   10 ar    
   12   10   11 ar    
   13   11   12 1     
   14   11   41 ar    
   15   12   13 1     
   16   13   39 ar    
   17   13   14 ar    
   18   14   15 ar    
   19   15   16 1     
   20   15   27 ar    
   21   16   17 1     
   22   17   22 ar    
   23   17   18 ar    
   24   18   19 ar    
   25   19   20 ar    
   26   19   24 1     
   27   20   21 ar    
   28   21   22 ar    
   29   22   23 1     
   30   24   25 ar    
   31   24   26 ar    
   32   27   28 1     
   33   27   29 ar    
   34   29   30 1     
   35   29   39 ar    
   36   30   35 1     
   37   30   31 1     
   38   31   32 1     
   39   32   33 1     
   40   33   34 1     
   41   34   35 1     
   42   34   36 1     
   43   36   37 ar    
   44   36   38 ar    
   45   39   40 1     
   46    1   42 1     
   47    1   43 1     
   48    1   44 1     
   49    3   45 1     
   50    4   46 1     
   51    8   47 1     
   52    9   48 1     
   53   10   49 1     
   54   14   50 1     
   55   18   51 1     
   56   20   52 1     
   57   21   53 1     
   58   23   54 1     
   59   25   55 1     
   60   25   56 1     
   61   26   57 1     
   62   26   58 1     
   63   30   59 1     
   64   31   60 1     
   65   31   61 1     
   66   32   62 1     
   67   32   63 1     
   68   33   64 1     
   69   33   65 1     
   70   34   66 1     
   71   35   67 1     
   72   35   68 1     
   73   41   69 1     
@<TRIPOS>SUBSTRUCTURE
      1 ****           1
@<TRIPOS>SET
DONOR_HYDROGENS      STATIC     ATOMS    <user>   **** ""
7 50 54 55 56 57 58 59
ATOM$RED        STATIC     ATOMS    COLORGROUP SYSTEM
7 50 54 55 56 57 58 59
