# Supplementary material for: Three-Dimensional Biologically Relevant Spectrum (BRS-3D): Shape Similarity Profile Based on PDB Ligands as Molecular Descriptors
Source: Molecules. 2016 Nov 17;21(11):1554. doi: 10.3390/molecules21111554 (PMC6273508; doi:10.3390/molecules21111554)
Supplement: Supplementary file 2 [file molecules-21-01554-s002.zip › 47.mol2]

@<TRIPOS>MOLECULE
1nfu_RRP
    50    53     1
SMALL
NO_CHARGES
@<TRIPOS>ATOM
      1 N1           7.7990   0.4050  16.6500 N.pl3          1 <1>                0.0000
      2 C2           6.6810   1.0070  17.0690 C.ar           1 <1>                0.0000
      3 N3           5.6500   1.1520  16.2090 N.pl3          1 <1>                0.0000
      4 C6           6.5450   1.5100  18.4550 C.ar           1 <1>                0.0000
      5 C7           7.2720   0.9110  19.5180 C.ar           1 <1>                0.0000
      6 C8           7.1300   1.3950  20.8350 C.ar           1 <1>                0.0000
      7 C9           6.2730   2.4720  21.1150 C.ar           1 <1>                0.0000
      8 C10          5.5380   3.0890  20.0770 C.ar           1 <1>                0.0000
      9 C11          5.6790   2.6020  18.7490 C.ar           1 <1>                0.0000
     10 C12          4.6130   4.2550  20.3660 C.3            1 <1>                0.0000
     11 N13          5.2400   5.3030  21.2030 N.am           1 <1>                0.0000
     12 C14          6.2230   6.1930  20.5160 C.3            1 <1>                0.0000
     13 C15          6.8820   7.2660  21.3990 C.3            1 <1>                0.0000
     14 N16          5.9860   7.7240  22.4970 N.3            1 <1>                0.0000
     15 C17          5.6160   6.5420  23.3200 C.3            1 <1>                0.0000
     16 C18          4.9050   5.4240  22.5450 C.2            1 <1>                0.0000
     17 O19          4.0950   4.6980  23.1190 O.2            1 <1>                0.0000
     18 S20          6.5220   9.0100  23.3700 S.o2           1 <1>                0.0000
     19 O21          6.7240  10.0460  22.4060 O.2            1 <1>                0.0000
     20 O22          5.5370   9.2960  24.3990 O.2            1 <1>                0.0000
     21 C23          8.0180   8.5900  24.0920 C.2            1 <1>                0.0000
     22 S24          9.5610   8.8390  23.3840 S.3            1 <1>                0.0000
     23 C25         10.3100   8.1500  24.7190 C.ar           1 <1>                0.0000
     24 C26         11.7310   7.9480  24.9430 C.ar           1 <1>                0.0000
     25 C27         12.1760   7.3380  26.1300 C.ar           1 <1>                0.0000
     26 C28         11.2610   6.9150  27.1380 C.ar           1 <1>                0.0000
     27 C29          9.8670   7.1140  26.9230 C.ar           1 <1>                0.0000
     28 C30          9.4290   7.7150  25.7380 C.ar           1 <1>                0.0000
     29 C31          8.0470   7.9730  25.3790 C.2            1 <1>                0.0000
     30 Cl32        13.8710   7.1120  26.3290 Cl             1 <1>                0.0000
     31 H1           8.5934   0.2875  17.2950 H              1 <1>                0.0000
     32 H2           7.8658   0.0588  15.6822 H              1 <1>                0.0000
     33 H3           4.7827   1.6137  16.5180 H              1 <1>                0.0000
     34 H4           5.7309   0.8009  15.2441 H              1 <1>                0.0000
     35 H5           7.9378   0.0796  19.3165 H              1 <1>                0.0000
     36 H6           7.6883   0.9308  21.6399 H              1 <1>                0.0000
     37 H7           6.1747   2.8321  22.1327 H              1 <1>                0.0000
     38 H8           5.1185   3.0691  17.9473 H              1 <1>                0.0000
     39 H9           3.7239   3.8745  20.8901 H              1 <1>                0.0000
     40 H10          4.3099   4.7062  19.4097 H              1 <1>                0.0000
     41 H11          5.6992   6.7055  19.6957 H              1 <1>                0.0000
     42 H12          7.0211   5.5592  20.1021 H              1 <1>                0.0000
     43 H13          7.1415   8.1307  20.7705 H              1 <1>                0.0000
     44 H14          7.7975   6.8464  21.8415 H              1 <1>                0.0000
     45 H15          4.9478   6.8800  24.1258 H              1 <1>                0.0000
     46 H16          6.5358   6.1259  23.7567 H              1 <1>                0.0000
     47 H17         12.4484   8.2672  24.1956 H              1 <1>                0.0000
     48 H18         11.6190   6.4511  28.0500 H              1 <1>                0.0000
     49 H19          9.1497   6.8016  27.6732 H              1 <1>                0.0000
     50 H20          7.1770   7.7356  25.9895 H              1 <1>                0.0000
@<TRIPOS>BOND
    1    1    2 ar    
    2    2    3 ar    
    3    2    4 1     
    4    4    9 ar    
    5    4    5 ar    
    6    5    6 ar    
    7    6    7 ar    
    8    7    8 ar    
    9    8    9 ar    
   10    8   10 1     
   11   10   11 1     
   12   11   16 am    
   13   11   12 1     
   14   12   13 1     
   15   13   14 1     
   16   14   15 1     
   17   14   18 1     
   18   15   16 1     
   19   16   17 2     
   20   18   19 2     
   21   18   20 2     
   22   18   21 1     
   23   21   29 2     
   24   21   22 1     
   25   22   23 1     
   26   23   28 ar    
   27   23   24 ar    
   28   24   25 ar    
   29   25   26 ar    
   30   25   30 1     
   31   26   27 ar    
   32   27   28 ar    
   33   28   29 1     
   34    1   31 1     
   35    1   32 1     
   36    3   33 1     
   37    3   34 1     
   38    5   35 1     
   39    6   36 1     
   40    7   37 1     
   41    9   38 1     
   42   10   39 1     
   43   10   40 1     
   44   12   41 1     
   45   12   42 1     
   46   13   43 1     
   47   13   44 1     
   48   15   45 1     
   49   15   46 1     
   50   24   47 1     
   51   26   48 1     
   52   27   49 1     
   53   29   50 1     
@<TRIPOS>SUBSTRUCTURE
      1 ****           1
@<TRIPOS>SET
DONOR_HYDROGENS      STATIC     ATOMS    <user>   **** ""
4 31 32 33 34
ATOM$RED        STATIC     ATOMS    COLORGROUP SYSTEM
4 31 32 33 34
