# Supplementary material for: Three-Dimensional Biologically Relevant Spectrum (BRS-3D): Shape Similarity Profile Based on PDB Ligands as Molecular Descriptors
Source: Molecules. 2016 Nov 17;21(11):1554. doi: 10.3390/molecules21111554 (PMC6273508; doi:10.3390/molecules21111554)
Supplement: Supplementary file 2 [file molecules-21-01554-s002.zip › 48.mol2]

@<TRIPOS>MOLECULE
1az8_IN4
    52    53     1
SMALL
NO_CHARGES
@<TRIPOS>ATOM
      1 C1          25.0400  10.8690  19.7260 C.3            1 <1>                0.0000
      2 O2          26.4550  10.7490  19.6240 O.3            1 <1>                0.0000
      3 C3          27.1800  10.7960  18.4520 C.2            1 <1>                0.0000
      4 O4          26.6350  10.9600  17.3600 O.2            1 <1>                0.0000
      5 C5          28.7020  10.5770  18.5370 C.3            1 <1>                0.0000
      6 C6          29.5850  11.4860  17.6480 C.3            1 <1>                0.0000
      7 C7          31.0690  11.3560  17.9310 C.3            1 <1>                0.0000
      8 C8          31.6200   9.9640  17.7050 C.3            1 <1>                0.0000
      9 C9          33.1260  10.0330  17.8150 C.ar           1 <1>                0.0000
     10 C10         33.8520  10.4790  16.7160 C.ar           1 <1>                0.0000
     11 C11         35.2400  10.6050  16.8120 C.ar           1 <1>                0.0000
     12 C12         35.9330  10.2280  17.9800 C.ar           1 <1>                0.0000
     13 C13         35.1940   9.7490  19.0750 C.ar           1 <1>                0.0000
     14 C14         33.8000   9.6770  18.9960 C.ar           1 <1>                0.0000
     15 C15         37.4550  10.3150  18.0100 C.ar           1 <1>                0.0000
     16 N16         38.1210   9.8960  19.0690 N.pl3          1 <1>                0.0000
     17 N19         38.1610  10.7920  16.9820 N.pl3          1 <1>                0.0000
     18 C20         29.2670  12.9080  17.7210 C.ar           1 <1>                0.0000
     19 C21         28.7820  13.5560  18.8730 C.ar           1 <1>                0.0000
     20 C22         28.5060  14.9230  18.8410 C.ar           1 <1>                0.0000
     21 C23         28.7160  15.6230  17.6590 C.ar           1 <1>                0.0000
     22 C24         29.2410  14.9760  16.5360 C.ar           1 <1>                0.0000
     23 C25         29.5080  13.6250  16.5660 C.ar           1 <1>                0.0000
     24 C26         29.4890  15.7280  15.2710 C.ar           1 <1>                0.0000
     25 N27         29.1310  16.9790  15.2230 N.pl3          1 <1>                0.0000
     26 N30         30.0110  15.1830  14.1970 N.pl3          1 <1>                0.0000
     27 H1          24.7409  10.7942  20.7819 H              1 <1>                0.0000
     28 H2          24.5612  10.0625  19.1513 H              1 <1>                0.0000
     29 H3          24.7246  11.8430  19.3238 H              1 <1>                0.0000
     30 H4          28.9052   9.5339  18.2529 H              1 <1>                0.0000
     31 H5          29.0042  10.7379  19.5823 H              1 <1>                0.0000
     32 H6          29.4120  11.1614  16.6113 H              1 <1>                0.0000
     33 H7          31.2462  11.6317  18.9810 H              1 <1>                0.0000
     34 H8          31.6089  12.0526  17.2728 H              1 <1>                0.0000
     35 H9          31.3350   9.6079  16.7040 H              1 <1>                0.0000
     36 H10         31.2215   9.2769  18.4659 H              1 <1>                0.0000
     37 H11         33.3443  10.7272  15.7910 H              1 <1>                0.0000
     38 H12         35.7960  11.0013  15.9700 H              1 <1>                0.0000
     39 H13         35.7037   9.4360  19.9791 H              1 <1>                0.0000
     40 H14         33.2318   9.3424  19.8564 H              1 <1>                0.0000
     41 H15         39.1491   9.9555  19.0876 H              1 <1>                0.0000
     42 H16         37.6128   9.5094  19.8772 H              1 <1>                0.0000
     43 H17         37.6774  11.1287  16.1372 H              1 <1>                0.0000
     44 H18         39.1892  10.8232  17.0338 H              1 <1>                0.0000
     45 H19         28.6230  12.9924  19.7852 H              1 <1>                0.0000
     46 H20         28.1339  15.4308  19.7235 H              1 <1>                0.0000
     47 H21         28.4712  16.6777  17.6072 H              1 <1>                0.0000
     48 H22         29.9049  13.1279  15.6883 H              1 <1>                0.0000
     49 H23         29.2878  17.5270  14.3651 H              1 <1>                0.0000
     50 H24         28.6910  17.4206  16.0430 H              1 <1>                0.0000
     51 H25         30.3019  14.1950  14.2103 H              1 <1>                0.0000
     52 H26         30.1297  15.7433  13.3409 H              1 <1>                0.0000
@<TRIPOS>BOND
    1    1    2 1     
    2    2    3 1     
    3    3    4 2     
    4    3    5 1     
    5    5    6 1     
    6    6    7 1     
    7    6   18 1     
    8    7    8 1     
    9    8    9 1     
   10    9   14 ar    
   11    9   10 ar    
   12   10   11 ar    
   13   11   12 ar    
   14   12   13 ar    
   15   12   15 1     
   16   13   14 ar    
   17   15   16 ar    
   18   15   17 ar    
   19   18   23 ar    
   20   18   19 ar    
   21   19   20 ar    
   22   20   21 ar    
   23   21   22 ar    
   24   22   23 ar    
   25   22   24 1     
   26   24   25 ar    
   27   24   26 ar    
   28    1   27 1     
   29    1   28 1     
   30    1   29 1     
   31    5   30 1     
   32    5   31 1     
   33    6   32 1     
   34    7   33 1     
   35    7   34 1     
   36    8   35 1     
   37    8   36 1     
   38   10   37 1     
   39   11   38 1     
   40   13   39 1     
   41   14   40 1     
   42   16   41 1     
   43   16   42 1     
   44   17   43 1     
   45   17   44 1     
   46   19   45 1     
   47   20   46 1     
   48   21   47 1     
   49   23   48 1     
   50   25   49 1     
   51   25   50 1     
   52   26   51 1     
   53   26   52 1     
@<TRIPOS>SUBSTRUCTURE
      1 ****           1
@<TRIPOS>SET
DONOR_HYDROGENS      STATIC     ATOMS    <user>   **** ""
8 41 42 43 44 49 50 51 52
ATOM$RED        STATIC     ATOMS    COLORGROUP SYSTEM
8 41 42 43 44 49 50 51 52
