# Supplementary material for: Three-Dimensional Biologically Relevant Spectrum (BRS-3D): Shape Similarity Profile Based on PDB Ligands as Molecular Descriptors
Source: Molecules. 2016 Nov 17;21(11):1554. doi: 10.3390/molecules21111554 (PMC6273508; doi:10.3390/molecules21111554)
Supplement: Supplementary file 2 [file molecules-21-01554-s002.zip › 49.mol2]

@<TRIPOS>MOLECULE
3r1k_COA
   80    82     1     0     1
PROTEIN
NO_CHARGES
@<TRIPOS>ATOM
      1 N3A        20.7680  -23.6160   55.0770 N.ar      1 COA397     88.7900 
      2 C2A        20.2930  -22.4470   55.6380 C.ar      1 COA397     86.4000 
      3 N1A        19.4860  -21.6050   54.8940 N.ar      1 COA397     90.5900 
      4 C6A        19.1490  -21.9300   53.5920 C.ar      1 COA397     88.1800 
      5 N6A        18.2410  -21.2080   52.9420 N.pl3     1 COA397     88.7700 
      6 C5A        19.6330  -23.1090   53.0320 C.ar      1 COA397     87.8700 
      7 N7A        19.4820  -23.6780   51.8140 N.2       1 COA397     89.0400 
      8 C8A        20.1700  -24.8420   51.7910 C.2       1 COA397     87.8800 
      9 N9A        20.7650  -25.0120   53.0150 N.pl3     1 COA397     85.9000 
     10 C1B        21.7210  -26.0590   53.4130 C.3       1 COA397     85.9800 
     11 C2B        21.0590  -27.4210   53.5620 C.3       1 COA397     84.6300 
     12 O2B        20.4870  -27.6060   54.8370 O.3       1 COA397     83.5500 
     13 C3B        22.2270  -28.3490   53.3090 C.3       1 COA397     83.8600 
     14 O3B        22.9180  -28.5510   54.5130 O.3       1 COA397     84.5400 
     15 P3B        23.6600  -29.9340   54.8310 P.3       1 COA397     84.8500 
     16 O7A        22.7030  -31.0830   54.6120 O.co2     1 COA397     85.2300 
     17 O8A        24.1240  -29.8880   56.2650 O.co2     1 COA397     85.0500 
     18 O9A        24.8400  -30.0710   53.9000 O.co2     1 COA397     85.1400 
     19 C4B        23.1340  -27.5760   52.3590 C.3       1 COA397     82.3100 
     20 C5B        22.9930  -28.0530   50.9160 C.3       1 COA397     78.2800 
     21 O5B        21.6220  -28.2510   50.6460 O.3       1 COA397     73.3000 
     22 P1A        21.0480  -28.5060   49.1780 P.3       1 COA397     68.9300 
     23 O1A        20.0900  -29.6620   49.1980 O.co2     1 COA397     69.2800 
     24 O2A        22.1590  -28.7750   48.1990 O.co2     1 COA397     69.4100 
     25 O3A        20.2700  -27.1240   48.8800 O.3       1 COA397     69.0300 
     26 P2A        19.0200  -27.0200   47.8620 P.3       1 COA397     67.9300 
     27 O4A        17.7380  -27.3450   48.5840 O.co2     1 COA397     67.1100 
     28 O5A        19.2320  -27.9540   46.6970 O.co2     1 COA397     67.1500 
     29 O6A        18.9790  -25.4820   47.3630 O.3       1 COA397     69.3200 
     30 CCP        19.0730  -24.3620   48.2370 C.3       1 COA397     71.2100 
     31 CBP        18.5650  -23.0460   47.6170 C.3       1 COA397     69.7700 
     32 CDP        19.2680  -22.7940   46.2850 C.3       1 COA397     70.8200 
     33 CEP        18.9380  -21.9060   48.5680 C.3       1 COA397     71.0600 
     34 CAP        17.0350  -23.1430   47.4360 C.3       1 COA397     68.6900 
     35 OAP        16.4000  -23.2800   48.6870 O.3       1 COA397     69.5100 
     36 C9P        16.3670  -22.0710   46.5900 C.2       1 COA397     78.4500 
     37 O9P        16.2300  -22.2270   45.1960 O.2       1 COA397     67.9700 
     38 N8P        15.8920  -20.9860   47.2130 N.am      1 COA397     65.2100 
     39 C7P        15.0960  -19.9810   46.5220 C.3       1 COA397     84.0700 
     40 C6P        15.9290  -18.9800   45.7180 C.3       1 COA397     66.4100 
     41 C5P        17.1830  -18.5740   46.4650 C.2       1 COA397     84.2800 
     42 O5P        17.0950  -17.9670   47.5430 O.2       1 COA397     69.8100 
     43 N4P        18.3450  -18.9050   45.8960 N.am      1 COA397     69.7600 
     44 C3P        19.6280  -18.4260   46.3850 C.3       1 COA397     80.2100 
     45 C2P        20.0190  -17.0670   45.8050 C.3       1 COA397     64.5800 
     46 S1P        21.5010  -16.3440   46.5710 S.3       1 COA397     75.2000 
     47 O4B        22.7640  -26.2130   52.4630 O.3       1 COA397     83.9100 
     48 C4A        20.4410  -23.9390   53.7980 C.ar      1 COA397     88.9800 
     49 H1         20.5518  -22.1898   56.6587 H         1 COA397      0.0000 
     50 H2         17.9892  -21.4488   51.9727 H         1 COA397      0.0000 
     51 H3         17.7895  -20.4079   53.4078 H         1 COA397      0.0000 
     52 H4         20.2396  -25.5261   50.9466 H         1 COA397      0.0000 
     53 H5         22.1578  -25.7677   54.3796 H         1 COA397      0.0000 
     54 H6         20.2765  -27.5611   52.8017 H         1 COA397      0.0000 
     55 H7         20.0873  -28.4666   54.8829 H         1 COA397      0.0000 
     56 H8         21.9008  -29.3062   52.8762 H         1 COA397      0.0000 
     57 H9         24.1813  -27.7017   52.6709 H         1 COA397      0.0000 
     58 H10        23.5387  -28.9987   50.7820 H         1 COA397      0.0000 
     59 H11        23.4008  -27.2942   50.2320 H         1 COA397      0.0000 
     60 H12        20.1281  -24.2286   48.5178 H         1 COA397      0.0000 
     61 H13        18.4778  -24.5737   49.1375 H         1 COA397      0.0000 
     62 H14        18.9005  -21.8535   45.8486 H         1 COA397      0.0000 
     63 H15        19.0568  -23.6250   45.5959 H         1 COA397      0.0000 
     64 H16        20.3530  -22.7219   46.4509 H         1 COA397      0.0000 
     65 H17        18.4442  -22.0618   49.5385 H         1 COA397      0.0000 
     66 H18        18.6091  -20.9480   48.1389 H         1 COA397      0.0000 
     67 H19        20.0286  -21.8890   48.7101 H         1 COA397      0.0000 
     68 H20        16.8648  -24.0850   46.8942 H         1 COA397      0.0000 
     69 H21        15.4603  -23.3384   48.5604 H         1 COA397      0.0000 
     70 H22        16.0902  -20.8612   48.1852 H         1 COA397      0.0000 
     71 H23        14.5132  -19.4248   47.2710 H         1 COA397      0.0000 
     72 H24        14.4108  -20.4953   45.8321 H         1 COA397      0.0000 
     73 H25        15.3219  -18.0832   45.5251 H         1 COA397      0.0000 
     74 H26        16.2163  -19.4410   44.7615 H         1 COA397      0.0000 
     75 H27        18.3322  -19.5086   45.0988 H         1 COA397      0.0000 
     76 H28        20.4022  -19.1587   46.1136 H         1 COA397      0.0000 
     77 H29        19.5748  -18.3374   47.4801 H         1 COA397      0.0000 
     78 H30        19.1787  -16.3724   45.9511 H         1 COA397      0.0000 
     79 H31        20.2097  -17.1907   44.7287 H         1 COA397      0.0000 
     80 H32        21.7001  -15.4535   46.1428 H         1 COA397      0.0000 
@<TRIPOS>BOND
     1    1    2 ar   
     2    1   48 ar   
     3    2    3 ar   
     4    3    4 ar   
     5    4    5 1    
     6    4    6 ar   
     7    6    7 1    
     8    6   48 ar   
     9    7    8 2    
    10    8    9 1    
    11    9   10 1    
    12    9   48 1    
    13   10   11 1    
    14   10   47 1    
    15   11   12 1    
    16   11   13 1    
    17   13   14 1    
    18   13   19 1    
    19   14   15 1    
    20   15   16 ar   
    21   15   17 ar   
    22   15   18 ar   
    23   19   20 1    
    24   19   47 1    
    25   20   21 1    
    26   21   22 1    
    27   22   23 ar   
    28   22   24 ar   
    29   22   25 1    
    30   25   26 1    
    31   26   27 ar   
    32   26   28 1    
    33   26   29 1    
    34   29   30 1    
    35   30   31 1    
    36   31   32 1    
    37   31   33 1    
    38   31   34 1    
    39   34   35 1    
    40   34   36 1    
    41   36   37 2    
    42   36   38 am   
    43   38   39 1    
    44   39   40 1    
    45   40   41 1    
    46   41   42 2    
    47   41   43 am   
    48   43   44 1    
    49   44   45 1    
    50   45   46 1    
    51    2   49 1    
    52    5   50 1    
    53    5   51 1    
    54    8   52 1    
    55   10   53 1    
    56   11   54 1    
    57   12   55 1    
    58   13   56 1    
    59   19   57 1    
    60   20   58 1    
    61   20   59 1    
    62   30   60 1    
    63   30   61 1    
    64   32   62 1    
    65   32   63 1    
    66   32   64 1    
    67   33   65 1    
    68   33   66 1    
    69   33   67 1    
    70   34   68 1    
    71   35   69 1    
    72   38   70 1    
    73   39   71 1    
    74   39   72 1    
    75   40   73 1    
    76   40   74 1    
    77   43   75 1    
    78   44   76 1    
    79   44   77 1    
    80   45   78 1    
    81   45   79 1    
    82   46   80 1    
@<TRIPOS>SUBSTRUCTURE
     1 COA397     48 PERM              1 ****  ****    0 ROOT 
@<TRIPOS>SET
DONOR_HYDROGENS STATIC     ATOMS    <user>   **** ""
6 50 51 55 69 70 75
