# Supplementary material for: Three-Dimensional Biologically Relevant Spectrum (BRS-3D): Shape Similarity Profile Based on PDB Ligands as Molecular Descriptors
Source: Molecules. 2016 Nov 17;21(11):1554. doi: 10.3390/molecules21111554 (PMC6273508; doi:10.3390/molecules21111554)
Supplement: Supplementary file 2 [file molecules-21-01554-s002.zip › 50.mol2]

@<TRIPOS>MOLECULE
1klm_SPP
    60    63     1
SMALL
NO_CHARGES
@<TRIPOS>ATOM
      1 C1           1.3120 -32.5680  25.6730 C.3            1 <1>                0.0000
      2 C2          -0.1500 -32.5680  26.0560 C.3            1 <1>                0.0000
      3 C3          -0.3340 -33.0810  27.4520 C.3            1 <1>                0.0000
      4 N1          -0.9720 -33.3400  25.0970 N.pl3          1 <1>                0.0000
      5 C4          -0.7030 -34.6530  24.6770 C.ar           1 <1>                0.0000
      6 C5           0.2490 -35.4580  25.2840 C.ar           1 <1>                0.0000
      7 C6           0.4840 -36.7440  24.8300 C.ar           1 <1>                0.0000
      8 C7          -0.2670 -37.1880  23.7330 C.ar           1 <1>                0.0000
      9 N2          -1.2000 -36.4390  23.1180 N.ar           1 <1>                0.0000
     10 C8          -1.4020 -35.2070  23.5790 C.ar           1 <1>                0.0000
     11 N3          -2.3860 -34.4100  22.9470 N.3            1 <1>                0.0000
     12 C9          -2.5540 -34.6030  21.4860 C.3            1 <1>                0.0000
     13 C10         -3.3940 -33.4980  20.9040 C.3            1 <1>                0.0000
     14 N4          -4.7230 -33.6310  21.5140 N.am           1 <1>                0.0000
     15 C11         -4.6800 -33.4090  22.9670 C.3            1 <1>                0.0000
     16 C12         -3.7270 -34.4050  23.5850 C.3            1 <1>                0.0000
     17 C13         -5.7380 -34.1570  20.8450 C.2            1 <1>                0.0000
     18 O1          -5.6410 -34.5230  19.6460 O.2            1 <1>                0.0000
     19 C14         -7.0640 -34.3230  21.5580 C.2            1 <1>                0.0000
     20 N5          -7.8870 -35.3440  21.1490 N.pl3          1 <1>                0.0000
     21 C15         -9.0120 -35.3670  21.9290 C.ar           1 <1>                0.0000
     22 C16        -10.1330 -36.2220  21.8990 C.ar           1 <1>                0.0000
     23 C17        -11.1400 -35.9850  22.8280 C.ar           1 <1>                0.0000
     24 C18        -11.0420 -34.9560  23.7540 C.ar           1 <1>                0.0000
     25 N6         -12.0940 -34.7800  24.6560 N.pl3          1 <1>                0.0000
     26 S1         -12.1850 -33.7140  25.8770 S.o2           1 <1>                0.0000
     27 C19        -11.0570 -34.2950  27.1110 C.3            1 <1>                0.0000
     28 O2         -11.7450 -32.4330  25.4180 O.2            1 <1>                0.0000
     29 O3         -13.5120 -33.7540  26.4110 O.2            1 <1>                0.0000
     30 C20         -9.9450 -34.0980  23.7990 C.ar           1 <1>                0.0000
     31 C21         -8.9120 -34.3200  22.8650 C.ar           1 <1>                0.0000
     32 C22         -7.6660 -33.6670  22.6090 C.2            1 <1>                0.0000
     33 H1           1.8840 -31.9851  26.4099 H              1 <1>                0.0000
     34 H2           1.4301 -32.1166  24.6769 H              1 <1>                0.0000
     35 H3           1.6860 -33.6023  25.6536 H              1 <1>                0.0000
     36 H4          -0.5009 -31.5258  26.0312 H              1 <1>                0.0000
     37 H5          -1.4038 -33.0718  27.7080 H              1 <1>                0.0000
     38 H6           0.2166 -32.4381  28.1545 H              1 <1>                0.0000
     39 H7           0.0500 -34.1097  27.5182 H              1 <1>                0.0000
     40 H8          -1.8062 -32.8783  24.7074 H              1 <1>                0.0000
     41 H9           0.8163 -35.0752  26.1247 H              1 <1>                0.0000
     42 H10          1.2201 -37.3830  25.3043 H              1 <1>                0.0000
     43 H11         -0.0861 -38.1895  23.3598 H              1 <1>                0.0000
     44 H12         -3.0477 -35.5687  21.3023 H              1 <1>                0.0000
     45 H13         -1.5653 -34.5990  21.0038 H              1 <1>                0.0000
     46 H14         -3.4631 -33.6061  19.8115 H              1 <1>                0.0000
     47 H15         -2.9582 -32.5181  21.1487 H              1 <1>                0.0000
     48 H16         -5.6852 -33.5470  23.3918 H              1 <1>                0.0000
     49 H17         -4.3315 -32.3865  23.1744 H              1 <1>                0.0000
     50 H18         -3.6059 -34.1576  24.6499 H              1 <1>                0.0000
     51 H19         -4.1627 -35.4105  23.4894 H              1 <1>                0.0000
     52 H20         -7.6882 -35.9929  20.3742 H              1 <1>                0.0000
     53 H21        -10.2066 -37.0309  21.1811 H              1 <1>                0.0000
     54 H22        -12.0204 -36.6175  22.8290 H              1 <1>                0.0000
     55 H23        -12.9076 -35.3993  24.5318 H              1 <1>                0.0000
     56 H24        -11.0714 -33.6108  27.9722 H              1 <1>                0.0000
     57 H25        -10.0413 -34.3336  26.6904 H              1 <1>                0.0000
     58 H26        -11.3572 -35.3016  27.4374 H              1 <1>                0.0000
     59 H27         -9.8880 -33.2927  24.5224 H              1 <1>                0.0000
     60 H28         -7.2662 -32.8084  23.1465 H              1 <1>                0.0000
@<TRIPOS>BOND
    1    1    2 1     
    2    2    3 1     
    3    2    4 1     
    4    4    5 1     
    5    5   10 ar    
    6    5    6 ar    
    7    6    7 ar    
    8    7    8 ar    
    9    8    9 ar    
   10    9   10 ar    
   11   10   11 1     
   12   11   16 1     
   13   11   12 1     
   14   12   13 1     
   15   13   14 1     
   16   14   15 1     
   17   14   17 am    
   18   15   16 1     
   19   17   18 2     
   20   17   19 1     
   21   19   32 2     
   22   19   20 1     
   23   20   21 1     
   24   21   31 ar    
   25   21   22 ar    
   26   22   23 ar    
   27   23   24 ar    
   28   24   25 1     
   29   24   30 ar    
   30   25   26 1     
   31   26   27 1     
   32   26   28 2     
   33   26   29 2     
   34   30   31 ar    
   35   31   32 1     
   36    1   33 1     
   37    1   34 1     
   38    1   35 1     
   39    2   36 1     
   40    3   37 1     
   41    3   38 1     
   42    3   39 1     
   43    4   40 1     
   44    6   41 1     
   45    7   42 1     
   46    8   43 1     
   47   12   44 1     
   48   12   45 1     
   49   13   46 1     
   50   13   47 1     
   51   15   48 1     
   52   15   49 1     
   53   16   50 1     
   54   16   51 1     
   55   20   52 1     
   56   22   53 1     
   57   23   54 1     
   58   25   55 1     
   59   27   56 1     
   60   27   57 1     
   61   27   58 1     
   62   30   59 1     
   63   32   60 1     
@<TRIPOS>SUBSTRUCTURE
      1 ****           1
@<TRIPOS>SET
DONOR_HYDROGENS      STATIC     ATOMS    <user>   **** ""
3 40 52 55
ATOM$RED        STATIC     ATOMS    COLORGROUP SYSTEM
3 40 52 55
