# Supplementary material for: Three-Dimensional Biologically Relevant Spectrum (BRS-3D): Shape Similarity Profile Based on PDB Ligands as Molecular Descriptors
Source: Molecules. 2016 Nov 17;21(11):1554. doi: 10.3390/molecules21111554 (PMC6273508; doi:10.3390/molecules21111554)
Supplement: Supplementary file 2 [file molecules-21-01554-s002.zip › 51.mol2]

@<TRIPOS>MOLECULE
1nz7_901
    84    85     1
SMALL
NO_CHARGES
@<TRIPOS>ATOM
      1 C1          37.0400  29.9520  19.3760 C.3            1 <1>                0.0000
      2 C2          35.9420  28.8750  19.4460 C.3            1 <1>                0.0000
      3 C3          34.5700  29.3730  19.9080 C.ar           1 <1>                0.0000
      4 C4          33.8780  30.4990  19.3010 C.ar           1 <1>                0.0000
      5 C5          32.5260  31.0410  19.7040 C.ar           1 <1>                0.0000
      6 C6          31.9740  32.2570  18.7980 C.3            1 <1>                0.0000
      7 C7          31.1950  31.4670  17.6480 C.3            1 <1>                0.0000
      8 N9          31.2010  32.2800  16.4480 N.am           1 <1>                0.0000
      9 C10         31.1170  33.3250  15.6150 C.2            1 <1>                0.0000
     10 C11         30.8810  34.7290  15.9670 C.3            1 <1>                0.0000
     11 O12         31.5570  32.9620  14.4230 O.2            1 <1>                0.0000
     12 C13         29.9780  30.5910  17.9600 C.2            1 <1>                0.0000
     13 O14         30.3820  29.4080  17.8860 O.2            1 <1>                0.0000
     14 N15         28.7940  31.0600  18.1140 N.am           1 <1>                0.0000
     15 C16         27.6640  30.2030  18.2510 C.3            1 <1>                0.0000
     16 C17         26.7540  30.7360  19.3630 C.3            1 <1>                0.0000
     17 C18         27.4040  30.6850  20.7750 C.3            1 <1>                0.0000
     18 C19         26.4990  31.2100  21.9140 C.3            1 <1>                0.0000
     19 C20         25.3580  30.2310  22.2820 C.2            1 <1>                0.0000
     20 O21         25.3270  29.0480  22.6160 O.2            1 <1>                0.0000
     21 N22         24.2710  31.0360  22.1280 N.am           1 <1>                0.0000
     22 C23         22.8930  30.5330  22.2650 C.3            1 <1>                0.0000
     23 C25         21.9070  31.7010  22.0810 C.3            1 <1>                0.0000
     24 C26         21.9880  32.7600  23.1930 C.3            1 <1>                0.0000
     25 S27         21.0650  32.2890  24.6740 S.3            1 <1>                0.0000
     26 C28         19.6410  31.7210  25.0580 C.3            1 <1>                0.0000
     27 C29         22.6240  29.4330  21.2090 C.2            1 <1>                0.0000
     28 O30         22.9420  29.6080  20.0560 O.co2          1 <1>                0.0000
     29 O31         22.1050  28.3740  21.5520 O.co2          1 <1>                0.0000
     30 C32         31.9140  30.3380  20.7780 C.ar           1 <1>                0.0000
     31 C33         32.5840  29.2390  21.3870 C.ar           1 <1>                0.0000
     32 C34         33.8780  28.7270  20.9920 C.ar           1 <1>                0.0000
     33 N35         34.3740  27.6280  21.7530 N.am           1 <1>                0.0000
     34 C36         34.7810  27.8570  23.1240 C.2            1 <1>                0.0000
     35 O37         35.0950  26.9380  23.9000 O.2            1 <1>                0.0000
     36 C38         34.8560  29.2950  23.7270 C.2            1 <1>                0.0000
     37 O39         33.9830  29.6860  24.4570 O.co2          1 <1>                0.0000
     38 O40         35.7960  30.0420  23.4430 O.co2          1 <1>                0.0000
     39 C41         34.3520  26.3200  21.1990 C.ar           1 <1>                0.0000
     40 C42         33.1090  25.9260  20.5740 C.ar           1 <1>                0.0000
     41 C43         32.9290  24.6680  19.9780 C.ar           1 <1>                0.0000
     42 C44         33.9690  23.7240  19.9810 C.ar           1 <1>                0.0000
     43 C45         35.2050  24.0410  20.5750 C.ar           1 <1>                0.0000
     44 C46         35.4480  25.3150  21.2040 C.ar           1 <1>                0.0000
     45 C47         36.8440  25.4580  21.7700 C.2            1 <1>                0.0000
     46 O48         37.2040  26.4580  22.3010 O.co2          1 <1>                0.0000
     47 O49         37.6800  24.5540  21.7180 O.co2          1 <1>                0.0000
     48 H1          37.9808  29.4948  19.0357 H              1 <1>                0.0000
     49 H2          37.1860  30.3922  20.3735 H              1 <1>                0.0000
     50 H3          36.7377  30.7384  18.6688 H              1 <1>                0.0000
     51 H4          36.2745  28.0948  20.1465 H              1 <1>                0.0000
     52 H5          35.8262  28.4411  18.4419 H              1 <1>                0.0000
     53 H6          34.3805  30.9977  18.4802 H              1 <1>                0.0000
     54 H7          32.7982  32.8576  18.3858 H              1 <1>                0.0000
     55 H8          31.2957  32.9081  19.3689 H              1 <1>                0.0000
     56 H9          31.9209  30.6811  17.3925 H              1 <1>                0.0000
     57 H10         31.4179  31.5678  15.7804 H              1 <1>                0.0000
     58 H11         30.8678  35.3392  15.0519 H              1 <1>                0.0000
     59 H12         31.6846  35.0807  16.6307 H              1 <1>                0.0000
     60 H13         29.9135  34.8202  16.4824 H              1 <1>                0.0000
     61 H14         28.6609  32.0508  18.1385 H              1 <1>                0.0000
     62 H15         28.0018  29.1882  18.5079 H              1 <1>                0.0000
     63 H16         27.1072  30.1751  17.3028 H              1 <1>                0.0000
     64 H17         25.8353  30.1314  19.3807 H              1 <1>                0.0000
     65 H18         26.5005  31.7816  19.1341 H              1 <1>                0.0000
     66 H19         28.3196  31.2943  20.7545 H              1 <1>                0.0000
     67 H20         27.6642  29.6394  20.9965 H              1 <1>                0.0000
     68 H21         26.0530  32.1638  21.5956 H              1 <1>                0.0000
     69 H22         27.1200  31.3755  22.8067 H              1 <1>                0.0000
     70 H23         24.4128  32.0026  21.9144 H              1 <1>                0.0000
     71 H24         22.7620  30.1048  23.2697 H              1 <1>                0.0000
     72 H25         20.8854  31.2935  22.0635 H              1 <1>                0.0000
     73 H26         22.1234  32.1899  21.1197 H              1 <1>                0.0000
     74 H27         21.5780  33.7057  22.8089 H              1 <1>                0.0000
     75 H28         23.0438  32.9025  23.4669 H              1 <1>                0.0000
     76 H29         19.5748  31.6050  26.1499 H              1 <1>                0.0000
     77 H30         19.4940  30.7433  24.5758 H              1 <1>                0.0000
     78 H31         18.8631  32.4194  24.7157 H              1 <1>                0.0000
     79 H32         30.9354  30.6394  21.1338 H              1 <1>                0.0000
     80 H33         32.0841  28.7464  22.2131 H              1 <1>                0.0000
     81 H34         32.2843  26.6294  20.5654 H              1 <1>                0.0000
     82 H35         31.9811  24.4234  19.5124 H              1 <1>                0.0000
     83 H36         33.8198  22.7515  19.5259 H              1 <1>                0.0000
     84 H37         35.9994  23.3036  20.5589 H              1 <1>                0.0000
@<TRIPOS>BOND
    1    1    2 1     
    2    2    3 1     
    3    3   32 ar    
    4    3    4 ar    
    5    4    5 ar    
    6    5    6 1     
    7    5   30 ar    
    8    6    7 1     
    9    7    8 1     
   10    7   12 1     
   11    8    9 am    
   12    9   10 1     
   13    9   11 2     
   14   12   13 2     
   15   12   14 am    
   16   14   15 1     
   17   15   16 1     
   18   16   17 1     
   19   17   18 1     
   20   18   19 1     
   21   19   20 2     
   22   19   21 am    
   23   21   22 1     
   24   22   23 1     
   25   22   27 1     
   26   23   24 1     
   27   24   25 1     
   28   25   26 1     
   29   27   28 ar    
   30   27   29 ar    
   31   30   31 ar    
   32   31   32 ar    
   33   32   33 1     
   34   33   34 am    
   35   33   39 1     
   36   34   35 2     
   37   34   36 1     
   38   36   37 ar    
   39   36   38 ar    
   40   39   44 ar    
   41   39   40 ar    
   42   40   41 ar    
   43   41   42 ar    
   44   42   43 ar    
   45   43   44 ar    
   46   44   45 1     
   47   45   46 ar    
   48   45   47 ar    
   49    1   48 1     
   50    1   49 1     
   51    1   50 1     
   52    2   51 1     
   53    2   52 1     
   54    4   53 1     
   55    6   54 1     
   56    6   55 1     
   57    7   56 1     
   58    8   57 1     
   59   10   58 1     
   60   10   59 1     
   61   10   60 1     
   62   14   61 1     
   63   15   62 1     
   64   15   63 1     
   65   16   64 1     
   66   16   65 1     
   67   17   66 1     
   68   17   67 1     
   69   18   68 1     
   70   18   69 1     
   71   21   70 1     
   72   22   71 1     
   73   23   72 1     
   74   23   73 1     
   75   24   74 1     
   76   24   75 1     
   77   26   76 1     
   78   26   77 1     
   79   26   78 1     
   80   30   79 1     
   81   31   80 1     
   82   40   81 1     
   83   41   82 1     
   84   42   83 1     
   85   43   84 1     
@<TRIPOS>SUBSTRUCTURE
      1 ****           1
@<TRIPOS>SET
DONOR_HYDROGENS      STATIC     ATOMS    <user>   **** ""
3 57 61 70
ATOM$RED        STATIC     ATOMS    COLORGROUP SYSTEM
3 57 61 70
