# Supplementary material for: Three-Dimensional Biologically Relevant Spectrum (BRS-3D): Shape Similarity Profile Based on PDB Ligands as Molecular Descriptors
Source: Molecules. 2016 Nov 17;21(11):1554. doi: 10.3390/molecules21111554 (PMC6273508; doi:10.3390/molecules21111554)
Supplement: Supplementary file 2 [file molecules-21-01554-s002.zip › 52.mol2]

@<TRIPOS>MOLECULE
1rek_B8L
    78    81     1
SMALL
NO_CHARGES
@<TRIPOS>ATOM
      1 C1          16.1880  36.3800  17.2120 C.3            1 <1>                0.0000
      2 C2          15.1790  36.0260  18.3340 C.3            1 <1>                0.0000
      3 C3          15.5120  36.7540  19.6510 C.3            1 <1>                0.0000
      4 C4          14.9010  36.0550  20.8600 C.3            1 <1>                0.0000
      5 C5          15.1130  38.1930  19.6170 C.ar           1 <1>                0.0000
      6 C6          13.7820  38.5800  19.3750 C.ar           1 <1>                0.0000
      7 C7          13.3930  39.9380  19.3460 C.ar           1 <1>                0.0000
      8 C8          14.3960  40.9000  19.5690 C.ar           1 <1>                0.0000
      9 C9          15.7230  40.5320  19.8190 C.ar           1 <1>                0.0000
     10 C10         16.0770  39.1820  19.8310 C.ar           1 <1>                0.0000
     11 O11         17.4550  38.8030  20.0470 O.3            1 <1>                0.0000
     12 C12         12.0380  40.3230  19.3110 C.2            1 <1>                0.0000
     13 O13         11.6680  41.5020  19.3660 O.2            1 <1>                0.0000
     14 N14         11.1770  39.3140  19.1060 N.am           1 <1>                0.0000
     15 C15          9.7340  39.4380  19.2820 C.3            1 <1>                0.0000
     16 C16          9.3870  38.5830  20.4960 C.3            1 <1>                0.0000
     17 N17          8.1220  39.0270  21.0620 N.4            1 <1>                0.0000
     18 C20          6.8090  38.7520  20.4870 C.3            1 <1>                0.0000
     19 C21          6.6600  39.3150  19.0750 C.3            1 <1>                0.0000
     20 C22          7.5320  38.5560  18.0870 C.3            1 <1>                0.0000
     21 C23          8.9540  39.1420  17.9680 C.3            1 <1>                0.0000
     22 O24          8.9290  40.4050  17.2870 O.3            1 <1>                0.0000
     23 C25          8.5220  40.3350  15.8860 C.2            1 <1>                0.0000
     24 O26          8.6230  39.2810  15.2610 O.2            1 <1>                0.0000
     25 C27          7.7830  41.3680  15.3100 C.ar           1 <1>                0.0000
     26 C28          6.9760  42.1860  16.0990 C.ar           1 <1>                0.0000
     27 C29          6.2370  43.2300  15.5290 C.ar           1 <1>                0.0000
     28 C30          6.3030  43.4920  14.1580 C.ar           1 <1>                0.0000
     29 C31          7.1140  42.6800  13.3620 C.ar           1 <1>                0.0000
     30 C32          7.8520  41.6350  13.9320 C.ar           1 <1>                0.0000
     31 C33          5.5260  44.5080  13.5760 C.2            1 <1>                0.0000
     32 O34          4.9230  44.2530  12.5260 O.2            1 <1>                0.0000
     33 C35          5.3570  45.7720  14.1560 C.ar           1 <1>                0.0000
     34 C36          4.0420  46.2140  14.2960 C.ar           1 <1>                0.0000
     35 C37          3.7410  47.5190  14.7160 C.ar           1 <1>                0.0000
     36 C38          4.7600  48.4250  14.9870 C.ar           1 <1>                0.0000
     37 C39          6.0790  48.0090  14.8580 C.ar           1 <1>                0.0000
     38 C40          6.3720  46.7090  14.4220 C.ar           1 <1>                0.0000
     39 O41          7.7500  46.3220  14.2310 O.3            1 <1>                0.0000
     40 O42          2.3560  47.9510  14.8370 O.3            1 <1>                0.0000
     41 C43          1.2890  47.0600  15.0440 C.3            1 <1>                0.0000
     42 H1          15.9165  35.8421  16.2917 H              1 <1>                0.0000
     43 H2          17.2010  36.0855  17.5235 H              1 <1>                0.0000
     44 H3          16.1625  37.4636  17.0244 H              1 <1>                0.0000
     45 H4          15.2077  34.9405  18.5097 H              1 <1>                0.0000
     46 H5          14.1692  36.3186  18.0106 H              1 <1>                0.0000
     47 H6          16.6050  36.7204  19.7705 H              1 <1>                0.0000
     48 H7          15.1636  36.6073  21.7743 H              1 <1>                0.0000
     49 H8          15.2917  35.0289  20.9265 H              1 <1>                0.0000
     50 H9          13.8068  36.0244  20.7517 H              1 <1>                0.0000
     51 H10         13.0336  37.8143  19.2060 H              1 <1>                0.0000
     52 H11         14.1342  41.9517  19.5466 H              1 <1>                0.0000
     53 H12         16.4731  41.2927  20.0026 H              1 <1>                0.0000
     54 H13         17.5299  37.8562  20.0266 H              1 <1>                0.0000
     55 H14         11.5442  38.4299  18.8171 H              1 <1>                0.0000
     56 H15          9.5074  40.4824  19.5423 H              1 <1>                0.0000
     57 H16         10.1804  38.6813  21.2516 H              1 <1>                0.0000
     58 H17          9.3011  37.5301  20.1894 H              1 <1>                0.0000
     59 H18          8.1881  40.0314  21.1146 H              1 <1>                0.0000
     60 H19          8.0940  38.6429  21.9935 H              1 <1>                0.0000
     61 H20          6.0402  39.2048  21.1303 H              1 <1>                0.0000
     62 H21          6.6611  37.6626  20.4499 H              1 <1>                0.0000
     63 H22          6.9581  40.3738  19.0773 H              1 <1>                0.0000
     64 H23          5.6083  39.2308  18.7640 H              1 <1>                0.0000
     65 H24          7.0537  38.5918  17.0971 H              1 <1>                0.0000
     66 H25          7.6100  37.5102  18.4190 H              1 <1>                0.0000
     67 H26          9.5427  38.4221  17.3804 H              1 <1>                0.0000
     68 H27          6.9197  42.0118  17.1674 H              1 <1>                0.0000
     69 H28          5.6047  43.8437  16.1604 H              1 <1>                0.0000
     70 H29          7.1727  42.8600  12.2947 H              1 <1>                0.0000
     71 H30          8.4860  41.0229  13.3007 H              1 <1>                0.0000
     72 H31          3.2299  45.5310  14.0744 H              1 <1>                0.0000
     73 H32          4.5292  49.4388  15.2937 H              1 <1>                0.0000
     74 H33          6.8858  48.6928  15.0956 H              1 <1>                0.0000
     75 H34          7.7875  45.4197  13.9362 H              1 <1>                0.0000
     76 H35          0.3463  47.6239  15.1013 H              1 <1>                0.0000
     77 H36          1.4461  46.5120  15.9847 H              1 <1>                0.0000
     78 H37          1.2394  46.3468  14.2080 H              1 <1>                0.0000
@<TRIPOS>BOND
    1    1    2 1     
    2    2    3 1     
    3    3    4 1     
    4    3    5 1     
    5    5   10 ar    
    6    5    6 ar    
    7    6    7 ar    
    8    7    8 ar    
    9    7   12 1     
   10    8    9 ar    
   11    9   10 ar    
   12   10   11 1     
   13   12   13 2     
   14   12   14 am    
   15   14   15 1     
   16   15   21 1     
   17   15   16 1     
   18   16   17 1     
   19   17   18 1     
   20   18   19 1     
   21   19   20 1     
   22   20   21 1     
   23   21   22 1     
   24   22   23 1     
   25   23   24 2     
   26   23   25 1     
   27   25   30 ar    
   28   25   26 ar    
   29   26   27 ar    
   30   27   28 ar    
   31   28   29 ar    
   32   28   31 1     
   33   29   30 ar    
   34   31   32 2     
   35   31   33 1     
   36   33   38 ar    
   37   33   34 ar    
   38   34   35 ar    
   39   35   36 ar    
   40   35   40 1     
   41   36   37 ar    
   42   37   38 ar    
   43   38   39 1     
   44   40   41 1     
   45    1   42 1     
   46    1   43 1     
   47    1   44 1     
   48    2   45 1     
   49    2   46 1     
   50    3   47 1     
   51    4   48 1     
   52    4   49 1     
   53    4   50 1     
   54    6   51 1     
   55    8   52 1     
   56    9   53 1     
   57   11   54 1     
   58   14   55 1     
   59   15   56 1     
   60   16   57 1     
   61   16   58 1     
   62   17   59 1     
   63   17   60 1     
   64   18   61 1     
   65   18   62 1     
   66   19   63 1     
   67   19   64 1     
   68   20   65 1     
   69   20   66 1     
   70   21   67 1     
   71   26   68 1     
   72   27   69 1     
   73   29   70 1     
   74   30   71 1     
   75   34   72 1     
   76   36   73 1     
   77   37   74 1     
   78   39   75 1     
   79   41   76 1     
   80   41   77 1     
   81   41   78 1     
@<TRIPOS>SUBSTRUCTURE
      1 ****           1
@<TRIPOS>SET
DONOR_HYDROGENS      STATIC     ATOMS    <user>   **** ""
5 54 55 59 60 75
ATOM$RED        STATIC     ATOMS    COLORGROUP SYSTEM
5 54 55 59 60 75
