# Supplementary material for: Three-Dimensional Biologically Relevant Spectrum (BRS-3D): Shape Similarity Profile Based on PDB Ligands as Molecular Descriptors
Source: Molecules. 2016 Nov 17;21(11):1554. doi: 10.3390/molecules21111554 (PMC6273508; doi:10.3390/molecules21111554)
Supplement: Supplementary file 2 [file molecules-21-01554-s002.zip › 53.mol2]

@<TRIPOS>MOLECULE
1rkh_VD2
    76    78     1
SMALL
NO_CHARGES
@<TRIPOS>ATOM
      1 C1          61.5340   0.6100  -8.0710 C.3            1 <1>                0.0000
      2 C2          62.3580   1.5040  -7.0040 C.3            1 <1>                0.0000
      3 C4          63.2540   0.5210  -6.1940 C.3            1 <1>                0.0000
      4 C5          64.5510   0.2170  -6.9030 C.3            1 <1>                0.0000
      5 C6          65.4030  -0.6240  -6.1230 C.3            1 <1>                0.0000
      6 C7          66.5170  -1.4030  -6.7450 C.3            1 <1>                0.0000
      7 C8          67.3460  -0.5120  -7.6460 C.3            1 <1>                0.0000
      8 C9          67.3880  -1.9550  -5.5660 C.3            1 <1>                0.0000
      9 O10         65.9920  -2.5040  -7.4360 O.3            1 <1>                0.0000
     10 C11         61.2150   2.2590  -6.1680 C.3            1 <1>                0.0000
     11 C13         60.4430   1.5190  -4.9890 C.3            1 <1>                0.0000
     12 C14         59.7080   2.6700  -4.2060 C.3            1 <1>                0.0000
     13 C15         60.3290   4.0370  -4.9160 C.3            1 <1>                0.0000
     14 C17         60.5620   5.3200  -4.1390 C.2            1 <1>                0.0000
     15 C18         60.9400   6.5420  -5.1220 C.3            1 <1>                0.0000
     16 C19         62.3570   6.1790  -5.7210 C.3            1 <1>                0.0000
     17 C20         62.2260   4.7550  -6.4780 C.3            1 <1>                0.0000
     18 C21         61.7540   3.5440  -5.5190 C.3            1 <1>                0.0000
     19 C22         63.0270   3.4230  -4.4330 C.3            1 <1>                0.0000
     20 C23         60.4980   5.4050  -2.8520 C.2            1 <1>                0.0000
     21 C24         60.7190   6.6640  -2.0730 C.2            1 <1>                0.0000
     22 C25         60.8830   6.7930  -0.7030 C.2            1 <1>                0.0000
     23 C26         61.0580   8.1440  -0.0270 C.3            1 <1>                0.0000
     24 C27         60.2880   8.2370   1.3320 C.3            1 <1>                0.0000
     25 O29         58.8690   8.1170   1.1080 O.3            1 <1>                0.0000
     26 C30         60.7730   7.0420   2.2810 C.3            1 <1>                0.0000
     27 C32         62.1360   6.9470   2.9880 C.3            1 <1>                0.0000
     28 C33         60.3310   5.6840   1.6790 C.3            1 <1>                0.0000
     29 O35         60.8130   4.5940   2.5240 O.3            1 <1>                0.0000
     30 C36         60.9420   5.5890   0.2500 C.3            1 <1>                0.0000
     31 H1          62.2394   0.0469  -8.6997 H              1 <1>                0.0000
     32 H2          60.9219   1.2679  -8.7055 H              1 <1>                0.0000
     33 H3          60.8804  -0.0927  -7.5334 H              1 <1>                0.0000
     34 H4          62.9983   2.2441  -7.5063 H              1 <1>                0.0000
     35 H5          62.7031  -0.4193  -6.0444 H              1 <1>                0.0000
     36 H6          63.4816   0.9721  -5.2169 H              1 <1>                0.0000
     37 H7          65.0749   1.1627  -7.1061 H              1 <1>                0.0000
     38 H8          64.3261  -0.2891  -7.8534 H              1 <1>                0.0000
     39 H9          64.7479  -1.3585  -5.6318 H              1 <1>                0.0000
     40 H10         65.8643   0.0226  -5.3621 H              1 <1>                0.0000
     41 H11         68.1600  -1.1002  -8.0949 H              1 <1>                0.0000
     42 H12         67.7720   0.3123  -7.0552 H              1 <1>                0.0000
     43 H13         66.7083  -0.1010  -8.4425 H              1 <1>                0.0000
     44 H14         66.7695  -2.5989  -4.9235 H              1 <1>                0.0000
     45 H15         67.7794  -1.1143  -4.9744 H              1 <1>                0.0000
     46 H16         68.2267  -2.5395  -5.9721 H              1 <1>                0.0000
     47 H17         65.4573  -2.1983  -8.1593 H              1 <1>                0.0000
     48 H18         60.4535   2.5385  -6.9110 H              1 <1>                0.0000
     49 H19         61.1514   0.9939  -4.3314 H              1 <1>                0.0000
     50 H20         59.7157   0.7996  -5.3934 H              1 <1>                0.0000
     51 H21         59.9459   2.6360  -3.1326 H              1 <1>                0.0000
     52 H22         58.6181   2.6110  -4.3421 H              1 <1>                0.0000
     53 H23         59.6502   4.3023  -5.7399 H              1 <1>                0.0000
     54 H24         60.9907   7.4861  -4.5598 H              1 <1>                0.0000
     55 H25         60.1948   6.6334  -5.9259 H              1 <1>                0.0000
     56 H26         63.0975   6.1050  -4.9110 H              1 <1>                0.0000
     57 H27         62.6709   6.9545  -6.4351 H              1 <1>                0.0000
     58 H28         63.2072   4.4974  -6.9033 H              1 <1>                0.0000
     59 H29         61.4909   4.8606  -7.2894 H              1 <1>                0.0000
     60 H30         62.8201   2.6167  -3.7139 H              1 <1>                0.0000
     61 H31         63.1407   4.3749  -3.8937 H              1 <1>                0.0000
     62 H32         63.9549   3.1979  -4.9792 H              1 <1>                0.0000
     63 H33         60.2673   4.4981  -2.2949 H              1 <1>                0.0000
     64 H34         60.7551   7.5866  -2.6505 H              1 <1>                0.0000
     65 H35         60.6807   8.9274  -0.7008 H              1 <1>                0.0000
     66 H36         62.1291   8.3079   0.1623 H              1 <1>                0.0000
     67 H37         60.5031   9.2033   1.8116 H              1 <1>                0.0000
     68 H38         58.4113   8.1747   1.9385 H              1 <1>                0.0000
     69 H39         60.1057   7.1752   3.1452 H              1 <1>                0.0000
     70 H40         62.1829   6.0149   3.5702 H              1 <1>                0.0000
     71 H41         62.2600   7.8071   3.6624 H              1 <1>                0.0000
     72 H42         62.9397   6.9510   2.2370 H              1 <1>                0.0000
     73 H43         59.2337   5.6388   1.6177 H              1 <1>                0.0000
     74 H44         60.5413   3.7624   2.1537 H              1 <1>                0.0000
     75 H45         62.0057   5.3394   0.3776 H              1 <1>                0.0000
     76 H46         60.4290   4.7591  -0.2579 H              1 <1>                0.0000
@<TRIPOS>BOND
    1    1    2 1     
    2    2    3 1     
    3    2   10 1     
    4    3    4 1     
    5    4    5 1     
    6    5    6 1     
    7    6    7 1     
    8    6    8 1     
    9    6    9 1     
   10   10   18 1     
   11   10   11 1     
   12   11   12 1     
   13   12   13 1     
   14   13   18 1     
   15   13   14 1     
   16   14   15 1     
   17   14   20 2     
   18   15   16 1     
   19   16   17 1     
   20   17   18 1     
   21   18   19 1     
   22   20   21 1     
   23   21   22 2     
   24   22   30 1     
   25   22   23 1     
   26   23   24 1     
   27   24   25 1     
   28   24   26 1     
   29   26   27 1     
   30   26   28 1     
   31   28   29 1     
   32   28   30 1     
   33    1   31 1     
   34    1   32 1     
   35    1   33 1     
   36    2   34 1     
   37    3   35 1     
   38    3   36 1     
   39    4   37 1     
   40    4   38 1     
   41    5   39 1     
   42    5   40 1     
   43    7   41 1     
   44    7   42 1     
   45    7   43 1     
   46    8   44 1     
   47    8   45 1     
   48    8   46 1     
   49    9   47 1     
   50   10   48 1     
   51   11   49 1     
   52   11   50 1     
   53   12   51 1     
   54   12   52 1     
   55   13   53 1     
   56   15   54 1     
   57   15   55 1     
   58   16   56 1     
   59   16   57 1     
   60   17   58 1     
   61   17   59 1     
   62   19   60 1     
   63   19   61 1     
   64   19   62 1     
   65   20   63 1     
   66   21   64 1     
   67   23   65 1     
   68   23   66 1     
   69   24   67 1     
   70   25   68 1     
   71   26   69 1     
   72   27   70 1     
   73   27   71 1     
   74   27   72 1     
   75   28   73 1     
   76   29   74 1     
   77   30   75 1     
   78   30   76 1     
@<TRIPOS>SUBSTRUCTURE
      1 ****           1
@<TRIPOS>SET
DONOR_HYDROGENS      STATIC     ATOMS    <user>   **** ""
3 47 68 74
ATOM$RED        STATIC     ATOMS    COLORGROUP SYSTEM
3 47 68 74
