# Supplementary material for: Three-Dimensional Biologically Relevant Spectrum (BRS-3D): Shape Similarity Profile Based on PDB Ligands as Molecular Descriptors
Source: Molecules. 2016 Nov 17;21(11):1554. doi: 10.3390/molecules21111554 (PMC6273508; doi:10.3390/molecules21111554)
Supplement: Supplementary file 2 [file molecules-21-01554-s002.zip › 54.mol2]

@<TRIPOS>MOLECULE
1czi_PRO_PHI_SMC_NOR
    90    92     4
PROTEIN
NO_CHARGES
@<TRIPOS>ATOM
      1 N           89.9630   9.4890  32.9560 N.pl3          1 PRO1               0.8100
      2 CA          90.5080  10.8350  33.1760 C.3            1 PRO1               0.4800
      3 C           89.5080  11.9090  32.7460 C.2            1 PRO1               0.6200
      4 O           88.8300  11.7790  31.7260 O.2            1 PRO1               0.7300
      5 CB          91.7320  10.8680  32.2650 C.3            1 PRO1               0.7800
      6 CG          91.9610   9.4740  31.7950 C.3            1 PRO1               1.3600
      7 CD          91.0660   8.5690  32.5970 C.3            1 PRO1               1.2700
      8 N           89.4110  12.9560  33.4750 N.am           2 PHI2               0.2800
      9 CA          88.7690  14.2870  33.5710 C.3            2 PHI2               0.0000
     10 C           89.6650  15.2900  32.8530 C.2            2 PHI2               0.0000
     11 O           90.8930  15.1610  32.9230 O.2            2 PHI2               0.0100
     12 CB          88.5350  14.6530  35.0200 C.3            2 PHI2               0.0600
     13 CG          87.5400  13.8450  35.8410 C.ar           2 PHI2               0.1900
     14 CD2         86.1750  14.1420  35.8890 C.ar           2 PHI2               0.1200
     15 CE2         85.2650  13.4150  36.6450 C.ar           2 PHI2               0.4000
     16 CZ          85.6250  12.3180  37.4370 C.ar           2 PHI2               0.0800
     17 CE1         86.9910  12.0290  37.3790 C.ar           2 PHI2               1.0000
     18 CD1         87.9210  12.7550  36.6280 C.ar           2 PHI2               0.2700
     19 I           84.7210  11.6110  38.1650 I              2 PHI2               0.0000
     20 N           89.1250  16.2440  32.1200 N.am           3 SMC3               0.2900
     21 CA          89.8710  17.2820  31.3640 C.3            3 SMC3               0.0000
     22 C           89.2580  18.6560  31.7010 C.2            3 SMC3               0.0000
     23 O           88.4810  19.1810  30.9030 O.2            3 SMC3               0.1000
     24 CB          89.6080  17.0890  29.8760 C.3            3 SMC3               0.3700
     25 SG          91.0580  16.1580  29.3360 S.3            3 SMC3               0.1900
     26 CS          91.3430  16.4170  27.5710 C.3            3 SMC3               0.1000
     27 N           89.5360  19.2720  32.8130 N.am           4 NOR4               0.2100
     28 CA          89.1020  20.5240  33.3580 C.3            4 NOR4               0.3700
     29 C           89.9050  21.9620  31.4510 C.2            4 NOR4               0.2200
     30 CB          88.9480  20.5240  34.8760 C.3            4 NOR4               0.5500
     31 CG          87.7940  19.7240  35.4230 C.3            4 NOR4               0.2400
     32 CD1         88.2470  18.4040  36.0250 C.3            4 NOR4               0.2300
     33 CE1         87.0970  17.6690  36.7380 C.3            4 NOR4               0.1900
     34 CZ          85.7650  17.7760  35.9880 C.3            4 NOR4               0.2100
     35 CE2         85.5170  19.2460  35.5810 C.3            4 NOR4               0.8700
     36 CD2         86.5690  19.6530  34.5210 C.3            4 NOR4               0.2000
     37 CH          89.8490  21.6430  32.9350 C.3            4 NOR4               0.0000
     38 OH          91.1430  21.6610  33.4870 O.3            4 NOR4               0.1800
     39 O1          88.8890  22.0290  30.8040 O.2            4 NOR4               0.3200
     40 O2          91.1320  22.2460  30.8800 O.3            4 NOR4               0.1600
     41 CM          91.1270  22.0150  29.4430 C.3            4 NOR4               0.1400
     42 CM1         92.5820  22.1820  28.9210 C.3            4 NOR4               0.3200
     43 CM2         90.5880  20.6460  29.0340 C.3            4 NOR4               0.3800
     44 H1          88.9993   9.2343  33.0360 H              1 PRO1               0.0000
     45 H2          90.7869  10.9841  34.2296 H              1 PRO1               0.0000
     46 H3          92.6090  11.2275  32.8231 H              1 PRO1               0.0000
     47 H4          91.5467  11.5306  31.4067 H              1 PRO1               0.0000
     48 H5          91.7144   9.3937  30.7260 H              1 PRO1               0.0000
     49 H6          93.0134   9.1942  31.9506 H              1 PRO1               0.0000
     50 H7          90.7041   7.7237  31.9933 H              1 PRO1               0.0000
     51 H8          91.5786   8.1873  33.4923 H              1 PRO1               0.0000
     52 H9          89.9843  12.8270  34.2842 H              2 PHI2               0.0000
     53 H10         87.7945  14.2559  33.0618 H              2 PHI2               0.0000
     54 H11         88.1905  15.6975  35.0356 H              2 PHI2               0.0000
     55 H12         89.5066  14.5797  35.5305 H              2 PHI2               0.0000
     56 H13         85.8090  14.9806  35.3078 H              2 PHI2               0.0000
     57 H14         84.2227  13.7119  36.6207 H              2 PHI2               0.0000
     58 H15         87.3542  11.1854  37.9548 H              2 PHI2               0.0000
     59 H16         88.9649  12.4645  36.6572 H              2 PHI2               0.0000
     60 H17         88.1267  16.2708  32.0688 H              3 SMC3               0.0000
     61 H18         90.9456  17.2449  31.5959 H              3 SMC3               0.0000
     62 H19         89.5410  18.0560  29.3560 H              3 SMC3               0.0000
     63 H20         88.6837  16.5171  29.7072 H              3 SMC3               0.0000
     64 H21         92.2279  15.8453  27.2547 H              3 SMC3               0.0000
     65 H22         91.5104  17.4872  27.3797 H              3 SMC3               0.0000
     66 H23         90.4643  16.0761  27.0038 H              3 SMC3               0.0000
     67 H24         90.1757  18.7761  33.4002 H              4 NOR4               0.0000
     68 H25         88.0896  20.6736  32.9548 H              4 NOR4               0.0000
     69 H26         88.8186  21.5668  35.2012 H              4 NOR4               0.0000
     70 H27         89.8742  20.1174  35.3082 H              4 NOR4               0.0000
     71 H28         87.4447  20.3081  36.2871 H              4 NOR4               0.0000
     72 H29         89.0471  18.6021  36.7534 H              4 NOR4               0.0000
     73 H30         88.6342  17.7613  35.2206 H              4 NOR4               0.0000
     74 H31         86.9710  18.1034  37.7407 H              4 NOR4               0.0000
     75 H32         87.3636  16.6058  36.8299 H              4 NOR4               0.0000
     76 H33         84.9485  17.4341  36.6410 H              4 NOR4               0.0000
     77 H34         85.8010  17.1474  35.0861 H              4 NOR4               0.0000
     78 H35         85.6112  19.8953  36.4639 H              4 NOR4               0.0000
     79 H36         84.5069  19.3472  35.1575 H              4 NOR4               0.0000
     80 H37         86.6786  18.8920  33.7343 H              4 NOR4               0.0000
     81 H38         86.3375  20.6251  34.0612 H              4 NOR4               0.0000
     82 H39         89.3229  22.5001  33.3807 H              4 NOR4               0.0000
     83 H40         91.6090  22.4285  33.1767 H              4 NOR4               0.0000
     84 H41         90.4895  22.7803  28.9762 H              4 NOR4               0.0000
     85 H42         92.6035  22.0117  27.8345 H              4 NOR4               0.0000
     86 H43         93.2365  21.4519  29.4196 H              4 NOR4               0.0000
     87 H44         92.9353  23.2005  29.1395 H              4 NOR4               0.0000
     88 H45         90.6182  20.5524  27.9384 H              4 NOR4               0.0000
     89 H46         89.5499  20.5416  29.3824 H              4 NOR4               0.0000
     90 H47         91.2076  19.8578  29.4865 H              4 NOR4               0.0000
@<TRIPOS>BOND
    1    2    3 1     
    2    2    5 1     
    3    2    1 1     
    4    1    7 1     
    5    7    6 1     
    6    6    5 1     
    7    3    4 2     
    8    9    8 1     
    9    9   10 1     
   10    9   12 1     
   11   10   11 2     
   12   12   13 1     
   13   13   14 ar    
   14   13   18 ar    
   15   14   15 ar    
   16   15   16 ar    
   17   16   17 ar    
   18   16   19 1     
   19   17   18 ar    
   20    3    8 am    
   21   21   20 1     
   22   21   22 1     
   23   21   24 1     
   24   22   23 2     
   25   10   20 am    
   26   28   27 1     
   27   28   30 1     
   28   28   37 1     
   29   37   29 1     
   30   29   39 2     
   31   29   40 1     
   32   30   31 1     
   33   31   32 1     
   34   31   36 1     
   35   32   33 1     
   36   33   34 1     
   37   34   35 1     
   38   35   36 1     
   39   37   38 1     
   40   40   41 1     
   41   41   42 1     
   42   41   43 1     
   43   22   27 am    
   44   24   25 1     
   45   25   26 1     
   46    1   44 1     
   47    2   45 1     
   48    5   46 1     
   49    5   47 1     
   50    6   48 1     
   51    6   49 1     
   52    7   50 1     
   53    7   51 1     
   54    8   52 1     
   55    9   53 1     
   56   12   54 1     
   57   12   55 1     
   58   14   56 1     
   59   15   57 1     
   60   17   58 1     
   61   18   59 1     
   62   20   60 1     
   63   21   61 1     
   64   24   62 1     
   65   24   63 1     
   66   26   64 1     
   67   26   65 1     
   68   26   66 1     
   69   27   67 1     
   70   28   68 1     
   71   30   69 1     
   72   30   70 1     
   73   31   71 1     
   74   32   72 1     
   75   32   73 1     
   76   33   74 1     
   77   33   75 1     
   78   34   76 1     
   79   34   77 1     
   80   35   78 1     
   81   35   79 1     
   82   36   80 1     
   83   36   81 1     
   84   37   82 1     
   85   38   83 1     
   86   41   84 1     
   87   42   85 1     
   88   42   86 1     
   89   42   87 1     
   90   43   88 1     
   91   43   89 1     
   92   43   90 1     
@<TRIPOS>SUBSTRUCTURE
      1 PRO1           2
      2 PHI2           9
      3 SMC3          21
      4 NOR4          28
@<TRIPOS>SET
DONOR_HYDROGENS      STATIC     ATOMS    <user>   **** ""
5 44 52 60 67 83
ATOM$RED        STATIC     ATOMS    COLORGROUP SYSTEM
5 44 52 60 67 83
