# Supplementary material for: Three-Dimensional Biologically Relevant Spectrum (BRS-3D): Shape Similarity Profile Based on PDB Ligands as Molecular Descriptors
Source: Molecules. 2016 Nov 17;21(11):1554. doi: 10.3390/molecules21111554 (PMC6273508; doi:10.3390/molecules21111554)
Supplement: Supplementary file 2 [file molecules-21-01554-s002.zip › 55.mol2]

@<TRIPOS>MOLECULE
1rv1_IMZ
    76    80     1
SMALL
NO_CHARGES
@<TRIPOS>ATOM
      1 C1          18.2220  14.8380  10.8690 C.3            1 <1>                0.0000
      2 C2          17.7580  14.6740  12.2930 C.3            1 <1>                0.0000
      3 O3          16.4080  14.2320  12.3190 O.3            1 <1>                0.0000
      4 C4          15.9590  13.8420  13.5490 C.ar           1 <1>                0.0000
      5 C5          16.5170  14.3960  14.7000 C.ar           1 <1>                0.0000
      6 C6          16.1300  13.9630  15.9520 C.ar           1 <1>                0.0000
      7 C7          15.1500  12.9600  16.0650 C.ar           1 <1>                0.0000
      8 C8          14.5800  12.4070  14.8990 C.ar           1 <1>                0.0000
      9 C9          14.9690  12.8340  13.6130 C.ar           1 <1>                0.0000
     10 C10         14.2910  12.2750  12.3970 C.2            1 <1>                0.0000
     11 N11         12.9480  12.0870  12.2240 N.2            1 <1>                0.0000
     12 C13         12.7070  11.4480  10.9210 C.3            1 <1>                0.0000
     13 C14         14.0330  11.6370  10.1370 C.3            1 <1>                0.0000
     14 N15         14.9840  11.8430  11.2320 N.am           1 <1>                0.0000
     15 C16         16.3090  11.9120  11.0370 C.2            1 <1>                0.0000
     16 O17         16.7750  12.5240  10.0740 O.2            1 <1>                0.0000
     17 N18         17.1060  11.2480  11.9010 N.am           1 <1>                0.0000
     18 C19         18.5520  11.1950  11.6360 C.3            1 <1>                0.0000
     19 C20         19.3210  11.4670  12.9070 C.3            1 <1>                0.0000
     20 N21         18.8600  10.5780  14.0060 N.4            1 <1>                0.0000
     21 C23         17.3850  10.5240  14.2530 C.3            1 <1>                0.0000
     22 C24         16.5910  10.3470  12.9520 C.3            1 <1>                0.0000
     23 C25         19.7390  10.5490  15.1870 C.3            1 <1>                0.0000
     24 C26         19.4000   9.3910  16.1240 C.3            1 <1>                0.0000
     25 O27         20.4500   9.1970  17.0690 O.3            1 <1>                0.0000
     26 C28         13.9700  12.8640   9.2230 C.ar           1 <1>                0.0000
     27 C29         13.7150  12.7010   7.8640 C.ar           1 <1>                0.0000
     28 C30         13.5160  13.7960   7.0340 C.ar           1 <1>                0.0000
     29 C31         13.5710  15.0770   7.5600 C.ar           1 <1>                0.0000
     30 C32         13.8440  15.2660   8.9190 C.ar           1 <1>                0.0000
     31 C33         14.0450  14.1540   9.7450 C.ar           1 <1>                0.0000
     32 Br34        13.0570  16.5310   6.5010 Br             1 <1>                0.0000
     33 C35         11.4660  11.9880  10.2320 C.ar           1 <1>                0.0000
     34 C36         10.9310  13.2020  10.6370 C.ar           1 <1>                0.0000
     35 C37          9.7500  13.6770  10.0950 C.ar           1 <1>                0.0000
     36 C38          9.0860  12.9330   9.1260 C.ar           1 <1>                0.0000
     37 C39          9.6040  11.7170   8.6910 C.ar           1 <1>                0.0000
     38 C40         10.8030  11.2450   9.2520 C.ar           1 <1>                0.0000
     39 Br41         7.4460  13.5180   8.5360 Br             1 <1>                0.0000
     40 O42         16.7560  14.5310  17.0460 O.3            1 <1>                0.0000
     41 C43         16.6290  13.8290  18.2710 C.3            1 <1>                0.0000
     42 H1          19.2674  15.1802  10.8611 H              1 <1>                0.0000
     43 H2          17.5894  15.5804  10.3604 H              1 <1>                0.0000
     44 H3          18.1481  13.8732  10.3458 H              1 <1>                0.0000
     45 H4          17.8347  15.6397  12.8141 H              1 <1>                0.0000
     46 H5          18.3933  13.9325  12.7995 H              1 <1>                0.0000
     47 H6          17.2640  15.1764  14.6106 H              1 <1>                0.0000
     48 H7          14.8346  12.6140  17.0427 H              1 <1>                0.0000
     49 H8          13.8248  11.6352  14.9942 H              1 <1>                0.0000
     50 H9          12.5450  10.3710  11.0751 H              1 <1>                0.0000
     51 H10         14.2837  10.7455   9.5434 H              1 <1>                0.0000
     52 H11         18.8124  11.9538  10.8834 H              1 <1>                0.0000
     53 H12         18.8164  10.1968  11.2570 H              1 <1>                0.0000
     54 H13         19.1679  12.5152  13.2034 H              1 <1>                0.0000
     55 H14         20.3913  11.2899  12.7254 H              1 <1>                0.0000
     56 H15         19.0247   9.6655  13.6106 H              1 <1>                0.0000
     57 H16         17.0711  11.4611  14.7360 H              1 <1>                0.0000
     58 H17         17.1673   9.6769  14.9200 H              1 <1>                0.0000
     59 H18         16.6828   9.3050  12.6116 H              1 <1>                0.0000
     60 H19         15.5324  10.5793  13.1403 H              1 <1>                0.0000
     61 H20         19.6267  11.4952  15.7367 H              1 <1>                0.0000
     62 H21         20.7811  10.4411  14.8517 H              1 <1>                0.0000
     63 H22         19.2689   8.4724  15.5333 H              1 <1>                0.0000
     64 H23         18.4668   9.6188  16.6599 H              1 <1>                0.0000
     65 H24         20.2279   8.4752  17.6454 H              1 <1>                0.0000
     66 H25         13.6711  11.7015   7.4466 H              1 <1>                0.0000
     67 H26         13.3183  13.6495   5.9783 H              1 <1>                0.0000
     68 H27         13.8995  16.2676   9.3299 H              1 <1>                0.0000
     69 H28         14.2604  14.2972  10.7977 H              1 <1>                0.0000
     70 H29         11.4462  13.7876  11.3898 H              1 <1>                0.0000
     71 H30          9.3436  14.6263  10.4248 H              1 <1>                0.0000
     72 H31          9.0897  11.1416   7.9298 H              1 <1>                0.0000
     73 H32         11.2160  10.2985   8.9223 H              1 <1>                0.0000
     74 H33         17.1645  14.3734  19.0628 H              1 <1>                0.0000
     75 H34         17.0589  12.8223  18.1630 H              1 <1>                0.0000
     76 H35         15.5651  13.7467  18.5379 H              1 <1>                0.0000
@<TRIPOS>BOND
    1    1    2 1     
    2    2    3 1     
    3    3    4 1     
    4    4    9 ar    
    5    4    5 ar    
    6    5    6 ar    
    7    6    7 ar    
    8    6   40 1     
    9    7    8 ar    
   10    8    9 ar    
   11    9   10 1     
   12   10   14 1     
   13   10   11 2     
   14   11   12 1     
   15   12   13 1     
   16   12   33 1     
   17   13   14 1     
   18   13   26 1     
   19   14   15 am    
   20   15   16 2     
   21   15   17 am    
   22   17   22 1     
   23   17   18 1     
   24   18   19 1     
   25   19   20 1     
   26   20   21 1     
   27   20   23 1     
   28   21   22 1     
   29   23   24 1     
   30   24   25 1     
   31   26   31 ar    
   32   26   27 ar    
   33   27   28 ar    
   34   28   29 ar    
   35   29   30 ar    
   36   29   32 1     
   37   30   31 ar    
   38   33   38 ar    
   39   33   34 ar    
   40   34   35 ar    
   41   35   36 ar    
   42   36   37 ar    
   43   36   39 1     
   44   37   38 ar    
   45   40   41 1     
   46    1   42 1     
   47    1   43 1     
   48    1   44 1     
   49    2   45 1     
   50    2   46 1     
   51    5   47 1     
   52    7   48 1     
   53    8   49 1     
   54   12   50 1     
   55   13   51 1     
   56   18   52 1     
   57   18   53 1     
   58   19   54 1     
   59   19   55 1     
   60   20   56 1     
   61   21   57 1     
   62   21   58 1     
   63   22   59 1     
   64   22   60 1     
   65   23   61 1     
   66   23   62 1     
   67   24   63 1     
   68   24   64 1     
   69   25   65 1     
   70   27   66 1     
   71   28   67 1     
   72   30   68 1     
   73   31   69 1     
   74   34   70 1     
   75   35   71 1     
   76   37   72 1     
   77   38   73 1     
   78   41   74 1     
   79   41   75 1     
   80   41   76 1     
@<TRIPOS>SUBSTRUCTURE
      1 ****           1
@<TRIPOS>SET
DONOR_HYDROGENS      STATIC     ATOMS    <user>   **** ""
2 56 65
ATOM$RED        STATIC     ATOMS    COLORGROUP SYSTEM
2 56 65
