# Supplementary material for: Three-Dimensional Biologically Relevant Spectrum (BRS-3D): Shape Similarity Profile Based on PDB Ligands as Molecular Descriptors
Source: Molecules. 2016 Nov 17;21(11):1554. doi: 10.3390/molecules21111554 (PMC6273508; doi:10.3390/molecules21111554)
Supplement: Supplementary file 2 [file molecules-21-01554-s002.zip › 56.mol2]

@<TRIPOS>MOLECULE
1fpu_PRC
    47    50     1
SMALL
NO_CHARGES
@<TRIPOS>ATOM
      1 C1          11.2410 100.3060  58.0950 C.3            1 <1>                0.0000
      2 C2          11.4400  98.9870  58.8170 C.ar           1 <1>                0.0000
      3 C3          10.4880  98.7250  59.8390 C.ar           1 <1>                0.0000
      4 C4          10.5420  97.5500  60.6020 C.ar           1 <1>                0.0000
      5 C5          11.5240  96.5770  60.3860 C.ar           1 <1>                0.0000
      6 N6          11.5430  95.4160  61.2020 N.am           1 <1>                0.0000
      7 C7          12.6090  94.6770  61.5500 C.2            1 <1>                0.0000
      8 O8          13.7490  94.9180  61.1710 O.2            1 <1>                0.0000
      9 C9          12.4560  93.5280  62.4620 C.ar           1 <1>                0.0000
     10 C10         13.5860  92.7560  62.8570 C.ar           1 <1>                0.0000
     11 C11         13.4460  91.6570  63.7390 C.ar           1 <1>                0.0000
     12 C12         12.1640  91.3450  64.2180 C.ar           1 <1>                0.0000
     13 N13         11.0870  92.0980  63.8320 N.ar           1 <1>                0.0000
     14 C14         11.1990  93.1640  62.9780 C.ar           1 <1>                0.0000
     15 C15         12.5000  96.8150  59.3540 C.ar           1 <1>                0.0000
     16 C16         12.4550  98.0110  58.5690 C.ar           1 <1>                0.0000
     17 N17         13.4520  98.1540  57.5890 N.pl3          1 <1>                0.0000
     18 C18         13.2270  98.2540  56.2570 C.ar           1 <1>                0.0000
     19 N19         11.9740  97.9620  55.7730 N.ar           1 <1>                0.0000
     20 C20         11.6750  98.0390  54.4500 C.ar           1 <1>                0.0000
     21 C21         12.6740  98.4300  53.5310 C.ar           1 <1>                0.0000
     22 C22         13.9640  98.7330  54.0110 C.ar           1 <1>                0.0000
     23 N23         14.1870  98.6310  55.3720 N.ar           1 <1>                0.0000
     24 C24         15.0410  99.1540  53.1220 C.ar           1 <1>                0.0000
     25 C25         15.1020  98.7720  51.7610 C.ar           1 <1>                0.0000
     26 C26         16.1750  99.2180  50.9320 C.ar           1 <1>                0.0000
     27 C27         17.1640 100.0410  51.4930 C.ar           1 <1>                0.0000
     28 N28         17.0880 100.3970  52.8020 N.ar           1 <1>                0.0000
     29 C29         16.0730  99.9860  53.6180 C.ar           1 <1>                0.0000
     30 H1          10.3721 100.8295  58.5205 H              1 <1>                0.0000
     31 H2          11.0670 100.1161  57.0256 H              1 <1>                0.0000
     32 H3          12.1395 100.9291  58.2153 H              1 <1>                0.0000
     33 H4           9.7041  99.4483  60.0326 H              1 <1>                0.0000
     34 H5           9.8036  97.3912  61.3796 H              1 <1>                0.0000
     35 H6          10.6597  95.1129  61.5595 H              1 <1>                0.0000
     36 H7          14.5679  93.0136  62.4767 H              1 <1>                0.0000
     37 H8          14.3079  91.0710  64.0370 H              1 <1>                0.0000
     38 H9          12.0264  90.5083  64.8933 H              1 <1>                0.0000
     39 H10         10.3164  93.7283  62.6993 H              1 <1>                0.0000
     40 H11         13.2763  96.0811  59.1700 H              1 <1>                0.0000
     41 H12         14.4307  98.1852  57.9086 H              1 <1>                0.0000
     42 H13         10.6762  97.8019  54.1018 H              1 <1>                0.0000
     43 H14         12.4517  98.4960  52.4721 H              1 <1>                0.0000
     44 H15         14.3287  98.1364  51.3451 H              1 <1>                0.0000
     45 H16         16.2251  98.9267  49.8891 H              1 <1>                0.0000
     46 H17         17.9878 100.3923  50.8823 H              1 <1>                0.0000
     47 H18         16.0576 100.3000  54.6554 H              1 <1>                0.0000
@<TRIPOS>BOND
    1    1    2 1     
    2    2   16 ar    
    3    2    3 ar    
    4    3    4 ar    
    5    4    5 ar    
    6    5    6 1     
    7    5   15 ar    
    8    6    7 am    
    9    7    8 2     
   10    7    9 1     
   11    9   14 ar    
   12    9   10 ar    
   13   10   11 ar    
   14   11   12 ar    
   15   12   13 ar    
   16   13   14 ar    
   17   15   16 ar    
   18   16   17 1     
   19   17   18 1     
   20   18   23 ar    
   21   18   19 ar    
   22   19   20 ar    
   23   20   21 ar    
   24   21   22 ar    
   25   22   23 ar    
   26   22   24 1     
   27   24   29 ar    
   28   24   25 ar    
   29   25   26 ar    
   30   26   27 ar    
   31   27   28 ar    
   32   28   29 ar    
   33    1   30 1     
   34    1   31 1     
   35    1   32 1     
   36    3   33 1     
   37    4   34 1     
   38    6   35 1     
   39   10   36 1     
   40   11   37 1     
   41   12   38 1     
   42   14   39 1     
   43   15   40 1     
   44   17   41 1     
   45   20   42 1     
   46   21   43 1     
   47   25   44 1     
   48   26   45 1     
   49   27   46 1     
   50   29   47 1     
@<TRIPOS>SUBSTRUCTURE
      1 ****           1
@<TRIPOS>SET
DONOR_HYDROGENS      STATIC     ATOMS    <user>   **** ""
2 35 41
ATOM$RED        STATIC     ATOMS    COLORGROUP SYSTEM
2 35 41
