# Supplementary material for: Three-Dimensional Biologically Relevant Spectrum (BRS-3D): Shape Similarity Profile Based on PDB Ligands as Molecular Descriptors
Source: Molecules. 2016 Nov 17;21(11):1554. doi: 10.3390/molecules21111554 (PMC6273508; doi:10.3390/molecules21111554)
Supplement: Supplementary file 2 [file molecules-21-01554-s002.zip › 57.mol2]

@<TRIPOS>MOLECULE
1fpc_ANS_ARG_EPI
    74    76     3
PROTEIN
NO_CHARGES
@<TRIPOS>ATOM
      1 N           14.6980 -16.2450  22.3190 N.pl3          1 ARG2              19.3600
      2 CA          14.7870 -15.1650  21.3470 C.3            1 ARG2              19.0300
      3 C           15.8750 -14.1850  21.7940 C.2            1 ARG2              18.4500
      4 O           16.1180 -13.9270  22.9870 O.2            1 ARG2              17.6100
      5 CB          13.4540 -14.4560  21.2730 C.3            1 ARG2              19.8700
      6 CG          11.9190 -14.5210  21.3030 C.3            1 ARG2              20.6200
      7 CD          11.4410 -13.1890  21.2000 C.3            1 ARG2              20.1800
      8 NE          10.9800 -12.7740  22.5580 N.pl3          1 ARG2              20.0900
      9 CZ          11.1730 -11.7290  23.3130 C.cat          1 ARG2              19.8200
     10 NH1         11.8990 -10.7000  22.7900 N.pl3          1 ARG2              19.5100
     11 NH2         10.6820 -11.7010  24.4910 N.pl3          1 ARG2              19.7200
     12 N           21.2910 -15.3480  24.8670 N.3            2 ANS1              20.8100
     13 C5          19.9740 -15.8220  24.8170 C.ar           2 ANS1              20.0200
     14 C4A         19.4500 -16.2300  23.6240 C.ar           2 ANS1              19.5000
     15 C4          20.2110 -16.2220  22.4590 C.ar           2 ANS1              19.0100
     16 C3          19.6660 -16.6580  21.2390 C.ar           2 ANS1              18.9000
     17 C2          18.3640 -17.0780  21.1800 C.ar           2 ANS1              19.1800
     18 C1          17.5650 -17.0930  22.3550 C.ar           2 ANS1              19.5300
     19 C8A         18.0840 -16.6810  23.5630 C.ar           2 ANS1              19.3300
     20 C8          17.3140 -16.6790  24.6970 C.ar           2 ANS1              29.6300
     21 C7          17.8740 -16.2710  25.8910 C.ar           2 ANS1              19.9300
     22 C6          19.2000 -15.7920  25.9650 C.ar           2 ANS1              20.0500
     23 S           15.7800 -17.6380  22.1970 S.o2           2 ANS1              19.7900
     24 O1S         15.6560 -18.0790  20.7840 O.2            2 ANS1              19.9300
     25 O2S         15.0610 -18.5890  23.1260 O.2            2 ANS1              19.7800
     26 CM1         21.6710 -13.9230  24.9480 C.3            2 ANS1              21.1000
     27 CM2         22.2730 -16.2210  25.8110 C.3            2 ANS1              20.8700
     28 C2'         20.3190 -13.0360  16.9390 C.3            3 EPI3              16.7900
     29 C1'         20.1770 -13.1700  18.4840 C.3            3 EPI3              17.1200
     30 C4          18.8650 -12.9240  19.0080 C.3            3 EPI3              16.9900
     31 C3          19.1770 -12.8640  20.5860 C.3            3 EPI3              17.5800
     32 C2          17.8720 -12.8090  21.3660 C.3            3 EPI3              17.8800
     33 N1          16.8870 -13.8810  20.8120 N.am           3 EPI3              17.4800
     34 C6          16.4600 -13.9480  19.3070 C.3            3 EPI3              17.3500
     35 C5          17.7980 -14.0640  18.5390 C.3            3 EPI3              17.2900
     36 H1          14.0242 -16.1990  23.0565 H              1 ARG2               0.0000
     37 H2          15.0422 -15.5740  20.3583 H              1 ARG2               0.0000
     38 H3          13.5820 -13.9586  20.3003 H              1 ARG2               0.0000
     39 H4          13.6070 -13.7258  22.0813 H              1 ARG2               0.0000
     40 H5          11.5791 -14.9714  22.2472 H              1 ARG2               0.0000
     41 H6          11.5505 -15.1201  20.4573 H              1 ARG2               0.0000
     42 H7          10.6033 -13.1441  20.4886 H              1 ARG2               0.0000
     43 H8          12.2486 -12.5251  20.8579 H              1 ARG2               0.0000
     44 H9          10.3685 -13.4750  23.0003 H              1 ARG2               0.0000
     45 H10         12.0749  -9.8556  23.3529 H              1 ARG2               0.0000
     46 H11         12.2714 -10.7672  21.8320 H              1 ARG2               0.0000
     47 H12         10.1401 -12.5034  24.8423 H              1 ARG2               0.0000
     48 H13         10.8277 -10.8760  25.0902 H              1 ARG2               0.0000
     49 H14         21.2421 -15.8734  22.4930 H              2 ANS1               0.0000
     50 H15         20.2799 -16.6618  20.3396 H              2 ANS1               0.0000
     51 H16         17.9399 -17.4012  20.2305 H              2 ANS1               0.0000
     52 H17         16.2776 -16.9941  24.6567 H              2 ANS1               0.0000
     53 H18         17.2796 -16.3197  26.7962 H              2 ANS1               0.0000
     54 H19         19.6020 -15.4105  26.8966 H              2 ANS1               0.0000
     55 H20         22.7673 -13.8368  24.9737 H              2 ANS1               0.0000
     56 H21         21.2470 -13.4818  25.8621 H              2 ANS1               0.0000
     57 H22         21.2818 -13.3891  24.0685 H              2 ANS1               0.0000
     58 H23         21.9907 -17.2825  25.7513 H              2 ANS1               0.0000
     59 H24         22.1837 -15.8758  26.8516 H              2 ANS1               0.0000
     60 H25         23.3122 -16.0983  25.4719 H              2 ANS1               0.0000
     61 H26         21.3589 -13.2443  16.6470 H              3 EPI3               0.0000
     62 H27         20.0500 -12.0142  16.6333 H              3 EPI3               0.0000
     63 H28         19.6486 -13.7549  16.4454 H              3 EPI3               0.0000
     64 H29         20.8681 -12.4530  18.9511 H              3 EPI3               0.0000
     65 H30         20.4667 -14.1938  18.7632 H              3 EPI3               0.0000
     66 H31         18.4864 -11.9499  18.6649 H              3 EPI3               0.0000
     67 H32         19.7728 -11.9661  20.8069 H              3 EPI3               0.0000
     68 H33         19.7417 -13.7606  20.8813 H              3 EPI3               0.0000
     69 H34         17.4237 -11.8102  21.2597 H              3 EPI3               0.0000
     70 H35         18.0719 -13.0100  22.4288 H              3 EPI3               0.0000
     71 H36         15.9194 -13.0360  19.0136 H              3 EPI3               0.0000
     72 H37         15.8253 -14.8267  19.1201 H              3 EPI3               0.0000
     73 H38         18.2319 -15.0571  18.7274 H              3 EPI3               0.0000
     74 H39         17.6022 -13.9475  17.4629 H              3 EPI3               0.0000
@<TRIPOS>BOND
    1    2    1 1     
    2    2    5 1     
    3    2    3 1     
    4    3    4 2     
    5    5    6 1     
    6    6    7 1     
    7    7    8 1     
    8    8    9 ar    
    9    9   11 ar    
   10    9   10 ar    
   11   13   12 1     
   12   12   26 1     
   13   12   27 1     
   14   14   13 ar    
   15   13   22 ar    
   16   14   15 ar    
   17   19   14 ar    
   18   16   15 ar    
   19   17   16 ar    
   20   18   17 ar    
   21   18   19 ar    
   22   19   20 ar    
   23   20   21 ar    
   24   21   22 ar    
   25   23   24 2     
   26   23   25 2     
   27   18   23 1     
   28   29   28 1     
   29   29   30 1     
   30   30   31 1     
   31   30   35 1     
   32   31   32 1     
   33   32   33 1     
   34   33   34 1     
   35   34   35 1     
   36    3   33 am    
   37   23    1 1     
   38    1   36 1     
   39    2   37 1     
   40    5   38 1     
   41    5   39 1     
   42    6   40 1     
   43    6   41 1     
   44    7   42 1     
   45    7   43 1     
   46    8   44 1     
   47   10   45 1     
   48   10   46 1     
   49   11   47 1     
   50   11   48 1     
   51   15   49 1     
   52   16   50 1     
   53   17   51 1     
   54   20   52 1     
   55   21   53 1     
   56   22   54 1     
   57   26   55 1     
   58   26   56 1     
   59   26   57 1     
   60   27   58 1     
   61   27   59 1     
   62   27   60 1     
   63   28   61 1     
   64   28   62 1     
   65   28   63 1     
   66   29   64 1     
   67   29   65 1     
   68   30   66 1     
   69   31   67 1     
   70   31   68 1     
   71   32   69 1     
   72   32   70 1     
   73   34   71 1     
   74   34   72 1     
   75   35   73 1     
   76   35   74 1     
@<TRIPOS>SUBSTRUCTURE
      1 ARG2           2
      2 ANS1          12
      3 EPI3          35
@<TRIPOS>SET
DONOR_HYDROGENS      STATIC     ATOMS    <user>   **** ""
6 36 44 45 46 47 48
ATOM$RED        STATIC     ATOMS    COLORGROUP SYSTEM
6 36 44 45 46 47 48
