# Supplementary material for: Three-Dimensional Biologically Relevant Spectrum (BRS-3D): Shape Similarity Profile Based on PDB Ligands as Molecular Descriptors
Source: Molecules. 2016 Nov 17;21(11):1554. doi: 10.3390/molecules21111554 (PMC6273508; doi:10.3390/molecules21111554)
Supplement: Supplementary file 2 [file molecules-21-01554-s002.zip › 58.mol2]

@<TRIPOS>MOLECULE
1xp9_AIJ
    63    67     1
SMALL
NO_CHARGES
@<TRIPOS>ATOM
      1 C1          34.6270  -2.8600  20.5950 C.3            1 <1>                0.0000
      2 C2          33.8170  -4.1220  20.7900 C.3            1 <1>                0.0000
      3 C3          33.3630  -3.9180  22.2850 C.3            1 <1>                0.0000
      4 O4          32.7620  -2.6460  22.6350 O.3            1 <1>                0.0000
      5 C5          32.4110  -2.4520  23.9480 C.ar           1 <1>                0.0000
      6 C6          32.8720  -3.2650  25.0010 C.ar           1 <1>                0.0000
      7 C7          32.4950  -2.9860  26.3360 C.ar           1 <1>                0.0000
      8 C8          31.6520  -1.9240  26.6840 C.ar           1 <1>                0.0000
      9 C9          31.1840  -1.1260  25.6300 C.ar           1 <1>                0.0000
     10 C10         31.5630  -1.3830  24.3090 C.ar           1 <1>                0.0000
     11 C11         31.2950  -1.7190  28.1530 C.3            1 <1>                0.0000
     12 O12         30.0630  -2.4370  28.4040 O.3            1 <1>                0.0000
     13 C13         28.8690  -1.9850  27.9520 C.ar           1 <1>                0.0000
     14 C14         27.9440  -2.9910  27.6600 C.ar           1 <1>                0.0000
     15 C15         26.6930  -2.6550  27.1630 C.ar           1 <1>                0.0000
     16 C16         26.3510  -1.3020  27.0590 C.ar           1 <1>                0.0000
     17 C17         27.2910  -0.3120  27.3510 C.ar           1 <1>                0.0000
     18 C18         28.5930  -0.6260  27.7340 C.ar           1 <1>                0.0000
     19 S19         29.6230   0.4540  28.0710 S.3            1 <1>                0.0000
     20 C20         31.1360  -0.2850  28.6940 C.3            1 <1>                0.0000
     21 C21         32.4330   0.4380  28.4150 C.ar           1 <1>                0.0000
     22 C22         33.4530   0.2370  29.3560 C.ar           1 <1>                0.0000
     23 C23         34.7100   0.8310  29.2040 C.ar           1 <1>                0.0000
     24 C24         34.9420   1.6480  28.0870 C.ar           1 <1>                0.0000
     25 C25         33.9100   1.8730  27.1470 C.ar           1 <1>                0.0000
     26 C26         32.6620   1.2840  27.3150 C.ar           1 <1>                0.0000
     27 O27         36.1450   2.2380  27.9740 O.3            1 <1>                0.0000
     28 O28         25.1290  -1.0050  26.5700 O.3            1 <1>                0.0000
     29 N29         32.7160  -4.2020  19.7730 N.4            1 <1>                0.0000
     30 C31         31.6690  -3.2350  20.0840 C.3            1 <1>                0.0000
     31 C32         30.7560  -3.3120  18.8490 C.3            1 <1>                0.0000
     32 C33         31.7550  -3.3470  17.6770 C.3            1 <1>                0.0000
     33 C34         33.0520  -3.9170  18.3300 C.3            1 <1>                0.0000
     34 H1          35.4279  -2.8184  21.3478 H              1 <1>                0.0000
     35 H2          33.9724  -1.9831  20.7073 H              1 <1>                0.0000
     36 H3          35.0699  -2.8605  19.5881 H              1 <1>                0.0000
     37 H4          34.4412  -5.0230  20.6974 H              1 <1>                0.0000
     38 H5          34.2519  -4.0480  22.9198 H              1 <1>                0.0000
     39 H6          32.6289  -4.7038  22.5165 H              1 <1>                0.0000
     40 H7          33.5187  -4.1085  24.7880 H              1 <1>                0.0000
     41 H8          32.8764  -3.6237  27.1252 H              1 <1>                0.0000
     42 H9          30.5183  -0.2973  25.8427 H              1 <1>                0.0000
     43 H10         31.1888  -0.7321  23.5271 H              1 <1>                0.0000
     44 H11         32.1012  -2.1843  28.7391 H              1 <1>                0.0000
     45 H12         28.2032  -4.0311  27.8214 H              1 <1>                0.0000
     46 H13         25.9936  -3.4261  26.8609 H              1 <1>                0.0000
     47 H14         26.9997   0.7296  27.2777 H              1 <1>                0.0000
     48 H15         31.0268  -0.3366  29.7873 H              1 <1>                0.0000
     49 H16         33.2634  -0.3915  30.2186 H              1 <1>                0.0000
     50 H17         35.4914   0.6632  29.9363 H              1 <1>                0.0000
     51 H18         34.0933   2.5095  26.2889 H              1 <1>                0.0000
     52 H19         31.8689   1.4759  26.6014 H              1 <1>                0.0000
     53 H20         36.7004   1.9653  28.6949 H              1 <1>                0.0000
     54 H21         24.6376  -1.8071  26.4370 H              1 <1>                0.0000
     55 H22         32.3402  -5.1358  19.8255 H              1 <1>                0.0000
     56 H23         32.0864  -2.2246  20.2057 H              1 <1>                0.0000
     57 H24         31.1253  -3.5196  20.9969 H              1 <1>                0.0000
     58 H25         30.1032  -2.4290  18.7850 H              1 <1>                0.0000
     59 H26         30.1398  -4.2229  18.8698 H              1 <1>                0.0000
     60 H27         31.9268  -2.3376  17.2750 H              1 <1>                0.0000
     61 H28         31.3962  -4.0059  16.8726 H              1 <1>                0.0000
     62 H29         33.3582  -4.8429  17.8212 H              1 <1>                0.0000
     63 H30         33.8648  -3.1784  18.2679 H              1 <1>                0.0000
@<TRIPOS>BOND
    1    1    2 1     
    2    2    3 1     
    3    2   29 1     
    4    3    4 1     
    5    4    5 1     
    6    5   10 ar    
    7    5    6 ar    
    8    6    7 ar    
    9    7    8 ar    
   10    8    9 ar    
   11    8   11 1     
   12    9   10 ar    
   13   11   20 1     
   14   11   12 1     
   15   12   13 1     
   16   13   18 ar    
   17   13   14 ar    
   18   14   15 ar    
   19   15   16 ar    
   20   16   17 ar    
   21   16   28 1     
   22   17   18 ar    
   23   18   19 1     
   24   19   20 1     
   25   20   21 1     
   26   21   26 ar    
   27   21   22 ar    
   28   22   23 ar    
   29   23   24 ar    
   30   24   25 ar    
   31   24   27 1     
   32   25   26 ar    
   33   29   33 1     
   34   29   30 1     
   35   30   31 1     
   36   31   32 1     
   37   32   33 1     
   38    1   34 1     
   39    1   35 1     
   40    1   36 1     
   41    2   37 1     
   42    3   38 1     
   43    3   39 1     
   44    6   40 1     
   45    7   41 1     
   46    9   42 1     
   47   10   43 1     
   48   11   44 1     
   49   14   45 1     
   50   15   46 1     
   51   17   47 1     
   52   20   48 1     
   53   22   49 1     
   54   23   50 1     
   55   25   51 1     
   56   26   52 1     
   57   27   53 1     
   58   28   54 1     
   59   29   55 1     
   60   30   56 1     
   61   30   57 1     
   62   31   58 1     
   63   31   59 1     
   64   32   60 1     
   65   32   61 1     
   66   33   62 1     
   67   33   63 1     
@<TRIPOS>SUBSTRUCTURE
      1 ****           1
@<TRIPOS>SET
DONOR_HYDROGENS      STATIC     ATOMS    <user>   **** ""
3 53 54 55
ATOM$RED        STATIC     ATOMS    COLORGROUP SYSTEM
3 53 54 55
