# Supplementary material for: Three-Dimensional Biologically Relevant Spectrum (BRS-3D): Shape Similarity Profile Based on PDB Ligands as Molecular Descriptors
Source: Molecules. 2016 Nov 17;21(11):1554. doi: 10.3390/molecules21111554 (PMC6273508; doi:10.3390/molecules21111554)
Supplement: Supplementary file 2 [file molecules-21-01554-s002.zip › 59.mol2]

@<TRIPOS>MOLECULE
1ywr_LI9
    65    69     1
SMALL
NO_CHARGES
@<TRIPOS>ATOM
      1 C1           3.7960   2.3060  26.4050 C.3            1 <1>                0.0000
      2 C2           3.4450   1.5650  25.0990 C.3            1 <1>                0.0000
      3 N3           3.5370   2.4650  23.9890 N.pl3          1 <1>                0.0000
      4 C4           3.3780   2.1050  22.6890 C.ar           1 <1>                0.0000
      5 N5           3.3840   3.1140  21.8130 N.ar           1 <1>                0.0000
      6 C6           3.2290   2.8090  20.5140 C.ar           1 <1>                0.0000
      7 C7           3.0690   1.5140  20.0850 C.ar           1 <1>                0.0000
      8 C8           3.0750   0.5310  21.0580 C.ar           1 <1>                0.0000
      9 N9           3.2280   0.8200  22.3590 N.ar           1 <1>                0.0000
     10 C10          2.9080  -0.8680  20.6510 C.2            1 <1>                0.0000
     11 C11          3.3810  -1.4790  19.5430 C.2            1 <1>                0.0000
     12 C12          2.8950  -2.9020  19.6670 C.2            1 <1>                0.0000
     13 O13          3.0970  -3.8030  18.8770 O.2            1 <1>                0.0000
     14 N14          2.1750  -2.9890  20.8490 N.am           1 <1>                0.0000
     15 N15          2.1780  -1.7310  21.4660 N.pl3          1 <1>                0.0000
     16 C16          1.5760  -1.6340  22.7780 C.3            1 <1>                0.0000
     17 C17          1.4800  -4.1590  21.3750 C.3            1 <1>                0.0000
     18 C18          2.3150  -5.4200  21.1320 C.3            1 <1>                0.0000
     19 C19          1.5360  -6.6780  21.4960 C.3            1 <1>                0.0000
     20 N20          0.2420  -6.7070  20.8160 N.4            1 <1>                0.0000
     21 C23         -0.5900  -5.5720  21.2130 C.3            1 <1>                0.0000
     22 C24          0.0810  -4.2770  20.7600 C.3            1 <1>                0.0000
     23 C25          4.1820  -1.0730  18.3820 C.ar           1 <1>                0.0000
     24 C26          3.7370  -1.2240  17.0600 C.ar           1 <1>                0.0000
     25 C27          4.5650  -0.8100  16.0060 C.ar           1 <1>                0.0000
     26 C28          5.8100  -0.2570  16.2890 C.ar           1 <1>                0.0000
     27 C29          6.2850  -0.0910  17.5860 C.ar           1 <1>                0.0000
     28 C30          5.4490  -0.5080  18.6240 C.ar           1 <1>                0.0000
     29 F31          6.5990   0.1370  15.2950 F              1 <1>                0.0000
     30 C32          2.1050   0.8860  25.2920 C.ar           1 <1>                0.0000
     31 C33          0.9180   1.4030  24.7670 C.ar           1 <1>                0.0000
     32 C34         -0.2990   0.7500  24.9650 C.ar           1 <1>                0.0000
     33 C35         -0.3270  -0.4290  25.6950 C.ar           1 <1>                0.0000
     34 C36          0.8460  -0.9520  26.2220 C.ar           1 <1>                0.0000
     35 C37          2.0630  -0.3090  26.0290 C.ar           1 <1>                0.0000
     36 H1           3.7233   1.6090  27.2529 H              1 <1>                0.0000
     37 H2           3.0935   3.1392  26.5540 H              1 <1>                0.0000
     38 H3           4.8216   2.6983  26.3398 H              1 <1>                0.0000
     39 H4           4.1918   0.7744  24.9338 H              1 <1>                0.0000
     40 H5           3.7379   3.4549  24.1906 H              1 <1>                0.0000
     41 H6           3.2302   3.6089  19.7824 H              1 <1>                0.0000
     42 H7           2.9441   1.2741  19.0353 H              1 <1>                0.0000
     43 H8           1.6487  -0.5975  23.1390 H              1 <1>                0.0000
     44 H9           2.1039  -2.3025  23.4740 H              1 <1>                0.0000
     45 H10          0.5177  -1.9282  22.7185 H              1 <1>                0.0000
     46 H11          1.3632  -4.0316  22.4613 H              1 <1>                0.0000
     47 H12          3.2252  -5.3714  21.7478 H              1 <1>                0.0000
     48 H13          2.5936  -5.4661  20.0689 H              1 <1>                0.0000
     49 H14          1.3716  -6.6975  22.5835 H              1 <1>                0.0000
     50 H15          2.1193  -7.5615  21.1974 H              1 <1>                0.0000
     51 H16         -0.2348  -7.5629  21.0530 H              1 <1>                0.0000
     52 H17          0.3931  -6.6713  19.8200 H              1 <1>                0.0000
     53 H18         -0.7045  -5.5642  22.3070 H              1 <1>                0.0000
     54 H19         -1.5800  -5.6583  20.7413 H              1 <1>                0.0000
     55 H20          0.1656  -4.2766  19.6633 H              1 <1>                0.0000
     56 H21         -0.5299  -3.4204  21.0810 H              1 <1>                0.0000
     57 H22          2.7640  -1.6558  16.8553 H              1 <1>                0.0000
     58 H23          4.2373  -0.9201  14.9786 H              1 <1>                0.0000
     59 H24          7.2592   0.3421  17.7819 H              1 <1>                0.0000
     60 H25          5.7859  -0.3932  19.6479 H              1 <1>                0.0000
     61 H26          0.9429   2.3250  24.1975 H              1 <1>                0.0000
     62 H27         -1.2137   1.1601  24.5523 H              1 <1>                0.0000
     63 H28         -1.2676  -0.9436  25.8545 H              1 <1>                0.0000
     64 H29          0.8123  -1.8738  26.7914 H              1 <1>                0.0000
     65 H30          2.9731  -0.7267  26.4442 H              1 <1>                0.0000
@<TRIPOS>BOND
    1    1    2 1     
    2    2    3 1     
    3    2   30 1     
    4    3    4 1     
    5    4    9 ar    
    6    4    5 ar    
    7    5    6 ar    
    8    6    7 ar    
    9    7    8 ar    
   10    8    9 ar    
   11    8   10 1     
   12   10   15 1     
   13   10   11 2     
   14   11   12 1     
   15   11   23 1     
   16   12   13 2     
   17   12   14 am    
   18   14   15 1     
   19   14   17 1     
   20   15   16 1     
   21   17   22 1     
   22   17   18 1     
   23   18   19 1     
   24   19   20 1     
   25   20   21 1     
   26   21   22 1     
   27   23   28 ar    
   28   23   24 ar    
   29   24   25 ar    
   30   25   26 ar    
   31   26   27 ar    
   32   26   29 1     
   33   27   28 ar    
   34   30   35 ar    
   35   30   31 ar    
   36   31   32 ar    
   37   32   33 ar    
   38   33   34 ar    
   39   34   35 ar    
   40    1   36 1     
   41    1   37 1     
   42    1   38 1     
   43    2   39 1     
   44    3   40 1     
   45    6   41 1     
   46    7   42 1     
   47   16   43 1     
   48   16   44 1     
   49   16   45 1     
   50   17   46 1     
   51   18   47 1     
   52   18   48 1     
   53   19   49 1     
   54   19   50 1     
   55   20   51 1     
   56   20   52 1     
   57   21   53 1     
   58   21   54 1     
   59   22   55 1     
   60   22   56 1     
   61   24   57 1     
   62   25   58 1     
   63   27   59 1     
   64   28   60 1     
   65   31   61 1     
   66   32   62 1     
   67   33   63 1     
   68   34   64 1     
   69   35   65 1     
@<TRIPOS>SUBSTRUCTURE
      1 ****           1
@<TRIPOS>SET
DONOR_HYDROGENS      STATIC     ATOMS    <user>   **** ""
3 40 51 52
ATOM$RED        STATIC     ATOMS    COLORGROUP SYSTEM
3 40 51 52
