# Supplementary material for: Three-Dimensional Biologically Relevant Spectrum (BRS-3D): Shape Similarity Profile Based on PDB Ligands as Molecular Descriptors
Source: Molecules. 2016 Nov 17;21(11):1554. doi: 10.3390/molecules21111554 (PMC6273508; doi:10.3390/molecules21111554)
Supplement: Supplementary file 2 [file molecules-21-01554-s002.zip › 60.mol2]

@<TRIPOS>MOLECULE
1iqg_XME
    65    69     1
SMALL
NO_CHARGES
@<TRIPOS>ATOM
      1 O1           1.1190  22.9620   4.0420 O.3            1 <1>                0.0000
      2 N1           1.4750  22.0910   4.9460 N.2            1 <1>                0.0000
      3 C1           1.7100  20.8700   4.6640 C.2            1 <1>                0.0000
      4 C2           2.9780  20.0780   5.1590 C.3            1 <1>                0.0000
      5 C3           2.7810  18.5030   5.0400 C.3            1 <1>                0.0000
      6 C4           1.8650  17.7980   6.1190 C.3            1 <1>                0.0000
      7 N2           1.6590  18.4790   7.5170 N.pl3          1 <1>                0.0000
      8 C5           2.4540  19.7790   7.8290 C.3            1 <1>                0.0000
      9 C6           3.3360  20.4340   6.6970 C.3            1 <1>                0.0000
     10 C7           0.7050  17.8830   8.5410 C.ar           1 <1>                0.0000
     11 C8           0.4950  18.5170   9.8840 C.ar           1 <1>                0.0000
     12 C9          -0.4290  17.9100  10.8310 C.ar           1 <1>                0.0000
     13 N3          -1.1400  16.7410  10.5340 N.ar           1 <1>                0.0000
     14 C10         -0.9750  16.1110   9.2870 C.ar           1 <1>                0.0000
     15 C11         -0.0790  16.6270   8.2650 C.ar           1 <1>                0.0000
     16 C12          4.1940  20.4600   4.1830 C.3            1 <1>                0.0000
     17 N4           5.3090  21.3420   4.6530 N.am           1 <1>                0.0000
     18 C13          6.5240  20.6140   5.1900 C.3            1 <1>                0.0000
     19 C14          7.5310  21.5000   5.9790 C.3            1 <1>                0.0000
     20 N5           7.7310  22.8630   5.3610 N.3            1 <1>                0.0000
     21 C15          6.4630  23.6210   5.1320 C.3            1 <1>                0.0000
     22 C16          5.2300  22.8170   4.5970 C.2            1 <1>                0.0000
     23 O2           4.2710  23.4880   4.1700 O.2            1 <1>                0.0000
     24 S1           9.0940  23.7830   5.9380 S.o2           1 <1>                0.0000
     25 O3          10.3260  22.9080   5.7260 O.2            1 <1>                0.0000
     26 O4           9.2480  25.0930   5.1120 O.2            1 <1>                0.0000
     27 C17          8.8540  24.1640   7.6220 C.ar           1 <1>                0.0000
     28 C18          9.2320  23.1940   8.7060 C.ar           1 <1>                0.0000
     29 C19          9.0210  23.4880  10.1070 C.ar           1 <1>                0.0000
     30 C20          8.4120  24.7810  10.5060 C.ar           1 <1>                0.0000
     31 C21          8.1700  25.1370  11.8880 C.ar           1 <1>                0.0000
     32 C22          7.5710  26.4110  12.2460 C.ar           1 <1>                0.0000
     33 Cl1          7.2990  26.7890  13.9360 Cl             1 <1>                0.0000
     34 C23          7.1900  27.3860  11.1850 C.ar           1 <1>                0.0000
     35 C24          7.3990  27.1010   9.7840 C.ar           1 <1>                0.0000
     36 C25          8.0090  25.8070   9.3870 C.ar           1 <1>                0.0000
     37 C26          8.2510  25.4430   7.9870 C.ar           1 <1>                0.0000
     38 H1           0.9923  23.8097   4.4516 H              1 <1>                0.0000
     39 H2           0.9889  20.3418   4.0420 H              1 <1>                0.0000
     40 H3           3.7773  18.0408   5.1011 H              1 <1>                0.0000
     41 H4           2.3423  18.2996   4.0520 H              1 <1>                0.0000
     42 H5           2.2980  16.8045   6.3072 H              1 <1>                0.0000
     43 H6           0.8682  17.6841   5.6681 H              1 <1>                0.0000
     44 H7           3.1271  19.5501   8.6683 H              1 <1>                0.0000
     45 H8           1.7206  20.5363   8.1431 H              1 <1>                0.0000
     46 H9           3.2549  21.5253   6.8084 H              1 <1>                0.0000
     47 H10          4.3768  20.1239   6.8717 H              1 <1>                0.0000
     48 H11          1.0287  19.4228  10.1481 H              1 <1>                0.0000
     49 H12         -0.5713  18.3785  11.7981 H              1 <1>                0.0000
     50 H13         -1.5368  15.2072   9.0805 H              1 <1>                0.0000
     51 H14          0.0236  16.1139   7.3157 H              1 <1>                0.0000
     52 H15          3.7493  20.9567   3.3080 H              1 <1>                0.0000
     53 H16          4.6553  19.5114   3.8711 H              1 <1>                0.0000
     54 H17          7.0579  20.1680   4.3379 H              1 <1>                0.0000
     55 H18          6.1737  19.8162   5.8615 H              1 <1>                0.0000
     56 H19          8.5019  20.9838   6.0101 H              1 <1>                0.0000
     57 H20          7.1530  21.6322   7.0035 H              1 <1>                0.0000
     58 H21          6.6804  24.4155   4.4030 H              1 <1>                0.0000
     59 H22          6.1710  24.0734   6.0912 H              1 <1>                0.0000
     60 H23          9.6765  22.2447   8.4297 H              1 <1>                0.0000
     61 H24          9.3070  22.7657  10.8630 H              1 <1>                0.0000
     62 H25          8.4412  24.4388  12.6716 H              1 <1>                0.0000
     63 H26          6.7452  28.3321  11.4714 H              1 <1>                0.0000
     64 H27          7.1131  27.8252   9.0298 H              1 <1>                0.0000
     65 H28          7.9756  26.1403   7.2041 H              1 <1>                0.0000
@<TRIPOS>BOND
    1    1    2 1     
    2    2    3 2     
    3    3    4 1     
    4    4    9 1     
    5    4    5 1     
    6    4   16 1     
    7    5    6 1     
    8    6    7 1     
    9    7    8 1     
   10    7   10 1     
   11    8    9 1     
   12   10   15 ar    
   13   10   11 ar    
   14   11   12 ar    
   15   12   13 ar    
   16   13   14 ar    
   17   14   15 ar    
   18   16   17 1     
   19   17   22 am    
   20   17   18 1     
   21   18   19 1     
   22   19   20 1     
   23   20   21 1     
   24   20   24 1     
   25   21   22 1     
   26   22   23 2     
   27   24   25 2     
   28   24   26 2     
   29   24   27 1     
   30   27   37 ar    
   31   27   28 ar    
   32   28   29 ar    
   33   29   30 ar    
   34   30   36 ar    
   35   30   31 ar    
   36   31   32 ar    
   37   32   33 1     
   38   32   34 ar    
   39   34   35 ar    
   40   35   36 ar    
   41   36   37 ar    
   42    1   38 1     
   43    3   39 1     
   44    5   40 1     
   45    5   41 1     
   46    6   42 1     
   47    6   43 1     
   48    8   44 1     
   49    8   45 1     
   50    9   46 1     
   51    9   47 1     
   52   11   48 1     
   53   12   49 1     
   54   14   50 1     
   55   15   51 1     
   56   16   52 1     
   57   16   53 1     
   58   18   54 1     
   59   18   55 1     
   60   19   56 1     
   61   19   57 1     
   62   21   58 1     
   63   21   59 1     
   64   28   60 1     
   65   29   61 1     
   66   31   62 1     
   67   34   63 1     
   68   35   64 1     
   69   37   65 1     
@<TRIPOS>SUBSTRUCTURE
      1 ****           1
@<TRIPOS>SET
DONOR_HYDROGENS      STATIC     ATOMS    <user>   **** ""
1 38
ATOM$RED        STATIC     ATOMS    COLORGROUP SYSTEM
1 38
