# Supplementary material for: Three-Dimensional Biologically Relevant Spectrum (BRS-3D): Shape Similarity Profile Based on PDB Ligands as Molecular Descriptors
Source: Molecules. 2016 Nov 17;21(11):1554. doi: 10.3390/molecules21111554 (PMC6273508; doi:10.3390/molecules21111554)
Supplement: Supplementary file 2 [file molecules-21-01554-s002.zip › 61.mol2]

@<TRIPOS>MOLECULE
3nb5_R21
   41    42     1     0     1
SMALL
NO_CHARGES
@<TRIPOS>ATOM
      1 N1         16.0170    1.4180   16.2050 N.pl3     1 <1>         0.0000 
      2 S2         15.4180    2.8090   16.8070 S.o2      1 <1>         0.0000 
      3 O3         13.9200    2.7940   16.7340 O.2       1 <1>         0.0000 
      4 O4         15.8550    2.9550   18.2350 O.2       1 <1>         0.0000 
      5 C5         16.0280    4.1560   15.8710 C.ar      1 <1>         0.0000 
      6 C6         17.3620    4.1830   15.4810 C.ar      1 <1>         0.0000 
      7 C7         17.8380    5.2280   14.6980 C.ar      1 <1>         0.0000 
      8 C8         16.9790    6.2480   14.3040 C.ar      1 <1>         0.0000 
      9 C9         17.4780    7.3400   13.3550 C.3       1 <1>         0.0000 
     10 C10        18.4060    8.3380   14.0510 C.3       1 <1>         0.0000 
     11 N11        18.9540    9.2520   13.0370 N.am      1 <1>         0.0000 
     12 C12        19.6700   10.3290   13.3480 C.2       1 <1>         0.0000 
     13 O13        19.9430   10.6690   14.4990 O.2       1 <1>         0.0000 
     14 C14        20.1550   11.1400   12.1450 C.3       1 <1>         0.0000 
     15 C15        19.4470   12.4960   12.0880 C.ar      1 <1>         0.0000 
     16 C16        20.0590   13.6170   12.6370 C.ar      1 <1>         0.0000 
     17 C17        19.4460   14.8610   12.5400 C.ar      1 <1>         0.0000 
     18 C18        18.2210   14.9840   11.8950 C.ar      1 <1>         0.0000 
     19 O19        17.6320   16.2050   11.7850 O.3       1 <1>         0.0000 
     20 C20        17.6050   13.8620   11.3500 C.ar      1 <1>         0.0000 
     21 Cl2        16.0750   14.0200   10.5570 Cl        1 <1>         0.0000 
     22 C22        18.2190   12.6180   11.4470 C.ar      1 <1>         0.0000 
     23 C23        15.6480    6.2280   14.7040 C.ar      1 <1>         0.0000 
     24 C24        15.1720    5.1820   15.4860 C.ar      1 <1>         0.0000 
     25 H1         15.8177    1.1505   15.2305 H         1 <1>         0.0000 
     26 H2         16.5949    0.8064   16.7990 H         1 <1>         0.0000 
     27 H3         18.0319    3.3880   15.7880 H         1 <1>         0.0000 
     28 H4         18.8785    5.2479   14.3946 H         1 <1>         0.0000 
     29 H5         16.6098    7.8845   12.9552 H         1 <1>         0.0000 
     30 H6         18.0261    6.8657   12.5276 H         1 <1>         0.0000 
     31 H7         19.2267    7.7984   14.5462 H         1 <1>         0.0000 
     32 H8         17.8397    8.9113   14.7997 H         1 <1>         0.0000 
     33 H9         18.7807    9.0551   12.0720 H         1 <1>         0.0000 
     34 H10        19.9404   10.5812   11.2221 H         1 <1>         0.0000 
     35 H11        21.2395   11.3020   12.2318 H         1 <1>         0.0000 
     36 H12        21.0141   13.5211   13.1407 H         1 <1>         0.0000 
     37 H13        19.9235   15.7352   12.9675 H         1 <1>         0.0000 
     38 H14        18.1773   16.8587   12.2066 H         1 <1>         0.0000 
     39 H15        17.7401   11.7430   11.0227 H         1 <1>         0.0000 
     40 H16        14.9807    7.0286   14.4059 H         1 <1>         0.0000 
     41 H17        14.1333    5.1661   15.7958 H         1 <1>         0.0000 
@<TRIPOS>BOND
     1    1    2 1    
     2    2    3 2    
     3    2    4 2    
     4    2    5 1    
     5    5   24 ar   
     6    5    6 ar   
     7    6    7 ar   
     8    7    8 ar   
     9    8    9 1    
    10    8   23 ar   
    11    9   10 1    
    12   10   11 1    
    13   11   12 am   
    14   12   13 2    
    15   12   14 1    
    16   14   15 1    
    17   15   22 ar   
    18   15   16 ar   
    19   16   17 ar   
    20   17   18 ar   
    21   18   19 1    
    22   18   20 ar   
    23   20   21 1    
    24   20   22 ar   
    25   23   24 ar   
    26    1   25 1    
    27    1   26 1    
    28    6   27 1    
    29    7   28 1    
    30    9   29 1    
    31    9   30 1    
    32   10   31 1    
    33   10   32 1    
    34   11   33 1    
    35   14   34 1    
    36   14   35 1    
    37   16   36 1    
    38   17   37 1    
    39   19   38 1    
    40   22   39 1    
    41   23   40 1    
    42   24   41 1    
@<TRIPOS>SUBSTRUCTURE
     1 ****        1 PERM              0 ****  ****    0 ROOT 
@<TRIPOS>SET
DONOR_HYDROGENS STATIC     ATOMS    <user>   **** ""
4 25 26 33 38
