# Supplementary material for: Three-Dimensional Biologically Relevant Spectrum (BRS-3D): Shape Similarity Profile Based on PDB Ligands as Molecular Descriptors
Source: Molecules. 2016 Nov 17;21(11):1554. doi: 10.3390/molecules21111554 (PMC6273508; doi:10.3390/molecules21111554)
Supplement: Supplementary file 2 [file molecules-21-01554-s002.zip › 62.mol2]

@<TRIPOS>MOLECULE
1olu_TDP
    42    43     1
SMALL
NO_CHARGES
@<TRIPOS>ATOM
      1 C1          77.5030   1.8960  13.4600 C.3            1 <1>                0.0000
      2 C2          77.3800   1.7710  11.9270 C.ar           1 <1>                0.0000
      3 N3          77.0790   0.5310  11.4280 N.ar           1 <1>                0.0000
      4 C4          76.9590   0.3330  10.0860 C.ar           1 <1>                0.0000
      5 C5          77.1310   1.3890   9.1570 C.ar           1 <1>                0.0000
      6 C6          77.0060   1.1980   7.6330 C.3            1 <1>                0.0000
      7 N7          75.7670   1.7700   7.1130 N.pl3          1 <1>                0.0000
      8 C8          75.7300   3.0240   6.5200 C.2            1 <1>                0.0000
      9 S9          74.0750   3.4240   6.0280 S.3            1 <1>                0.0000
     10 C10         73.4920   1.8830   6.6380 C.2            1 <1>                0.0000
     11 C11         72.0000   1.7180   6.4750 C.3            1 <1>                0.0000
     12 C12         71.2530   2.7750   7.3400 C.3            1 <1>                0.0000
     13 O13         69.8500   2.4930   7.2950 O.3            1 <1>                0.0000
     14 P14         68.8300   3.5820   7.7370 P.3            1 <1>                0.0000
     15 O15         67.4920   2.9380   7.7290 O.co2          1 <1>                0.0000
     16 O16         69.1910   4.0700   9.1150 O.co2          1 <1>                0.0000
     17 O17         68.8400   4.7800   6.7130 O.3            1 <1>                0.0000
     18 P18         68.5510   4.9380   5.1320 P.3            1 <1>                0.0000
     19 O19         67.5900   3.9370   4.6300 O.co2          1 <1>                0.0000
     20 O20         67.9730   6.3530   4.9750 O.co2          1 <1>                0.0000
     21 O21         69.9150   4.8070   4.5000 O.co2          1 <1>                0.0000
     22 C22         74.4460   1.0630   7.1880 C.2            1 <1>                0.0000
     23 C23         74.2670  -0.3480   7.7960 C.3            1 <1>                0.0000
     24 C24         77.4350   2.6700   9.7750 C.ar           1 <1>                0.0000
     25 N25         77.6240   3.8330   9.0130 N.pl3          1 <1>                0.0000
     26 N26         77.5600   2.8440  11.1510 N.ar           1 <1>                0.0000
     27 H1          77.7458   2.9357  13.7248 H              1 <1>                0.0000
     28 H2          78.3015   1.2302  13.8193 H              1 <1>                0.0000
     29 H3          76.5495   1.6114  13.9288 H              1 <1>                0.0000
     30 H4          76.7255  -0.6597   9.7184 H              1 <1>                0.0000
     31 H5          77.0233   0.1217   7.4067 H              1 <1>                0.0000
     32 H6          77.8585   1.6898   7.1417 H              1 <1>                0.0000
     33 H7          76.5948   3.6703   6.3773 H              1 <1>                0.0000
     34 H8          71.7070   0.7085   6.7990 H              1 <1>                0.0000
     35 H9          71.7310   1.8562   5.4174 H              1 <1>                0.0000
     36 H10         71.4416   3.7819   6.9394 H              1 <1>                0.0000
     37 H11         71.6086   2.7214   8.3796 H              1 <1>                0.0000
     38 H12         73.2092  -0.6430   7.7328 H              1 <1>                0.0000
     39 H13         74.5819  -0.3358   8.8499 H              1 <1>                0.0000
     40 H14         74.8826  -1.0687   7.2377 H              1 <1>                0.0000
     41 H15         77.8382   4.7256   9.4802 H              1 <1>                0.0000
     42 H16         77.5485   3.7941   7.9865 H              1 <1>                0.0000
@<TRIPOS>BOND
    1    1    2 1     
    2    2   26 ar    
    3    2    3 ar    
    4    3    4 ar    
    5    4    5 ar    
    6    5    6 1     
    7    5   24 ar    
    8    6    7 1     
    9    7   22 1     
   10    7    8 2     
   11    8    9 1     
   12    9   10 1     
   13   10   11 1     
   14   10   22 2     
   15   11   12 1     
   16   12   13 1     
   17   13   14 1     
   18   14   15 ar    
   19   14   16 ar    
   20   14   17 1     
   21   17   18 1     
   22   18   19 ar    
   23   18   20 ar    
   24   18   21 ar    
   25   22   23 1     
   26   24   25 1     
   27   24   26 ar    
   28    1   27 1     
   29    1   28 1     
   30    1   29 1     
   31    4   30 1     
   32    6   31 1     
   33    6   32 1     
   34    8   33 1     
   35   11   34 1     
   36   11   35 1     
   37   12   36 1     
   38   12   37 1     
   39   23   38 1     
   40   23   39 1     
   41   23   40 1     
   42   25   41 1     
   43   25   42 1     
@<TRIPOS>SUBSTRUCTURE
      1 ****           1
@<TRIPOS>SET
DONOR_HYDROGENS      STATIC     ATOMS    <user>   **** ""
2 41 42
ATOM$RED        STATIC     ATOMS    COLORGROUP SYSTEM
2 41 42
