# Supplementary material for: Three-Dimensional Biologically Relevant Spectrum (BRS-3D): Shape Similarity Profile Based on PDB Ligands as Molecular Descriptors
Source: Molecules. 2016 Nov 17;21(11):1554. doi: 10.3390/molecules21111554 (PMC6273508; doi:10.3390/molecules21111554)
Supplement: Supplementary file 2 [file molecules-21-01554-s002.zip › 63.mol2]

@<TRIPOS>MOLECULE
1guh_GSB
    49    49     1
SMALL
NO_CHARGES
@<TRIPOS>ATOM
      1 N1          77.4640  26.2880  13.4250 N.4            1 <1>                0.0000
      2 C2          78.3770  27.2990  12.9280 C.3            1 <1>                0.0000
      3 C4          79.5650  27.3910  13.8500 C.3            1 <1>                0.0000
      4 C5          80.3650  28.6330  13.6000 C.3            1 <1>                0.0000
      5 C6          81.4160  28.9040  14.6520 C.2            1 <1>                0.0000
      6 O7          81.3800  28.3670  15.7590 O.2            1 <1>                0.0000
      7 N8          82.3490  29.7790  14.2670 N.am           1 <1>                0.0000
      8 C9          83.4440  30.2350  15.1000 C.3            1 <1>                0.0000
      9 C11         84.7500  30.0460  14.3840 C.3            1 <1>                0.0000
     10 S12         85.0930  28.3100  14.0870 S.3            1 <1>                0.0000
     11 C13         85.8130  27.9110  15.6850 C.3            1 <1>                0.0000
     12 C14         86.9700  26.9230  15.6790 C.ar           1 <1>                0.0000
     13 C15         88.2210  27.3140  16.1180 C.ar           1 <1>                0.0000
     14 C16         89.2500  26.3830  16.1980 C.ar           1 <1>                0.0000
     15 C17         89.0500  25.0660  15.8410 C.ar           1 <1>                0.0000
     16 C18         87.8020  24.6860  15.3960 C.ar           1 <1>                0.0000
     17 C19         86.7640  25.6040  15.3130 C.ar           1 <1>                0.0000
     18 C20         83.2520  31.7140  15.4090 C.2            1 <1>                0.0000
     19 O21         83.0810  32.5420  14.5070 O.2            1 <1>                0.0000
     20 N22         83.3090  32.0700  16.6910 N.am           1 <1>                0.0000
     21 C23         83.0660  33.4480  17.1070 C.3            1 <1>                0.0000
     22 C24         81.7270  33.6420  17.8400 C.2            1 <1>                0.0000
     23 O25         81.4100  34.7740  18.2200 O.co2          1 <1>                0.0000
     24 O26         81.0640  32.6460  18.1480 O.co2          1 <1>                0.0000
     25 C27         78.8190  26.9230  11.5320 C.2            1 <1>                0.0000
     26 O28         79.0270  27.8030  10.7110 O.co2          1 <1>                0.0000
     27 O29         78.9030  25.7340  11.2570 O.co2          1 <1>                0.0000
     28 H1          77.1656  26.5333  14.3560 H              1 <1>                0.0000
     29 H2          77.9308  25.3949  13.4462 H              1 <1>                0.0000
     30 H3          76.6609  26.2331  12.8183 H              1 <1>                0.0000
     31 H4          77.8659  28.2725  12.8970 H              1 <1>                0.0000
     32 H5          80.2092  26.5138  13.6902 H              1 <1>                0.0000
     33 H6          79.2089  27.3998  14.8907 H              1 <1>                0.0000
     34 H7          79.6754  29.4895  13.5701 H              1 <1>                0.0000
     35 H8          80.8669  28.5321  12.6264 H              1 <1>                0.0000
     36 H9          82.2877  30.1453  13.3385 H              1 <1>                0.0000
     37 H10         83.4546  29.6602  16.0378 H              1 <1>                0.0000
     38 H11         85.5585  30.4700  14.9976 H              1 <1>                0.0000
     39 H12         84.7077  30.5720  13.4189 H              1 <1>                0.0000
     40 H13         85.0161  27.4890  16.3150 H              1 <1>                0.0000
     41 H14         86.1760  28.8483  16.1318 H              1 <1>                0.0000
     42 H15         88.3994  28.3455  16.3996 H              1 <1>                0.0000
     43 H16         90.2268  26.6976  16.5471 H              1 <1>                0.0000
     44 H17         89.8568  24.3452  15.9089 H              1 <1>                0.0000
     45 H18         87.6286  23.6558  15.1068 H              1 <1>                0.0000
     46 H19         85.7892  25.2870  14.9605 H              1 <1>                0.0000
     47 H20         83.5225  31.3797  17.3823 H              1 <1>                0.0000
     48 H21         83.0684  34.0873  16.2119 H              1 <1>                0.0000
     49 H22         83.8792  33.7568  17.7804 H              1 <1>                0.0000
@<TRIPOS>BOND
    1    1    2 1     
    2    2    3 1     
    3    2   25 1     
    4    3    4 1     
    5    4    5 1     
    6    5    6 2     
    7    5    7 am    
    8    7    8 1     
    9    8    9 1     
   10    8   18 1     
   11    9   10 1     
   12   10   11 1     
   13   11   12 1     
   14   12   17 ar    
   15   12   13 ar    
   16   13   14 ar    
   17   14   15 ar    
   18   15   16 ar    
   19   16   17 ar    
   20   18   19 2     
   21   18   20 am    
   22   20   21 1     
   23   21   22 1     
   24   22   23 ar    
   25   22   24 ar    
   26   25   26 ar    
   27   25   27 ar    
   28    1   28 1     
   29    1   29 1     
   30    1   30 1     
   31    2   31 1     
   32    3   32 1     
   33    3   33 1     
   34    4   34 1     
   35    4   35 1     
   36    7   36 1     
   37    8   37 1     
   38    9   38 1     
   39    9   39 1     
   40   11   40 1     
   41   11   41 1     
   42   13   42 1     
   43   14   43 1     
   44   15   44 1     
   45   16   45 1     
   46   17   46 1     
   47   20   47 1     
   48   21   48 1     
   49   21   49 1     
@<TRIPOS>SUBSTRUCTURE
      1 ****           1
@<TRIPOS>SET
DONOR_HYDROGENS      STATIC     ATOMS    <user>   **** ""
5 28 29 30 36 47
ATOM$RED        STATIC     ATOMS    COLORGROUP SYSTEM
5 28 29 30 36 47
