# Supplementary material for: Three-Dimensional Biologically Relevant Spectrum (BRS-3D): Shape Similarity Profile Based on PDB Ligands as Molecular Descriptors
Source: Molecules. 2016 Nov 17;21(11):1554. doi: 10.3390/molecules21111554 (PMC6273508; doi:10.3390/molecules21111554)
Supplement: Supplementary file 2 [file molecules-21-01554-s002.zip › 64.mol2]

@<TRIPOS>MOLECULE
1q1y_BB2
    62    62     1
SMALL
NO_CHARGES
@<TRIPOS>ATOM
      1 C1         -16.9280 140.0640  49.1050 C.3            1 <1>                0.0000
      2 C2         -16.5630 140.2510  47.6350 C.3            1 <1>                0.0000
      3 C3         -15.9960 141.5950  47.1760 C.3            1 <1>                0.0000
      4 C4         -15.5580 141.8030  45.7250 C.3            1 <1>                0.0000
      5 C5         -16.6810 142.3310  44.8230 C.3            1 <1>                0.0000
      6 C6         -17.4860 143.6490  44.9310 C.3            1 <1>                0.0000
      7 C8         -17.7270 144.2480  43.5130 C.3            1 <1>                0.0000
      8 C9         -18.6200 143.4310  42.5920 C.2            1 <1>                0.0000
      9 O10        -19.8200 143.6990  42.5520 O.2            1 <1>                0.0000
     10 N11        -18.0370 142.4380  41.9150 N.am           1 <1>                0.0000
     11 O12        -18.6800 141.6450  41.1490 O.3            1 <1>                0.0000
     12 C13        -16.7950 144.8090  45.6770 C.2            1 <1>                0.0000
     13 O14        -15.6450 145.1960  45.4100 O.2            1 <1>                0.0000
     14 N15        -17.6040 145.3820  46.5740 N.am           1 <1>                0.0000
     15 C16        -17.3240 146.5820  47.3590 C.3            1 <1>                0.0000
     16 C18        -18.6180 147.3930  47.5810 C.3            1 <1>                0.0000
     17 C19        -19.4220 147.7030  46.3220 C.3            1 <1>                0.0000
     18 C20        -18.6370 148.5750  48.5620 C.3            1 <1>                0.0000
     19 C21        -16.4970 146.3220  48.6230 C.2            1 <1>                0.0000
     20 O22        -17.0430 145.6030  49.4690 O.2            1 <1>                0.0000
     21 N23        -15.3310 147.0020  48.8300 N.am           1 <1>                0.0000
     22 C24        -14.6330 147.7740  47.7710 C.3            1 <1>                0.0000
     23 C25        -13.3660 148.3460  48.3630 C.3            1 <1>                0.0000
     24 C26        -13.2870 147.9190  49.7920 C.3            1 <1>                0.0000
     25 C27        -14.5450 147.0910  50.0710 C.3            1 <1>                0.0000
     26 C29        -15.2650 147.7540  51.2560 C.3            1 <1>                0.0000
     27 O30        -15.9730 148.7640  51.1020 O.3            1 <1>                0.0000
     28 H1         -17.3178 139.0470  49.2595 H              1 <1>                0.0000
     29 H2         -17.6966 140.7982  49.3883 H              1 <1>                0.0000
     30 H3         -16.0328 140.2119  49.7268 H              1 <1>                0.0000
     31 H4         -17.4773 140.0707  47.0506 H              1 <1>                0.0000
     32 H5         -15.8135 139.4844  47.3891 H              1 <1>                0.0000
     33 H6         -15.1138 141.7943  47.8021 H              1 <1>                0.0000
     34 H7         -16.7697 142.3493  47.3818 H              1 <1>                0.0000
     35 H8         -15.2111 140.8395  45.3232 H              1 <1>                0.0000
     36 H9         -14.7292 142.5261  45.7105 H              1 <1>                0.0000
     37 H10        -17.4465 141.5415  44.8509 H              1 <1>                0.0000
     38 H11        -16.2298 142.3691  43.8205 H              1 <1>                0.0000
     39 H12        -18.4436 143.4207  45.4217 H              1 <1>                0.0000
     40 H13        -16.7485 144.3591  43.0229 H              1 <1>                0.0000
     41 H14        -18.1886 145.2385  43.6391 H              1 <1>                0.0000
     42 H15        -17.0501 142.3099  42.0130 H              1 <1>                0.0000
     43 H16        -18.0786 141.0162  40.7675 H              1 <1>                0.0000
     44 H17        -18.4910 144.9448  46.7228 H              1 <1>                0.0000
     45 H18        -16.6833 147.2129  46.7254 H              1 <1>                0.0000
     46 H19        -19.2469 146.6549  48.1003 H              1 <1>                0.0000
     47 H20        -20.3181 148.2808  46.5923 H              1 <1>                0.0000
     48 H21        -19.7243 146.7621  45.8390 H              1 <1>                0.0000
     49 H22        -18.8033 148.2897  45.6270 H              1 <1>                0.0000
     50 H23        -18.0497 148.3189  49.4561 H              1 <1>                0.0000
     51 H24        -19.6749 148.7919  48.8548 H              1 <1>                0.0000
     52 H25        -18.2000 149.4606  48.0776 H              1 <1>                0.0000
     53 H26        -15.2801 148.5899  47.4168 H              1 <1>                0.0000
     54 H27        -14.3846 147.1111  46.9290 H              1 <1>                0.0000
     55 H28        -13.3891 149.4441  48.3029 H              1 <1>                0.0000
     56 H29        -12.4928 147.9669  47.8119 H              1 <1>                0.0000
     57 H30        -13.2585 148.7997  50.4504 H              1 <1>                0.0000
     58 H31        -12.3867 147.3088  49.9567 H              1 <1>                0.0000
     59 H32        -14.2592 146.0708  50.3669 H              1 <1>                0.0000
     60 H33        -14.4835 148.0300  51.9792 H              1 <1>                0.0000
     61 H34        -15.9152 146.9830  51.6951 H              1 <1>                0.0000
     62 H35        -16.3332 149.0290  51.9402 H              1 <1>                0.0000
@<TRIPOS>BOND
    1    1    2 1     
    2    2    3 1     
    3    3    4 1     
    4    4    5 1     
    5    5    6 1     
    6    6    7 1     
    7    6   12 1     
    8    7    8 1     
    9    8    9 2     
   10    8   10 am    
   11   10   11 1     
   12   12   13 2     
   13   12   14 am    
   14   14   15 1     
   15   15   16 1     
   16   15   19 1     
   17   16   17 1     
   18   16   18 1     
   19   19   20 2     
   20   19   21 am    
   21   21   25 1     
   22   21   22 1     
   23   22   23 1     
   24   23   24 1     
   25   24   25 1     
   26   25   26 1     
   27   26   27 1     
   28    1   28 1     
   29    1   29 1     
   30    1   30 1     
   31    2   31 1     
   32    2   32 1     
   33    3   33 1     
   34    3   34 1     
   35    4   35 1     
   36    4   36 1     
   37    5   37 1     
   38    5   38 1     
   39    6   39 1     
   40    7   40 1     
   41    7   41 1     
   42   10   42 1     
   43   11   43 1     
   44   14   44 1     
   45   15   45 1     
   46   16   46 1     
   47   17   47 1     
   48   17   48 1     
   49   17   49 1     
   50   18   50 1     
   51   18   51 1     
   52   18   52 1     
   53   22   53 1     
   54   22   54 1     
   55   23   55 1     
   56   23   56 1     
   57   24   57 1     
   58   24   58 1     
   59   25   59 1     
   60   26   60 1     
   61   26   61 1     
   62   27   62 1     
@<TRIPOS>SUBSTRUCTURE
      1 ****           1
@<TRIPOS>SET
DONOR_HYDROGENS      STATIC     ATOMS    <user>   **** ""
4 42 43 44 62
ATOM$RED        STATIC     ATOMS    COLORGROUP SYSTEM
4 42 43 44 62
