# Supplementary material for: Three-Dimensional Biologically Relevant Spectrum (BRS-3D): Shape Similarity Profile Based on PDB Ligands as Molecular Descriptors
Source: Molecules. 2016 Nov 17;21(11):1554. doi: 10.3390/molecules21111554 (PMC6273508; doi:10.3390/molecules21111554)
Supplement: Supplementary file 2 [file molecules-21-01554-s002.zip › 65.mol2]

@<TRIPOS>MOLECULE
1ros_DEO
    59    62     1
SMALL
NO_CHARGES
@<TRIPOS>ATOM
      1 C1          46.5710  78.2120  28.0600 C.3            1 <1>                0.0000
      2 C2          46.0160  79.6140  27.8230 C.3            1 <1>                0.0000
      3 O3          46.0730  79.8980  26.4270 O.3            1 <1>                0.0000
      4 C4          45.6030  81.1400  25.9730 C.ar           1 <1>                0.0000
      5 C5          45.6730  81.3680  24.5780 C.ar           1 <1>                0.0000
      6 C6          45.2100  82.5850  24.0090 C.ar           1 <1>                0.0000
      7 C7          44.6590  83.6230  24.8140 C.ar           1 <1>                0.0000
      8 C8          44.6040  83.3760  26.2090 C.ar           1 <1>                0.0000
      9 C9          45.0580  82.1780  26.7830 C.ar           1 <1>                0.0000
     10 C10         44.1260  84.9170  24.2260 C.ar           1 <1>                0.0000
     11 C11         43.7660  85.0200  22.8560 C.ar           1 <1>                0.0000
     12 C12         43.2400  86.2060  22.3010 C.ar           1 <1>                0.0000
     13 C13         43.0450  87.3650  23.1070 C.ar           1 <1>                0.0000
     14 C14         43.4060  87.2810  24.4780 C.ar           1 <1>                0.0000
     15 C15         43.9320  86.0840  25.0190 C.ar           1 <1>                0.0000
     16 C16         42.4810  88.6400  22.5850 C.2            1 <1>                0.0000
     17 O17         41.9670  89.4900  23.3010 O.2            1 <1>                0.0000
     18 C18         42.5310  88.9110  21.0650 C.3            1 <1>                0.0000
     19 C19         43.6580  89.8720  20.6160 C.3            1 <1>                0.0000
     20 C20         43.3280  90.4930  19.2340 C.3            1 <1>                0.0000
     21 C21         44.2300  91.6300  18.7010 C.3            1 <1>                0.0000
     22 N22         45.6010  91.2570  18.3100 N.am           1 <1>                0.0000
     23 C23         45.8900  90.3970  17.2700 C.2            1 <1>                0.0000
     24 O24         45.0830  89.8270  16.5450 O.2            1 <1>                0.0000
     25 C25         47.3430  90.3230  17.2100 C.ar           1 <1>                0.0000
     26 C26         48.1880  89.5930  16.3370 C.ar           1 <1>                0.0000
     27 C27         49.5920  89.7260  16.5130 C.ar           1 <1>                0.0000
     28 C28         50.1170  90.5640  17.5410 C.ar           1 <1>                0.0000
     29 C29         49.2440  91.2830  18.4060 C.ar           1 <1>                0.0000
     30 C30         47.8560  91.1300  18.2120 C.ar           1 <1>                0.0000
     31 C31         46.7460  91.7330  18.9220 C.2            1 <1>                0.0000
     32 O32         46.8080  92.5070  19.8730 O.2            1 <1>                0.0000
     33 C33         44.9910  89.0870  20.6050 C.2            1 <1>                0.0000
     34 O34         45.2540  88.2350  19.7880 O.co2          1 <1>                0.0000
     35 O35         45.8370  89.4620  21.5780 O.co2          1 <1>                0.0000
     36 H1          46.5330  77.9794  29.1345 H              1 <1>                0.0000
     37 H2          47.6134  78.1665  27.7117 H              1 <1>                0.0000
     38 H3          45.9666  77.4796  27.5047 H              1 <1>                0.0000
     39 H4          46.6195  80.3493  28.3753 H              1 <1>                0.0000
     40 H5          44.9727  79.6624  28.1683 H              1 <1>                0.0000
     41 H6          46.0867  80.6014  23.9328 H              1 <1>                0.0000
     42 H7          45.2777  82.7269  22.9365 H              1 <1>                0.0000
     43 H8          44.1954  84.1422  26.8578 H              1 <1>                0.0000
     44 H9          44.9931  82.0408  27.8563 H              1 <1>                0.0000
     45 H10         43.9000  84.1570  22.2139 H              1 <1>                0.0000
     46 H11         42.9811  86.2358  21.2488 H              1 <1>                0.0000
     47 H12         43.2768  88.1458  25.1188 H              1 <1>                0.0000
     48 H13         44.1956  86.0543  26.0700 H              1 <1>                0.0000
     49 H14         41.5677  89.3479  20.7630 H              1 <1>                0.0000
     50 H15         42.6752  87.9497  20.5501 H              1 <1>                0.0000
     51 H16         43.7403  90.6900  21.3468 H              1 <1>                0.0000
     52 H17         42.3044  90.8915  19.2933 H              1 <1>                0.0000
     53 H18         43.3622  89.6784  18.4956 H              1 <1>                0.0000
     54 H19         44.3040  92.3942  19.4887 H              1 <1>                0.0000
     55 H20         43.7366  92.0608  17.8173 H              1 <1>                0.0000
     56 H21         47.7777  88.9555  15.5622 H              1 <1>                0.0000
     57 H22         50.2692  89.1864  15.8609 H              1 <1>                0.0000
     58 H23         51.1901  90.6542  17.6648 H              1 <1>                0.0000
     59 H24         49.6333  91.9261  19.1870 H              1 <1>                0.0000
@<TRIPOS>BOND
    1    1    2 1     
    2    2    3 1     
    3    3    4 1     
    4    4    9 ar    
    5    4    5 ar    
    6    5    6 ar    
    7    6    7 ar    
    8    7    8 ar    
    9    7   10 1     
   10    8    9 ar    
   11   10   15 ar    
   12   10   11 ar    
   13   11   12 ar    
   14   12   13 ar    
   15   13   14 ar    
   16   13   16 1     
   17   14   15 ar    
   18   16   17 2     
   19   16   18 1     
   20   18   19 1     
   21   19   20 1     
   22   19   33 1     
   23   20   21 1     
   24   21   22 1     
   25   22   31 am    
   26   22   23 am    
   27   23   24 2     
   28   23   25 1     
   29   25   30 ar    
   30   25   26 ar    
   31   26   27 ar    
   32   27   28 ar    
   33   28   29 ar    
   34   29   30 ar    
   35   30   31 1     
   36   31   32 2     
   37   33   34 ar    
   38   33   35 ar    
   39    1   36 1     
   40    1   37 1     
   41    1   38 1     
   42    2   39 1     
   43    2   40 1     
   44    5   41 1     
   45    6   42 1     
   46    8   43 1     
   47    9   44 1     
   48   11   45 1     
   49   12   46 1     
   50   14   47 1     
   51   15   48 1     
   52   18   49 1     
   53   18   50 1     
   54   19   51 1     
   55   20   52 1     
   56   20   53 1     
   57   21   54 1     
   58   21   55 1     
   59   26   56 1     
   60   27   57 1     
   61   28   58 1     
   62   29   59 1     
@<TRIPOS>SUBSTRUCTURE
      1 ****           1
