# Supplementary material for: Three-Dimensional Biologically Relevant Spectrum (BRS-3D): Shape Similarity Profile Based on PDB Ligands as Molecular Descriptors
Source: Molecules. 2016 Nov 17;21(11):1554. doi: 10.3390/molecules21111554 (PMC6273508; doi:10.3390/molecules21111554)
Supplement: Supplementary file 2 [file molecules-21-01554-s002.zip › 66.mol2]

@<TRIPOS>MOLECULE
1jnr_FAD
    85    90     1
PROTEIN
NO_CHARGES
@<TRIPOS>ATOM
      1 O3P         31.7820   0.7200 133.2400 O.3            1 FAD643             8.4300
      2 PA          30.7940   2.0650 132.7620 P.3            1 FAD643            10.0800
      3 O1A         29.5960   2.0650 133.3550 O.co2          1 FAD643             8.9700
      4 O2A         30.9430   2.0670 131.3260 O.co2          1 FAD643             8.9300
      5 O5B         31.7360   3.3350 133.2820 O.3            1 FAD643            10.3200
      6 C5B         32.9970   3.7540 132.9730 C.3            1 FAD643             9.4200
      7 C4B         33.1540   5.2900 133.1690 C.3            1 FAD643             9.7000
      8 O4B         34.5100   5.5860 133.0210 O.3            1 FAD643             9.1700
      9 C1B         34.6090   6.7930 132.1960 C.3            1 FAD643             9.6300
     10 C2B         33.2690   6.4770 131.2230 C.3            1 FAD643             9.9400
     11 C3B         32.1160   5.9740 132.1280 C.3            1 FAD643             9.2200
     12 O3B         31.4260   7.0870 132.8010 O.3            1 FAD643            10.7100
     13 O2B         33.0900   7.8900 130.5990 O.3            1 FAD643             9.8300
     14 N9A         35.9260   6.9380 131.7480 N.pl3          1 FAD643            11.0300
     15 C8A         36.5980   6.1170 130.8560 C.2            1 FAD643            10.2500
     16 N7A         37.8330   6.4280 130.6490 N.2            1 FAD643             9.8500
     17 C5A         38.0400   7.5150 131.4000 C.ar           1 FAD643            10.5900
     18 C6A         39.1990   8.3910 131.6450 C.ar           1 FAD643            10.9800
     19 N6A         40.3260   8.0990 131.0150 N.pl3          1 FAD643            10.8200
     20 N1A         39.0520   9.5020 132.5520 N.ar           1 FAD643            11.2100
     21 C2A         37.8230   9.7730 133.2090 C.ar           1 FAD643            11.1000
     22 N3A         36.6490   9.0010 133.0440 N.ar           1 FAD643            10.2000
     23 C4A         36.8020   7.8800 132.1270 C.ar           1 FAD643            11.0900
     24 P           31.8080   0.1840 134.6140 P.3            1 FAD643             9.3700
     25 O5'         30.3980  -0.5120 134.7720 O.3            1 FAD643             9.5800
     26 C5'         30.1360  -1.6950 133.9490 C.3            1 FAD643             9.2100
     27 C4'         28.5160  -1.7370 133.6740 C.3            1 FAD643             9.6200
     28 C3'         28.2150  -2.9410 132.9230 C.3            1 FAD643             9.8400
     29 C2'         26.7170  -2.9620 132.2960 C.3            1 FAD643             8.4400
     30 C1'         26.5120  -4.2050 131.5120 C.3            1 FAD643             8.8800
     31 N10         25.4780  -4.2910 130.8390 N.pl3          1 FAD643             9.7000
     32 C9A         25.5170  -3.9890 129.3660 C.ar           1 FAD643             9.1200
     33 C5X         24.3460  -4.4990 128.4670 C.ar           1 FAD643             9.5300
     34 N5          23.2340  -5.2060 128.9740 N.2            1 FAD643            10.1500
     35 C4X         23.1040  -5.3650 130.3510 C.2            1 FAD643             9.6700
     36 C4          21.8000  -5.6170 130.9430 C.2            1 FAD643             9.8100
     37 N3          21.7410  -5.6570 132.3950 N.am           1 FAD643            10.5900
     38 C2          22.8760  -5.3940 133.2780 C.2            1 FAD643             9.8500
     39 N1          24.0410  -5.0430 132.7340 N.am           1 FAD643             9.6800
     40 C10         24.2440  -4.9300 131.3510 C.ar           1 FAD643             9.6200
     41 O2          22.7730  -5.4650 134.4590 O.2            1 FAD643             9.7600
     42 O4          20.7610  -5.7600 130.3190 O.2            1 FAD643            12.1000
     43 C6          24.2510  -4.1970 127.0570 C.ar           1 FAD643             9.8500
     44 C7          25.2220  -3.2780 126.4370 C.ar           1 FAD643            12.5200
     45 C7M         25.0740  -2.9310 124.9940 C.3            1 FAD643            11.8700
     46 C8          26.4140  -2.6550 127.3160 C.ar           1 FAD643            10.4200
     47 C8M         27.4440  -1.6850 126.8360 C.3            1 FAD643            12.1600
     48 C9          26.5040  -3.0680 128.6890 C.ar           1 FAD643            10.0200
     49 O2'         26.3400  -1.8450 131.6220 O.3            1 FAD643             9.1300
     50 O3'         28.4940  -4.1120 133.5550 O.3            1 FAD643             9.5900
     51 O4'         28.1820  -0.4420 133.1290 O.3            1 FAD643             9.2000
     52 O1P         31.7670   1.0380 135.7580 O.co2          1 FAD643             9.3600
     53 O2P         32.9120  -0.9690 134.6580 O.co2          1 FAD643             9.8500
     54 H1          33.2088   3.5046 131.9228 H              1 FAD643             0.0000
     55 H2          33.7154   3.2356 133.6251 H              1 FAD643             0.0000
     56 H3          32.8553   5.5770 134.1880 H              1 FAD643             0.0000
     57 H4          34.3940   7.6989 132.7817 H              1 FAD643             0.0000
     58 H5          33.4744   5.7255 130.4465 H              1 FAD643             0.0000
     59 H6          31.4065   5.2885 131.6416 H              1 FAD643             0.0000
     60 H7          30.7275   6.7435 133.3456 H              1 FAD643             0.0000
     61 H8          33.8482   8.0992 130.0662 H              1 FAD643             0.0000
     62 H9          36.1185   5.2711 130.3656 H              1 FAD643             0.0000
     63 H10         41.1616   8.6843 131.1565 H              1 FAD643             0.0000
     64 H11         40.3673   7.2865 130.3833 H              1 FAD643             0.0000
     65 H12         37.7816  10.6244 133.8787 H              1 FAD643             0.0000
     66 H13         30.4528  -2.6039 134.4815 H              1 FAD643             0.0000
     67 H14         30.6795  -1.6203 132.9956 H              1 FAD643             0.0000
     68 H15         27.9853  -1.8275 134.6332 H              1 FAD643             0.0000
     69 H16         28.8963  -2.9092 132.0600 H              1 FAD643             0.0000
     70 H17         26.0346  -3.0230 133.1565 H              1 FAD643             0.0000
     71 H18         26.5147  -5.0461 132.2209 H              1 FAD643             0.0000
     72 H19         27.3632  -4.3039 130.8224 H              1 FAD643             0.0000
     73 H20         20.8632  -5.8798 132.8191 H              1 FAD643             0.0000
     74 H21         24.8100  -4.8503 133.3435 H              1 FAD643             0.0000
     75 H22         23.4675  -4.6453 126.4569 H              1 FAD643             0.0000
     76 H23         24.2029  -3.4581 124.5776 H              1 FAD643             0.0000
     77 H24         25.9805  -3.2335 124.4493 H              1 FAD643             0.0000
     78 H25         24.9293  -1.8455 124.8909 H              1 FAD643             0.0000
     79 H26         28.1285  -1.4388 127.6611 H              1 FAD643             0.0000
     80 H27         26.9485  -0.7679 126.4847 H              1 FAD643             0.0000
     81 H28         28.0134  -2.1341 126.0089 H              1 FAD643             0.0000
     82 H29         27.3343  -2.6943 129.2773 H              1 FAD643             0.0000
     83 H30         26.4912  -1.0809 132.1658 H              1 FAD643             0.0000
     84 H31         29.3732  -4.0769 133.9130 H              1 FAD643             0.0000
     85 H32         28.4434   0.2360 133.7409 H              1 FAD643             0.0000
@<TRIPOS>BOND
    1    1    2 1     
    2    1   24 1     
    3    2    3 ar    
    4    2    4 ar    
    5    2    5 1     
    6    5    6 1     
    7    6    7 1     
    8    7    8 1     
    9    7   11 1     
   10    8    9 1     
   11    9   10 1     
   12    9   14 1     
   13   11   10 1     
   14   10   13 1     
   15   11   12 1     
   16   14   15 1     
   17   14   23 1     
   18   15   16 2     
   19   16   17 1     
   20   17   18 ar    
   21   23   17 ar    
   22   18   19 1     
   23   18   20 ar    
   24   20   21 ar    
   25   21   22 ar    
   26   23   22 ar    
   27   24   25 1     
   28   24   52 ar    
   29   24   53 ar    
   30   25   26 1     
   31   26   27 1     
   32   27   28 1     
   33   27   51 1     
   34   28   29 1     
   35   28   50 1     
   36   29   30 1     
   37   29   49 1     
   38   30   31 1     
   39   31   32 1     
   40   31   40 1     
   41   32   33 ar    
   42   32   48 ar    
   43   33   34 1     
   44   33   43 ar    
   45   34   35 2     
   46   35   36 1     
   47   35   40 1     
   48   36   37 1     
   49   36   42 2     
   50   37   38 1     
   51   38   39 1     
   52   38   41 2     
   53   39   40 1     
   54   43   44 ar    
   55   44   45 1     
   56   44   46 ar    
   57   46   47 1     
   58   46   48 ar    
   59    6   54 1     
   60    6   55 1     
   61    7   56 1     
   62    9   57 1     
   63   10   58 1     
   64   11   59 1     
   65   12   60 1     
   66   13   61 1     
   67   15   62 1     
   68   19   63 1     
   69   19   64 1     
   70   21   65 1     
   71   26   66 1     
   72   26   67 1     
   73   27   68 1     
   74   28   69 1     
   75   29   70 1     
   76   30   71 1     
   77   30   72 1     
   78   37   73 1     
   79   39   74 1     
   80   43   75 1     
   81   45   76 1     
   82   45   77 1     
   83   45   78 1     
   84   47   79 1     
   85   47   80 1     
   86   47   81 1     
   87   48   82 1     
   88   49   83 1     
   89   50   84 1     
   90   51   85 1     
@<TRIPOS>SUBSTRUCTURE
      1 FAD643        53
@<TRIPOS>SET
DONOR_HYDROGENS      STATIC     ATOMS    <user>   **** ""
9 60 61 63 64 73 74 83 84 85
ATOM$RED        STATIC     ATOMS    COLORGROUP SYSTEM
9 60 61 63 64 73 74 83 84 85
