# Supplementary material for: Three-Dimensional Biologically Relevant Spectrum (BRS-3D): Shape Similarity Profile Based on PDB Ligands as Molecular Descriptors
Source: Molecules. 2016 Nov 17;21(11):1554. doi: 10.3390/molecules21111554 (PMC6273508; doi:10.3390/molecules21111554)
Supplement: Supplementary file 2 [file molecules-21-01554-s002.zip › 67.mol2]

@<TRIPOS>MOLECULE
3cde_N3H
    58    61     1
SMALL
NO_CHARGES
@<TRIPOS>ATOM
      1 C1          47.7740  -8.7270  55.7090 C.3            1 <1>                0.0000
      2 C2          49.2420  -9.1640  55.7210 C.3            1 <1>                0.0000
      3 C3          49.6880  -9.4040  57.1710 C.3            1 <1>                0.0000
      4 C4          49.5340 -10.4180  54.8580 C.3            1 <1>                0.0000
      5 C5          51.0130 -10.7590  54.6410 C.3            1 <1>                0.0000
      6 N6          51.7380  -9.5980  54.1670 N.am           1 <1>                0.0000
      7 N7          52.5230  -8.9830  55.0950 N.2            1 <1>                0.0000
      8 C8          53.2010  -7.9230  54.7580 C.2            1 <1>                0.0000
      9 C9          54.0490  -7.3510  55.8130 C.2            1 <1>                0.0000
     10 C10         54.5340  -8.0110  56.9250 C.2            1 <1>                0.0000
     11 C11         55.3740  -7.1870  57.7270 C.2            1 <1>                0.0000
     12 C12         55.5130  -5.9200  57.1940 C.2            1 <1>                0.0000
     13 S13         54.6300  -5.7390  55.7320 S.3            1 <1>                0.0000
     14 C14         53.1540  -7.3280  53.3850 C.2            1 <1>                0.0000
     15 O15         53.6650  -6.0720  53.1430 O.3            1 <1>                0.0000
     16 C16         52.4950  -8.0380  52.4440 C.2            1 <1>                0.0000
     17 C17         52.5600  -7.7350  51.0080 C.2            1 <1>                0.0000
     18 N18         51.7900  -8.3240  50.1480 N.2            1 <1>                0.0000
     19 C19         52.1950  -8.5020  48.8130 C.ar           1 <1>                0.0000
     20 C20         51.6770  -9.6030  48.1010 C.ar           1 <1>                0.0000
     21 C21         52.0460  -9.8230  46.7700 C.ar           1 <1>                0.0000
     22 C22         52.9430  -8.9590  46.1270 C.ar           1 <1>                0.0000
     23 N23         53.3020  -9.2310  44.7640 N.pl3          1 <1>                0.0000
     24 S24         53.4180  -7.9350  43.6300 S.o2           1 <1>                0.0000
     25 C25         55.1800  -7.7520  43.4910 C.3            1 <1>                0.0000
     26 O26         52.8450  -6.7290  44.2150 O.2            1 <1>                0.0000
     27 O27         52.9490  -8.4040  42.3370 O.2            1 <1>                0.0000
     28 C28         53.4780  -7.8670  46.8260 C.ar           1 <1>                0.0000
     29 C29         53.0920  -7.6520  48.1620 C.ar           1 <1>                0.0000
     30 S30         53.7140  -6.2720  49.0720 S.o2           1 <1>                0.0000
     31 O31         55.1240  -6.1660  48.7870 O.2            1 <1>                0.0000
     32 O32         52.7910  -5.1780  48.8400 O.2            1 <1>                0.0000
     33 N33         53.5250  -6.7580  50.6770 N.pl3          1 <1>                0.0000
     34 C34         51.6550  -9.1940  52.8500 C.2            1 <1>                0.0000
     35 O35         51.0190  -9.8170  52.0010 O.2            1 <1>                0.0000
     36 H1          47.6516  -7.8357  56.3419 H              1 <1>                0.0000
     37 H2          47.1456  -9.5418  56.0978 H              1 <1>                0.0000
     38 H3          47.4705  -8.4896  54.6787 H              1 <1>                0.0000
     39 H4          49.8376  -8.3361  55.3089 H              1 <1>                0.0000
     40 H5          50.7421  -9.7181  57.1831 H              1 <1>                0.0000
     41 H6          49.0656 -10.1917  57.6205 H              1 <1>                0.0000
     42 H7          49.5758  -8.4741  57.7478 H              1 <1>                0.0000
     43 H8          49.0774 -10.2596  53.8699 H              1 <1>                0.0000
     44 H9          49.0587 -11.2808  55.3475 H              1 <1>                0.0000
     45 H10         51.0931 -11.5645  53.8962 H              1 <1>                0.0000
     46 H11         51.4503 -11.0949  55.5928 H              1 <1>                0.0000
     47 H12         54.2998  -9.0477  57.1624 H              1 <1>                0.0000
     48 H13         55.8497  -7.5160  58.6497 H              1 <1>                0.0000
     49 H14         56.1110  -5.1304  57.6467 H              1 <1>                0.0000
     50 H15         54.0889  -5.7459  53.9282 H              1 <1>                0.0000
     51 H16         50.9882 -10.2835  48.5883 H              1 <1>                0.0000
     52 H17         51.6348 -10.6689  46.2311 H              1 <1>                0.0000
     53 H18         53.4901 -10.1980  44.4632 H              1 <1>                0.0000
     54 H19         55.4098  -6.9415  42.7837 H              1 <1>                0.0000
     55 H20         55.6187  -8.6924  43.1261 H              1 <1>                0.0000
     56 H21         55.6023  -7.5087  44.4771 H              1 <1>                0.0000
     57 H22         54.1801  -7.1970  46.3431 H              1 <1>                0.0000
     58 H23         54.1125  -6.3428  51.4142 H              1 <1>                0.0000
@<TRIPOS>BOND
    1    1    2 1     
    2    2    3 1     
    3    2    4 1     
    4    4    5 1     
    5    5    6 1     
    6    6   34 am    
    7    6    7 1     
    8    7    8 2     
    9    8    9 1     
   10    8   14 1     
   11    9   13 1     
   12    9   10 2     
   13   10   11 1     
   14   11   12 2     
   15   12   13 1     
   16   14   15 1     
   17   14   16 2     
   18   16   17 1     
   19   16   34 1     
   20   17   33 1     
   21   17   18 2     
   22   18   19 1     
   23   19   29 ar    
   24   19   20 ar    
   25   20   21 ar    
   26   21   22 ar    
   27   22   23 1     
   28   22   28 ar    
   29   23   24 1     
   30   24   25 1     
   31   24   26 2     
   32   24   27 2     
   33   28   29 ar    
   34   29   30 1     
   35   30   31 2     
   36   30   32 2     
   37   30   33 1     
   38   34   35 2     
   39    1   36 1     
   40    1   37 1     
   41    1   38 1     
   42    2   39 1     
   43    3   40 1     
   44    3   41 1     
   45    3   42 1     
   46    4   43 1     
   47    4   44 1     
   48    5   45 1     
   49    5   46 1     
   50   10   47 1     
   51   11   48 1     
   52   12   49 1     
   53   15   50 1     
   54   20   51 1     
   55   21   52 1     
   56   23   53 1     
   57   25   54 1     
   58   25   55 1     
   59   25   56 1     
   60   28   57 1     
   61   33   58 1     
@<TRIPOS>SUBSTRUCTURE
      1 ****           1
@<TRIPOS>SET
DONOR_HYDROGENS      STATIC     ATOMS    <user>   **** ""
3 50 53 58
ATOM$RED        STATIC     ATOMS    COLORGROUP SYSTEM
3 50 53 58
