# Supplementary material for: Three-Dimensional Biologically Relevant Spectrum (BRS-3D): Shape Similarity Profile Based on PDB Ligands as Molecular Descriptors
Source: Molecules. 2016 Nov 17;21(11):1554. doi: 10.3390/molecules21111554 (PMC6273508; doi:10.3390/molecules21111554)
Supplement: Supplementary file 2 [file molecules-21-01554-s002.zip › 68.mol2]

@<TRIPOS>MOLECULE
1fjs_Z34
    63    66     1
SMALL
NO_CHARGES
@<TRIPOS>ATOM
      1 C1           9.6460   1.3530  19.1300 C.3            1 <1>                0.0000
      2 N2           8.7210   1.6960  18.1090 N.pl3          1 <1>                0.0000
      3 C3           8.8780   1.2220  16.7790 C.3            1 <1>                0.0000
      4 C4           7.6770   1.8230  16.0210 C.3            1 <1>                0.0000
      5 N5           7.0060   2.5470  17.0210 N.2            1 <1>                0.0000
      6 C6           7.6220   2.4620  18.2090 C.2            1 <1>                0.0000
      7 C7           7.0910   3.1210  19.3150 C.ar           1 <1>                0.0000
      8 C8           6.1770   2.4660  20.1900 C.ar           1 <1>                0.0000
      9 C9           5.6300   3.1400  21.2940 C.ar           1 <1>                0.0000
     10 C10          6.0020   4.4760  21.5340 C.ar           1 <1>                0.0000
     11 C11          6.9160   5.1320  20.6630 C.ar           1 <1>                0.0000
     12 O12          7.2120   6.3890  20.9760 O.3            1 <1>                0.0000
     13 C13          6.5520   7.3730  21.5290 C.ar           1 <1>                0.0000
     14 N14          6.9080   7.8760  22.6980 N.ar           1 <1>                0.0000
     15 C15          6.2790   8.8930  23.3080 C.ar           1 <1>                0.0000
     16 O16          6.7270   9.3140  24.4840 O.3            1 <1>                0.0000
     17 C17          7.9970   9.3070  24.8900 C.ar           1 <1>                0.0000
     18 C18          8.2880   8.5680  26.0390 C.ar           1 <1>                0.0000
     19 C19          9.6040   8.4850  26.5530 C.ar           1 <1>                0.0000
     20 C20         10.6400   9.1830  25.8600 C.ar           1 <1>                0.0000
     21 C21         10.3510   9.9210  24.7000 C.ar           1 <1>                0.0000
     22 C22          9.0240   9.9810  24.2100 C.ar           1 <1>                0.0000
     23 O23          8.7690  10.6520  23.1460 O.3            1 <1>                0.0000
     24 C24          9.8480   7.7430  27.7040 C.ar           1 <1>                0.0000
     25 N25         11.0680   7.5150  28.1710 N.pl3          1 <1>                0.0000
     26 N26          8.8450   7.1710  28.4040 N.pl3          1 <1>                0.0000
     27 C27          5.1670   9.4980  22.6840 C.ar           1 <1>                0.0000
     28 F28          4.5580  10.4970  23.2650 F              1 <1>                0.0000
     29 C29          4.7310   8.9980  21.4340 C.ar           1 <1>                0.0000
     30 N30          3.6490   9.5560  20.8000 N.4            1 <1>                0.0000
     31 C31          3.8580  10.5430  19.7630 C.3            1 <1>                0.0000
     32 C32          2.2900   9.1450  21.1650 C.3            1 <1>                0.0000
     33 C33          1.9080   9.2410  22.6240 C.2            1 <1>                0.0000
     34 O34          1.3480  10.2660  23.1250 O.co2          1 <1>                0.0000
     35 O35          2.1520   8.1850  23.4590 O.co2          1 <1>                0.0000
     36 C36          5.4490   7.9160  20.8570 C.ar           1 <1>                0.0000
     37 F37          5.1090   7.4180  19.7160 F              1 <1>                0.0000
     38 C38          7.4470   4.4460  19.5700 C.ar           1 <1>                0.0000
     39 H1          10.4332   0.7093  18.7104 H              1 <1>                0.0000
     40 H2           9.1221   0.8149  19.9338 H              1 <1>                0.0000
     41 H3          10.0994   2.2689  19.5368 H              1 <1>                0.0000
     42 H4           8.8475   0.1228  16.7501 H              1 <1>                0.0000
     43 H5           9.8271   1.5740  16.3485 H              1 <1>                0.0000
     44 H6           7.0346   1.0322  15.6063 H              1 <1>                0.0000
     45 H7           8.0124   2.4860  15.2099 H              1 <1>                0.0000
     46 H8           5.9005   1.4350  20.0013 H              1 <1>                0.0000
     47 H9           4.9305   2.6379  21.9526 H              1 <1>                0.0000
     48 H10          5.5909   5.0068  22.3851 H              1 <1>                0.0000
     49 H11          7.4868   8.0456  26.5492 H              1 <1>                0.0000
     50 H12         11.6573   9.1429  26.2322 H              1 <1>                0.0000
     51 H13         11.1446  10.4449  24.1797 H              1 <1>                0.0000
     52 H14          7.8412  10.5943  22.9500 H              1 <1>                0.0000
     53 H15         11.1956   6.9587  29.0284 H              1 <1>                0.0000
     54 H16         11.8880   7.8942  27.6763 H              1 <1>                0.0000
     55 H17          7.8682   7.3015  28.1044 H              1 <1>                0.0000
     56 H18          9.0567   6.6042  29.2376 H              1 <1>                0.0000
     57 H19          3.6154  10.2870  21.4932 H              1 <1>                0.0000
     58 H20          2.8851  10.8756  19.3720 H              1 <1>                0.0000
     59 H21          4.4483  10.0991  18.9479 H              1 <1>                0.0000
     60 H22          4.3993  11.4047  20.1806 H              1 <1>                0.0000
     61 H23          2.1684   8.0953  20.8595 H              1 <1>                0.0000
     62 H24          1.5898   9.7756  20.5975 H              1 <1>                0.0000
     63 H25          8.1450   4.9488  18.9105 H              1 <1>                0.0000
@<TRIPOS>BOND
    1    1    2 1     
    2    2    6 1     
    3    2    3 1     
    4    3    4 1     
    5    4    5 1     
    6    5    6 2     
    7    6    7 1     
    8    7   38 ar    
    9    7    8 ar    
   10    8    9 ar    
   11    9   10 ar    
   12   10   11 ar    
   13   11   12 1     
   14   11   38 ar    
   15   12   13 1     
   16   13   36 ar    
   17   13   14 ar    
   18   14   15 ar    
   19   15   16 1     
   20   15   27 ar    
   21   16   17 1     
   22   17   22 ar    
   23   17   18 ar    
   24   18   19 ar    
   25   19   20 ar    
   26   19   24 1     
   27   20   21 ar    
   28   21   22 ar    
   29   22   23 1     
   30   24   25 ar    
   31   24   26 ar    
   32   27   28 1     
   33   27   29 ar    
   34   29   30 1     
   35   29   36 ar    
   36   30   31 1     
   37   30   32 1     
   38   32   33 1     
   39   33   34 ar    
   40   33   35 ar    
   41   36   37 1     
   42    1   39 1     
   43    1   40 1     
   44    1   41 1     
   45    3   42 1     
   46    3   43 1     
   47    4   44 1     
   48    4   45 1     
   49    8   46 1     
   50    9   47 1     
   51   10   48 1     
   52   18   49 1     
   53   20   50 1     
   54   21   51 1     
   55   23   52 1     
   56   25   53 1     
   57   25   54 1     
   58   26   55 1     
   59   26   56 1     
   60   30   57 1     
   61   31   58 1     
   62   31   59 1     
   63   31   60 1     
   64   32   61 1     
   65   32   62 1     
   66   38   63 1     
@<TRIPOS>SUBSTRUCTURE
      1 ****           1
@<TRIPOS>SET
DONOR_HYDROGENS      STATIC     ATOMS    <user>   **** ""
6 52 53 54 55 56 57
ATOM$RED        STATIC     ATOMS    COLORGROUP SYSTEM
6 52 53 54 55 56 57
