# Supplementary material for: Three-Dimensional Biologically Relevant Spectrum (BRS-3D): Shape Similarity Profile Based on PDB Ligands as Molecular Descriptors
Source: Molecules. 2016 Nov 17;21(11):1554. doi: 10.3390/molecules21111554 (PMC6273508; doi:10.3390/molecules21111554)
Supplement: Supplementary file 2 [file molecules-21-01554-s002.zip › 69.mol2]

@<TRIPOS>MOLECULE
3ikd_J9Z
   42    44     1     0     1
BIOPOLYMER
NO_CHARGES
@<TRIPOS>ATOM
      1 O2         15.7760    0.7620    4.1400 O.co2     1 J9Z114     22.3200 
      2 P1         16.8030    0.7690    2.9920 P.3       1 J9Z114     22.3600 
      3 O3         16.4140    1.9940    2.0410 O.3       1 J9Z114     21.5000 
      4 C18        15.1720    1.9870    1.2820 C.3       1 J9Z114     21.7400 
      5 H18A       14.5530    1.1510    1.5560 H         1 J9Z114     15.0000 
      6 H18        15.3650    1.9630    0.2220 H         1 J9Z114     15.0000 
      7 C8         14.4830    3.3320    1.6680 C.3       1 J9Z114     23.2700 
      8 H8         14.3890    3.3170    2.7540 H         1 J9Z114     15.0000 
      9 C7         15.3710    4.5520    1.2880 C.3       1 J9Z114     20.0000 
     10 H7A        16.3750    4.3680    1.6420 H         1 J9Z114     15.0000 
     11 H7         15.4050    4.5710    0.2000 H         1 J9Z114     15.0000 
     12 C6         14.9350    5.8830    1.7800 C.ar      1 J9Z114     19.5800 
     13 C5         15.6210    6.4920    2.8280 C.ar      1 J9Z114     16.3600 
     14 H5         16.4110    5.9710    3.3410 H         1 J9Z114     15.0000 
     15 C4         15.2620    7.7730    3.2440 C.ar      1 J9Z114     18.0700 
     16 H4         15.8150    8.2490    4.0450 H         1 J9Z114     15.0000 
     17 C3         14.2170    8.4660    2.6260 C.ar      1 J9Z114     17.4200 
     18 H3         13.9430    9.4550    2.9510 H         1 J9Z114     15.0000 
     19 C2         13.5230    7.8540    1.5840 C.ar      1 J9Z114     17.5700 
     20 H2         12.7140    8.3790    1.1050 H         1 J9Z114     15.0000 
     21 C1         13.8830    6.5740    1.1670 C.ar      1 J9Z114     18.3500 
     22 H1         13.3350    6.1040    0.3700 H         1 J9Z114     15.0000 
     23 N1         13.1320    3.4690    1.0550 N.am      1 J9Z114     23.0700 
     24 HN1        12.8820    2.9860    0.2450 H         1 J9Z114     15.0000 
     25 C17        12.1560    4.0420    1.7630 C.2       1 J9Z114     23.7700 
     26 C16        10.8820    4.2230    1.2350 C.2       1 J9Z114     23.6300 
     27 C15        10.6040    3.5670    0.0110 C.ar      1 J9Z114     22.2000 
     28 H15        11.2540    2.8310   -0.4370 H         1 J9Z114     15.0000 
     29 C14         9.3310    3.9420   -0.4840 C.ar      1 J9Z114     21.5600 
     30 C13         8.6640    4.8710    0.3740 C.ar      1 J9Z114     22.5700 
     31 C12         7.3830    5.3290    0.0070 C.ar      1 J9Z114     22.7500 
     32 H12         6.8780    6.0090    0.6740 H         1 J9Z114     15.0000 
     33 C11         6.7530    4.9100   -1.1780 C.ar      1 J9Z114     21.0700 
     34 H11         5.7530    5.2530   -1.4170 H         1 J9Z114     15.0000 
     35 C10         7.4090    4.0020   -2.0000 C.ar      1 J9Z114     21.5400 
     36 H10         6.9180    3.6150   -2.8740 H         1 J9Z114     15.0000 
     37 C9          8.6960    3.5290   -1.6610 C.ar      1 J9Z114     22.2400 
     38 H9          9.1770    2.7810   -2.2660 H         1 J9Z114     15.0000 
     39 S3          9.6400    5.2200    1.7580 S.3       1 J9Z114     23.7400 
     40 O1         12.3770    4.3220    2.9500 O.2       1 J9Z114     23.5400 
     41 O5         16.7120   -0.5000    2.2800 O.co2     1 J9Z114     20.8200 
     42 O4         18.0900    1.2140    3.6150 O.co2     1 J9Z114     23.1700 
@<TRIPOS>BOND
     1    2    1 ar   
     2    2    3 1    
     3    2   41 ar   
     4    2   42 ar   
     5    3    4 1    
     6    4    5 1    
     7    4    6 1    
     8    4    7 1    
     9    7    8 1    
    10    7    9 1    
    11    7   23 1    
    12    9   10 1    
    13    9   11 1    
    14    9   12 1    
    15   12   13 ar   
    16   12   21 ar   
    17   13   14 1    
    18   13   15 ar   
    19   15   16 1    
    20   15   17 ar   
    21   17   18 1    
    22   17   19 ar   
    23   19   20 1    
    24   19   21 ar   
    25   21   22 1    
    26   23   24 1    
    27   23   25 am   
    28   25   26 1    
    29   25   40 2    
    30   26   27 ar   
    31   26   39 1    
    32   27   28 1    
    33   27   29 ar   
    34   29   30 ar   
    35   29   37 ar   
    36   30   31 ar   
    37   30   39 1    
    38   31   32 1    
    39   31   33 ar   
    40   33   34 1    
    41   33   35 ar   
    42   35   36 1    
    43   35   37 ar   
    44   37   38 1    
@<TRIPOS>SUBSTRUCTURE
     1 J9Z114     42 PERM              4 ****  ****    0 ROOT 
@<TRIPOS>SET
DONOR_HYDROGENS STATIC     ATOMS    <user>   **** ""
1 24
