# Supplementary material for: Three-Dimensional Biologically Relevant Spectrum (BRS-3D): Shape Similarity Profile Based on PDB Ligands as Molecular Descriptors
Source: Molecules. 2016 Nov 17;21(11):1554. doi: 10.3390/molecules21111554 (PMC6273508; doi:10.3390/molecules21111554)
Supplement: Supplementary file 2 [file molecules-21-01554-s002.zip › 70.mol2]

@<TRIPOS>MOLECULE
1ke5_LS1
    38    40     1
SMALL
NO_CHARGES
@<TRIPOS>ATOM
      1 C1          -8.9430  43.1360  35.0740 C.3            1 <1>                0.0000
      2 N2         -10.1440  43.5980  34.3930 N.pl3          1 <1>                0.0000
      3 S3         -10.4970  45.1020  33.8130 S.o2           1 <1>                0.0000
      4 O4          -9.4930  45.5150  32.8900 O.2            1 <1>                0.0000
      5 O5         -11.8370  44.9790  33.3220 O.2            1 <1>                0.0000
      6 C6         -10.4960  46.2570  35.1340 C.ar           1 <1>                0.0000
      7 C7          -9.2920  46.3320  35.9690 C.ar           1 <1>                0.0000
      8 C8          -9.1600  47.3970  36.9390 C.ar           1 <1>                0.0000
      9 C9         -10.2480  48.4250  37.0840 C.ar           1 <1>                0.0000
     10 N10        -10.2290  49.4510  37.9610 N.pl3          1 <1>                0.0000
     11 C11         -9.4920  49.4720  39.2340 C.2            1 <1>                0.0000
     12 C12         -9.3390  50.5690  39.9840 C.2            1 <1>                0.0000
     13 C13         -9.9690  51.9100  39.7440 C.2            1 <1>                0.0000
     14 O14        -10.7110  52.1550  38.7830 O.2            1 <1>                0.0000
     15 N15         -9.5330  52.7730  40.6960 N.am           1 <1>                0.0000
     16 C16         -8.6350  52.1420  41.5260 C.ar           1 <1>                0.0000
     17 C17         -7.8640  52.6690  42.6680 C.ar           1 <1>                0.0000
     18 C18         -6.9720  51.7510  43.4380 C.ar           1 <1>                0.0000
     19 C19         -6.8050  50.3380  43.0180 C.ar           1 <1>                0.0000
     20 C20         -7.5730  49.8180  41.8530 C.ar           1 <1>                0.0000
     21 C21         -8.4880  50.7530  41.1260 C.ar           1 <1>                0.0000
     22 C22        -11.4480  48.3620  36.2220 C.ar           1 <1>                0.0000
     23 C23        -11.5720  47.2770  35.2400 C.ar           1 <1>                0.0000
     24 H1          -9.0491  42.0694  35.3213 H              1 <1>                0.0000
     25 H2          -8.8004  43.7143  35.9988 H              1 <1>                0.0000
     26 H3          -8.0722  43.2751  34.4165 H              1 <1>                0.0000
     27 H4         -10.8757  42.8866  34.2538 H              1 <1>                0.0000
     28 H5          -8.5059  45.5936  35.8597 H              1 <1>                0.0000
     29 H6          -8.2751  47.4542  37.5626 H              1 <1>                0.0000
     30 H7         -10.7763  50.2892  37.7186 H              1 <1>                0.0000
     31 H8          -9.0461  48.5427  39.5854 H              1 <1>                0.0000
     32 H9          -9.8216  53.7266  40.7817 H              1 <1>                0.0000
     33 H10         -7.9441  53.7137  42.9460 H              1 <1>                0.0000
     34 H11         -6.4432  52.1197  44.3095 H              1 <1>                0.0000
     35 H12         -6.1266  49.6866  43.5570 H              1 <1>                0.0000
     36 H13         -7.4716  48.7856  41.5386 H              1 <1>                0.0000
     37 H14        -12.2281  49.1090  36.3140 H              1 <1>                0.0000
     38 H15        -12.4426  47.2204  34.5966 H              1 <1>                0.0000
@<TRIPOS>BOND
    1    1    2 1     
    2    2    3 1     
    3    3    4 2     
    4    3    5 2     
    5    3    6 1     
    6    6   23 ar    
    7    6    7 ar    
    8    7    8 ar    
    9    8    9 ar    
   10    9   10 1     
   11    9   22 ar    
   12   10   11 1     
   13   11   12 2     
   14   12   21 1     
   15   12   13 1     
   16   13   14 2     
   17   13   15 am    
   18   15   16 1     
   19   16   21 ar    
   20   16   17 ar    
   21   17   18 ar    
   22   18   19 ar    
   23   19   20 ar    
   24   20   21 ar    
   25   22   23 ar    
   26    1   24 1     
   27    1   25 1     
   28    1   26 1     
   29    2   27 1     
   30    7   28 1     
   31    8   29 1     
   32   10   30 1     
   33   11   31 1     
   34   15   32 1     
   35   17   33 1     
   36   18   34 1     
   37   19   35 1     
   38   20   36 1     
   39   22   37 1     
   40   23   38 1     
@<TRIPOS>SUBSTRUCTURE
      1 ****           1
@<TRIPOS>SET
DONOR_HYDROGENS      STATIC     ATOMS    <user>   **** ""
3 27 30 32
ATOM$RED        STATIC     ATOMS    COLORGROUP SYSTEM
3 27 30 32
