# Supplementary material for: Three-Dimensional Biologically Relevant Spectrum (BRS-3D): Shape Similarity Profile Based on PDB Ligands as Molecular Descriptors
Source: Molecules. 2016 Nov 17;21(11):1554. doi: 10.3390/molecules21111554 (PMC6273508; doi:10.3390/molecules21111554)
Supplement: Supplementary file 2 [file molecules-21-01554-s002.zip › 71.mol2]

@<TRIPOS>MOLECULE
1u65_CP0
    82    88     1
SMALL
NO_CHARGES
@<TRIPOS>ATOM
      1 C1         -19.4490 114.1850  44.5460 C.3            1 <1>                0.0000
      2 C2         -18.6660 112.9340  43.9550 C.3            1 <1>                0.0000
      3 C3         -18.1540 113.0190  42.4880 C.ar           1 <1>                0.0000
      4 C4         -16.8580 113.6310  42.1470 C.ar           1 <1>                0.0000
      5 C5         -15.7620 114.2810  42.9830 C.3            1 <1>                0.0000
      6 N1         -14.7920 114.6650  41.9130 N.am           1 <1>                0.0000
      7 C6         -13.4830 115.3720  42.1550 C.2            1 <1>                0.0000
      8 O1         -13.1470 115.6670  43.3350 O.2            1 <1>                0.0000
      9 C7         -12.7150 115.6460  40.8750 C.2            1 <1>                0.0000
     10 C8         -13.2220 115.2500  39.6060 C.2            1 <1>                0.0000
     11 C9         -14.5250 114.5560  39.4770 C.2            1 <1>                0.0000
     12 C10        -15.2680 114.2870  40.5960 C.2            1 <1>                0.0000
     13 C11        -16.5110 113.6550  40.7390 C.ar           1 <1>                0.0000
     14 N2         -17.1880 113.1980  39.6920 N.ar           1 <1>                0.0000
     15 C12        -18.4570 112.5880  39.9820 C.ar           1 <1>                0.0000
     16 C13        -19.1750 112.0970  38.7460 C.ar           1 <1>                0.0000
     17 C14        -20.4190 111.5130  39.0130 C.ar           1 <1>                0.0000
     18 C15        -21.0510 111.3550  40.4030 C.ar           1 <1>                0.0000
     19 O2         -22.3400 110.7420  40.4830 O.3            1 <1>                0.0000
     20 C16        -22.9990 109.9900  39.4260 C.2            1 <1>                0.0000
     21 O3         -22.3930 109.6920  38.4690 O.2            1 <1>                0.0000
     22 N3         -24.3080 109.6750  39.6580 N.am           1 <1>                0.0000
     23 C17        -24.2460 108.8320  40.8410 C.3            1 <1>                0.0000
     24 C18        -24.4430 107.3940  40.2980 C.3            1 <1>                0.0000
     25 C19        -25.7680 107.2530  39.5760 C.3            1 <1>                0.0000
     26 C20        -25.9180 108.3650  38.4450 C.3            1 <1>                0.0000
     27 C21        -25.7120 109.8060  39.1260 C.3            1 <1>                0.0000
     28 N4         -25.9180 105.8270  38.9850 N.4            1 <1>                0.0000
     29 C22        -26.2050 104.8090  40.0480 C.3            1 <1>                0.0000
     30 C23        -26.3350 103.3520  39.5280 C.3            1 <1>                0.0000
     31 C24        -27.0490 103.2300  38.0940 C.3            1 <1>                0.0000
     32 C25        -26.8590 104.4570  37.1480 C.3            1 <1>                0.0000
     33 C26        -27.0820 105.7300  37.9090 C.3            1 <1>                0.0000
     34 C27        -20.3510 111.8210  41.5400 C.ar           1 <1>                0.0000
     35 C28        -19.0140 112.4670  41.4010 C.ar           1 <1>                0.0000
     36 C29        -12.4080 115.5560  38.2690 C.3            1 <1>                0.0000
     37 O4         -12.0750 114.3160  37.6060 O.3            1 <1>                0.0000
     38 C30        -13.3480 116.1900  37.2330 C.3            1 <1>                0.0000
     39 C31        -13.8850 117.4950  37.5520 C.3            1 <1>                0.0000
     40 C32        -11.0060 116.2960  38.4640 C.2            1 <1>                0.0000
     41 O5         -10.2530 116.5940  37.5360 O.2            1 <1>                0.0000
     42 O6         -10.6340 116.6170  39.7580 O.3            1 <1>                0.0000
     43 C33        -11.3470 116.3710  41.0370 C.3            1 <1>                0.0000
     44 H1         -19.7444 113.9753  45.5846 H              1 <1>                0.0000
     45 H2         -20.3475 114.3747  43.9405 H              1 <1>                0.0000
     46 H3         -18.7969 115.0705  44.5219 H              1 <1>                0.0000
     47 H4         -19.3405 112.0672  44.0163 H              1 <1>                0.0000
     48 H5         -17.7899 112.7630  44.5978 H              1 <1>                0.0000
     49 H6         -15.3193 113.5695  43.6956 H              1 <1>                0.0000
     50 H7         -16.1349 115.1611  43.5274 H              1 <1>                0.0000
     51 H8         -14.8910 114.2605  38.4948 H              1 <1>                0.0000
     52 H9         -18.7652 112.1885  37.7466 H              1 <1>                0.0000
     53 H10        -20.9840 111.1407  38.1661 H              1 <1>                0.0000
     54 H11        -25.0463 109.0942  41.5486 H              1 <1>                0.0000
     55 H12        -23.2699 108.9301  41.3386 H              1 <1>                0.0000
     56 H13        -24.4171 106.6867  41.1400 H              1 <1>                0.0000
     57 H14        -23.6273 107.1608  39.5979 H              1 <1>                0.0000
     58 H15        -26.5742 107.4038  40.3090 H              1 <1>                0.0000
     59 H16        -26.9201 108.3057  37.9953 H              1 <1>                0.0000
     60 H17        -25.1568 108.2091  37.6664 H              1 <1>                0.0000
     61 H18        -25.7898 110.6169  38.3868 H              1 <1>                0.0000
     62 H19        -26.4365 109.9773  39.9358 H              1 <1>                0.0000
     63 H20        -25.0471 105.5889  38.5368 H              1 <1>                0.0000
     64 H21        -27.1498 105.0834  40.5400 H              1 <1>                0.0000
     65 H22        -25.3867 104.8396  40.7825 H              1 <1>                0.0000
     66 H23        -26.9235 102.7759  40.2572 H              1 <1>                0.0000
     67 H24        -25.3257 102.9217  39.4493 H              1 <1>                0.0000
     68 H25        -28.1276 103.0941  38.2618 H              1 <1>                0.0000
     69 H26        -26.6422 102.3431  37.5861 H              1 <1>                0.0000
     70 H27        -27.5821 104.3952  36.3214 H              1 <1>                0.0000
     71 H28        -25.8366 104.4494  36.7422 H              1 <1>                0.0000
     72 H29        -27.0407 106.5919  37.2268 H              1 <1>                0.0000
     73 H30        -28.0608 105.7057  38.4103 H              1 <1>                0.0000
     74 H31        -20.7913 111.7073  42.5240 H              1 <1>                0.0000
     75 H32        -12.8679 113.8151  37.4544 H              1 <1>                0.0000
     76 H33        -14.1978 115.5059  37.0920 H              1 <1>                0.0000
     77 H34        -12.7902 116.2813  36.2893 H              1 <1>                0.0000
     78 H35        -14.5378 117.8329  36.7336 H              1 <1>                0.0000
     79 H36        -13.0590 118.2099  37.6811 H              1 <1>                0.0000
     80 H37        -14.4666 117.4345  38.4837 H              1 <1>                0.0000
     81 H38        -10.7021 115.7519  41.6780 H              1 <1>                0.0000
     82 H39        -11.5260 117.3408  41.5243 H              1 <1>                0.0000
@<TRIPOS>BOND
    1    1    2 1     
    2    2    3 1     
    3    3   35 ar    
    4    3    4 ar    
    5    4   13 ar    
    6    4    5 1     
    7    5    6 1     
    8    6   12 1     
    9    6    7 am    
   10    7    8 2     
   11    7    9 1     
   12    9   43 1     
   13    9   10 2     
   14   10   11 1     
   15   10   36 1     
   16   11   12 2     
   17   12   13 1     
   18   13   14 ar    
   19   14   15 ar    
   20   15   35 ar    
   21   15   16 ar    
   22   16   17 ar    
   23   17   18 ar    
   24   18   19 1     
   25   18   34 ar    
   26   19   20 1     
   27   20   21 2     
   28   20   22 am    
   29   22   27 1     
   30   22   23 1     
   31   23   24 1     
   32   24   25 1     
   33   25   26 1     
   34   25   28 1     
   35   26   27 1     
   36   28   33 1     
   37   28   29 1     
   38   29   30 1     
   39   30   31 1     
   40   31   32 1     
   41   32   33 1     
   42   34   35 ar    
   43   36   37 1     
   44   36   38 1     
   45   36   40 1     
   46   38   39 1     
   47   40   41 2     
   48   40   42 1     
   49   42   43 1     
   50    1   44 1     
   51    1   45 1     
   52    1   46 1     
   53    2   47 1     
   54    2   48 1     
   55    5   49 1     
   56    5   50 1     
   57   11   51 1     
   58   16   52 1     
   59   17   53 1     
   60   23   54 1     
   61   23   55 1     
   62   24   56 1     
   63   24   57 1     
   64   25   58 1     
   65   26   59 1     
   66   26   60 1     
   67   27   61 1     
   68   27   62 1     
   69   28   63 1     
   70   29   64 1     
   71   29   65 1     
   72   30   66 1     
   73   30   67 1     
   74   31   68 1     
   75   31   69 1     
   76   32   70 1     
   77   32   71 1     
   78   33   72 1     
   79   33   73 1     
   80   34   74 1     
   81   37   75 1     
   82   38   76 1     
   83   38   77 1     
   84   39   78 1     
   85   39   79 1     
   86   39   80 1     
   87   43   81 1     
   88   43   82 1     
@<TRIPOS>SUBSTRUCTURE
      1 ****           1
@<TRIPOS>SET
DONOR_HYDROGENS      STATIC     ATOMS    <user>   **** ""
2 63 75
ATOM$RED        STATIC     ATOMS    COLORGROUP SYSTEM
2 63 75
