# Supplementary material for: Three-Dimensional Biologically Relevant Spectrum (BRS-3D): Shape Similarity Profile Based on PDB Ligands as Molecular Descriptors
Source: Molecules. 2016 Nov 17;21(11):1554. doi: 10.3390/molecules21111554 (PMC6273508; doi:10.3390/molecules21111554)
Supplement: Supplementary file 2 [file molecules-21-01554-s002.zip › 72.mol2]

@<TRIPOS>MOLECULE
1riw_OSC
    90    94     1
SMALL
NO_CHARGES
@<TRIPOS>ATOM
      1 N1          10.5890 -11.6870  24.8210 N.pl3          1 <1>                0.0000
      2 C2          11.2620 -10.6050  24.3040 C.cat          1 <1>                0.0000
      3 N3          10.9720  -9.4030  24.7190 N.pl3          1 <1>                0.0000
      4 N6          12.2350 -10.7910  23.3500 N.pl3          1 <1>                0.0000
      5 C7          12.6320 -12.0660  22.7220 C.3            1 <1>                0.0000
      6 C8          13.4000 -11.6670  21.4920 C.2            1 <1>                0.0000
      7 C9          13.6670 -10.3860  21.5090 C.2            1 <1>                0.0000
      8 C10         13.1040  -9.7600  22.7550 C.3            1 <1>                0.0000
      9 C11         14.4230  -9.6100  20.4410 C.3            1 <1>                0.0000
     10 C12         15.3240 -10.5270  19.5950 C.3            1 <1>                0.0000
     11 N13         16.5950 -10.7680  20.2880 N.am           1 <1>                0.0000
     12 C14         17.0690 -12.0270  20.4460 C.2            1 <1>                0.0000
     13 O15         16.4520 -12.9840  20.0210 O.2            1 <1>                0.0000
     14 C16         18.3810 -12.2470  21.1490 C.3            1 <1>                0.0000
     15 C17         19.5200 -12.3060  20.1090 C.3            1 <1>                0.0000
     16 C18         20.4930 -13.3190  20.7590 C.3            1 <1>                0.0000
     17 C19         21.4710 -13.8360  19.6810 C.3            1 <1>                0.0000
     18 C20         20.8400 -14.7580  18.5940 C.3            1 <1>                0.0000
     19 C21         20.0350 -15.9170  19.2430 C.3            1 <1>                0.0000
     20 C22         18.9240 -15.3080  20.1270 C.3            1 <1>                0.0000
     21 C23         19.4900 -14.3840  21.2580 C.3            1 <1>                0.0000
     22 N24         18.4050 -13.5480  21.8650 N.am           1 <1>                0.0000
     23 C25         17.5840 -13.9150  22.9060 C.2            1 <1>                0.0000
     24 O26         16.7260 -13.1460  23.3220 O.2            1 <1>                0.0000
     25 C27         17.7360 -15.2770  23.5560 C.3            1 <1>                0.0000
     26 C28         18.1880 -15.1470  25.0260 C.3            1 <1>                0.0000
     27 C29         19.6350 -14.6800  25.0880 C.ar           1 <1>                0.0000
     28 C30         19.9470 -13.4180  25.6400 C.ar           1 <1>                0.0000
     29 C31         21.2890 -12.9790  25.6940 C.ar           1 <1>                0.0000
     30 C32         22.3210 -13.8010  25.1950 C.ar           1 <1>                0.0000
     31 C33         22.0160 -15.0640  24.6430 C.ar           1 <1>                0.0000
     32 C34         20.6780 -15.5050  24.5880 C.ar           1 <1>                0.0000
     33 N35         16.4580 -15.9760  23.4660 N.am           1 <1>                0.0000
     34 C36         16.3590 -17.1460  22.7830 C.2            1 <1>                0.0000
     35 O37         17.3370 -17.6390  22.2380 O.2            1 <1>                0.0000
     36 C38         15.0270 -17.8340  22.6890 C.3            1 <1>                0.0000
     37 O39         13.9840 -16.8740  22.8990 O.3            1 <1>                0.0000
     38 C40         14.9200 -18.9580  23.7300 C.3            1 <1>                0.0000
     39 C41         13.7510 -19.8490  23.3690 C.ar           1 <1>                0.0000
     40 C42         12.4830 -19.5950  23.9250 C.ar           1 <1>                0.0000
     41 C43         11.3850 -20.4150  23.5930 C.ar           1 <1>                0.0000
     42 C44         11.5540 -21.4920  22.7020 C.ar           1 <1>                0.0000
     43 C45         12.8230 -21.7550  22.1410 C.ar           1 <1>                0.0000
     44 C46         13.9230 -20.9320  22.4740 C.ar           1 <1>                0.0000
     45 O47         20.9030 -16.7430  20.0270 O.3            1 <1>                0.0000
     46 H1           9.8604 -11.5470  25.5355 H              1 <1>                0.0000
     47 H2          10.8135 -12.6375  24.4938 H              1 <1>                0.0000
     48 H3          10.2428  -9.2668  25.4336 H              1 <1>                0.0000
     49 H4          11.4722  -8.5899  24.3321 H              1 <1>                0.0000
     50 H5          11.7447 -12.6565  22.4499 H              1 <1>                0.0000
     51 H6          13.2677 -12.6515  23.4025 H              1 <1>                0.0000
     52 H7          13.6936 -12.3503  20.6965 H              1 <1>                0.0000
     53 H8          13.9129  -9.4901  23.4498 H              1 <1>                0.0000
     54 H9          12.5204  -8.8617  22.5049 H              1 <1>                0.0000
     55 H10         15.0492  -8.8494  20.9303 H              1 <1>                0.0000
     56 H11         13.6965  -9.1163  19.7789 H              1 <1>                0.0000
     57 H12         15.5240 -10.0464  18.6260 H              1 <1>                0.0000
     58 H13         14.8126 -11.4868  19.4297 H              1 <1>                0.0000
     59 H14         17.1168  -9.9943  20.6475 H              1 <1>                0.0000
     60 H15         18.5544 -11.4252  21.8593 H              1 <1>                0.0000
     61 H16         19.9946 -11.3222  19.9790 H              1 <1>                0.0000
     62 H17         19.1556 -12.6687  19.1366 H              1 <1>                0.0000
     63 H18         21.0596 -12.8804  21.5936 H              1 <1>                0.0000
     64 H19         22.2658 -14.4032  20.1875 H              1 <1>                0.0000
     65 H20         21.9092 -12.9639  19.1737 H              1 <1>                0.0000
     66 H21         21.6425 -15.1819  17.9725 H              1 <1>                0.0000
     67 H22         20.1649 -14.1605  17.9638 H              1 <1>                0.0000
     68 H23         19.5761 -16.5295  18.4529 H              1 <1>                0.0000
     69 H24         18.3564 -16.1270  20.5929 H              1 <1>                0.0000
     70 H25         18.2533 -14.7133  19.4895 H              1 <1>                0.0000
     71 H26         19.9632 -15.0196  22.0209 H              1 <1>                0.0000
     72 H27         18.4973 -15.8510  23.0074 H              1 <1>                0.0000
     73 H28         18.0997 -16.1249  25.5218 H              1 <1>                0.0000
     74 H29         17.5472 -14.4158  25.5405 H              1 <1>                0.0000
     75 H30         19.1551 -12.7847  26.0232 H              1 <1>                0.0000
     76 H31         21.5255 -12.0102  26.1190 H              1 <1>                0.0000
     77 H32         23.3499 -13.4623  25.2355 H              1 <1>                0.0000
     78 H33         22.8106 -15.6948  24.2614 H              1 <1>                0.0000
     79 H34         20.4447 -16.4748  24.1636 H              1 <1>                0.0000
     80 H35         15.6492 -15.5908  23.9104 H              1 <1>                0.0000
     81 H36         14.9196 -18.2692  21.6845 H              1 <1>                0.0000
     82 H37         13.1398 -17.3057  22.8402 H              1 <1>                0.0000
     83 H38         14.7591 -18.5236  24.7277 H              1 <1>                0.0000
     84 H39         15.8478 -19.5488  23.7326 H              1 <1>                0.0000
     85 H40         12.3502 -18.7661  24.6108 H              1 <1>                0.0000
     86 H41         10.4104 -20.2161  24.0239 H              1 <1>                0.0000
     87 H42         10.7086 -22.1204  22.4462 H              1 <1>                0.0000
     88 H43         12.9532 -22.5857  21.4569 H              1 <1>                0.0000
     89 H44         14.8981 -21.1303  22.0440 H              1 <1>                0.0000
     90 H45         21.5797 -17.1095  19.4700 H              1 <1>                0.0000
@<TRIPOS>BOND
    1    1    2 ar    
    2    2    3 ar    
    3    2    4 ar    
    4    4    8 1     
    5    4    5 1     
    6    5    6 1     
    7    6    7 2     
    8    7    8 1     
    9    7    9 1     
   10    9   10 1     
   11   10   11 1     
   12   11   12 am    
   13   12   13 2     
   14   12   14 1     
   15   14   22 1     
   16   14   15 1     
   17   15   16 1     
   18   16   21 1     
   19   16   17 1     
   20   17   18 1     
   21   18   19 1     
   22   19   20 1     
   23   19   45 1     
   24   20   21 1     
   25   21   22 1     
   26   22   23 am    
   27   23   24 2     
   28   23   25 1     
   29   25   26 1     
   30   25   33 1     
   31   26   27 1     
   32   27   32 ar    
   33   27   28 ar    
   34   28   29 ar    
   35   29   30 ar    
   36   30   31 ar    
   37   31   32 ar    
   38   33   34 am    
   39   34   35 2     
   40   34   36 1     
   41   36   37 1     
   42   36   38 1     
   43   38   39 1     
   44   39   44 ar    
   45   39   40 ar    
   46   40   41 ar    
   47   41   42 ar    
   48   42   43 ar    
   49   43   44 ar    
   50    1   46 1     
   51    1   47 1     
   52    3   48 1     
   53    3   49 1     
   54    5   50 1     
   55    5   51 1     
   56    6   52 1     
   57    8   53 1     
   58    8   54 1     
   59    9   55 1     
   60    9   56 1     
   61   10   57 1     
   62   10   58 1     
   63   11   59 1     
   64   14   60 1     
   65   15   61 1     
   66   15   62 1     
   67   16   63 1     
   68   17   64 1     
   69   17   65 1     
   70   18   66 1     
   71   18   67 1     
   72   19   68 1     
   73   20   69 1     
   74   20   70 1     
   75   21   71 1     
   76   25   72 1     
   77   26   73 1     
   78   26   74 1     
   79   28   75 1     
   80   29   76 1     
   81   30   77 1     
   82   31   78 1     
   83   32   79 1     
   84   33   80 1     
   85   36   81 1     
   86   37   82 1     
   87   38   83 1     
   88   38   84 1     
   89   40   85 1     
   90   41   86 1     
   91   42   87 1     
   92   43   88 1     
   93   44   89 1     
   94   45   90 1     
@<TRIPOS>SUBSTRUCTURE
      1 ****           1
@<TRIPOS>SET
DONOR_HYDROGENS      STATIC     ATOMS    <user>   **** ""
8 46 47 48 49 59 80 82 90
ATOM$RED        STATIC     ATOMS    COLORGROUP SYSTEM
8 46 47 48 49 59 80 82 90
