# Supplementary material for: Three-Dimensional Biologically Relevant Spectrum (BRS-3D): Shape Similarity Profile Based on PDB Ligands as Molecular Descriptors
Source: Molecules. 2016 Nov 17;21(11):1554. doi: 10.3390/molecules21111554 (PMC6273508; doi:10.3390/molecules21111554)
Supplement: Supplementary file 2 [file molecules-21-01554-s002.zip › 73.mol2]

@<TRIPOS>MOLECULE
3q2h_QHF
   69    71     1     0     1
SMALL
NO_CHARGES
@<TRIPOS>ATOM
      1 C1         37.2690   25.9770   42.0070 C.3       1 <1>         0.0000 
      2 C2         36.6090   24.6430   42.2030 C.3       1 <1>         0.0000 
      3 C3         37.6920   23.6060   42.2990 C.3       1 <1>         0.0000 
      4 C4         37.2250   22.3260   41.6570 C.3       1 <1>         0.0000 
      5 C5         36.5320   22.6740   40.3510 C.3       1 <1>         0.0000 
      6 C6         38.4250   21.3900   41.4460 C.3       1 <1>         0.0000 
      7 S7         38.1760   19.7610   40.7040 S.o2      1 <1>         0.0000 
      8 O8         39.4880   19.1470   40.6540 O.2       1 <1>         0.0000 
      9 O9         37.4040   19.9790   39.4920 O.2       1 <1>         0.0000 
     10 N10        37.2360   18.9130   41.8820 N.pl3     1 <1>         0.0000 
     11 C11        36.0640   18.1180   41.4440 C.3       1 <1>         0.0000 
     12 C12        36.4800   16.6740   41.3160 C.3       1 <1>         0.0000 
     13 C13        36.9110   16.1660   42.6700 C.3       1 <1>         0.0000 
     14 C14        37.1960   14.6810   42.6060 C.3       1 <1>         0.0000 
     15 C15        35.9290   13.8920   42.8250 C.3       1 <1>         0.0000 
     16 C16        36.1500   12.4520   42.6510 C.2       1 <1>         0.0000 
     17 C17        36.3290   11.7080   41.4560 C.2       1 <1>         0.0000 
     18 C18        36.3550   12.1600   40.0510 C.3       1 <1>         0.0000 
     19 N19        36.4970   10.4080   41.6990 N.2       1 <1>         0.0000 
     20 O20        36.4290   10.3010   43.0800 O.3       1 <1>         0.0000 
     21 C21        36.2140   11.5120   43.6480 C.2       1 <1>         0.0000 
     22 C22        36.1130   11.5470   45.1370 C.3       1 <1>         0.0000 
     23 C23        38.1480   16.9270   43.0880 C.3       1 <1>         0.0000 
     24 C24        37.8640   18.4210   43.1420 C.3       1 <1>         0.0000 
     25 N25        36.2950   21.7070   42.5460 N.am      1 <1>         0.0000 
     26 O26        36.7830   21.3960   43.8270 O.3       1 <1>         0.0000 
     27 C27        35.0030   21.3850   42.2480 C.2       1 <1>         0.0000 
     28 O28        34.1990   20.8480   42.9900 O.2       1 <1>         0.0000 
     29 C29        35.8070   24.6610   43.4600 C.ar      1 <1>         0.0000 
     30 N30        36.5130   24.6930   44.6040 N.ar      1 <1>         0.0000 
     31 C31        35.8090   24.7020   45.7350 C.ar      1 <1>         0.0000 
     32 C32        34.4380   24.6830   45.7040 C.ar      1 <1>         0.0000 
     33 F33        33.7570   24.6950   46.8600 F         1 <1>         0.0000 
     34 C34        33.8030   24.6620   44.4830 C.ar      1 <1>         0.0000 
     35 N35        34.4700   24.6510   43.3280 N.ar      1 <1>         0.0000 
     36 H1         37.8598   25.9610   41.0793 H         1 <1>         0.0000 
     37 H2         37.9312   26.1873   42.8598 H         1 <1>         0.0000 
     38 H3         36.4997   26.7602   41.9382 H         1 <1>         0.0000 
     39 H4         35.9512   24.4199   41.3501 H         1 <1>         0.0000 
     40 H5         37.9277   23.4199   43.3572 H         1 <1>         0.0000 
     41 H6         38.5923   23.9680   41.7809 H         1 <1>         0.0000 
     42 H7         36.1822   21.7516   39.8644 H         1 <1>         0.0000 
     43 H8         37.2394   23.1930   39.6875 H         1 <1>         0.0000 
     44 H9         35.6725   23.3294   40.5552 H         1 <1>         0.0000 
     45 H10        38.8765   21.2234   42.4351 H         1 <1>         0.0000 
     46 H11        39.1381   21.9268   40.8031 H         1 <1>         0.0000 
     47 H12        35.7081   18.4883   40.4713 H         1 <1>         0.0000 
     48 H13        35.2580   18.2065   42.1873 H         1 <1>         0.0000 
     49 H14        37.3177   16.5927   40.6077 H         1 <1>         0.0000 
     50 H15        35.6317   16.0766   40.9508 H         1 <1>         0.0000 
     51 H16        36.1084   16.3448   43.4006 H         1 <1>         0.0000 
     52 H17        37.9259   14.4181   43.3858 H         1 <1>         0.0000 
     53 H18        37.6105   14.4338   41.6175 H         1 <1>         0.0000 
     54 H19        35.1711   14.2264   42.1013 H         1 <1>         0.0000 
     55 H20        35.5665   14.0761   43.8471 H         1 <1>         0.0000 
     56 H21        36.5170   11.2953   39.3906 H         1 <1>         0.0000 
     57 H22        37.1716   12.8841   39.9138 H         1 <1>         0.0000 
     58 H23        35.3959   12.6373   39.8015 H         1 <1>         0.0000 
     59 H24        36.2264   10.5283   45.5362 H         1 <1>         0.0000 
     60 H25        35.1310   11.9479   45.4286 H         1 <1>         0.0000 
     61 H26        36.9072   12.1905   45.5434 H         1 <1>         0.0000 
     62 H27        38.9518   16.7378   42.3614 H         1 <1>         0.0000 
     63 H28        38.4651   16.5830   44.0835 H         1 <1>         0.0000 
     64 H29        37.1828   18.6234   43.9816 H         1 <1>         0.0000 
     65 H30        38.8111   18.9576   43.3006 H         1 <1>         0.0000 
     66 H31        36.0930   20.9905   44.3389 H         1 <1>         0.0000 
     67 H32        34.6552   21.6328   41.2462 H         1 <1>         0.0000 
     68 H33        36.3244   24.7245   46.6884 H         1 <1>         0.0000 
     69 H34        32.7193   24.6541   44.4592 H         1 <1>         0.0000 
@<TRIPOS>BOND
     1    1    2 1    
     2    2    3 1    
     3    2   29 1    
     4    3    4 1    
     5    4    5 1    
     6    4    6 1    
     7    4   25 1    
     8    6    7 1    
     9    7    8 2    
    10    7    9 2    
    11    7   10 1    
    12   10   24 1    
    13   10   11 1    
    14   11   12 1    
    15   12   13 1    
    16   13   14 1    
    17   13   23 1    
    18   14   15 1    
    19   15   16 1    
    20   16   21 2    
    21   16   17 1    
    22   17   18 1    
    23   17   19 2    
    24   19   20 1    
    25   20   21 1    
    26   21   22 1    
    27   23   24 1    
    28   25   26 1    
    29   25   27 am   
    30   27   28 2    
    31   29   35 ar   
    32   29   30 ar   
    33   30   31 ar   
    34   31   32 ar   
    35   32   33 1    
    36   32   34 ar   
    37   34   35 ar   
    38    1   36 1    
    39    1   37 1    
    40    1   38 1    
    41    2   39 1    
    42    3   40 1    
    43    3   41 1    
    44    5   42 1    
    45    5   43 1    
    46    5   44 1    
    47    6   45 1    
    48    6   46 1    
    49   11   47 1    
    50   11   48 1    
    51   12   49 1    
    52   12   50 1    
    53   13   51 1    
    54   14   52 1    
    55   14   53 1    
    56   15   54 1    
    57   15   55 1    
    58   18   56 1    
    59   18   57 1    
    60   18   58 1    
    61   22   59 1    
    62   22   60 1    
    63   22   61 1    
    64   23   62 1    
    65   23   63 1    
    66   24   64 1    
    67   24   65 1    
    68   26   66 1    
    69   27   67 1    
    70   31   68 1    
    71   34   69 1    
@<TRIPOS>SUBSTRUCTURE
     1 ****        1 PERM              0 ****  ****    0 ROOT 
@<TRIPOS>SET
DONOR_HYDROGENS STATIC     ATOMS    <user>   **** ""
1 66
