# Supplementary material for: Three-Dimensional Biologically Relevant Spectrum (BRS-3D): Shape Similarity Profile Based on PDB Ligands as Molecular Descriptors
Source: Molecules. 2016 Nov 17;21(11):1554. doi: 10.3390/molecules21111554 (PMC6273508; doi:10.3390/molecules21111554)
Supplement: Supplementary file 2 [file molecules-21-01554-s002.zip › 74.mol2]

@<TRIPOS>MOLECULE
2huw_YVN
    64    65     1
SMALL
NO_CHARGES
@<TRIPOS>ATOM
      1 C1           7.5730  55.5170   6.9080 C.3            1 <1>                0.0000
      2 N1           8.6000  55.6590   7.7340 N.am           1 <1>                0.0000
      3 C2           9.6700  56.3640   7.3670 C.2            1 <1>                0.0000
      4 O1           9.6210  57.3720   6.6630 O.2            1 <1>                0.0000
      5 C3          11.0140  55.8130   7.8890 C.3            1 <1>                0.0000
      6 C4          12.2690  56.6010   7.5070 C.3            1 <1>                0.0000
      7 C5          11.7600  56.6480   8.9590 C.3            1 <1>                0.0000
      8 C6          11.1360  57.9990   9.3970 C.ar           1 <1>                0.0000
      9 C7           9.9710  58.0190  10.1910 C.ar           1 <1>                0.0000
     10 C8           9.4450  59.2470  10.6470 C.ar           1 <1>                0.0000
     11 C9          10.0850  60.4600  10.3110 C.ar           1 <1>                0.0000
     12 O2           9.6910  61.6470  10.8750 O.3            1 <1>                0.0000
     13 P1           8.2490  62.1720  10.3480 P.3            1 <1>                0.0000
     14 O3           7.0960  61.4720  10.9650 O.co2          1 <1>                0.0000
     15 O4           8.2350  63.7390  10.6730 O.co2          1 <1>                0.0000
     16 O5           8.2420  62.0480   8.7420 O.co2          1 <1>                0.0000
     17 C10         11.2440  60.4390   9.5100 C.ar           1 <1>                0.0000
     18 C11         11.7670  59.2150   9.0560 C.ar           1 <1>                0.0000
     19 C12         13.5300  55.7590   7.2630 C.2            1 <1>                0.0000
     20 O6          13.7200  54.6960   7.8600 O.2            1 <1>                0.0000
     21 N2          14.3950  56.3020   6.4010 N.am           1 <1>                0.0000
     22 C13         15.6610  55.6590   5.9810 C.3            1 <1>                0.0000
     23 C14         16.4190  56.5960   5.0170 C.3            1 <1>                0.0000
     24 C15         15.5390  56.9430   3.8140 C.3            1 <1>                0.0000
     25 C16         17.7310  55.9580   4.5270 C.3            1 <1>                0.0000
     26 C17         16.5550  55.2540   7.1720 C.2            1 <1>                0.0000
     27 O7          17.1560  54.1790   7.1480 O.2            1 <1>                0.0000
     28 N3          16.6360  56.1260   8.1830 N.am           1 <1>                0.0000
     29 C18         17.4730  55.8390   9.3740 C.3            1 <1>                0.0000
     30 C19         18.3380  57.0710   9.7400 C.3            1 <1>                0.0000
     31 C20         17.5000  58.2790  10.2040 C.2            1 <1>                0.0000
     32 N4          18.1290  59.1120  11.0290 N.am           1 <1>                0.0000
     33 O8          16.3350  58.4270   9.8380 O.2            1 <1>                0.0000
     34 C21         16.5980  55.4150  10.5710 C.2            1 <1>                0.0000
     35 N5          15.3740  54.9870  10.2580 N.am           1 <1>                0.0000
     36 O9          17.0320  55.4740  11.7240 O.2            1 <1>                0.0000
     37 H1           6.7957  54.9067   7.3910 H              1 <1>                0.0000
     38 H2           7.9097  55.0197   5.9864 H              1 <1>                0.0000
     39 H3           7.1613  56.5067   6.6612 H              1 <1>                0.0000
     40 H4           8.5718  55.2342   8.6389 H              1 <1>                0.0000
     41 H5          11.0102  54.7135   7.9212 H              1 <1>                0.0000
     42 H6          12.2273  57.4808   6.8481 H              1 <1>                0.0000
     43 H7          12.3005  56.1654   9.7866 H              1 <1>                0.0000
     44 H8           9.4782  57.0894  10.4518 H              1 <1>                0.0000
     45 H9           8.5484  59.2588  11.2561 H              1 <1>                0.0000
     46 H10         11.7337  61.3685   9.2431 H              1 <1>                0.0000
     47 H11         12.6595  59.2052   8.4409 H              1 <1>                0.0000
     48 H12         14.1736  57.1979   6.0159 H              1 <1>                0.0000
     49 H13         15.4043  54.7399   5.4339 H              1 <1>                0.0000
     50 H14         16.6623  57.5236   5.5558 H              1 <1>                0.0000
     51 H15         16.0912  57.6105   3.1362 H              1 <1>                0.0000
     52 H16         14.6253  57.4475   4.1614 H              1 <1>                0.0000
     53 H17         15.2680  56.0205   3.2797 H              1 <1>                0.0000
     54 H18         18.3630  55.7088   5.3921 H              1 <1>                0.0000
     55 H19         18.2632  56.6676   3.8764 H              1 <1>                0.0000
     56 H20         17.5046  55.0416   3.9623 H              1 <1>                0.0000
     57 H21         16.1248  56.9842   8.1354 H              1 <1>                0.0000
     58 H22         18.1468  55.0050   9.1282 H              1 <1>                0.0000
     59 H23         18.9190  57.3670   8.8541 H              1 <1>                0.0000
     60 H24         19.0248  56.7885  10.5514 H              1 <1>                0.0000
     61 H25         17.6570  59.9218  11.3776 H              1 <1>                0.0000
     62 H26         19.0738  58.9283  11.3005 H              1 <1>                0.0000
     63 H27         14.7468  54.6944  10.9798 H              1 <1>                0.0000
     64 H28         15.0836  54.9587   9.3015 H              1 <1>                0.0000
@<TRIPOS>BOND
    1    1    2 1     
    2    2    3 am    
    3    3    4 2     
    4    3    5 1     
    5    5    7 1     
    6    5    6 1     
    7    6    7 1     
    8    6   19 1     
    9    7    8 1     
   10    8   18 ar    
   11    8    9 ar    
   12    9   10 ar    
   13   10   11 ar    
   14   11   12 1     
   15   11   17 ar    
   16   12   13 1     
   17   13   14 ar    
   18   13   15 ar    
   19   13   16 ar    
   20   17   18 ar    
   21   19   20 2     
   22   19   21 am    
   23   21   22 1     
   24   22   23 1     
   25   22   26 1     
   26   23   24 1     
   27   23   25 1     
   28   26   27 2     
   29   26   28 am    
   30   28   29 1     
   31   29   30 1     
   32   29   34 1     
   33   30   31 1     
   34   31   32 am    
   35   31   33 2     
   36   34   35 am    
   37   34   36 2     
   38    1   37 1     
   39    1   38 1     
   40    1   39 1     
   41    2   40 1     
   42    5   41 1     
   43    6   42 1     
   44    7   43 1     
   45    9   44 1     
   46   10   45 1     
   47   17   46 1     
   48   18   47 1     
   49   21   48 1     
   50   22   49 1     
   51   23   50 1     
   52   24   51 1     
   53   24   52 1     
   54   24   53 1     
   55   25   54 1     
   56   25   55 1     
   57   25   56 1     
   58   28   57 1     
   59   29   58 1     
   60   30   59 1     
   61   30   60 1     
   62   32   61 1     
   63   32   62 1     
   64   35   63 1     
   65   35   64 1     
@<TRIPOS>SUBSTRUCTURE
      1 ****           1
@<TRIPOS>SET
DONOR_HYDROGENS      STATIC     ATOMS    <user>   **** ""
7 40 48 57 61 62 63 64
ATOM$RED        STATIC     ATOMS    COLORGROUP SYSTEM
7 40 48 57 61 62 63 64
