# Supplementary material for: Three-Dimensional Biologically Relevant Spectrum (BRS-3D): Shape Similarity Profile Based on PDB Ligands as Molecular Descriptors
Source: Molecules. 2016 Nov 17;21(11):1554. doi: 10.3390/molecules21111554 (PMC6273508; doi:10.3390/molecules21111554)
Supplement: Supplementary file 2 [file molecules-21-01554-s002.zip › 75.mol2]

@<TRIPOS>MOLECULE
1urw_I1P
   57    60     1     0     2
SMALL
NO_CHARGES
@<TRIPOS>ATOM
      1 C1          8.6270  -10.9290    1.9080 C.3       1 <1>         0.0000 
      2 N2          8.2740   -9.6630    2.6080 N.4       1 <1>         0.0000 
      3 C4          9.2700   -8.5860    2.2800 C.3       1 <1>         0.0000 
      4 C5          8.0420   -9.8120    4.0910 C.3       1 <1>         0.0000 
      5 C6          9.2920   -9.9200    5.0140 C.3       1 <1>         0.0000 
      6 C7          8.9500  -10.4070    6.4280 C.3       1 <1>         0.0000 
      7 N8          8.0120   -9.4770    7.0960 N.pl3     1 <1>         0.0000 
      8 S9          7.0600  -10.2820    8.3090 S.o2      1 <1>         0.0000 
      9 O10         6.5250  -11.6650    7.7570 O.2       1 <1>         0.0000 
     10 O11         5.8420   -9.3400    8.6930 O.2       1 <1>         0.0000 
     11 C12         8.0550  -10.5260    9.7140 C.ar      1 <1>         0.0000 
     12 C13         9.0610   -9.5840   10.0160 C.ar      1 <1>         0.0000 
     13 C14         9.8370   -9.7660   11.1720 C.ar      1 <1>         0.0000 
     14 C15         9.6150  -10.8910   12.0370 C.ar      1 <1>         0.0000 
     15 C16         8.6020  -11.8350   11.7020 C.ar      1 <1>         0.0000 
     16 C17         7.8170  -11.6560   10.5390 C.ar      1 <1>         0.0000 
     17 N18        10.3630  -11.1090   13.2540 N.pl3     1 <1>         0.0000 
     18 C19        11.4130  -10.4070   13.9510 C.ar      1 <1>         0.0000 
     19 N20        11.6090  -10.6050   15.2590 N.ar      1 <1>         0.0000 
     20 C21        12.5900   -9.9160   15.8700 C.ar      1 <1>         0.0000 
     21 C22        13.4070   -8.9970   15.1560 C.ar      1 <1>         0.0000 
     22 C23        13.1360   -8.8360   13.7480 C.ar      1 <1>         0.0000 
     23 N24        12.1280   -9.5630   13.1890 N.ar      1 <1>         0.0000 
     24 C25        13.9060   -7.9330   12.9490 C.ar      1 <1>         0.0000 
     25 C26        13.5960   -7.4850   11.5970 C.ar      1 <1>         0.0000 
     26 N27        14.5560   -6.5990   11.0750 N.ar      1 <1>         0.0000 
     27 C29        15.3940   -6.5600   12.1540 C.ar      1 <1>         0.0000 
     28 N30        15.1460   -7.3460   13.2810 N.pl3     1 <1>         0.0000 
     29 N31        15.9460   -7.2920   14.4550 N.ar      1 <1>         0.0000 
     30 C32        17.0620   -6.5740   14.4790 C.ar      1 <1>         0.0000 
     31 C33        17.4510   -5.8040   13.3890 C.ar      1 <1>         0.0000 
     32 C34        16.7050   -5.7110   12.2190 C.ar      1 <1>         0.0000 
     33 H1          8.7772  -10.7264    0.8373 H         1 <1>         0.0000 
     34 H2          7.8115  -11.6566    2.0326 H         1 <1>         0.0000 
     35 H3          9.5531  -11.3392    2.3369 H         1 <1>         0.0000 
     36 H4          7.3919   -9.3650    2.2219 H         1 <1>         0.0000 
     37 H5          8.9942   -7.6594    2.8048 H         1 <1>         0.0000 
     38 H6          9.2716   -8.4062    1.1948 H         1 <1>         0.0000 
     39 H7         10.2730   -8.9042    2.6005 H         1 <1>         0.0000 
     40 H8          7.4446  -10.7235    4.2398 H         1 <1>         0.0000 
     41 H9          7.4641   -8.9367    4.4224 H         1 <1>         0.0000 
     42 H10         9.7602   -8.9274    5.0884 H         1 <1>         0.0000 
     43 H11        10.0024  -10.6275    4.5614 H         1 <1>         0.0000 
     44 H12         9.8749  -10.4719    7.0198 H         1 <1>         0.0000 
     45 H13         8.4854  -11.4020    6.3634 H         1 <1>         0.0000 
     46 H14         7.9327   -8.4752    6.8701 H         1 <1>         0.0000 
     47 H15         9.2321   -8.7335    9.3661 H         1 <1>         0.0000 
     48 H16        10.6129   -9.0489   11.4145 H         1 <1>         0.0000 
     49 H17         8.4321  -12.6940   12.3410 H         1 <1>         0.0000 
     50 H18         7.0446  -12.3717   10.2815 H         1 <1>         0.0000 
     51 H19        10.0786  -11.9716   13.7398 H         1 <1>         0.0000 
     52 H20        12.7613  -10.0648   16.9300 H         1 <1>         0.0000 
     53 H21        14.1980   -8.4422   15.6475 H         1 <1>         0.0000 
     54 H22        12.7157   -7.8021   11.0497 H         1 <1>         0.0000 
     55 H23        17.6832   -6.5883   15.3673 H         1 <1>         0.0000 
     56 H24        18.3802   -5.2496   13.4541 H         1 <1>         0.0000 
     57 H25        17.0169   -5.0814   11.3936 H         1 <1>         0.0000 
@<TRIPOS>BOND
     1    1    2 1    
     2    2    3 1    
     3    2    4 1    
     4    4    5 1    
     5    5    6 1    
     6    6    7 1    
     7    7    8 1    
     8    8    9 2    
     9    8   10 2    
    10    8   11 1    
    11   11   16 ar   
    12   11   12 ar   
    13   12   13 ar   
    14   13   14 ar   
    15   14   15 ar   
    16   14   17 1    
    17   15   16 ar   
    18   17   18 1    
    19   18   23 ar   
    20   18   19 ar   
    21   19   20 ar   
    22   20   21 ar   
    23   21   22 ar   
    24   22   23 ar   
    25   22   24 1    
    26   24   28 ar   
    27   24   25 ar   
    28   25   26 ar   
    29   26   27 ar   
    30   27   32 ar   
    31   27   28 ar   
    32   28   29 ar   
    33   29   30 ar   
    34   30   31 ar   
    35   31   32 ar   
    36    1   33 1    
    37    1   34 1    
    38    1   35 1    
    39    2   36 1    
    40    3   37 1    
    41    3   38 1    
    42    3   39 1    
    43    4   40 1    
    44    4   41 1    
    45    5   42 1    
    46    5   43 1    
    47    6   44 1    
    48    6   45 1    
    49    7   46 1    
    50   12   47 1    
    51   13   48 1    
    52   15   49 1    
    53   16   50 1    
    54   17   51 1    
    55   20   52 1    
    56   21   53 1    
    57   25   54 1    
    58   30   55 1    
    59   31   56 1    
    60   32   57 1    
@<TRIPOS>SUBSTRUCTURE
     1 ****        1 PERM              0 ****  ****    0 ROOT 
@<TRIPOS>SET
DONOR_HYDROGENS STATIC     ATOMS    <user>   **** ""
3 36 46 51
ATOM$RED        STATIC     ATOMS    COLORGROUP SYSTEM 
3 36 46 51
