# Supplementary material for: Three-Dimensional Biologically Relevant Spectrum (BRS-3D): Shape Similarity Profile Based on PDB Ligands as Molecular Descriptors
Source: Molecules. 2016 Nov 17;21(11):1554. doi: 10.3390/molecules21111554 (PMC6273508; doi:10.3390/molecules21111554)
Supplement: Supplementary file 2 [file molecules-21-01554-s002.zip › 76.mol2]

@<TRIPOS>MOLECULE
1g7f_INZ
    69    70     1
SMALL
NO_CHARGES
@<TRIPOS>ATOM
      1 C1          13.2900  16.7550   4.4290 C.3            1 <1>                0.0000
      2 C2          11.7960  17.0300   4.5220 C.3            1 <1>                0.0000
      3 C3          11.5130  17.9500   5.7330 C.3            1 <1>                0.0000
      4 C4          11.3500  19.4360   5.2790 C.3            1 <1>                0.0000
      5 C5          10.9840  20.3800   6.4460 C.3            1 <1>                0.0000
      6 N6          10.0390  19.7240   7.3360 N.am           1 <1>                0.0000
      7 C7          10.0600  19.8290   8.6770 C.2            1 <1>                0.0000
      8 O8          10.8760  20.4850   9.3260 O.2            1 <1>                0.0000
      9 C9           9.2290  18.7380   9.4000 C.3            1 <1>                0.0000
     10 C10          9.9130  17.3420   9.2260 C.3            1 <1>                0.0000
     11 C11         11.1940  17.1850   9.9980 C.ar           1 <1>                0.0000
     12 C12         11.2680  17.4300  11.3780 C.ar           1 <1>                0.0000
     13 C13         12.4780  17.2570  12.0860 C.ar           1 <1>                0.0000
     14 C14         13.6200  16.8450  11.3700 C.ar           1 <1>                0.0000
     15 C15         13.5290  16.6220   9.9840 C.ar           1 <1>                0.0000
     16 C16         12.3420  16.7780   9.2870 C.ar           1 <1>                0.0000
     17 O17         14.8490  16.6270  11.9350 O.3            1 <1>                0.0000
     18 C18         15.1150  17.1000  13.2920 C.3            1 <1>                0.0000
     19 C19         16.6310  16.9120  13.4640 C.2            1 <1>                0.0000
     20 O20         17.2430  16.1470  12.7730 O.co2          1 <1>                0.0000
     21 O21         17.1120  17.6660  14.4430 O.co2          1 <1>                0.0000
     22 C22         14.4610  16.2480  14.3920 C.2            1 <1>                0.0000
     23 O23         14.3100  16.6620  15.5300 O.co2          1 <1>                0.0000
     24 O24         14.1010  15.0110  14.0240 O.co2          1 <1>                0.0000
     25 N25          7.9790  18.6660   8.6490 N.am           1 <1>                0.0000
     26 C26          6.9170  19.3130   9.1300 C.2            1 <1>                0.0000
     27 O27          7.0490  20.2070  10.0260 O.2            1 <1>                0.0000
     28 N28          5.7550  19.0040   8.5570 N.am           1 <1>                0.0000
     29 C29          4.5540  19.7560   8.9600 C.3            1 <1>                0.0000
     30 C30          4.4420  21.0060   8.0080 C.3            1 <1>                0.0000
     31 C31          4.1860  20.5930   6.5620 C.ar           1 <1>                0.0000
     32 C32          5.2330  20.1830   5.7240 C.ar           1 <1>                0.0000
     33 C33          4.9830  19.7950   4.3870 C.ar           1 <1>                0.0000
     34 C34          3.6800  19.8200   3.8940 C.ar           1 <1>                0.0000
     35 C35          2.6250  20.2300   4.7190 C.ar           1 <1>                0.0000
     36 C36          2.8770  20.6170   6.0510 C.ar           1 <1>                0.0000
     37 C37          3.3390  18.8360   8.8500 C.2            1 <1>                0.0000
     38 O38          2.2300  19.1760   9.1390 O.co2          1 <1>                0.0000
     39 O39          3.6810  17.5840   8.5010 O.co2          1 <1>                0.0000
     40 H1          13.4894  16.1008   3.5675 H              1 <1>                0.0000
     41 H2          13.6300  16.2609   5.3511 H              1 <1>                0.0000
     42 H3          13.8304  17.7045   4.3011 H              1 <1>                0.0000
     43 H4          11.2560  16.0802   4.6496 H              1 <1>                0.0000
     44 H5          11.4564  17.5239   3.5997 H              1 <1>                0.0000
     45 H6          12.3512  17.8801   6.4419 H              1 <1>                0.0000
     46 H7          10.5868  17.6207   6.2266 H              1 <1>                0.0000
     47 H8          10.5535  19.4873   4.5221 H              1 <1>                0.0000
     48 H9          12.2985  19.7748   4.8368 H              1 <1>                0.0000
     49 H10         10.5297  21.2976   6.0441 H              1 <1>                0.0000
     50 H11         11.8948  20.6370   7.0066 H              1 <1>                0.0000
     51 H12          9.3260  19.1570   6.9235 H              1 <1>                0.0000
     52 H13          9.0717  18.9812  10.4612 H              1 <1>                0.0000
     53 H14         10.1332  17.1960   8.1582 H              1 <1>                0.0000
     54 H15          9.2088  16.5677   9.5644 H              1 <1>                0.0000
     55 H16         10.3817  17.7575  11.9094 H              1 <1>                0.0000
     56 H17         12.5271  17.4367  13.1539 H              1 <1>                0.0000
     57 H18         14.4178  16.3178   9.4431 H              1 <1>                0.0000
     58 H19         12.2966  16.5916   8.2201 H              1 <1>                0.0000
     59 H20         14.8125  18.1522  13.3983 H              1 <1>                0.0000
     60 H21          7.9209  18.1456   7.7971 H              1 <1>                0.0000
     61 H22          5.6992  18.2794   7.8701 H              1 <1>                0.0000
     62 H23          4.6538  20.0976  10.0008 H              1 <1>                0.0000
     63 H24          5.3821  21.5752   8.0550 H              1 <1>                0.0000
     64 H25          3.6113  21.6410   8.3497 H              1 <1>                0.0000
     65 H26          6.2473  20.1632   6.1059 H              1 <1>                0.0000
     66 H27          5.8009  19.4798   3.7492 H              1 <1>                0.0000
     67 H28          3.4826  19.5218   2.8707 H              1 <1>                0.0000
     68 H29          1.6125  20.2498   4.3324 H              1 <1>                0.0000
     69 H30          2.0567  20.9348   6.6844 H              1 <1>                0.0000
@<TRIPOS>BOND
    1    1    2 1     
    2    2    3 1     
    3    3    4 1     
    4    4    5 1     
    5    5    6 1     
    6    6    7 am    
    7    7    8 2     
    8    7    9 1     
    9    9   10 1     
   10    9   25 1     
   11   10   11 1     
   12   11   16 ar    
   13   11   12 ar    
   14   12   13 ar    
   15   13   14 ar    
   16   14   15 ar    
   17   14   17 1     
   18   15   16 ar    
   19   17   18 1     
   20   18   19 1     
   21   18   22 1     
   22   19   20 ar    
   23   19   21 ar    
   24   22   23 ar    
   25   22   24 ar    
   26   25   26 am    
   27   26   27 2     
   28   26   28 am    
   29   28   29 1     
   30   29   30 1     
   31   29   37 1     
   32   30   31 1     
   33   31   36 ar    
   34   31   32 ar    
   35   32   33 ar    
   36   33   34 ar    
   37   34   35 ar    
   38   35   36 ar    
   39   37   38 ar    
   40   37   39 ar    
   41    1   40 1     
   42    1   41 1     
   43    1   42 1     
   44    2   43 1     
   45    2   44 1     
   46    3   45 1     
   47    3   46 1     
   48    4   47 1     
   49    4   48 1     
   50    5   49 1     
   51    5   50 1     
   52    6   51 1     
   53    9   52 1     
   54   10   53 1     
   55   10   54 1     
   56   12   55 1     
   57   13   56 1     
   58   15   57 1     
   59   16   58 1     
   60   18   59 1     
   61   25   60 1     
   62   28   61 1     
   63   29   62 1     
   64   30   63 1     
   65   30   64 1     
   66   32   65 1     
   67   33   66 1     
   68   34   67 1     
   69   35   68 1     
   70   36   69 1     
@<TRIPOS>SUBSTRUCTURE
      1 ****           1
@<TRIPOS>SET
DONOR_HYDROGENS      STATIC     ATOMS    <user>   **** ""
3 51 60 61
ATOM$RED        STATIC     ATOMS    COLORGROUP SYSTEM
3 51 60 61
