# Supplementary material for: Three-Dimensional Biologically Relevant Spectrum (BRS-3D): Shape Similarity Profile Based on PDB Ligands as Molecular Descriptors
Source: Molecules. 2016 Nov 17;21(11):1554. doi: 10.3390/molecules21111554 (PMC6273508; doi:10.3390/molecules21111554)
Supplement: Supplementary file 2 [file molecules-21-01554-s002.zip › 77.mol2]

@<TRIPOS>MOLECULE
2xs3_ALA_PHE_THR_SER
   76    76     6     0     1
PROTEIN
NO_CHARGES
@<TRIPOS>ATOM
      1 C          -3.0651    6.7193  -23.8852 C.2       6 CXL5        0.0000 
      2 CA         -8.6260   15.9290  -26.0040 C.3       1 TYR1       18.4800 
      3 C          -8.7220   14.4150  -25.9670 C.2       1 TYR1       19.5600 
      4 O          -9.7950   13.8530  -25.6990 O.2       1 TYR1       21.4100 
      5 CB         -8.0234   16.4560  -24.6958 C.3       1 TYR1       17.6300 
      6 CG         -8.7737   15.9900  -23.4500 C.ar      1 TYR1       18.5200 
      7 CD1        -9.9349   16.6150  -23.0394 C.ar      1 TYR1       20.8700 
      8 CD2        -8.3300   14.9131  -22.7229 C.ar      1 TYR1       19.5300 
      9 CE1       -10.6102   16.2081  -21.9226 C.ar      1 TYR1       23.0000 
     10 CE2        -8.9953   14.4821  -21.5971 C.ar      1 TYR1       21.8000 
     11 CZ        -10.1444   15.1281  -21.2054 C.ar      1 TYR1       23.3200 
     12 OH        -10.8077   14.7001  -20.0846 O.3       1 TYR1       26.7400 
     13 N          -7.6010   13.7670  -26.2670 N.am      2 VAL2       19.2700 
     14 CA         -7.4330   12.3350  -26.0750 C.3       2 VAL2       19.9200 
     15 C          -6.1910   12.0560  -25.1790 C.2       2 VAL2       19.6700 
     16 O          -5.1750   12.7410  -25.2330 O.2       2 VAL2       17.7200 
     17 CB         -7.3040   11.6390  -27.4330 C.3       2 VAL2       20.8500 
     18 CG1        -7.2260   10.1130  -27.2840 C.3       2 VAL2       19.6700 
     19 CG2        -8.4630   12.0720  -28.3400 C.3       2 VAL2       21.6700 
     20 N          -6.3060   11.0500  -24.3300 N.am      3 LEU3       21.1700 
     21 CA         -5.2070   10.6290  -23.4870 C.3       3 LEU3       20.9400 
     22 C          -4.7200    9.2990  -24.0360 C.2       3 LEU3       21.4200 
     23 O          -5.5230    8.4800  -24.4660 O.2       3 LEU3       21.8600 
     24 CB         -5.6700   10.4650  -22.0390 C.3       3 LEU3       21.7200 
     25 CG         -6.2150   11.6930  -21.3170 C.3       3 LEU3       21.5500 
     26 CD1        -6.3150   11.3410  -19.8340 C.3       3 LEU3       20.2400 
     27 CD2        -5.3330   12.9160  -21.5430 C.3       3 LEU3       19.4200 
     28 N          -3.4020    9.1110  -24.0030 N.am      4 GLN4       20.7300 
     29 CA         -2.7740    7.9770  -24.6510 C.3       4 GLN4       21.7500 
     30 HA         -7.9852   16.2402  -26.8421 H         1 TYR1        0.0000 
     31 HB2        -8.0409   17.5556  -24.7222 H         1 TYR1        0.0000 
     32 CB         -1.2490    8.1710  -24.7710 C.3       4 GLN4       20.9600 
     33 CG         -0.5510    7.1060  -25.6360 C.3       4 GLN4       21.1100 
     34 CD         -0.0780    5.8890  -24.8740 C.2       4 GLN4       20.8400 
     35 OE1         0.2020    5.9790  -23.6840 O.2       4 GLN4       19.9400 
     36 NE2         0.0130    4.7300  -25.5630 N.am      4 GLN4       17.2300 
     37 N          -9.9880   16.4424  -26.2098 N.4       5 AMN0        0.0000 
     38 O1         -3.3323    5.6806  -24.4872 O.co2     6 CXL5        0.0000 
     39 HN2       -10.5792   16.1343  -25.4377 H         5 AMN0        0.0000 
     40 HN1       -10.3501   16.0794  -27.0915 H         5 AMN0        0.0000 
     41 HN3        -9.9578   17.4615  -26.2394 H         5 AMN0        0.0000 
     42 O2         -3.0364    6.7275  -22.6555 O.co2     6 CXL5        0.0000 
     43 HB3        -6.9824   16.1075  -24.6264 H         1 TYR1        0.0000 
     44 HD1       -10.3199   17.4481  -23.6163 H         1 TYR1        0.0000 
     45 HD2        -7.4356   14.3904  -23.0424 H         1 TYR1        0.0000 
     46 HE1       -11.5048   16.7309  -21.6040 H         1 TYR1        0.0000 
     47 HE2        -8.6172   13.6423  -21.0254 H         1 TYR1        0.0000 
     48 HH        -11.5763   15.2409  -19.9457 H         1 TYR1        0.0000 
     49 H          -6.8357   14.2895  -26.6431 H         2 VAL2        0.0000 
     50 HA         -8.3245   11.9411  -25.5651 H         2 VAL2        0.0000 
     51 HB         -6.3657   11.9739  -27.8992 H         2 VAL2        0.0000 
     52 HG13       -6.3434    9.8479  -26.6834 H         2 VAL2        0.0000 
     53 HG12       -7.1446    9.6511  -28.2790 H         2 VAL2        0.0000 
     54 HG11       -8.1341    9.7466  -26.7828 H         2 VAL2        0.0000 
     55 HG23       -9.4182   11.7823  -27.8778 H         2 VAL2        0.0000 
     56 HG22       -8.3656   11.5806  -29.3193 H         2 VAL2        0.0000 
     57 HG21       -8.4362   13.1636  -28.4733 H         2 VAL2        0.0000 
     58 H          -7.1783   10.5650  -24.2680 H         3 LEU3        0.0000 
     59 HA         -4.3972   11.3724  -23.5269 H         3 LEU3        0.0000 
     60 HB3        -4.8088   10.1007  -21.4597 H         3 LEU3        0.0000 
     61 HB2        -6.4639    9.7036  -22.0339 H         3 LEU3        0.0000 
     62 HG         -7.2206   11.9186  -21.7015 H         3 LEU3        0.0000 
     63 HD13       -7.0015   10.4913  -19.7043 H         3 LEU3        0.0000 
     64 HD12       -6.6963   12.2089  -19.2760 H         3 LEU3        0.0000 
     65 HD11       -5.3193   11.0693  -19.4537 H         3 LEU3        0.0000 
     66 HD23       -4.3230   12.7163  -21.1556 H         3 LEU3        0.0000 
     67 HD22       -5.7633   13.7807  -21.0166 H         3 LEU3        0.0000 
     68 HD21       -5.2764   13.1333  -22.6198 H         3 LEU3        0.0000 
     69 H          -2.8292    9.7712  -23.5172 H         4 GLN4        0.0000 
     70 HA         -3.1936    7.8794  -25.6631 H         4 GLN4        0.0000 
     71 HB3        -0.8148    8.1358  -23.7609 H         4 GLN4        0.0000 
     72 HB2        -1.0595    9.1584  -25.2173 H         4 GLN4        0.0000 
     73 HG3         0.3226    7.5717  -26.1155 H         4 GLN4        0.0000 
     74 HG2        -1.2594    6.7732  -26.4089 H         4 GLN4        0.0000 
     75 HE21       -0.2278    4.7049  -26.5333 H         4 GLN4        0.0000 
     76 HE22        0.3211    3.8975  -25.1026 H         4 GLN4        0.0000 
@<TRIPOS>BOND
     1    2   37 1    
     2    2    5 1    
     3    2    3 1    
     4    3    4 2    
     5    5    6 1    
     6    6    7 ar   
     7    6    8 ar   
     8    8   10 ar   
     9   10   11 ar   
    10   11   12 1    
    11   11    9 ar   
    12    9    7 ar   
    13   14   13 1    
    14   14   17 1    
    15   14   15 1    
    16   15   16 2    
    17   17   19 1    
    18   17   18 1    
    19    3   13 am   
    20   21   20 1    
    21   21   24 1    
    22   21   22 1    
    23   22   23 2    
    24   24   25 1    
    25   25   26 1    
    26   25   27 1    
    27   15   20 am   
    28   29   28 1    
    29   29   32 1    
    30   29    1 1    
    31    2   30 1    
    32   32   33 1    
    33   33   34 1    
    34   34   36 am   
    35   34   35 2    
    36   22   28 am   
    37    1   38 ar   
    38   37   39 1    
    39   37   40 1    
    40   37   41 1    
    41    1   42 ar   
    42    5   31 1    
    43    5   43 1    
    44    7   44 1    
    45    8   45 1    
    46    9   46 1    
    47   10   47 1    
    48   12   48 1    
    49   13   49 1    
    50   14   50 1    
    51   17   51 1    
    52   18   52 1    
    53   18   53 1    
    54   18   54 1    
    55   19   55 1    
    56   19   56 1    
    57   19   57 1    
    58   20   58 1    
    59   21   59 1    
    60   24   60 1    
    61   24   61 1    
    62   25   62 1    
    63   26   63 1    
    64   26   64 1    
    65   26   65 1    
    66   27   66 1    
    67   27   67 1    
    68   27   68 1    
    69   28   69 1    
    70   29   70 1    
    71   32   71 1    
    72   32   72 1    
    73   33   73 1    
    74   33   74 1    
    75   36   75 1    
    76   36   76 1    
@<TRIPOS>SUBSTRUCTURE
     1 TYR1        2 PERM              1 ****  ****    2 ROOT 
     2 VAL2       14 PERM              1 ****  ****    2  
     3 LEU3       21 PERM              1 ****  ****    2  
     4 GLN4       29 PERM              1 ****  ****    2  
     5 AMN0       37 PERM              1 ****  ****    1  
     6 CXL5        1 PERM              1 ****  ****    1  
@<TRIPOS>SET
DONOR_HYDROGENS STATIC     ATOMS    <user>   **** ""
9 48 49 58 69 75 76 39 40 41
