# Supplementary material for: Three-Dimensional Biologically Relevant Spectrum (BRS-3D): Shape Similarity Profile Based on PDB Ligands as Molecular Descriptors
Source: Molecules. 2016 Nov 17;21(11):1554. doi: 10.3390/molecules21111554 (PMC6273508; doi:10.3390/molecules21111554)
Supplement: Supplementary file 2 [file molecules-21-01554-s002.zip › 78.mol2]

@<TRIPOS>MOLECULE
1v3x_D76
   60    64     1     0     2
SMALL
NO_CHARGES
@<TRIPOS>ATOM
      1 C1          9.7770    0.3270   16.8850 C.3       1 <1>         0.0000 
      2 N2          8.8880    1.4080   17.3350 N.4       1 <1>         0.0000 
      3 C4          9.5380    2.7670   17.3910 C.3       1 <1>         0.0000 
      4 C5          8.5460    3.9030   17.7650 C.3       1 <1>         0.0000 
      5 C6          7.5950    3.5130   18.8950 C.2       1 <1>         0.0000 
      6 N7          6.8460    4.3850   19.6390 N.2       1 <1>         0.0000 
      7 C8          6.1340    3.6760   20.5460 C.2       1 <1>         0.0000 
      8 S9          6.3410    1.9780   20.5220 S.3       1 <1>         0.0000 
      9 C10         7.4390    2.1940   19.2350 C.2       1 <1>         0.0000 
     10 C11         8.1500    1.0110   18.5780 C.3       1 <1>         0.0000 
     11 C12         5.1500    4.2030   21.5870 C.2       1 <1>         0.0000 
     12 O13         4.6270    3.3610   22.3410 O.2       1 <1>         0.0000 
     13 N14         4.8500    5.5250   21.6730 N.am      1 <1>         0.0000 
     14 C15         4.0740    6.0250   22.8560 C.3       1 <1>         0.0000 
     15 C16         5.0210    6.8520   23.7360 C.3       1 <1>         0.0000 
     16 N17         5.6690    7.8790   22.8930 N.pl3     1 <1>         0.0000 
     17 C18         6.4650    7.4040   21.7340 C.3       1 <1>         0.0000 
     18 C19         5.5400    6.5710   20.8060 C.3       1 <1>         0.0000 
     19 C20         4.5900    7.5120   19.9910 C.2       1 <1>         0.0000 
     20 O21         4.9300    8.6030   19.5210 O.2       1 <1>         0.0000 
     21 N22         3.3390    7.1600   19.7830 N.am      1 <1>         0.0000 
     22 S23         6.1310    9.3630   23.5960 S.o2      1 <1>         0.0000 
     23 O24         5.3340    9.6380   24.9390 O.2       1 <1>         0.0000 
     24 O25         6.0510   10.4380   22.4280 O.2       1 <1>         0.0000 
     25 C26         7.8130    9.0440   24.0090 C.ar      1 <1>         0.0000 
     26 C27         8.8150    9.4950   23.1520 C.ar      1 <1>         0.0000 
     27 C28        10.1500    9.2170   23.4840 C.ar      1 <1>         0.0000 
     28 C29        10.4690    8.4910   24.6490 C.ar      1 <1>         0.0000 
     29 C30        11.7970    8.2070   24.9810 C.ar      1 <1>         0.0000 
     30 C31        12.1070    7.4830   26.1370 C.ar      1 <1>         0.0000 
     31 C32        11.0830    7.0300   26.9910 C.ar      1 <1>         0.0000 
     32 C33         9.7420    7.2870   26.6790 C.ar      1 <1>         0.0000 
     33 C34         9.4070    7.9940   25.5200 C.ar      1 <1>         0.0000 
     34 C35         8.0820    8.2960   25.1740 C.ar      1 <1>         0.0000 
     35 Cl36       13.8160    7.1700   26.4730 Cl        1 <1>         0.0000 
     36 H1          9.2228   -0.6231   16.8746 H         1 <1>         0.0000 
     37 H2         10.6319    0.2452   17.5723 H         1 <1>         0.0000 
     38 H3         10.1414    0.5499   15.8714 H         1 <1>         0.0000 
     39 H4          8.1824    1.4911   16.6200 H         1 <1>         0.0000 
     40 H5          9.9690    2.9898   16.4038 H         1 <1>         0.0000 
     41 H6         10.3397    2.7407   18.1437 H         1 <1>         0.0000 
     42 H7          7.9497    4.1553   16.8757 H         1 <1>         0.0000 
     43 H8          9.1240    4.7839   18.0810 H         1 <1>         0.0000 
     44 H9          8.8682    0.5875   19.2955 H         1 <1>         0.0000 
     45 H10         7.4007    0.2494   18.3162 H         1 <1>         0.0000 
     46 H11         3.6808    5.1733   23.4304 H         1 <1>         0.0000 
     47 H12         3.2387    6.6540   22.5145 H         1 <1>         0.0000 
     48 H13         5.7867    6.1958   24.1755 H         1 <1>         0.0000 
     49 H14         4.4497    7.3388   24.5402 H         1 <1>         0.0000 
     50 H15         7.2968    6.7771   22.0876 H         1 <1>         0.0000 
     51 H16         6.8653    8.2664   21.1809 H         1 <1>         0.0000 
     52 H17         6.1651    6.0364   20.0757 H         1 <1>         0.0000 
     53 H18         2.7308    7.7595   19.2628 H         1 <1>         0.0000 
     54 H19         2.9967    6.2930   20.1452 H         1 <1>         0.0000 
     55 H20         8.5695   10.0466   22.2517 H         1 <1>         0.0000 
     56 H21        10.9461    9.5652   22.8359 H         1 <1>         0.0000 
     57 H22        12.5961    8.5520   24.3348 H         1 <1>         0.0000 
     58 H23        11.3332    6.4812   27.8917 H         1 <1>         0.0000 
     59 H24         8.9585    6.9354   27.3405 H         1 <1>         0.0000 
     60 H25         7.2660    7.9551   25.8009 H         1 <1>         0.0000 
@<TRIPOS>BOND
     1    1    2 1    
     2    2   10 1    
     3    2    3 1    
     4    3    4 1    
     5    4    5 1    
     6    5    9 2    
     7    5    6 1    
     8    6    7 2    
     9    7    8 1    
    10    7   11 1    
    11    8    9 1    
    12    9   10 1    
    13   11   12 2    
    14   11   13 am   
    15   13   18 1    
    16   13   14 1    
    17   14   15 1    
    18   15   16 1    
    19   16   17 1    
    20   16   22 1    
    21   17   18 1    
    22   18   19 1    
    23   19   20 2    
    24   19   21 am   
    25   22   23 2    
    26   22   24 2    
    27   22   25 1    
    28   25   34 ar   
    29   25   26 ar   
    30   26   27 ar   
    31   27   28 ar   
    32   28   33 ar   
    33   28   29 ar   
    34   29   30 ar   
    35   30   31 ar   
    36   30   35 1    
    37   31   32 ar   
    38   32   33 ar   
    39   33   34 ar   
    40    1   36 1    
    41    1   37 1    
    42    1   38 1    
    43    2   39 1    
    44    3   40 1    
    45    3   41 1    
    46    4   42 1    
    47    4   43 1    
    48   10   44 1    
    49   10   45 1    
    50   14   46 1    
    51   14   47 1    
    52   15   48 1    
    53   15   49 1    
    54   17   50 1    
    55   17   51 1    
    56   18   52 1    
    57   21   53 1    
    58   21   54 1    
    59   26   55 1    
    60   27   56 1    
    61   29   57 1    
    62   31   58 1    
    63   32   59 1    
    64   34   60 1    
@<TRIPOS>SUBSTRUCTURE
     1 ****        1 PERM              0 ****  ****    0 ROOT 
@<TRIPOS>SET
DONOR_HYDROGENS STATIC     ATOMS    <user>   **** ""
3 39 53 54
ATOM$RED        STATIC     ATOMS    COLORGROUP SYSTEM 
3 39 53 54
