# Supplementary material for: Three-Dimensional Biologically Relevant Spectrum (BRS-3D): Shape Similarity Profile Based on PDB Ligands as Molecular Descriptors
Source: Molecules. 2016 Nov 17;21(11):1554. doi: 10.3390/molecules21111554 (PMC6273508; doi:10.3390/molecules21111554)
Supplement: Supplementary file 2 [file molecules-21-01554-s002.zip › 79.mol2]

@<TRIPOS>MOLECULE
1vbs_ALA_DAL_PRO_PHE_NIT
    71    73     5
PROTEIN
NO_CHARGES
@<TRIPOS>ATOM
      1 N           17.4931  27.5497  11.3269 N.4            1 ALA1              28.8300
      2 CA          16.3090  26.6970  11.5050 C.3            1 ALA1              29.0800
      3 C           15.9930  26.7930  12.9950 C.2            1 ALA1              28.6800
      4 O           16.6360  27.5800  13.6920 O.2            1 ALA1              31.1900
      5 CB          16.6470  25.2660  11.1030 C.3            1 ALA1              25.5000
      6 H1          17.7704  27.5414  10.3578 H              1 ALA1               0.0000
      7 H2          18.2481  27.1993  11.8954 H              1 ALA1               0.0000
      8 H3          17.2727  28.4931  11.6052 H              1 ALA1               0.0000
      9 N           15.0160  26.0320  13.4840 N.am           2 DAL2              25.3500
     10 CA          14.6730  26.0740  14.9070 C.3            2 DAL2              24.7800
     11 C           13.7030  27.2080  15.2620 C.2            2 DAL2              22.8900
     12 O           12.6990  27.3670  14.5880 O.2            2 DAL2              29.6200
     13 H4          15.4637  27.0621  10.9032 H              1 ALA1               0.0000
     14 CB          14.0910  24.7460  15.3320 C.3            2 DAL2              21.5200
     15 N           14.0930  28.1260  16.1820 N.am           3 PRO3              23.6400
     16 CA          15.3600  28.2300  16.9180 C.3            3 PRO3              19.7600
     17 C           15.6280  27.1410  17.9430 C.2            3 PRO3              21.8100
     18 O           14.7040  26.5400  18.4850 O.2            3 PRO3              27.7700
     19 CB          15.2480  29.5910  17.6130 C.3            3 PRO3              20.3400
     20 CG          14.0860  30.2800  16.9470 C.3            3 PRO3              18.2100
     21 CD          13.1600  29.1650  16.6580 C.3            3 PRO3              16.6500
     22 N           16.9110  26.8890  18.1820 N.am           4 PHE4              27.7000
     23 CA          17.3860  25.9060  19.1540 C.3            4 PHE4              31.2400
     24 C           18.0510  26.7200  20.2560 C.2            4 PHE4              34.2200
     25 O           17.9720  27.9560  20.2620 O.2            4 PHE4              36.3300
     26 CB          18.4550  25.0000  18.5360 C.3            4 PHE4              28.4600
     27 CG          18.0650  24.4190  17.2400 C.ar           4 PHE4              26.5700
     28 CD1         17.3540  23.2330  17.1920 C.ar           4 PHE4              27.6100
     29 CD2         18.3840  25.0780  16.0610 C.ar           4 PHE4              26.5500
     30 CE1         16.9520  22.7040  15.9730 C.ar           4 PHE4              31.7500
     31 CE2         17.9970  24.5710  14.8490 C.ar           4 PHE4              29.9700
     32 CZ          17.2720  23.3740  14.7990 C.ar           4 PHE4              31.0600
     33 H5          15.7605  24.6286  11.2365 H              1 ALA1               0.0000
     34 H6          17.4663  24.8916  11.7343 H              1 ALA1               0.0000
     35 N1          18.8120  26.0350  21.1010 N.am           5 NIT5              37.7100
     36 C1          19.5140  26.6550  22.1940 C.ar           5 NIT5              43.1200
     37 C2          20.5000  25.8600  22.7300 C.ar           5 NIT5              45.8100
     38 C3          21.3010  26.3590  23.7520 C.ar           5 NIT5              49.4900
     39 C4          21.1280  27.6610  24.2800 C.ar           5 NIT5              49.1300
     40 N4          21.8590  28.0530  25.3530 N.pl3          5 NIT5              49.2500
     41 ON1         22.7030  27.2870  25.8300 O.2            5 NIT5              49.9500
     42 O2          21.6840  29.1281  25.8800 O.2            5 NIT5              53.1600
     43 C5          20.1130  28.4750  23.6920 C.ar           5 NIT5              46.9600
     44 C6          19.3120  27.9640  22.6770 C.ar           5 NIT5              44.0500
     45 H7          16.9580  25.2452  10.0481 H              1 ALA1               0.0000
     46 H8          14.5101  25.4242  12.8719 H              2 DAL2               0.0000
     47 H9          15.6028  26.2411  15.4705 H              2 DAL2               0.0000
     48 H10         13.8353  24.7831  16.4012 H              2 DAL2               0.0000
     49 H11         14.8299  23.9497  15.1592 H              2 DAL2               0.0000
     50 H12         13.1841  24.5384  14.7451 H              2 DAL2               0.0000
     51 H13         16.1949  28.2320  16.2018 H              3 PRO3               0.0000
     52 H14         16.1717  30.1720  17.4746 H              3 PRO3               0.0000
     53 H15         15.0544  29.4605  18.6879 H              3 PRO3               0.0000
     54 H16         13.6222  31.0144  17.6219 H              3 PRO3               0.0000
     55 H17         14.4021  30.7818  16.0206 H              3 PRO3               0.0000
     56 H18         12.6255  28.8413  17.5633 H              3 PRO3               0.0000
     57 H19         12.4318  29.4384  15.8802 H              3 PRO3               0.0000
     58 H20         17.5941  27.4042  17.6644 H              4 PHE4               0.0000
     59 H21         16.5515  25.3045  19.5435 H              4 PHE4               0.0000
     60 H22         18.6601  24.1775  19.2370 H              4 PHE4               0.0000
     61 H23         19.3696  25.5932  18.3889 H              4 PHE4               0.0000
     62 H24         17.1094  22.7138  18.1116 H              4 PHE4               0.0000
     63 H25         18.9457  26.0043  16.0998 H              4 PHE4               0.0000
     64 H26         16.3931  21.7759  15.9376 H              4 PHE4               0.0000
     65 H27         18.2505  25.0934  13.9336 H              4 PHE4               0.0000
     66 H28         16.9601  22.9697  13.8428 H              4 PHE4               0.0000
     67 H29         18.9012  25.0473  20.9728 H              5 NIT5               0.0000
     68 H30         20.6517  24.8528  22.3591 H              5 NIT5               0.0000
     69 H31         22.0844  25.7293  24.1580 H              5 NIT5               0.0000
     70 H32         19.9668  29.4921  24.0372 H              5 NIT5               0.0000
     71 H33         18.5252  28.5775  22.2532 H              5 NIT5               0.0000
@<TRIPOS>BOND
    1    2    1 1     
    2    2    5 1     
    3    2    3 1     
    4    3    4 2     
    5    1    6 1     
    6    1    7 1     
    7    1    8 1     
    8   10    9 1     
    9    2   13 1     
   10   10   11 1     
   11   10   14 1     
   12   11   12 2     
   13    9    3 am    
   14   16   17 1     
   15   16   19 1     
   16   16   15 1     
   17   15   21 1     
   18   21   20 1     
   19   20   19 1     
   20   17   18 2     
   21   15   11 am    
   22   23   22 1     
   23   23   26 1     
   24   23   24 1     
   25   24   25 2     
   26   26   27 1     
   27   27   28 ar    
   28   27   29 ar    
   29   29   31 ar    
   30   31   32 ar    
   31   32   30 ar    
   32   30   28 ar    
   33    5   33 1     
   34   22   17 am    
   35    5   34 1     
   36   36   35 1     
   37   36   37 ar    
   38   36   44 ar    
   39   37   38 ar    
   40   38   39 ar    
   41   39   40 1     
   42   39   43 ar    
   43   40   41 2     
   44   40   42 2     
   45   43   44 ar    
   46   35   24 am    
   47    5   45 1     
   48    9   46 1     
   49   10   47 1     
   50   14   48 1     
   51   14   49 1     
   52   14   50 1     
   53   16   51 1     
   54   19   52 1     
   55   19   53 1     
   56   20   54 1     
   57   20   55 1     
   58   21   56 1     
   59   21   57 1     
   60   22   58 1     
   61   23   59 1     
   62   26   60 1     
   63   26   61 1     
   64   28   62 1     
   65   29   63 1     
   66   30   64 1     
   67   31   65 1     
   68   32   66 1     
   69   35   67 1     
   70   37   68 1     
   71   38   69 1     
   72   43   70 1     
   73   44   71 1     
@<TRIPOS>SUBSTRUCTURE
      1 ALA1           2
      2 DAL2          10
      3 PRO3          16
      4 PHE4          23
      5 NIT5          44
@<TRIPOS>SET
DONOR_HYDROGENS      STATIC     ATOMS    <user>   **** ""
6 6 7 8 46 58 67
ATOM$RED        STATIC     ATOMS    COLORGROUP SYSTEM
6 6 7 8 46 58 67
