# Supplementary material for: Three-Dimensional Biologically Relevant Spectrum (BRS-3D): Shape Similarity Profile Based on PDB Ligands as Molecular Descriptors
Source: Molecules. 2016 Nov 17;21(11):1554. doi: 10.3390/molecules21111554 (PMC6273508; doi:10.3390/molecules21111554)
Supplement: Supplementary file 2 [file molecules-21-01554-s002.zip › 80.mol2]

@<TRIPOS>MOLECULE
3arp_DEQ
   74    77     1     0     1
SMALL
NO_CHARGES
@<TRIPOS>ATOM
      1 C1         16.5700  -10.9650   19.4130 C.3       1 <1>         0.0000 
      2 C2         17.8440  -10.5580   20.2500 C.ar      1 <1>         0.0000 
      3 C3         19.1010  -10.9110   19.8030 C.ar      1 <1>         0.0000 
      4 C4         20.2700  -10.6490   20.5210 C.ar      1 <1>         0.0000 
      5 N5         21.3930  -11.0450   19.9050 N.pl3     1 <1>         0.0000 
      6 C6         20.2190  -10.0840   21.7800 C.ar      1 <1>         0.0000 
      7 C7         21.3490   -9.8090   22.4880 C.ar      1 <1>         0.0000 
      8 C8         21.2610   -9.1750   23.7020 C.ar      1 <1>         0.0000 
      9 C9         20.0370   -8.7800   24.1710 C.ar      1 <1>         0.0000 
     10 C10        18.8710   -9.0140   23.5180 C.ar      1 <1>         0.0000 
     11 C11        18.9390   -9.6710   22.2570 C.ar      1 <1>         0.0000 
     12 N12        17.7780   -9.9610   21.5400 N.pl3     1 <1>         0.0000 
     13 C13        16.3950   -9.6810   21.9960 C.3       1 <1>         0.0000 
     14 C14        15.9590   -8.2140   21.8590 C.3       1 <1>         0.0000 
     15 C15        15.1700   -7.9340   23.1560 C.3       1 <1>         0.0000 
     16 C16        13.8110   -8.5140   22.9920 C.3       1 <1>         0.0000 
     17 C17        12.9850   -8.0970   24.2650 C.3       1 <1>         0.0000 
     18 C18        11.8670   -7.0420   23.8940 C.3       1 <1>         0.0000 
     19 C19        10.7280   -6.8330   24.9630 C.3       1 <1>         0.0000 
     20 C20        11.2760   -6.7360   26.4720 C.3       1 <1>         0.0000 
     21 C21        10.0350   -6.4500   27.4320 C.3       1 <1>         0.0000 
     22 C22        10.6970   -6.0380   28.6690 C.3       1 <1>         0.0000 
     23 N23         9.7700   -5.7550   29.8520 N.pl3     1 <1>         0.0000 
     24 C24         9.7420   -4.4320   30.3440 C.ar      1 <1>         0.0000 
     25 C25        10.4820   -3.3100   29.5890 C.3       1 <1>         0.0000 
     26 C26         9.0400   -4.1070   31.5050 C.ar      1 <1>         0.0000 
     27 C27         8.3690   -5.1060   32.1870 C.ar      1 <1>         0.0000 
     28 N28         7.6460   -4.7930   33.3160 N.pl3     1 <1>         0.0000 
     29 C29         8.4020   -6.4350   31.7420 C.ar      1 <1>         0.0000 
     30 C30         7.6750   -7.4440   32.4090 C.ar      1 <1>         0.0000 
     31 C31         7.7220   -8.7950   31.8640 C.ar      1 <1>         0.0000 
     32 C32         8.4490   -9.0840   30.6940 C.ar      1 <1>         0.0000 
     33 C33         9.0850   -8.0530   30.0430 C.ar      1 <1>         0.0000 
     34 C34         9.0630   -6.7670   30.5360 C.ar      1 <1>         0.0000 
     35 H1         16.8856  -11.4043   18.4552 H         1 <1>         0.0000 
     36 H2         15.9560  -10.0725   19.2224 H         1 <1>         0.0000 
     37 H3         15.9803  -11.7020   19.9778 H         1 <1>         0.0000 
     38 H4         19.1852  -11.4164   18.8477 H         1 <1>         0.0000 
     39 H5         21.3452  -11.4585   18.9628 H         1 <1>         0.0000 
     40 H6         22.3036  -10.9358   20.3739 H         1 <1>         0.0000 
     41 H7         22.3182  -10.0908   22.0928 H         1 <1>         0.0000 
     42 H8         22.1550   -8.9882   24.2858 H         1 <1>         0.0000 
     43 H9         19.9972   -8.2510   25.1163 H         1 <1>         0.0000 
     44 H10        17.9204   -8.7111   23.9419 H         1 <1>         0.0000 
     45 H11        16.3200   -9.9632   23.0565 H         1 <1>         0.0000 
     46 H12        15.7064  -10.3000   21.4022 H         1 <1>         0.0000 
     47 H13        15.3186   -8.0777   20.9751 H         1 <1>         0.0000 
     48 H14        16.8341   -7.5518   21.7835 H         1 <1>         0.0000 
     49 H15        15.0967   -6.8493   23.3233 H         1 <1>         0.0000 
     50 H16        15.6770   -8.4036   24.0118 H         1 <1>         0.0000 
     51 H17        13.8724   -9.6101   22.9222 H         1 <1>         0.0000 
     52 H18        13.3354   -8.1148   22.0840 H         1 <1>         0.0000 
     53 H19        13.6660   -7.6538   25.0065 H         1 <1>         0.0000 
     54 H20        12.5081   -8.9910   24.6932 H         1 <1>         0.0000 
     55 H21        11.3926   -7.3705   22.9575 H         1 <1>         0.0000 
     56 H22        12.3602   -6.0718   23.7346 H         1 <1>         0.0000 
     57 H23        10.0307   -7.6813   24.8995 H         1 <1>         0.0000 
     58 H24        10.1942   -5.9010   24.7257 H         1 <1>         0.0000 
     59 H25        12.0057   -5.9168   26.5518 H         1 <1>         0.0000 
     60 H26        11.7564   -7.6839   26.7560 H         1 <1>         0.0000 
     61 H27         9.4306   -7.3562   27.5848 H         1 <1>         0.0000 
     62 H28         9.3977   -5.6471   27.0331 H         1 <1>         0.0000 
     63 H29        11.2668   -5.1209   28.4587 H         1 <1>         0.0000 
     64 H30        11.3891   -6.8398   28.9657 H         1 <1>         0.0000 
     65 H31        10.3454   -2.3575   30.1220 H         1 <1>         0.0000 
     66 H32        10.0744   -3.2223   28.5711 H         1 <1>         0.0000 
     67 H33        11.5542   -3.5495   29.5353 H         1 <1>         0.0000 
     68 H34         9.0207   -3.0856   31.8676 H         1 <1>         0.0000 
     69 H35         7.6135   -3.8204   33.6536 H         1 <1>         0.0000 
     70 H36         7.1375   -5.5314   33.8231 H         1 <1>         0.0000 
     71 H37         7.0990   -7.2210   33.2998 H         1 <1>         0.0000 
     72 H38         7.1874   -9.5915   32.3689 H         1 <1>         0.0000 
     73 H39         8.5064  -10.0976   30.3141 H         1 <1>         0.0000 
     74 H40         9.6161   -8.2572   29.1203 H         1 <1>         0.0000 
@<TRIPOS>BOND
     1    1    2 1    
     2    2   12 ar   
     3    2    3 ar   
     4    3    4 ar   
     5    4    5 1    
     6    4    6 ar   
     7    6   11 ar   
     8    6    7 ar   
     9    7    8 ar   
    10    8    9 ar   
    11    9   10 ar   
    12   10   11 ar   
    13   11   12 ar   
    14   12   13 1    
    15   13   14 1    
    16   14   15 1    
    17   15   16 1    
    18   16   17 1    
    19   17   18 1    
    20   18   19 1    
    21   19   20 1    
    22   20   21 1    
    23   21   22 1    
    24   22   23 1    
    25   23   34 ar   
    26   23   24 ar   
    27   24   25 1    
    28   24   26 ar   
    29   26   27 ar   
    30   27   28 1    
    31   27   29 ar   
    32   29   34 ar   
    33   29   30 ar   
    34   30   31 ar   
    35   31   32 ar   
    36   32   33 ar   
    37   33   34 ar   
    38    1   35 1    
    39    1   36 1    
    40    1   37 1    
    41    3   38 1    
    42    5   39 1    
    43    5   40 1    
    44    7   41 1    
    45    8   42 1    
    46    9   43 1    
    47   10   44 1    
    48   13   45 1    
    49   13   46 1    
    50   14   47 1    
    51   14   48 1    
    52   15   49 1    
    53   15   50 1    
    54   16   51 1    
    55   16   52 1    
    56   17   53 1    
    57   17   54 1    
    58   18   55 1    
    59   18   56 1    
    60   19   57 1    
    61   19   58 1    
    62   20   59 1    
    63   20   60 1    
    64   21   61 1    
    65   21   62 1    
    66   22   63 1    
    67   22   64 1    
    68   25   65 1    
    69   25   66 1    
    70   25   67 1    
    71   26   68 1    
    72   28   69 1    
    73   28   70 1    
    74   30   71 1    
    75   31   72 1    
    76   32   73 1    
    77   33   74 1    
@<TRIPOS>SUBSTRUCTURE
     1 ****        1 PERM              0 ****  ****    0 ROOT 
@<TRIPOS>SET
DONOR_HYDROGENS STATIC     ATOMS    <user>   **** ""
4 39 40 69 70
