# Supplementary material for: Three-Dimensional Biologically Relevant Spectrum (BRS-3D): Shape Similarity Profile Based on PDB Ligands as Molecular Descriptors
Source: Molecules. 2016 Nov 17;21(11):1554. doi: 10.3390/molecules21111554 (PMC6273508; doi:10.3390/molecules21111554)
Supplement: Supplementary file 2 [file molecules-21-01554-s002.zip › 81.mol2]

@<TRIPOS>MOLECULE
1vkg_CRI
    54    56     1
SMALL
NO_CHARGES
@<TRIPOS>ATOM
      1 C1          11.5520  66.9210  64.5740 C.3            1 <1>                0.0000
      2 N2          11.9670  67.2050  65.9920 N.am           1 <1>                0.0000
      3 C3          12.7480  68.4700  66.2530 C.3            1 <1>                0.0000
      4 C4          11.8300  66.2710  66.9250 C.2            1 <1>                0.0000
      5 O5          11.1280  65.2820  66.8170 O.2            1 <1>                0.0000
      6 C6          12.5270  66.3860  68.1070 C.ar           1 <1>                0.0000
      7 C7          11.9730  66.8290  69.3210 C.ar           1 <1>                0.0000
      8 C8          12.7990  66.9100  70.4290 C.ar           1 <1>                0.0000
      9 N9          12.3470  67.3110  71.5990 N.am           1 <1>                0.0000
     10 C10         12.1750  66.4370  72.5690 C.2            1 <1>                0.0000
     11 O11         12.4020  65.2460  72.4730 O.2            1 <1>                0.0000
     12 C12         11.6970  66.9630  73.7800 C.ar           1 <1>                0.0000
     13 C13         11.9590  66.2860  74.9850 C.ar           1 <1>                0.0000
     14 C14         11.5240  66.7710  76.2160 C.ar           1 <1>                0.0000
     15 C15         10.8070  67.9560  76.3040 C.ar           1 <1>                0.0000
     16 C16         10.3470  68.4830  77.6590 C.3            1 <1>                0.0000
     17 C17         10.5290  68.6480  75.1320 C.ar           1 <1>                0.0000
     18 C18         10.9660  68.1610  73.8890 C.ar           1 <1>                0.0000
     19 C19         14.1390  66.5740  70.3750 C.ar           1 <1>                0.0000
     20 C20         14.7020  66.1320  69.1800 C.ar           1 <1>                0.0000
     21 C21         13.8730  66.0510  68.0740 C.ar           1 <1>                0.0000
     22 C22         16.0320  65.7810  69.0610 C.ar           1 <1>                0.0000
     23 C23         16.6600  65.0070  70.0330 C.ar           1 <1>                0.0000
     24 C24         17.9870  64.6490  69.9140 C.ar           1 <1>                0.0000
     25 C25         18.7460  65.0460  68.8190 C.ar           1 <1>                0.0000
     26 C26         18.1150  65.8220  67.8450 C.ar           1 <1>                0.0000
     27 C27         16.7880  66.1830  67.9590 C.ar           1 <1>                0.0000
     28 C28         20.0780  64.6850  68.7030 C.2            1 <1>                0.0000
     29 O29         20.5770  63.8580  69.4510 O.2            1 <1>                0.0000
     30 N30         20.8700  65.2710  67.7210 N.am           1 <1>                0.0000
     31 O31         21.9460  64.5460  67.1720 O.3            1 <1>                0.0000
     32 H1          11.7403  67.8086  63.9521 H              1 <1>                0.0000
     33 H2          10.4800  66.6757  64.5478 H              1 <1>                0.0000
     34 H3          12.1323  66.0712  64.1853 H              1 <1>                0.0000
     35 H4          12.9796  68.5431  67.3258 H              1 <1>                0.0000
     36 H5          12.1491  69.3404  65.9471 H              1 <1>                0.0000
     37 H6          13.6845  68.4483  65.6764 H              1 <1>                0.0000
     38 H7          10.9256  67.1002  69.3877 H              1 <1>                0.0000
     39 H8          12.1350  68.2764  71.7505 H              1 <1>                0.0000
     40 H9          12.5172  65.3573  74.9545 H              1 <1>                0.0000
     41 H10         11.7488  66.2146  77.1188 H              1 <1>                0.0000
     42 H11          9.7988  69.4263  77.5186 H              1 <1>                0.0000
     43 H12         11.2230  68.6600  78.3002 H              1 <1>                0.0000
     44 H13          9.6873  67.7430  78.1355 H              1 <1>                0.0000
     45 H14          9.9683  69.5746  75.1772 H              1 <1>                0.0000
     46 H15         10.7344  68.7220  72.9909 H              1 <1>                0.0000
     47 H16         14.7530  66.6547  71.2647 H              1 <1>                0.0000
     48 H17         14.2963  65.7091  67.1364 H              1 <1>                0.0000
     49 H18         16.0961  64.6797  70.8990 H              1 <1>                0.0000
     50 H19         18.4467  64.0466  70.6892 H              1 <1>                0.0000
     51 H20         18.6803  66.1484  66.9795 H              1 <1>                0.0000
     52 H21         16.3278  66.7854  67.1841 H              1 <1>                0.0000
     53 H22         20.6769  66.2005  67.4069 H              1 <1>                0.0000
     54 H23         22.3862  65.0781  66.5196 H              1 <1>                0.0000
@<TRIPOS>BOND
    1    1    2 1     
    2    2    3 1     
    3    2    4 am    
    4    4    5 2     
    5    4    6 1     
    6    6   21 ar    
    7    6    7 ar    
    8    7    8 ar    
    9    8    9 1     
   10    8   19 ar    
   11    9   10 am    
   12   10   11 2     
   13   10   12 1     
   14   12   18 ar    
   15   12   13 ar    
   16   13   14 ar    
   17   14   15 ar    
   18   15   16 1     
   19   15   17 ar    
   20   17   18 ar    
   21   19   20 ar    
   22   20   21 ar    
   23   20   22 1     
   24   22   27 ar    
   25   22   23 ar    
   26   23   24 ar    
   27   24   25 ar    
   28   25   26 ar    
   29   25   28 1     
   30   26   27 ar    
   31   28   29 2     
   32   28   30 am    
   33   30   31 1     
   34    1   32 1     
   35    1   33 1     
   36    1   34 1     
   37    3   35 1     
   38    3   36 1     
   39    3   37 1     
   40    7   38 1     
   41    9   39 1     
   42   13   40 1     
   43   14   41 1     
   44   16   42 1     
   45   16   43 1     
   46   16   44 1     
   47   17   45 1     
   48   18   46 1     
   49   19   47 1     
   50   21   48 1     
   51   23   49 1     
   52   24   50 1     
   53   26   51 1     
   54   27   52 1     
   55   30   53 1     
   56   31   54 1     
@<TRIPOS>SUBSTRUCTURE
      1 ****           1
@<TRIPOS>SET
DONOR_HYDROGENS      STATIC     ATOMS    <user>   **** ""
3 39 53 54
ATOM$RED        STATIC     ATOMS    COLORGROUP SYSTEM
3 39 53 54
