# Supplementary material for: Three-Dimensional Biologically Relevant Spectrum (BRS-3D): Shape Similarity Profile Based on PDB Ligands as Molecular Descriptors
Source: Molecules. 2016 Nov 17;21(11):1554. doi: 10.3390/molecules21111554 (PMC6273508; doi:10.3390/molecules21111554)
Supplement: Supplementary file 2 [file molecules-21-01554-s002.zip › 82.mol2]

@<TRIPOS>MOLECULE
1nwl_964
    57    58     1
SMALL
NO_CHARGES
@<TRIPOS>ATOM
      1 C1          64.6830  31.1400  31.4810 C.3            1 <1>                0.0000
      2 C2          64.0760  30.2340  32.5470 C.2            1 <1>                0.0000
      3 O3          64.7920  29.4170  33.1020 O.2            1 <1>                0.0000
      4 N4          62.7840  30.3600  32.8530 N.am           1 <1>                0.0000
      5 C5          61.7380  30.1680  31.8640 C.3            1 <1>                0.0000
      6 C6          60.4070  30.7290  32.3560 C.3            1 <1>                0.0000
      7 S7          60.5830  32.4370  32.7560 S.3            1 <1>                0.0000
      8 S8          59.1630  33.5190  31.8580 S.3            1 <1>                0.0000
      9 C9          57.6630  33.0370  32.3930 C.3            1 <1>                0.0000
     10 C10         56.5060  33.8630  31.8480 C.3            1 <1>                0.0000
     11 N11         56.1040  34.8420  32.8380 N.am           1 <1>                0.0000
     12 C12         54.9470  34.6260  33.6830 C.2            1 <1>                0.0000
     13 O13         53.8030  34.6500  33.2500 O.2            1 <1>                0.0000
     14 C14         55.2330  34.3690  35.1610 C.3            1 <1>                0.0000
     15 C16         54.9140  35.6230  35.9770 C.3            1 <1>                0.0000
     16 C17         55.1120  35.4000  37.4790 C.3            1 <1>                0.0000
     17 C18         54.3650  34.1790  38.0290 C.3            1 <1>                0.0000
     18 C20         54.6070  32.9360  37.1670 C.3            1 <1>                0.0000
     19 C21         54.4090  33.1840  35.6690 C.3            1 <1>                0.0000
     20 N22         52.9390  34.4840  37.9610 N.am           1 <1>                0.0000
     21 C23         51.9830  33.8610  38.8560 C.2            1 <1>                0.0000
     22 O24         52.1610  33.8640  40.0630 O.2            1 <1>                0.0000
     23 C25         50.8940  32.9710  38.2530 C.ar           1 <1>                0.0000
     24 N26         51.1660  32.2750  37.1210 N.ar           1 <1>                0.0000
     25 C27         50.2930  31.3780  36.6360 C.ar           1 <1>                0.0000
     26 C28         49.0880  31.1520  37.2990 C.ar           1 <1>                0.0000
     27 N29         48.8090  31.8350  38.4190 N.ar           1 <1>                0.0000
     28 C30         49.6870  32.7420  38.9110 C.ar           1 <1>                0.0000
     29 C31         49.3350  33.4820  40.1650 C.2            1 <1>                0.0000
     30 O32         49.5920  32.9380  41.2570 O.co2          1 <1>                0.0000
     31 O33         49.0630  34.6970  40.0850 O.co2          1 <1>                0.0000
     32 H1          63.9068  31.8115  31.0852 H              1 <1>                0.0000
     33 H2          65.0871  30.5247  30.6636 H              1 <1>                0.0000
     34 H3          65.4928  31.7373  31.9252 H              1 <1>                0.0000
     35 H4          62.5280  30.5936  33.7910 H              1 <1>                0.0000
     36 H5          61.6233  29.0920  31.6667 H              1 <1>                0.0000
     37 H6          62.0233  30.6829  30.9348 H              1 <1>                0.0000
     38 H7          60.0876  30.1762  33.2518 H              1 <1>                0.0000
     39 H8          59.6499  30.6161  31.5661 H              1 <1>                0.0000
     40 H9          57.6498  33.1085  33.4906 H              1 <1>                0.0000
     41 H10         57.5102  31.9901  32.0918 H              1 <1>                0.0000
     42 H11         55.6574  33.2009  31.6213 H              1 <1>                0.0000
     43 H12         56.8240  34.3789  30.9300 H              1 <1>                0.0000
     44 H13         56.6354  35.6829  32.9399 H              1 <1>                0.0000
     45 H14         56.3006  34.1316  35.2784 H              1 <1>                0.0000
     46 H15         53.8669  35.9070  35.7958 H              1 <1>                0.0000
     47 H16         55.5768  36.4374  35.6492 H              1 <1>                0.0000
     48 H17         54.7550  36.2936  38.0120 H              1 <1>                0.0000
     49 H18         56.1866  35.2638  37.6704 H              1 <1>                0.0000
     50 H19         54.6752  33.9832  39.0660 H              1 <1>                0.0000
     51 H20         53.9067  32.1497  37.4853 H              1 <1>                0.0000
     52 H21         55.6400  32.5949  37.3299 H              1 <1>                0.0000
     53 H22         54.7116  32.2811  35.1183 H              1 <1>                0.0000
     54 H23         53.3443  33.3879  35.4823 H              1 <1>                0.0000
     55 H24         52.6130  35.1394  37.2797 H              1 <1>                0.0000
     56 H25         50.5249  30.8301  35.7299 H              1 <1>                0.0000
     57 H26         48.3802  30.4282  36.9115 H              1 <1>                0.0000
@<TRIPOS>BOND
    1    1    2 1     
    2    2    3 2     
    3    2    4 am    
    4    4    5 1     
    5    5    6 1     
    6    6    7 1     
    7    7    8 1     
    8    8    9 1     
    9    9   10 1     
   10   10   11 1     
   11   11   12 am    
   12   12   13 2     
   13   12   14 1     
   14   14   19 1     
   15   14   15 1     
   16   15   16 1     
   17   16   17 1     
   18   17   18 1     
   19   17   20 1     
   20   18   19 1     
   21   20   21 am    
   22   21   22 2     
   23   21   23 1     
   24   23   28 ar    
   25   23   24 ar    
   26   24   25 ar    
   27   25   26 ar    
   28   26   27 ar    
   29   27   28 ar    
   30   28   29 1     
   31   29   30 ar    
   32   29   31 ar    
   33    1   32 1     
   34    1   33 1     
   35    1   34 1     
   36    4   35 1     
   37    5   36 1     
   38    5   37 1     
   39    6   38 1     
   40    6   39 1     
   41    9   40 1     
   42    9   41 1     
   43   10   42 1     
   44   10   43 1     
   45   11   44 1     
   46   14   45 1     
   47   15   46 1     
   48   15   47 1     
   49   16   48 1     
   50   16   49 1     
   51   17   50 1     
   52   18   51 1     
   53   18   52 1     
   54   19   53 1     
   55   19   54 1     
   56   20   55 1     
   57   25   56 1     
   58   26   57 1     
@<TRIPOS>SUBSTRUCTURE
      1 ****           1
@<TRIPOS>SET
DONOR_HYDROGENS      STATIC     ATOMS    <user>   **** ""
3 35 44 55
ATOM$RED        STATIC     ATOMS    COLORGROUP SYSTEM
3 35 44 55
