# Supplementary material for: Three-Dimensional Biologically Relevant Spectrum (BRS-3D): Shape Similarity Profile Based on PDB Ligands as Molecular Descriptors
Source: Molecules. 2016 Nov 17;21(11):1554. doi: 10.3390/molecules21111554 (PMC6273508; doi:10.3390/molecules21111554)
Supplement: Supplementary file 2 [file molecules-21-01554-s002.zip › 83.mol2]

@<TRIPOS>MOLECULE
1y3w_UIP
    65    70     1
SMALL
NO_CHARGES
@<TRIPOS>ATOM
      1 C1           1.3180   1.4360  25.5760 C.3            1 <1>                0.0000
      2 C2           0.5200   2.7320  25.5850 C.3            1 <1>                0.0000
      3 C3          -0.7130   2.7060  24.6490 C.3            1 <1>                0.0000
      4 C4          -0.3770   2.9470  23.1420 C.3            1 <1>                0.0000
      5 C5          -1.3530   2.1930  22.1920 C.3            1 <1>                0.0000
      6 C6          -0.4980   1.5180  21.0940 C.3            1 <1>                0.0000
      7 C7          -1.4570   1.4490  19.9320 C.3            1 <1>                0.0000
      8 C8          -2.3340   2.7210  20.0380 C.3            1 <1>                0.0000
      9 N9          -2.1500   3.2380  21.4310 N.4            1 <1>                0.0000
     10 C11         -1.2970   4.4660  21.5280 C.3            1 <1>                0.0000
     11 C12         -0.6880   4.4480  22.9320 C.3            1 <1>                0.0000
     12 C13         -1.6720   4.7810  24.0690 C.2            1 <1>                0.0000
     13 O14         -2.5550   5.6860  24.0290 O.2            1 <1>                0.0000
     14 N15         -1.6930   3.7270  24.9450 N.am           1 <1>                0.0000
     15 C16         -2.6350   3.8600  26.1000 C.3            1 <1>                0.0000
     16 C17         -2.0470   4.5110  27.3460 C.ar           1 <1>                0.0000
     17 C18         -1.1700   3.7830  28.2160 C.ar           1 <1>                0.0000
     18 C19         -0.6730   4.3370  29.4160 C.ar           1 <1>                0.0000
     19 C20         -1.0830   5.6500  29.7000 C.ar           1 <1>                0.0000
     20 C21         -1.9430   6.3810  28.8580 C.ar           1 <1>                0.0000
     21 C22         -2.4420   5.8230  27.6640 C.ar           1 <1>                0.0000
     22 O23         -2.2090   7.6600  29.3620 O.3            1 <1>                0.0000
     23 C24         -1.4440   7.6970  30.5940 C.3            1 <1>                0.0000
     24 O25         -0.7440   6.4240  30.7870 O.3            1 <1>                0.0000
     25 C26         -1.9900   5.6930  21.0140 C.ar           1 <1>                0.0000
     26 C27         -3.3710   5.8710  21.0980 C.ar           1 <1>                0.0000
     27 C28         -3.9830   7.0630  20.6810 C.ar           1 <1>                0.0000
     28 C29         -3.2170   8.0870  20.1190 C.ar           1 <1>                0.0000
     29 C30         -1.8260   7.8970  20.0300 C.ar           1 <1>                0.0000
     30 C31         -1.2150   6.7270  20.4490 C.ar           1 <1>                0.0000
     31 C32         -3.8020   9.3080  19.6660 C.ar           1 <1>                0.0000
     32 N33         -5.1160   9.5300  19.7200 N.pl3          1 <1>                0.0000
     33 N36         -3.0460  10.3260  19.1450 N.pl3          1 <1>                0.0000
     34 H1           2.1742   1.5279  26.2605 H              1 <1>                0.0000
     35 H2           1.6826   1.2369  24.5575 H              1 <1>                0.0000
     36 H3           0.6740   0.6066  25.9036 H              1 <1>                0.0000
     37 H4           1.1819   3.5505  25.2657 H              1 <1>                0.0000
     38 H5           0.1734   2.9201  26.6119 H              1 <1>                0.0000
     39 H6          -1.1801   1.7162  24.7585 H              1 <1>                0.0000
     40 H7           0.6694   2.6918  22.9186 H              1 <1>                0.0000
     41 H8          -1.9915   1.4809  22.7353 H              1 <1>                0.0000
     42 H9          -0.1748   0.5130  21.4031 H              1 <1>                0.0000
     43 H10          0.3840   2.1268  20.8462 H              1 <1>                0.0000
     44 H11         -2.0809   0.5458  20.0024 H              1 <1>                0.0000
     45 H12         -0.9063   1.4409  18.9798 H              1 <1>                0.0000
     46 H13         -3.3905   2.4721  19.8598 H              1 <1>                0.0000
     47 H14         -2.0058   3.4730  19.3054 H              1 <1>                0.0000
     48 H15         -3.0506   3.4034  21.8524 H              1 <1>                0.0000
     49 H16         -0.4505   4.3258  20.8397 H              1 <1>                0.0000
     50 H17          0.2030   5.0908  22.9850 H              1 <1>                0.0000
     51 H18         -2.9817   2.8527  26.3740 H              1 <1>                0.0000
     52 H19         -3.4922   4.4662  25.7718 H              1 <1>                0.0000
     53 H20         -0.8792   2.7749  27.9437 H              1 <1>                0.0000
     54 H21         -0.0159   3.7834  30.0769 H              1 <1>                0.0000
     55 H22         -3.1051   6.3837  27.0152 H              1 <1>                0.0000
     56 H23         -2.1246   7.8705  31.4405 H              1 <1>                0.0000
     57 H24         -0.7083   8.5131  30.5418 H              1 <1>                0.0000
     58 H25         -3.9852   5.0705  21.4943 H              1 <1>                0.0000
     59 H26         -5.0535   7.1895  20.7954 H              1 <1>                0.0000
     60 H27         -1.2129   8.6916  19.6204 H              1 <1>                0.0000
     61 H28         -0.1430   6.6061  20.3429 H              1 <1>                0.0000
     62 H29         -5.5015  10.4239  19.3835 H              1 <1>                0.0000
     63 H30         -5.7452   8.8075  20.0982 H              1 <1>                0.0000
     64 H31         -2.0237  10.2234  19.0730 H              1 <1>                0.0000
     65 H32         -3.5003  11.1934  18.8256 H              1 <1>                0.0000
@<TRIPOS>BOND
    1    1    2 1     
    2    2    3 1     
    3    3   14 1     
    4    3    4 1     
    5    4   11 1     
    6    4    5 1     
    7    5    9 1     
    8    5    6 1     
    9    6    7 1     
   10    7    8 1     
   11    8    9 1     
   12    9   10 1     
   13   10   11 1     
   14   10   25 1     
   15   11   12 1     
   16   12   13 2     
   17   12   14 am    
   18   14   15 1     
   19   15   16 1     
   20   16   21 ar    
   21   16   17 ar    
   22   17   18 ar    
   23   18   19 ar    
   24   19   24 1     
   25   19   20 ar    
   26   20   21 ar    
   27   20   22 1     
   28   22   23 1     
   29   23   24 1     
   30   25   30 ar    
   31   25   26 ar    
   32   26   27 ar    
   33   27   28 ar    
   34   28   29 ar    
   35   28   31 1     
   36   29   30 ar    
   37   31   32 ar    
   38   31   33 ar    
   39    1   34 1     
   40    1   35 1     
   41    1   36 1     
   42    2   37 1     
   43    2   38 1     
   44    3   39 1     
   45    4   40 1     
   46    5   41 1     
   47    6   42 1     
   48    6   43 1     
   49    7   44 1     
   50    7   45 1     
   51    8   46 1     
   52    8   47 1     
   53    9   48 1     
   54   10   49 1     
   55   11   50 1     
   56   15   51 1     
   57   15   52 1     
   58   17   53 1     
   59   18   54 1     
   60   21   55 1     
   61   23   56 1     
   62   23   57 1     
   63   26   58 1     
   64   27   59 1     
   65   29   60 1     
   66   30   61 1     
   67   32   62 1     
   68   32   63 1     
   69   33   64 1     
   70   33   65 1     
@<TRIPOS>SUBSTRUCTURE
      1 ****           1
@<TRIPOS>SET
DONOR_HYDROGENS      STATIC     ATOMS    <user>   **** ""
5 48 62 63 64 65
ATOM$RED        STATIC     ATOMS    COLORGROUP SYSTEM
5 48 62 63 64 65
