# Supplementary material for: Three-Dimensional Biologically Relevant Spectrum (BRS-3D): Shape Similarity Profile Based on PDB Ligands as Molecular Descriptors
Source: Molecules. 2016 Nov 17;21(11):1554. doi: 10.3390/molecules21111554 (PMC6273508; doi:10.3390/molecules21111554)
Supplement: Supplementary file 2 [file molecules-21-01554-s002.zip › 84.mol2]

@<TRIPOS>MOLECULE
1m48_FRG
    64    66     1
SMALL
NO_CHARGES
@<TRIPOS>ATOM
      1 C1           2.7260 -18.6450  38.3560 C.3            1 <1>                0.0000
      2 O2           2.7150 -17.2660  37.9680 O.3            1 <1>                0.0000
      3 C3           1.9860 -16.8080  36.8090 C.2            1 <1>                0.0000
      4 O4           1.4150 -17.6210  36.0800 O.2            1 <1>                0.0000
      5 C5           2.0410 -15.3410  36.5170 C.3            1 <1>                0.0000
      6 C6           1.1220 -14.4750  37.3750 C.3            1 <1>                0.0000
      7 C7           1.2650 -13.0110  37.2830 C.ar           1 <1>                0.0000
      8 C8           0.1930 -12.2330  36.8620 C.ar           1 <1>                0.0000
      9 C9           0.3240 -10.8570  36.7820 C.ar           1 <1>                0.0000
     10 C10          1.5490 -10.2940  37.0900 C.ar           1 <1>                0.0000
     11 C11          2.6450 -11.0420  37.4910 C.ar           1 <1>                0.0000
     12 C12          2.4940 -12.4170  37.5800 C.ar           1 <1>                0.0000
     13 C13          1.6700  -8.8560  36.9980 C.1            1 <1>                0.0000
     14 C14          1.7430  -7.5660  36.9300 C.1            1 <1>                0.0000
     15 C15          1.7880  -6.1250  36.8770 C.ar           1 <1>                0.0000
     16 C16          2.7460  -5.5100  36.1070 C.ar           1 <1>                0.0000
     17 C17          2.7770  -4.1290  36.0780 C.ar           1 <1>                0.0000
     18 C18          1.8330  -3.4120  36.8020 C.ar           1 <1>                0.0000
     19 C19          0.8590  -4.0550  37.5580 C.ar           1 <1>                0.0000
     20 C20          0.8340  -5.4300  37.5980 C.ar           1 <1>                0.0000
     21 N21          1.9140 -15.0650  35.0970 N.am           1 <1>                0.0000
     22 C22          2.9290 -15.2100  34.2290 C.2            1 <1>                0.0000
     23 O23          4.0560 -15.6000  34.5100 O.2            1 <1>                0.0000
     24 C24          2.5960 -14.8730  32.7920 C.3            1 <1>                0.0000
     25 C25          2.7390 -16.0950  31.8740 C.3            1 <1>                0.0000
     26 C26          1.7130 -17.1870  32.2200 C.3            1 <1>                0.0000
     27 C27          1.7730 -18.3360  31.2110 C.3            1 <1>                0.0000
     28 C28          1.5210 -17.8360  29.7830 C.3            1 <1>                0.0000
     29 N29          2.3200 -16.6380  29.3820 N.pl3          1 <1>                0.0000
     30 C30          2.6410 -15.6380  30.4140 C.3            1 <1>                0.0000
     31 C31          3.3120 -16.7340  28.3560 C.cat          1 <1>                0.0000
     32 N32          3.0800 -17.4620  27.2750 N.pl3          1 <1>                0.0000
     33 N33          4.4480 -16.0080  28.4380 N.pl3          1 <1>                0.0000
     34 H1           3.3399 -18.7664  39.2606 H              1 <1>                0.0000
     35 H2           3.1490 -19.2517  37.5417 H              1 <1>                0.0000
     36 H3           1.6977 -18.9757  38.5636 H              1 <1>                0.0000
     37 H4           3.0607 -15.0308  36.7891 H              1 <1>                0.0000
     38 H5           1.2949 -14.7550  38.4246 H              1 <1>                0.0000
     39 H6           0.0868 -14.7205  37.0957 H              1 <1>                0.0000
     40 H7          -0.7465 -12.7039  36.5961 H              1 <1>                0.0000
     41 H8          -0.5134 -10.2360  36.4851 H              1 <1>                0.0000
     42 H9           3.5901 -10.5667  37.7275 H              1 <1>                0.0000
     43 H10          3.3329 -13.0338  37.8813 H              1 <1>                0.0000
     44 H11          3.4594  -6.0938  35.5367 H              1 <1>                0.0000
     45 H12          3.5303  -3.6103  35.4962 H              1 <1>                0.0000
     46 H13          1.8561  -2.3285  36.7772 H              1 <1>                0.0000
     47 H14          0.1262  -3.4782  38.1107 H              1 <1>                0.0000
     48 H15          0.0855  -5.9554  38.1799 H              1 <1>                0.0000
     49 H16          1.0300 -14.7525  34.7492 H              1 <1>                0.0000
     50 H17          3.2785 -14.0838  32.4436 H              1 <1>                0.0000
     51 H18          1.5591 -14.5094  32.7423 H              1 <1>                0.0000
     52 H19          3.7404 -16.5233  32.0283 H              1 <1>                0.0000
     53 H20          0.7039 -16.7494  32.2071 H              1 <1>                0.0000
     54 H21          1.9299 -17.5790  33.2246 H              1 <1>                0.0000
     55 H22          1.0066 -19.0813  31.4703 H              1 <1>                0.0000
     56 H23          2.7683 -18.8021  31.2572 H              1 <1>                0.0000
     57 H24          0.4549 -17.5801  29.6944 H              1 <1>                0.0000
     58 H25          1.7608 -18.6541  29.0879 H              1 <1>                0.0000
     59 H26          3.6124 -15.1966  30.1466 H              1 <1>                0.0000
     60 H27          1.8613 -14.8634  30.3684 H              1 <1>                0.0000
     61 H28          3.7951 -17.5303  26.5369 H              1 <1>                0.0000
     62 H29          2.1843 -17.9601  27.1720 H              1 <1>                0.0000
     63 H30          4.6361 -15.4389  29.2756 H              1 <1>                0.0000
     64 H31          5.1262 -16.0235  27.6629 H              1 <1>                0.0000
@<TRIPOS>BOND
    1    1    2 1     
    2    2    3 1     
    3    3    4 2     
    4    3    5 1     
    5    5    6 1     
    6    5   21 1     
    7    6    7 1     
    8    7   12 ar    
    9    7    8 ar    
   10    8    9 ar    
   11    9   10 ar    
   12   10   11 ar    
   13   10   13 1     
   14   11   12 ar    
   15   13   14 3     
   16   14   15 1     
   17   15   20 ar    
   18   15   16 ar    
   19   16   17 ar    
   20   17   18 ar    
   21   18   19 ar    
   22   19   20 ar    
   23   21   22 am    
   24   22   23 2     
   25   22   24 1     
   26   24   25 1     
   27   25   30 1     
   28   25   26 1     
   29   26   27 1     
   30   27   28 1     
   31   28   29 1     
   32   29   30 1     
   33   29   31 ar    
   34   31   32 ar    
   35   31   33 ar    
   36    1   34 1     
   37    1   35 1     
   38    1   36 1     
   39    5   37 1     
   40    6   38 1     
   41    6   39 1     
   42    8   40 1     
   43    9   41 1     
   44   11   42 1     
   45   12   43 1     
   46   16   44 1     
   47   17   45 1     
   48   18   46 1     
   49   19   47 1     
   50   20   48 1     
   51   21   49 1     
   52   24   50 1     
   53   24   51 1     
   54   25   52 1     
   55   26   53 1     
   56   26   54 1     
   57   27   55 1     
   58   27   56 1     
   59   28   57 1     
   60   28   58 1     
   61   30   59 1     
   62   30   60 1     
   63   32   61 1     
   64   32   62 1     
   65   33   63 1     
   66   33   64 1     
@<TRIPOS>SUBSTRUCTURE
      1 ****           1
@<TRIPOS>SET
DONOR_HYDROGENS      STATIC     ATOMS    <user>   **** ""
5 49 61 62 63 64
ATOM$RED        STATIC     ATOMS    COLORGROUP SYSTEM
5 49 61 62 63 64
