# Supplementary material for: Three-Dimensional Biologically Relevant Spectrum (BRS-3D): Shape Similarity Profile Based on PDB Ligands as Molecular Descriptors
Source: Molecules. 2016 Nov 17;21(11):1554. doi: 10.3390/molecules21111554 (PMC6273508; doi:10.3390/molecules21111554)
Supplement: Supplementary file 2 [file molecules-21-01554-s002.zip › 85.mol2]

@<TRIPOS>MOLECULE
1w83_L11
    57    60     1
SMALL
NO_CHARGES
@<TRIPOS>ATOM
      1 F1           8.2070  17.8050  37.1740 F              1 <1>                0.0000
      2 C2           7.4410  16.7810  37.5590 C.3            1 <1>                0.0000
      3 C4           7.0590  16.6600  38.8930 C.3            1 <1>                0.0000
      4 C5           6.2740  15.5740  39.2960 C.3            1 <1>                0.0000
      5 C7           5.8630  14.6520  38.3310 C.3            1 <1>                0.0000
      6 C8           6.2420  14.7940  36.9970 C.2            1 <1>                0.0000
      7 C9           7.0430  15.8630  36.6020 C.2            1 <1>                0.0000
      8 C10          5.8060  13.8050  36.0020 C.2            1 <1>                0.0000
      9 O11          4.9370  13.0360  36.3450 O.2            1 <1>                0.0000
     10 N12          6.3540  13.8060  34.7580 N.am           1 <1>                0.0000
     11 C13          6.2190  12.8370  33.7480 C.ar           1 <1>                0.0000
     12 C14          7.3600  12.3370  33.1290 C.ar           1 <1>                0.0000
     13 C15          7.2650  11.3930  32.1210 C.ar           1 <1>                0.0000
     14 C16          6.0270  10.9370  31.6870 C.ar           1 <1>                0.0000
     15 Cl17         5.9360   9.7580  30.3880 Cl             1 <1>                0.0000
     16 C18          4.8800  11.4350  32.3020 C.ar           1 <1>                0.0000
     17 C19          3.5100  11.0280  31.8380 C.3            1 <1>                0.0000
     18 O20          3.1410   9.7200  32.2250 O.3            1 <1>                0.0000
     19 C21          2.0190   9.3160  31.5430 C.ar           1 <1>                0.0000
     20 C22          1.4810  10.0600  30.4730 C.ar           1 <1>                0.0000
     21 C23          0.3440   9.5770  29.8220 C.ar           1 <1>                0.0000
     22 C24         -0.2180   8.3740  30.2380 C.ar           1 <1>                0.0000
     23 N25          0.3170   7.6850  31.2590 N.ar           1 <1>                0.0000
     24 C26          1.3990   8.1140  31.9190 C.ar           1 <1>                0.0000
     25 C27          4.9760  12.3860  33.3080 C.ar           1 <1>                0.0000
     26 N28          5.8450  15.4370  40.6340 N.4            1 <1>                0.0000
     27 C29          6.5230  16.3540  41.5590 C.3            1 <1>                0.0000
     28 C30          5.7780  16.3550  42.8800 C.3            1 <1>                0.0000
     29 O31          5.6780  15.0350  43.4180 O.3            1 <1>                0.0000
     30 C32          5.1010  14.0950  42.4990 C.3            1 <1>                0.0000
     31 C33          5.8530  14.0640  41.1580 C.3            1 <1>                0.0000
     32 H1           8.3373  16.1780  37.7666 H              1 <1>                0.0000
     33 H2           6.4971  17.5708  39.1472 H              1 <1>                0.0000
     34 H3           7.9840  16.6220  39.4870 H              1 <1>                0.0000
     35 H4           7.1746  14.9803  39.5116 H              1 <1>                0.0000
     36 H5           4.7631  14.6527  38.3457 H              1 <1>                0.0000
     37 H6           6.2335  13.6695  38.6588 H              1 <1>                0.0000
     38 H7           7.3495  15.9743  35.5630 H              1 <1>                0.0000
     39 H8           6.9251  14.5953  34.5327 H              1 <1>                0.0000
     40 H9           8.3362  12.6912  33.4400 H              1 <1>                0.0000
     41 H10          8.1683  11.0047  31.6646 H              1 <1>                0.0000
     42 H11          3.4850  11.0845  30.7398 H              1 <1>                0.0000
     43 H12          2.7779  11.7333  32.2583 H              1 <1>                0.0000
     44 H13          1.9418  10.9904  30.1613 H              1 <1>                0.0000
     45 H14         -0.0958  10.1329  29.0019 H              1 <1>                0.0000
     46 H15         -1.0965   7.9891  29.7329 H              1 <1>                0.0000
     47 H16          1.7966   7.5336  32.7437 H              1 <1>                0.0000
     48 H17          4.0729  12.7830  33.7572 H              1 <1>                0.0000
     49 H18          4.8768  15.7173  40.6280 H              1 <1>                0.0000
     50 H19          6.5271  17.3695  41.1362 H              1 <1>                0.0000
     51 H20          7.5585  16.0191  41.7189 H              1 <1>                0.0000
     52 H21          4.7658  16.7551  42.7208 H              1 <1>                0.0000
     53 H22          6.3166  16.9940  43.5952 H              1 <1>                0.0000
     54 H23          4.0543  14.3774  42.3126 H              1 <1>                0.0000
     55 H24          5.1356  13.0917  42.9487 H              1 <1>                0.0000
     56 H25          6.8876  13.7236  41.3120 H              1 <1>                0.0000
     57 H26          5.3452  13.3875  40.4548 H              1 <1>                0.0000
@<TRIPOS>BOND
    1    1    2 1     
    2    2    7 1     
    3    2    3 1     
    4    3    4 1     
    5    4    5 1     
    6    4   26 1     
    7    5    6 1     
    8    6    7 2     
    9    6    8 1     
   10    8    9 2     
   11    8   10 am    
   12   10   11 1     
   13   11   25 ar    
   14   11   12 ar    
   15   12   13 ar    
   16   13   14 ar    
   17   14   15 1     
   18   14   16 ar    
   19   16   17 1     
   20   16   25 ar    
   21   17   18 1     
   22   18   19 1     
   23   19   24 ar    
   24   19   20 ar    
   25   20   21 ar    
   26   21   22 ar    
   27   22   23 ar    
   28   23   24 ar    
   29   26   31 1     
   30   26   27 1     
   31   27   28 1     
   32   28   29 1     
   33   29   30 1     
   34   30   31 1     
   35    2   32 1     
   36    3   33 1     
   37    3   34 1     
   38    4   35 1     
   39    5   36 1     
   40    5   37 1     
   41    7   38 1     
   42   10   39 1     
   43   12   40 1     
   44   13   41 1     
   45   17   42 1     
   46   17   43 1     
   47   20   44 1     
   48   21   45 1     
   49   22   46 1     
   50   24   47 1     
   51   25   48 1     
   52   26   49 1     
   53   27   50 1     
   54   27   51 1     
   55   28   52 1     
   56   28   53 1     
   57   30   54 1     
   58   30   55 1     
   59   31   56 1     
   60   31   57 1     
@<TRIPOS>SUBSTRUCTURE
      1 ****           1
@<TRIPOS>SET
DONOR_HYDROGENS      STATIC     ATOMS    <user>   **** ""
2 39 49
ATOM$RED        STATIC     ATOMS    COLORGROUP SYSTEM
2 39 49
