# Supplementary material for: Three-Dimensional Biologically Relevant Spectrum (BRS-3D): Shape Similarity Profile Based on PDB Ligands as Molecular Descriptors
Source: Molecules. 2016 Nov 17;21(11):1554. doi: 10.3390/molecules21111554 (PMC6273508; doi:10.3390/molecules21111554)
Supplement: Supplementary file 2 [file molecules-21-01554-s002.zip › 86.mol2]

@<TRIPOS>MOLECULE
1w7x_413
    70    73     1
SMALL
NO_CHARGES
@<TRIPOS>ATOM
      1 C1          12.9060  43.6620  34.7290 C.3            1 <1>                0.0000
      2 O2          12.4170  44.2590  33.5190 O.3            1 <1>                0.0000
      3 C3          11.5280  43.5900  32.7070 C.ar           1 <1>                0.0000
      4 C4          11.2400  42.2450  32.9100 C.ar           1 <1>                0.0000
      5 C5          10.3530  41.5620  32.0720 C.ar           1 <1>                0.0000
      6 C6           9.7470  42.2550  31.0060 C.ar           1 <1>                0.0000
      7 C7          10.0450  43.5980  30.8000 C.ar           1 <1>                0.0000
      8 C8          10.9350  44.2740  31.6400 C.ar           1 <1>                0.0000
      9 O9          11.2460  45.6070  31.4430 O.3            1 <1>                0.0000
     10 C10         10.4420  46.4910  30.6590 C.3            1 <1>                0.0000
     11 C11         10.7150  46.3240  29.1780 C.ar           1 <1>                0.0000
     12 C12         11.7710  45.5420  28.7070 C.ar           1 <1>                0.0000
     13 C13         11.9920  45.3980  27.3370 C.ar           1 <1>                0.0000
     14 C14         11.1680  46.0450  26.4160 C.ar           1 <1>                0.0000
     15 C15         10.1120  46.8290  26.8800 C.ar           1 <1>                0.0000
     16 C16          9.8880  46.9780  28.2510 C.ar           1 <1>                0.0000
     17 C17         10.0100  40.1250  32.2890 C.3            1 <1>                0.0000
     18 N19         11.2010  39.2870  32.3880 N.pl3          1 <1>                0.0000
     19 C20         11.9270  38.8260  31.3310 C.ar           1 <1>                0.0000
     20 C21         11.5210  39.0270  30.0090 C.ar           1 <1>                0.0000
     21 C22         12.2880  38.5500  28.9610 C.ar           1 <1>                0.0000
     22 C23         13.5020  37.8900  29.2060 C.ar           1 <1>                0.0000
     23 C24         13.9330  37.6840  30.5240 C.ar           1 <1>                0.0000
     24 C25         13.1440  38.1660  31.5700 C.ar           1 <1>                0.0000
     25 C26         14.2900  37.4000  28.0320 C.ar           1 <1>                0.0000
     26 N27         15.4680  36.7800  28.1850 N.pl3          1 <1>                0.0000
     27 N28         13.7730  37.6040  26.8100 N.pl3          1 <1>                0.0000
     28 C29          9.1900  40.0340  33.5440 C.2            1 <1>                0.0000
     29 O30          9.6510  39.6130  34.6010 O.2            1 <1>                0.0000
     30 N31          7.9250  40.4530  33.4550 N.am           1 <1>                0.0000
     31 C32          7.0610  40.4800  34.6210 C.3            1 <1>                0.0000
     32 C34          5.6730  40.9080  34.2600 C.2            1 <1>                0.0000
     33 O35          5.4660  41.3040  33.0920 O.co2          1 <1>                0.0000
     34 O36          4.7950  40.8510  35.1530 O.co2          1 <1>                0.0000
     35 C37          7.5880  41.5320  35.5400 C.ar           1 <1>                0.0000
     36 C38          7.4770  41.3760  36.9210 C.ar           1 <1>                0.0000
     37 C39          7.9750  42.3680  37.7780 C.ar           1 <1>                0.0000
     38 C40          8.5870  43.5100  37.2490 C.ar           1 <1>                0.0000
     39 C41          8.7230  43.6650  35.8700 C.ar           1 <1>                0.0000
     40 C42          8.2140  42.6780  35.0240 C.ar           1 <1>                0.0000
     41 H1          13.5995  44.3562  35.2261 H              1 <1>                0.0000
     42 H2          13.4327  42.7265  34.4895 H              1 <1>                0.0000
     43 H3          12.0607  43.4458  35.3989 H              1 <1>                0.0000
     44 H4          11.7108  41.7171  33.7314 H              1 <1>                0.0000
     45 H5           9.0519  41.7443  30.3494 H              1 <1>                0.0000
     46 H6           9.5805  44.1281  29.9764 H              1 <1>                0.0000
     47 H7          10.6649  47.5285  30.9487 H              1 <1>                0.0000
     48 H8           9.3809  46.2760  30.8532 H              1 <1>                0.0000
     49 H9          12.4253  45.0421  29.4121 H              1 <1>                0.0000
     50 H10         12.8097  44.7790  26.9858 H              1 <1>                0.0000
     51 H11         11.3464  45.9396  25.3520 H              1 <1>                0.0000
     52 H12          9.4599  47.3267  26.1714 H              1 <1>                0.0000
     53 H13          9.0725  47.6010  28.6003 H              1 <1>                0.0000
     54 H14          9.4084  39.7706  31.4390 H              1 <1>                0.0000
     55 H15         11.5179  39.0231  33.3319 H              1 <1>                0.0000
     56 H16         10.5996  39.5598  29.8034 H              1 <1>                0.0000
     57 H17         11.9480  38.6874  27.9409 H              1 <1>                0.0000
     58 H18         14.8605  37.1608  30.7269 H              1 <1>                0.0000
     59 H19         13.4786  38.0276  32.5917 H              1 <1>                0.0000
     60 H20         15.9890  36.4531  27.3588 H              1 <1>                0.0000
     61 H21         15.8525  36.6304  29.1288 H              1 <1>                0.0000
     62 H22         12.8664  38.0821  26.7076 H              1 <1>                0.0000
     63 H23         14.2829  37.2825  25.9748 H              1 <1>                0.0000
     64 H24          7.5673  40.7530  32.5707 H              1 <1>                0.0000
     65 H25          7.0465  39.4936  35.1075 H              1 <1>                0.0000
     66 H26          7.0067  40.4897  37.3314 H              1 <1>                0.0000
     67 H27          7.8858  42.2501  38.8519 H              1 <1>                0.0000
     68 H28          8.9580  44.2796  37.9162 H              1 <1>                0.0000
     69 H29          9.2167  44.5390  35.4608 H              1 <1>                0.0000
     70 H30          8.3036  42.7984  33.9504 H              1 <1>                0.0000
@<TRIPOS>BOND
    1    1    2 1     
    2    2    3 1     
    3    3    8 ar    
    4    3    4 ar    
    5    4    5 ar    
    6    5    6 ar    
    7    5   17 1     
    8    6    7 ar    
    9    7    8 ar    
   10    8    9 1     
   11    9   10 1     
   12   10   11 1     
   13   11   16 ar    
   14   11   12 ar    
   15   12   13 ar    
   16   13   14 ar    
   17   14   15 ar    
   18   15   16 ar    
   19   17   18 1     
   20   17   28 1     
   21   18   19 1     
   22   19   24 ar    
   23   19   20 ar    
   24   20   21 ar    
   25   21   22 ar    
   26   22   23 ar    
   27   22   25 1     
   28   23   24 ar    
   29   25   26 ar    
   30   25   27 ar    
   31   28   29 2     
   32   28   30 am    
   33   30   31 1     
   34   31   32 1     
   35   31   35 1     
   36   32   33 ar    
   37   32   34 ar    
   38   35   40 ar    
   39   35   36 ar    
   40   36   37 ar    
   41   37   38 ar    
   42   38   39 ar    
   43   39   40 ar    
   44    1   41 1     
   45    1   42 1     
   46    1   43 1     
   47    4   44 1     
   48    6   45 1     
   49    7   46 1     
   50   10   47 1     
   51   10   48 1     
   52   12   49 1     
   53   13   50 1     
   54   14   51 1     
   55   15   52 1     
   56   16   53 1     
   57   17   54 1     
   58   18   55 1     
   59   20   56 1     
   60   21   57 1     
   61   23   58 1     
   62   24   59 1     
   63   26   60 1     
   64   26   61 1     
   65   27   62 1     
   66   27   63 1     
   67   30   64 1     
   68   31   65 1     
   69   36   66 1     
   70   37   67 1     
   71   38   68 1     
   72   39   69 1     
   73   40   70 1     
@<TRIPOS>SUBSTRUCTURE
      1 ****           1
@<TRIPOS>SET
DONOR_HYDROGENS      STATIC     ATOMS    <user>   **** ""
6 55 60 61 62 63 64
ATOM$RED        STATIC     ATOMS    COLORGROUP SYSTEM
6 55 60 61 62 63 64
