# Supplementary material for: Three-Dimensional Biologically Relevant Spectrum (BRS-3D): Shape Similarity Profile Based on PDB Ligands as Molecular Descriptors
Source: Molecules. 2016 Nov 17;21(11):1554. doi: 10.3390/molecules21111554 (PMC6273508; doi:10.3390/molecules21111554)
Supplement: Supplementary file 2 [file molecules-21-01554-s002.zip › 87.mol2]

@<TRIPOS>MOLECULE
3odu_ITD
   63    66     1     0     1
SMALL
NO_CHARGES
@<TRIPOS>ATOM
      1 C1         16.2630   -6.2800   67.1020 C.3       1 <1>         0.0000 
      2 C2         17.6610   -6.5460   67.6430 C.3       1 <1>         0.0000 
      3 C3         18.7290   -5.8120   66.8360 C.3       1 <1>         0.0000 
      4 C4         17.7520   -6.1320   69.1200 C.3       1 <1>         0.0000 
      5 N5         18.2090   -7.3820   69.7010 N.pl3     1 <1>         0.0000 
      6 C6         18.5880   -7.7370   70.9550 C.2       1 <1>         0.0000 
      7 C7         18.6210   -6.7600   72.1050 C.3       1 <1>         0.0000 
      8 S8         20.2660   -6.1330   72.2410 S.3       1 <1>         0.0000 
      9 C9         21.2550   -7.3690   72.7790 C.2       1 <1>         0.0000 
     10 N10        22.5090   -7.4970   72.3240 N.pl3     1 <1>         0.0000 
     11 C11        22.9540   -7.4320   70.9310 C.3       1 <1>         0.0000 
     12 C12        23.8280   -6.2180   70.6370 C.3       1 <1>         0.0000 
     13 C13        24.5160   -6.3620   69.2800 C.3       1 <1>         0.0000 
     14 C14        23.5120   -6.6030   68.1570 C.3       1 <1>         0.0000 
     15 C15        22.5520   -7.7520   68.4730 C.3       1 <1>         0.0000 
     16 C16        21.8950   -7.6050   69.8450 C.3       1 <1>         0.0000 
     17 N17        20.7210   -8.1890   73.6900 N.pl3     1 <1>         0.0000 
     18 C19        21.3010   -9.3400   74.3660 C.3       1 <1>         0.0000 
     19 C20        21.9670  -10.4100   73.5160 C.3       1 <1>         0.0000 
     20 C21        22.1440  -11.6820   74.3500 C.3       1 <1>         0.0000 
     21 C22        22.8210  -11.4530   75.7100 C.3       1 <1>         0.0000 
     22 C23        22.2680  -10.2460   76.4700 C.3       1 <1>         0.0000 
     23 C24        22.1470   -9.0060   75.5860 C.3       1 <1>         0.0000 
     24 C25        18.9810   -9.0930   71.0610 C.2       1 <1>         0.0000 
     25 S26        18.8530   -9.8430   69.4940 S.3       1 <1>         0.0000 
     26 C27        18.2290   -8.3790   68.8590 C.2       1 <1>         0.0000 
     27 N28        17.9260   -7.9840   67.6150 N.pl3     1 <1>         0.0000 
     28 H1         16.0616   -5.1988   67.1222 H         1 <1>         0.0000 
     29 H2         15.5228   -6.8025   67.7258 H         1 <1>         0.0000 
     30 H3         16.1944   -6.6464   66.0671 H         1 <1>         0.0000 
     31 H4         19.7214   -6.0297   67.2577 H         1 <1>         0.0000 
     32 H5         18.5417   -4.7289   66.8796 H         1 <1>         0.0000 
     33 H6         18.6935   -6.1485   65.7893 H         1 <1>         0.0000 
     34 H7         16.7735   -5.8287   69.5206 H         1 <1>         0.0000 
     35 H8         18.4785   -5.3204   69.2731 H         1 <1>         0.0000 
     36 H9         18.3380   -7.2709   73.0371 H         1 <1>         0.0000 
     37 H10        17.9212   -5.9334   71.9128 H         1 <1>         0.0000 
     38 H11        23.2395   -7.6588   73.0318 H         1 <1>         0.0000 
     39 H12        23.6143   -8.3045   70.8180 H         1 <1>         0.0000 
     40 H13        24.5934   -6.1259   71.4216 H         1 <1>         0.0000 
     41 H14        23.2002   -5.3148   70.6292 H         1 <1>         0.0000 
     42 H15        25.2128   -7.2121   69.3227 H         1 <1>         0.0000 
     43 H16        25.0755   -5.4397   69.0651 H         1 <1>         0.0000 
     44 H17        24.0627   -6.8453   67.2361 H         1 <1>         0.0000 
     45 H18        22.9262   -5.6848   68.0031 H         1 <1>         0.0000 
     46 H19        23.1138   -8.6975   68.4504 H         1 <1>         0.0000 
     47 H20        21.7644   -7.7750   67.7054 H         1 <1>         0.0000 
     48 H21        21.2366   -6.7238   69.8381 H         1 <1>         0.0000 
     49 H22        21.3005   -8.5053   70.0596 H         1 <1>         0.0000 
     50 H23        19.7492   -7.9728   73.9542 H         1 <1>         0.0000 
     51 H24        20.4192   -9.8508   74.7800 H         1 <1>         0.0000 
     52 H25        22.9509  -10.0518   73.1790 H         1 <1>         0.0000 
     53 H26        21.3372  -10.6290   72.6412 H         1 <1>         0.0000 
     54 H27        22.7578  -12.3899   73.7738 H         1 <1>         0.0000 
     55 H28        21.1504  -12.1189   74.5283 H         1 <1>         0.0000 
     56 H29        23.8966  -11.2957   75.5417 H         1 <1>         0.0000 
     57 H30        22.6740  -12.3510   76.3280 H         1 <1>         0.0000 
     58 H31        22.9423  -10.0174   77.3085 H         1 <1>         0.0000 
     59 H32        21.2713  -10.5004   76.8597 H         1 <1>         0.0000 
     60 H33        21.6686   -8.1947   76.1543 H         1 <1>         0.0000 
     61 H34        23.1485   -8.6860   75.2625 H         1 <1>         0.0000 
     62 H35        19.3100   -9.5870   71.9741 H         1 <1>         0.0000 
     63 H36        17.8865   -8.5890   66.7823 H         1 <1>         0.0000 
@<TRIPOS>BOND
     1    1    2 1    
     2    2   27 1    
     3    2    3 1    
     4    2    4 1    
     5    4    5 1    
     6    5   26 2    
     7    5    6 1    
     8    6    7 1    
     9    6   24 2    
    10    7    8 1    
    11    8    9 1    
    12    9   10 2    
    13    9   17 1    
    14   10   11 1    
    15   11   16 1    
    16   11   12 1    
    17   12   13 1    
    18   13   14 1    
    19   14   15 1    
    20   15   16 1    
    21   17   18 1    
    22   18   23 1    
    23   18   19 1    
    24   19   20 1    
    25   20   21 1    
    26   21   22 1    
    27   22   23 1    
    28   24   25 1    
    29   25   26 1    
    30   26   27 1    
    31    1   28 1    
    32    1   29 1    
    33    1   30 1    
    34    3   31 1    
    35    3   32 1    
    36    3   33 1    
    37    4   34 1    
    38    4   35 1    
    39    7   36 1    
    40    7   37 1    
    41   10   38 1    
    42   11   39 1    
    43   12   40 1    
    44   12   41 1    
    45   13   42 1    
    46   13   43 1    
    47   14   44 1    
    48   14   45 1    
    49   15   46 1    
    50   15   47 1    
    51   16   48 1    
    52   16   49 1    
    53   17   50 1    
    54   18   51 1    
    55   19   52 1    
    56   19   53 1    
    57   20   54 1    
    58   20   55 1    
    59   21   56 1    
    60   21   57 1    
    61   22   58 1    
    62   22   59 1    
    63   23   60 1    
    64   23   61 1    
    65   24   62 1    
    66   27   63 1    
@<TRIPOS>SUBSTRUCTURE
     1 ****        1 PERM              0 ****  ****    0 ROOT 
@<TRIPOS>SET
DONOR_HYDROGENS STATIC     ATOMS    <user>   **** ""
3 38 50 63
