# Supplementary material for: Three-Dimensional Biologically Relevant Spectrum (BRS-3D): Shape Similarity Profile Based on PDB Ligands as Molecular Descriptors
Source: Molecules. 2016 Nov 17;21(11):1554. doi: 10.3390/molecules21111554 (PMC6273508; doi:10.3390/molecules21111554)
Supplement: Supplementary file 2 [file molecules-21-01554-s002.zip › 88.mol2]

@<TRIPOS>MOLECULE
1e3q_EBW
    68    69     1
SMALL
NO_CHARGES
@<TRIPOS>ATOM
      1 C1          -0.0560  60.7380  74.8390 C.3            1 <1>                0.0000
      2 N1          -0.4370  62.0550  74.2310 N.4            1 <1>                0.0000
      3 C2          -1.6620  61.8640  73.4260 C.3            1 <1>                0.0000
      4 C3          -0.7490  63.0280  75.3360 C.3            1 <1>                0.0000
      5 C4           0.4080  63.3020  76.2610 C.2            1 <1>                0.0000
      6 C5           0.7150  64.5360  76.6720 C.2            1 <1>                0.0000
      7 C6           0.6830  62.5890  73.3370 C.ar           1 <1>                0.0000
      8 C7           1.9710  62.0380  73.3980 C.ar           1 <1>                0.0000
      9 C8           3.0150  62.5600  72.6410 C.ar           1 <1>                0.0000
     10 C9           2.8190  63.6440  71.7850 C.ar           1 <1>                0.0000
     11 C10          4.0300  64.2920  71.1190 C.3            1 <1>                0.0000
     12 C11          4.5510  63.5640  69.8950 C.3            1 <1>                0.0000
     13 C12          3.6460  63.7210  68.7100 C.2            1 <1>                0.0000
     14 O1           2.8960  62.8110  68.3700 O.2            1 <1>                0.0000
     15 C13          3.8190  64.9660  67.8670 C.3            1 <1>                0.0000
     16 C14          3.3380  64.7800  66.4460 C.3            1 <1>                0.0000
     17 C15          3.5460  66.0270  65.6320 C.ar           1 <1>                0.0000
     18 C16          4.5660  66.0830  64.6980 C.ar           1 <1>                0.0000
     19 C17          4.7940  67.2350  63.9590 C.ar           1 <1>                0.0000
     20 C18          4.0010  68.3710  64.1320 C.ar           1 <1>                0.0000
     21 C19          2.9640  68.3120  65.0790 C.ar           1 <1>                0.0000
     22 C20          2.7410  67.1540  65.8180 C.ar           1 <1>                0.0000
     23 N2           4.2660  69.6330  63.3380 N.4            1 <1>                0.0000
     24 C21          2.9980  70.1100  62.7150 C.3            1 <1>                0.0000
     25 C22          5.2510  69.3820  62.2410 C.3            1 <1>                0.0000
     26 C23          4.7930  70.6960  64.2540 C.3            1 <1>                0.0000
     27 C24          6.0710  70.3480  64.9570 C.2            1 <1>                0.0000
     28 C25          6.1360  70.3330  66.2820 C.2            1 <1>                0.0000
     29 C26          1.5310  64.1990  71.6880 C.ar           1 <1>                0.0000
     30 C27          0.4710  63.6750  72.4500 C.ar           1 <1>                0.0000
     31 H1          -0.8770  60.3770  75.4758 H              1 <1>                0.0000
     32 H2           0.8517  60.8639  75.4474 H              1 <1>                0.0000
     33 H3           0.1366  60.0072  74.0398 H              1 <1>                0.0000
     34 H4          -1.9556  62.8221  72.9722 H              1 <1>                0.0000
     35 H5          -2.4736  61.5011  74.0738 H              1 <1>                0.0000
     36 H6          -1.4684  61.1268  72.6329 H              1 <1>                0.0000
     37 H7          -1.5781  62.6191  75.9321 H              1 <1>                0.0000
     38 H8          -1.0595  63.9798  74.8804 H              1 <1>                0.0000
     39 H9           1.0147  62.4663  76.6064 H              1 <1>                0.0000
     40 H10          1.5597  64.6926  77.3412 H              1 <1>                0.0000
     41 H11          0.1204  65.3849  76.3377 H              1 <1>                0.0000
     42 H12          2.1566  61.1897  74.0469 H              1 <1>                0.0000
     43 H13          4.0007  62.1155  72.7178 H              1 <1>                0.0000
     44 H14          4.8421  64.3402  71.8593 H              1 <1>                0.0000
     45 H15          3.7488  65.3114  70.8163 H              1 <1>                0.0000
     46 H16          4.6407  62.4936  70.1319 H              1 <1>                0.0000
     47 H17          5.5419  63.9672  69.6389 H              1 <1>                0.0000
     48 H18          4.8864  65.2308  67.8453 H              1 <1>                0.0000
     49 H19          3.2473  65.7851  68.3276 H              1 <1>                0.0000
     50 H20          2.2656  64.5356  66.4596 H              1 <1>                0.0000
     51 H21          3.8968  63.9529  65.9838 H              1 <1>                0.0000
     52 H22          5.1956  65.2145  64.5417 H              1 <1>                0.0000
     53 H23          5.6010  67.2533  63.2355 H              1 <1>                0.0000
     54 H24          2.3310  69.1780  65.2354 H              1 <1>                0.0000
     55 H25          1.9363  67.1260  66.5438 H              1 <1>                0.0000
     56 H26          3.1945  71.0265  62.1393 H              1 <1>                0.0000
     57 H27          2.2599  70.3228  63.5024 H              1 <1>                0.0000
     58 H28          2.6042  69.3327  62.0436 H              1 <1>                0.0000
     59 H29          6.1987  69.0280  62.6731 H              1 <1>                0.0000
     60 H30          5.4271  70.3151  61.6857 H              1 <1>                0.0000
     61 H31          4.8518  68.6182  61.5574 H              1 <1>                0.0000
     62 H32          4.0276  70.8992  65.0175 H              1 <1>                0.0000
     63 H33          4.9672  71.6044  63.6586 H              1 <1>                0.0000
     64 H34          6.9570  70.1045  64.3725 H              1 <1>                0.0000
     65 H35          7.0712  70.0783  66.7784 H              1 <1>                0.0000
     66 H36          5.2541  70.5754  66.8732 H              1 <1>                0.0000
     67 H37          1.3536  65.0357  71.0220 H              1 <1>                0.0000
     68 H38         -0.5193  64.1063  72.3581 H              1 <1>                0.0000
@<TRIPOS>BOND
    1    1    2 1     
    2    2    3 1     
    3    2    4 1     
    4    2    7 1     
    5    4    5 1     
    6    5    6 2     
    7    7   30 ar    
    8    7    8 ar    
    9    8    9 ar    
   10    9   10 ar    
   11   10   11 1     
   12   10   29 ar    
   13   11   12 1     
   14   12   13 1     
   15   13   14 2     
   16   13   15 1     
   17   15   16 1     
   18   16   17 1     
   19   17   22 ar    
   20   17   18 ar    
   21   18   19 ar    
   22   19   20 ar    
   23   20   21 ar    
   24   20   23 1     
   25   21   22 ar    
   26   23   24 1     
   27   23   25 1     
   28   23   26 1     
   29   26   27 1     
   30   27   28 2     
   31   29   30 ar    
   32    1   31 1     
   33    1   32 1     
   34    1   33 1     
   35    3   34 1     
   36    3   35 1     
   37    3   36 1     
   38    4   37 1     
   39    4   38 1     
   40    5   39 1     
   41    6   40 1     
   42    6   41 1     
   43    8   42 1     
   44    9   43 1     
   45   11   44 1     
   46   11   45 1     
   47   12   46 1     
   48   12   47 1     
   49   15   48 1     
   50   15   49 1     
   51   16   50 1     
   52   16   51 1     
   53   18   52 1     
   54   19   53 1     
   55   21   54 1     
   56   22   55 1     
   57   24   56 1     
   58   24   57 1     
   59   24   58 1     
   60   25   59 1     
   61   25   60 1     
   62   25   61 1     
   63   26   62 1     
   64   26   63 1     
   65   27   64 1     
   66   28   65 1     
   67   28   66 1     
   68   29   67 1     
   69   30   68 1     
@<TRIPOS>SUBSTRUCTURE
      1 ****           1
