# Supplementary material for: Three-Dimensional Biologically Relevant Spectrum (BRS-3D): Shape Similarity Profile Based on PDB Ligands as Molecular Descriptors
Source: Molecules. 2016 Nov 17;21(11):1554. doi: 10.3390/molecules21111554 (PMC6273508; doi:10.3390/molecules21111554)
Supplement: Supplementary file 2 [file molecules-21-01554-s002.zip › 89.mol2]

@<TRIPOS>MOLECULE
1vj5_CIU
    34    35     1
SMALL
NO_CHARGES
@<TRIPOS>ATOM
      1 I1          21.1070   8.3390 134.4770 I              1 <1>                0.0000
      2 C2          19.7880   9.4640 135.6590 C.ar           1 <1>                0.0000
      3 C3          19.2730   8.8590 136.7900 C.ar           1 <1>                0.0000
      4 C4          18.3260   9.6360 137.6510 C.ar           1 <1>                0.0000
      5 C5          17.9780  10.9550 137.3190 C.ar           1 <1>                0.0000
      6 N6          17.0770  11.7040 138.1310 N.am           1 <1>                0.0000
      7 C7          16.4570  11.3760 139.2540 C.2            1 <1>                0.0000
      8 O8          16.6090  10.2710 139.7650 O.2            1 <1>                0.0000
      9 N9          15.6320  12.1750 139.9280 N.am           1 <1>                0.0000
     10 C10         15.2020  11.9700 141.3250 C.3            1 <1>                0.0000
     11 C11         14.0880  10.8790 141.3560 C.3            1 <1>                0.0000
     12 C12         13.5790  10.6230 142.8130 C.3            1 <1>                0.0000
     13 C13         13.1240  11.9580 143.5160 C.3            1 <1>                0.0000
     14 C14         14.2110  13.0920 143.4170 C.3            1 <1>                0.0000
     15 C15         14.6830  13.3090 141.9410 C.3            1 <1>                0.0000
     16 C16         18.5250  11.5450 136.1460 C.ar           1 <1>                0.0000
     17 C17         19.4350  10.8040 135.3180 C.ar           1 <1>                0.0000
     18 H1          19.5490   7.8430 137.0483 H              1 <1>                0.0000
     19 H2          17.9056   9.1763 138.5381 H              1 <1>                0.0000
     20 H3          16.8815  12.6267 137.7986 H              1 <1>                0.0000
     21 H4          15.2755  12.9776 139.4497 H              1 <1>                0.0000
     22 H5          16.0610  11.6205 141.9166 H              1 <1>                0.0000
     23 H6          14.4942   9.9412 140.9491 H              1 <1>                0.0000
     24 H7          13.2432  11.2125 140.7354 H              1 <1>                0.0000
     25 H8          14.3918  10.1705 143.4000 H              1 <1>                0.0000
     26 H9          12.7247   9.9311 142.7755 H              1 <1>                0.0000
     27 H10         12.9285  11.7486 144.5780 H              1 <1>                0.0000
     28 H11         12.1999  12.3123 143.0359 H              1 <1>                0.0000
     29 H12         15.0786  12.8097 144.0315 H              1 <1>                0.0000
     30 H13         13.7827  14.0314 143.7967 H              1 <1>                0.0000
     31 H14         13.8375  13.6783 141.3421 H              1 <1>                0.0000
     32 H15         15.4944  14.0515 141.9268 H              1 <1>                0.0000
     33 H16         18.2537  12.5591 135.8756 H              1 <1>                0.0000
     34 H17         19.8551  11.2642 134.4310 H              1 <1>                0.0000
@<TRIPOS>BOND
    1    1    2 1     
    2    2   17 ar    
    3    2    3 ar    
    4    3    4 ar    
    5    4    5 ar    
    6    5    6 1     
    7    5   16 ar    
    8    6    7 am    
    9    7    8 2     
   10    7    9 am    
   11    9   10 1     
   12   10   15 1     
   13   10   11 1     
   14   11   12 1     
   15   12   13 1     
   16   13   14 1     
   17   14   15 1     
   18   16   17 ar    
   19    3   18 1     
   20    4   19 1     
   21    6   20 1     
   22    9   21 1     
   23   10   22 1     
   24   11   23 1     
   25   11   24 1     
   26   12   25 1     
   27   12   26 1     
   28   13   27 1     
   29   13   28 1     
   30   14   29 1     
   31   14   30 1     
   32   15   31 1     
   33   15   32 1     
   34   16   33 1     
   35   17   34 1     
@<TRIPOS>SUBSTRUCTURE
      1 ****           1
@<TRIPOS>SET
DONOR_HYDROGENS      STATIC     ATOMS    <user>   **** ""
2 20 21
ATOM$RED        STATIC     ATOMS    COLORGROUP SYSTEM
2 20 21
