# Supplementary material for: Three-Dimensional Biologically Relevant Spectrum (BRS-3D): Shape Similarity Profile Based on PDB Ligands as Molecular Descriptors
Source: Molecules. 2016 Nov 17;21(11):1554. doi: 10.3390/molecules21111554 (PMC6273508; doi:10.3390/molecules21111554)
Supplement: Supplementary file 2 [file molecules-21-01554-s002.zip › 90.mol2]

@<TRIPOS>MOLECULE
3elj_GS7
    55    58     1
SMALL
NO_CHARGES
@<TRIPOS>ATOM
      1 C1          24.1830   2.1400  32.8230 C.3            1 <1>                0.0000
      2 O2          23.2950   3.2430  32.7030 O.3            1 <1>                0.0000
      3 C3          23.6990   4.0630  31.6580 C.ar           1 <1>                0.0000
      4 C4          24.9550   3.9930  31.0800 C.ar           1 <1>                0.0000
      5 C5          25.2790   4.8450  30.0440 C.ar           1 <1>                0.0000
      6 C6          26.6290   4.8080  29.4040 C.3            1 <1>                0.0000
      7 S7          26.5390   3.7910  27.9470 S.o2           1 <1>                0.0000
      8 C8          28.1780   3.9200  27.2980 C.3            1 <1>                0.0000
      9 O9          25.6290   4.4050  26.9980 O.2            1 <1>                0.0000
     10 O10         26.3330   2.4240  28.3880 O.2            1 <1>                0.0000
     11 C11         24.3440   5.7590  29.6050 C.ar           1 <1>                0.0000
     12 C12         23.0940   5.8190  30.1790 C.ar           1 <1>                0.0000
     13 C13         22.7630   4.9740  31.2170 C.ar           1 <1>                0.0000
     14 N14         21.4930   5.0070  31.8270 N.pl3          1 <1>                0.0000
     15 C15         20.8160   6.1850  32.2010 C.ar           1 <1>                0.0000
     16 N16         21.3920   7.3760  31.9960 N.ar           1 <1>                0.0000
     17 C17         20.7730   8.5190  32.3400 C.ar           1 <1>                0.0000
     18 N18         21.2650   9.8190  32.1790 N.pl3          1 <1>                0.0000
     19 C19         22.5690  10.2150  31.8610 C.ar           1 <1>                0.0000
     20 C20         23.6040   9.3200  31.6970 C.ar           1 <1>                0.0000
     21 C21         24.8710   9.7600  31.3830 C.ar           1 <1>                0.0000
     22 C22         25.1190  11.1050  31.2310 C.ar           1 <1>                0.0000
     23 C23         24.0940  12.0080  31.3940 C.ar           1 <1>                0.0000
     24 F24         24.3470  13.3170  31.2440 F              1 <1>                0.0000
     25 C25         22.8270  11.5640  31.7060 C.ar           1 <1>                0.0000
     26 C26         21.7270  12.5310  31.8800 C.2            1 <1>                0.0000
     27 N27         21.8210  13.6440  31.0860 N.am           1 <1>                0.0000
     28 O28         20.8260  12.3130  32.6810 O.2            1 <1>                0.0000
     29 C29         19.5210   8.3970  32.9060 C.ar           1 <1>                0.0000
     30 C30         18.5510   9.3090  33.3980 C.2            1 <1>                0.0000
     31 C31         17.4810   8.5660  33.8470 C.2            1 <1>                0.0000
     32 N32         17.7770   7.2490  33.6400 N.pl3          1 <1>                0.0000
     33 C34         19.0130   7.1340  33.0720 C.ar           1 <1>                0.0000
     34 N35         19.6100   5.9950  32.7410 N.ar           1 <1>                0.0000
     35 H1          23.8568   1.4952  33.6524 H              1 <1>                0.0000
     36 H2          25.2001   2.5081  33.0230 H              1 <1>                0.0000
     37 H3          24.1794   1.5628  31.8866 H              1 <1>                0.0000
     38 H4          25.6805   3.2723  31.4395 H              1 <1>                0.0000
     39 H5          27.3610   4.3840  30.1072 H              1 <1>                0.0000
     40 H6          26.9354   5.8272  29.1260 H              1 <1>                0.0000
     41 H7          28.2556   3.3237  26.3769 H              1 <1>                0.0000
     42 H8          28.8970   3.5433  28.0403 H              1 <1>                0.0000
     43 H9          28.4014   4.9733  27.0728 H              1 <1>                0.0000
     44 H10         24.5963   6.4381  28.7986 H              1 <1>                0.0000
     45 H11         22.3663   6.5343  29.8130 H              1 <1>                0.0000
     46 H12         21.0271   4.1073  32.0124 H              1 <1>                0.0000
     47 H13         20.5825  10.5790  32.3110 H              1 <1>                0.0000
     48 H14         23.4191   8.2586  31.8164 H              1 <1>                0.0000
     49 H15         25.6752   9.0445  31.2552 H              1 <1>                0.0000
     50 H16         26.1162  11.4510  30.9843 H              1 <1>                0.0000
     51 H17         21.1192  14.3546  31.1360 H              1 <1>                0.0000
     52 H18         22.5914  13.7456  30.4566 H              1 <1>                0.0000
     53 H19         18.6366  10.3945  33.4171 H              1 <1>                0.0000
     54 H20         16.5653   8.9580  34.2872 H              1 <1>                0.0000
     55 H21         17.1593   6.4596  33.8772 H              1 <1>                0.0000
@<TRIPOS>BOND
    1    1    2 1     
    2    2    3 1     
    3    3   13 ar    
    4    3    4 ar    
    5    4    5 ar    
    6    5    6 1     
    7    5   11 ar    
    8    6    7 1     
    9    7    8 1     
   10    7    9 2     
   11    7   10 2     
   12   11   12 ar    
   13   12   13 ar    
   14   13   14 1     
   15   14   15 1     
   16   15   34 ar    
   17   15   16 ar    
   18   16   17 ar    
   19   17   18 1     
   20   17   29 ar    
   21   18   19 1     
   22   19   25 ar    
   23   19   20 ar    
   24   20   21 ar    
   25   21   22 ar    
   26   22   23 ar    
   27   23   24 1     
   28   23   25 ar    
   29   25   26 1     
   30   26   27 am    
   31   26   28 2     
   32   29   33 ar    
   33   29   30 1     
   34   30   31 2     
   35   31   32 1     
   36   32   33 1     
   37   33   34 ar    
   38    1   35 1     
   39    1   36 1     
   40    1   37 1     
   41    4   38 1     
   42    6   39 1     
   43    6   40 1     
   44    8   41 1     
   45    8   42 1     
   46    8   43 1     
   47   11   44 1     
   48   12   45 1     
   49   14   46 1     
   50   18   47 1     
   51   20   48 1     
   52   21   49 1     
   53   22   50 1     
   54   27   51 1     
   55   27   52 1     
   56   30   53 1     
   57   31   54 1     
   58   32   55 1     
@<TRIPOS>SUBSTRUCTURE
      1 ****           1
@<TRIPOS>SET
DONOR_HYDROGENS      STATIC     ATOMS    <user>   **** ""
5 46 47 51 52 55
ATOM$RED        STATIC     ATOMS    COLORGROUP SYSTEM
5 46 47 51 52 55
