# Supplementary material for: Three-Dimensional Biologically Relevant Spectrum (BRS-3D): Shape Similarity Profile Based on PDB Ligands as Molecular Descriptors
Source: Molecules. 2016 Nov 17;21(11):1554. doi: 10.3390/molecules21111554 (PMC6273508; doi:10.3390/molecules21111554)
Supplement: Supplementary file 2 [file molecules-21-01554-s002.zip › 91.mol2]

@<TRIPOS>MOLECULE
1xbb_STI
    69    73     1
SMALL
NO_CHARGES
@<TRIPOS>ATOM
      1 C1          -7.6040   7.1290   8.3640 C.3            1 <1>                0.0000
      2 N2          -6.2730   6.6010   8.6310 N.4            1 <1>                0.0000
      3 C3          -5.7380   5.5230   7.8110 C.3            1 <1>                0.0000
      4 C4          -4.5020   6.0990   7.1150 C.3            1 <1>                0.0000
      5 N5          -3.6840   6.7940   8.1130 N.pl3          1 <1>                0.0000
      6 C6          -4.2520   7.7800   9.0360 C.3            1 <1>                0.0000
      7 C7          -5.4660   7.1450   9.7170 C.3            1 <1>                0.0000
      8 C8          -2.2480   6.5420   8.1440 C.3            1 <1>                0.0000
      9 C9          -1.7950   5.3740   9.0020 C.ar           1 <1>                0.0000
     10 C10         -0.6230   4.7160   8.6260 C.ar           1 <1>                0.0000
     11 C11         -0.1590   3.6410   9.3840 C.ar           1 <1>                0.0000
     12 C12         -0.8540   3.2160  10.5210 C.ar           1 <1>                0.0000
     13 C13         -2.0220   3.8790  10.9050 C.ar           1 <1>                0.0000
     14 C14         -2.4920   4.9560  10.1450 C.ar           1 <1>                0.0000
     15 C15         -0.2990   2.0520  11.3120 C.2            1 <1>                0.0000
     16 O16          0.9160   1.9340  11.3550 O.2            1 <1>                0.0000
     17 N17         -1.1130   1.1520  11.8590 N.am           1 <1>                0.0000
     18 C18         -0.8630   0.1810  12.7910 C.ar           1 <1>                0.0000
     19 C19         -1.9570  -0.6360  13.0540 C.ar           1 <1>                0.0000
     20 C20         -1.8910  -1.6720  13.9850 C.ar           1 <1>                0.0000
     21 C21         -0.6890  -1.8950  14.6570 C.ar           1 <1>                0.0000
     22 C22         -0.6400  -3.0270  15.6600 C.3            1 <1>                0.0000
     23 C23          0.4250  -1.0900  14.4150 C.ar           1 <1>                0.0000
     24 N24          1.5510  -1.3980  15.1430 N.pl3          1 <1>                0.0000
     25 C25          2.7860  -0.8100  15.0840 C.ar           1 <1>                0.0000
     26 N26          3.7150  -1.2770  15.9520 N.ar           1 <1>                0.0000
     27 C27          5.0000  -0.7930  15.9910 C.ar           1 <1>                0.0000
     28 C28          5.3540   0.2660  15.1580 C.ar           1 <1>                0.0000
     29 C29          4.3560   0.7770  14.2950 C.ar           1 <1>                0.0000
     30 N30          3.0970   0.2260  14.2690 N.ar           1 <1>                0.0000
     31 C31          4.6170   1.8690  13.4470 C.ar           1 <1>                0.0000
     32 C32          3.6290   2.3700  12.6010 C.ar           1 <1>                0.0000
     33 C33          3.9380   3.4650  11.7780 C.ar           1 <1>                0.0000
     34 C34          5.2200   4.0130  11.8200 C.ar           1 <1>                0.0000
     35 N35          6.1530   3.5280  12.6580 N.ar           1 <1>                0.0000
     36 C36          5.8700   2.4920  13.4700 C.ar           1 <1>                0.0000
     37 C37          0.3500  -0.0450  13.4700 C.ar           1 <1>                0.0000
     38 H1          -7.8309   7.9313   9.0815 H              1 <1>                0.0000
     39 H2          -8.3458   6.3234   8.4682 H              1 <1>                0.0000
     40 H3          -7.6405   7.5310   7.3408 H              1 <1>                0.0000
     41 H4          -6.6701   5.9247   9.2643 H              1 <1>                0.0000
     42 H5          -6.4820   5.2031   7.0666 H              1 <1>                0.0000
     43 H6          -5.4577   4.6660   8.4410 H              1 <1>                0.0000
     44 H7          -4.8134   6.8072   6.3331 H              1 <1>                0.0000
     45 H8          -3.9192   5.2842   6.6607 H              1 <1>                0.0000
     46 H9          -4.5626   8.6767   8.4797 H              1 <1>                0.0000
     47 H10         -3.5031   8.0586   9.7920 H              1 <1>                0.0000
     48 H11         -5.1493   6.3438  10.4009 H              1 <1>                0.0000
     49 H12         -6.0337   7.9023  10.2774 H              1 <1>                0.0000
     50 H13         -1.7553   7.4493   8.5236 H              1 <1>                0.0000
     51 H14         -1.9178   6.3497   7.1125 H              1 <1>                0.0000
     52 H15         -0.0754   5.0392   7.7481 H              1 <1>                0.0000
     53 H16          0.7500   3.1294   9.0888 H              1 <1>                0.0000
     54 H17         -2.5626   3.5603  11.7889 H              1 <1>                0.0000
     55 H18         -3.3994   5.4698  10.4412 H              1 <1>                0.0000
     56 H19         -2.0591   1.1915  11.5375 H              1 <1>                0.0000
     57 H20         -2.8852  -0.4631  12.5215 H              1 <1>                0.0000
     58 H21         -2.7575  -2.2925  14.1829 H              1 <1>                0.0000
     59 H22         -1.6182  -3.5289  15.6945 H              1 <1>                0.0000
     60 H23         -0.3989  -2.6250  16.6551 H              1 <1>                0.0000
     61 H24          0.1326  -3.7500  15.3595 H              1 <1>                0.0000
     62 H25          1.4523  -2.1693  15.8185 H              1 <1>                0.0000
     63 H26          5.7303  -1.2301  16.6623 H              1 <1>                0.0000
     64 H27          6.3548   0.6822  15.1705 H              1 <1>                0.0000
     65 H28          2.6416   1.9232  12.5788 H              1 <1>                0.0000
     66 H29          3.1870   3.8807  11.1160 H              1 <1>                0.0000
     67 H30          5.4678   4.8422  11.1673 H              1 <1>                0.0000
     68 H31          6.6286   2.1329  14.1560 H              1 <1>                0.0000
     69 H32          1.2153   0.5762  13.2691 H              1 <1>                0.0000
@<TRIPOS>BOND
    1    1    2 1     
    2    2    7 1     
    3    2    3 1     
    4    3    4 1     
    5    4    5 1     
    6    5    6 1     
    7    5    8 1     
    8    6    7 1     
    9    8    9 1     
   10    9   14 ar    
   11    9   10 ar    
   12   10   11 ar    
   13   11   12 ar    
   14   12   13 ar    
   15   12   15 1     
   16   13   14 ar    
   17   15   16 2     
   18   15   17 am    
   19   17   18 1     
   20   18   37 ar    
   21   18   19 ar    
   22   19   20 ar    
   23   20   21 ar    
   24   21   22 1     
   25   21   23 ar    
   26   23   24 1     
   27   23   37 ar    
   28   24   25 1     
   29   25   30 ar    
   30   25   26 ar    
   31   26   27 ar    
   32   27   28 ar    
   33   28   29 ar    
   34   29   30 ar    
   35   29   31 1     
   36   31   36 ar    
   37   31   32 ar    
   38   32   33 ar    
   39   33   34 ar    
   40   34   35 ar    
   41   35   36 ar    
   42    1   38 1     
   43    1   39 1     
   44    1   40 1     
   45    2   41 1     
   46    3   42 1     
   47    3   43 1     
   48    4   44 1     
   49    4   45 1     
   50    6   46 1     
   51    6   47 1     
   52    7   48 1     
   53    7   49 1     
   54    8   50 1     
   55    8   51 1     
   56   10   52 1     
   57   11   53 1     
   58   13   54 1     
   59   14   55 1     
   60   17   56 1     
   61   19   57 1     
   62   20   58 1     
   63   22   59 1     
   64   22   60 1     
   65   22   61 1     
   66   24   62 1     
   67   27   63 1     
   68   28   64 1     
   69   32   65 1     
   70   33   66 1     
   71   34   67 1     
   72   36   68 1     
   73   37   69 1     
@<TRIPOS>SUBSTRUCTURE
      1 ****           1
@<TRIPOS>SET
DONOR_HYDROGENS      STATIC     ATOMS    <user>   **** ""
3 41 56 62
ATOM$RED        STATIC     ATOMS    COLORGROUP SYSTEM
3 41 56 62
