# Supplementary material for: Three-Dimensional Biologically Relevant Spectrum (BRS-3D): Shape Similarity Profile Based on PDB Ligands as Molecular Descriptors
Source: Molecules. 2016 Nov 17;21(11):1554. doi: 10.3390/molecules21111554 (PMC6273508; doi:10.3390/molecules21111554)
Supplement: Supplementary file 2 [file molecules-21-01554-s002.zip › 92.mol2]

@<TRIPOS>MOLECULE
1sqa_UI1
    54    57     1
SMALL
NO_CHARGES
@<TRIPOS>ATOM
      1 N1          29.5520  11.8530  28.7170 N.4            1 <1>                0.0000
      2 C5          28.3300  11.0730  28.8590 C.3            1 <1>                0.0000
      3 C6          27.2630  11.8440  29.6510 C.ar           1 <1>                0.0000
      4 C7          26.5790  12.9060  29.0380 C.ar           1 <1>                0.0000
      5 C8          25.6020  13.6060  29.7610 C.ar           1 <1>                0.0000
      6 C9          25.2850  13.2590  31.1110 C.ar           1 <1>                0.0000
      7 C10         25.9580  12.1980  31.7280 C.ar           1 <1>                0.0000
      8 C11         26.9590  11.4880  30.9910 C.ar           1 <1>                0.0000
      9 N12         24.2440  14.0730  31.6860 N.am           1 <1>                0.0000
     10 C13         24.5160  14.9930  32.5920 C.2            1 <1>                0.0000
     11 O14         25.6530  15.1500  33.0210 O.2            1 <1>                0.0000
     12 C15         23.4180  15.9110  33.0260 C.ar           1 <1>                0.0000
     13 C16         23.7630  16.9690  33.8980 C.ar           1 <1>                0.0000
     14 C17         22.8180  17.8960  34.2740 C.ar           1 <1>                0.0000
     15 C18         21.4730  17.7830  33.7830 C.ar           1 <1>                0.0000
     16 C19         20.5150  18.7550  34.1600 C.ar           1 <1>                0.0000
     17 C20         19.1860  18.6620  33.6930 C.ar           1 <1>                0.0000
     18 C21         18.8010  17.5980  32.8540 C.ar           1 <1>                0.0000
     19 C22         19.7560  16.6250  32.4690 C.ar           1 <1>                0.0000
     20 C23         21.1010  16.7220  32.9310 C.ar           1 <1>                0.0000
     21 C24         22.0770  15.7770  32.5410 C.ar           1 <1>                0.0000
     22 C25         18.2380  19.7150  34.1260 C.ar           1 <1>                0.0000
     23 N26         18.6560  20.6930  34.8790 N.pl3          1 <1>                0.0000
     24 N29         16.9650  19.6770  33.7560 N.pl3          1 <1>                0.0000
     25 N30         23.2180  18.9970  35.1110 N.pl3          1 <1>                0.0000
     26 C31         23.7200  18.8390  36.4290 C.ar           1 <1>                0.0000
     27 N32         23.7470  17.6250  37.0220 N.ar           1 <1>                0.0000
     28 C33         24.2060  17.4800  38.2880 C.ar           1 <1>                0.0000
     29 C34         24.6580  18.6020  38.9980 C.ar           1 <1>                0.0000
     30 C35         24.6250  19.8550  38.3490 C.ar           1 <1>                0.0000
     31 N36         24.1540  19.9420  37.0850 N.ar           1 <1>                0.0000
     32 H1          30.2308  11.3218  28.1944 H              1 <1>                0.0000
     33 H2          29.9226  12.0661  29.6298 H              1 <1>                0.0000
     34 H3          29.3482  12.7108  28.2284 H              1 <1>                0.0000
     35 H4          28.5620  10.1370  29.3883 H              1 <1>                0.0000
     36 H5          27.9353  10.8406  27.8589 H              1 <1>                0.0000
     37 H6          26.8042  13.1826  28.0144 H              1 <1>                0.0000
     38 H7          25.0766  14.4268  29.2864 H              1 <1>                0.0000
     39 H8          25.7246  11.9181  32.7489 H              1 <1>                0.0000
     40 H9          27.4909  10.6691  31.4617 H              1 <1>                0.0000
     41 H10         23.2975  13.9381  31.3928 H              1 <1>                0.0000
     42 H11         24.7771  17.0504  34.2723 H              1 <1>                0.0000
     43 H12         20.8031  19.5736  34.8096 H              1 <1>                0.0000
     44 H13         17.7777  17.5240  32.5042 H              1 <1>                0.0000
     45 H14         19.4635  15.8057  31.8223 H              1 <1>                0.0000
     46 H15         21.8131  14.9585  31.8810 H              1 <1>                0.0000
     47 H16         17.9995  21.4267  35.1818 H              1 <1>                0.0000
     48 H17         19.6429  20.7323  35.1714 H              1 <1>                0.0000
     49 H18         16.6244  18.9084  33.1609 H              1 <1>                0.0000
     50 H19         16.3170  20.4161  34.0637 H              1 <1>                0.0000
     51 H20         23.1353  19.9514  34.7326 H              1 <1>                0.0000
     52 H21         24.2240  16.5000  38.7510 H              1 <1>                0.0000
     53 H22         25.0219  18.5096  40.0149 H              1 <1>                0.0000
     54 H23         24.9757  20.7433  38.8618 H              1 <1>                0.0000
@<TRIPOS>BOND
    1    1    2 1     
    2    2    3 1     
    3    3    8 ar    
    4    3    4 ar    
    5    4    5 ar    
    6    5    6 ar    
    7    6    7 ar    
    8    6    9 1     
    9    7    8 ar    
   10    9   10 am    
   11   10   11 2     
   12   10   12 1     
   13   12   21 ar    
   14   12   13 ar    
   15   13   14 ar    
   16   14   15 ar    
   17   14   25 1     
   18   15   20 ar    
   19   15   16 ar    
   20   16   17 ar    
   21   17   18 ar    
   22   17   22 1     
   23   18   19 ar    
   24   19   20 ar    
   25   20   21 ar    
   26   22   23 ar    
   27   22   24 ar    
   28   25   26 1     
   29   26   31 ar    
   30   26   27 ar    
   31   27   28 ar    
   32   28   29 ar    
   33   29   30 ar    
   34   30   31 ar    
   35    1   32 1     
   36    1   33 1     
   37    1   34 1     
   38    2   35 1     
   39    2   36 1     
   40    4   37 1     
   41    5   38 1     
   42    7   39 1     
   43    8   40 1     
   44    9   41 1     
   45   13   42 1     
   46   16   43 1     
   47   18   44 1     
   48   19   45 1     
   49   21   46 1     
   50   23   47 1     
   51   23   48 1     
   52   24   49 1     
   53   24   50 1     
   54   25   51 1     
   55   28   52 1     
   56   29   53 1     
   57   30   54 1     
@<TRIPOS>SUBSTRUCTURE
      1 ****           1
@<TRIPOS>SET
DONOR_HYDROGENS      STATIC     ATOMS    <user>   **** ""
9 32 33 34 41 47 48 49 50 51
ATOM$RED        STATIC     ATOMS    COLORGROUP SYSTEM
9 32 33 34 41 47 48 49 50 51
