# Supplementary material for: Three-Dimensional Biologically Relevant Spectrum (BRS-3D): Shape Similarity Profile Based on PDB Ligands as Molecular Descriptors
Source: Molecules. 2016 Nov 17;21(11):1554. doi: 10.3390/molecules21111554 (PMC6273508; doi:10.3390/molecules21111554)
Supplement: Supplementary file 2 [file molecules-21-01554-s002.zip › 93.mol2]

@<TRIPOS>MOLECULE
1xkk_FMM
    67    71     1
SMALL
NO_CHARGES
@<TRIPOS>ATOM
      1 C1          22.6040  34.4870  31.1410 C.3            1 <1>                0.0000
      2 S2          24.0360  33.4650  31.3500 S.o2           1 <1>                0.0000
      3 O3          24.5430  33.0770  30.0530 O.2            1 <1>                0.0000
      4 O4          25.0530  34.2040  32.0670 O.2            1 <1>                0.0000
      5 C5          23.5870  31.9800  32.2910 C.3            1 <1>                0.0000
      6 C6          22.0610  31.8360  32.3240 C.3            1 <1>                0.0000
      7 N7          21.5690  32.1840  33.6650 N.4            1 <1>                0.0000
      8 C8          20.9140  31.0190  34.2650 C.3            1 <1>                0.0000
      9 C9          19.4160  31.2080  34.2230 C.2            1 <1>                0.0000
     10 O10         18.6550  31.6530  35.3630 O.3            1 <1>                0.0000
     11 C11         17.4090  31.6450  34.7310 C.2            1 <1>                0.0000
     12 C12         17.4450  31.2370  33.4210 C.2            1 <1>                0.0000
     13 C13         18.6740  30.9770  33.1210 C.2            1 <1>                0.0000
     14 C14         16.1760  32.0580  35.4070 C.ar           1 <1>                0.0000
     15 C15         14.9580  31.9860  34.7350 C.ar           1 <1>                0.0000
     16 C16         13.8070  32.4020  35.3590 C.ar           1 <1>                0.0000
     17 C17         13.8490  32.8900  36.6640 C.ar           1 <1>                0.0000
     18 N18         12.6830  33.3050  37.2760 N.ar           1 <1>                0.0000
     19 C19         12.7080  33.7900  38.5680 C.ar           1 <1>                0.0000
     20 N20         13.8990  33.8630  39.2600 N.ar           1 <1>                0.0000
     21 C21         15.0770  33.4520  38.6680 C.ar           1 <1>                0.0000
     22 C22         15.0530  32.9590  37.3490 C.ar           1 <1>                0.0000
     23 C23         16.2200  32.5450  36.7310 C.ar           1 <1>                0.0000
     24 N24         16.2820  33.5270  39.3660 N.pl3          1 <1>                0.0000
     25 C25         16.3320  33.8430  40.7350 C.ar           1 <1>                0.0000
     26 C26         17.1180  34.9090  41.1780 C.ar           1 <1>                0.0000
     27 C27         17.1640  35.2150  42.5350 C.ar           1 <1>                0.0000
     28 C28         16.4280  34.4570  43.4380 C.ar           1 <1>                0.0000
     29 C29         15.6650  33.4150  42.9990 C.ar           1 <1>                0.0000
     30 C30         15.6070  33.0980  41.6600 C.ar           1 <1>                0.0000
     31 Cl31        14.7840  32.5140  44.1280 Cl             1 <1>                0.0000
     32 O32         16.4460  34.7470  44.8280 O.3            1 <1>                0.0000
     33 C33         17.0650  36.0020  45.1430 C.3            1 <1>                0.0000
     34 C34         16.0850  37.1810  44.9840 C.ar           1 <1>                0.0000
     35 C35         16.5190  38.4620  45.2460 C.ar           1 <1>                0.0000
     36 C36         15.6530  39.5270  45.1020 C.ar           1 <1>                0.0000
     37 C37         14.3540  39.3120  44.6930 C.ar           1 <1>                0.0000
     38 C38         13.9160  38.0360  44.4290 C.ar           1 <1>                0.0000
     39 C39         14.7720  36.9660  44.5730 C.ar           1 <1>                0.0000
     40 F40         12.6790  37.8370  44.0350 F              1 <1>                0.0000
     41 H1          21.8300  33.9266  30.5961 H              1 <1>                0.0000
     42 H2          22.8759  35.3868  30.5696 H              1 <1>                0.0000
     43 H3          22.2170  34.7821  32.1275 H              1 <1>                0.0000
     44 H4          23.9690  32.0681  33.3188 H              1 <1>                0.0000
     45 H5          24.0282  31.0944  31.8104 H              1 <1>                0.0000
     46 H6          21.7847  30.7974  32.0894 H              1 <1>                0.0000
     47 H7          21.6120  32.5117  31.5811 H              1 <1>                0.0000
     48 H8          20.9075  32.9412  33.5937 H              1 <1>                0.0000
     49 H9          22.3440  32.4682  34.2435 H              1 <1>                0.0000
     50 H10         21.2411  30.9118  35.3098 H              1 <1>                0.0000
     51 H11         21.1856  30.1145  33.7011 H              1 <1>                0.0000
     52 H12         16.5893  31.1483  32.7532 H              1 <1>                0.0000
     53 H13         19.0432  30.6342  32.1555 H              1 <1>                0.0000
     54 H14         14.9184  31.6025  33.7219 H              1 <1>                0.0000
     55 H15         12.8604  32.3504  34.8333 H              1 <1>                0.0000
     56 H16         11.7881  34.1148  39.0407 H              1 <1>                0.0000
     57 H17         17.1640  32.5945  37.2616 H              1 <1>                0.0000
     58 H18         17.1623  33.3453  38.8631 H              1 <1>                0.0000
     59 H19         17.6898  35.4956  40.4680 H              1 <1>                0.0000
     60 H20         17.7715  36.0413  42.8862 H              1 <1>                0.0000
     61 H21         14.9959  32.2672  41.3263 H              1 <1>                0.0000
     62 H22         17.9198  36.1564  44.4682 H              1 <1>                0.0000
     63 H23         17.4200  35.9724  46.1837 H              1 <1>                0.0000
     64 H24         17.5406  38.6335  45.5652 H              1 <1>                0.0000
     65 H25         15.9948  40.5343  45.3108 H              1 <1>                0.0000
     66 H26         13.6768  40.1508  44.5794 H              1 <1>                0.0000
     67 H27         14.4245  35.9601  44.3670 H              1 <1>                0.0000
@<TRIPOS>BOND
    1    1    2 1     
    2    2    3 2     
    3    2    4 2     
    4    2    5 1     
    5    5    6 1     
    6    6    7 1     
    7    7    8 1     
    8    8    9 1     
    9    9   13 2     
   10    9   10 1     
   11   10   11 1     
   12   11   12 2     
   13   11   14 1     
   14   12   13 1     
   15   14   23 ar    
   16   14   15 ar    
   17   15   16 ar    
   18   16   17 ar    
   19   17   22 ar    
   20   17   18 ar    
   21   18   19 ar    
   22   19   20 ar    
   23   20   21 ar    
   24   21   22 ar    
   25   21   24 1     
   26   22   23 ar    
   27   24   25 1     
   28   25   30 ar    
   29   25   26 ar    
   30   26   27 ar    
   31   27   28 ar    
   32   28   29 ar    
   33   28   32 1     
   34   29   30 ar    
   35   29   31 1     
   36   32   33 1     
   37   33   34 1     
   38   34   39 ar    
   39   34   35 ar    
   40   35   36 ar    
   41   36   37 ar    
   42   37   38 ar    
   43   38   39 ar    
   44   38   40 1     
   45    1   41 1     
   46    1   42 1     
   47    1   43 1     
   48    5   44 1     
   49    5   45 1     
   50    6   46 1     
   51    6   47 1     
   52    7   48 1     
   53    7   49 1     
   54    8   50 1     
   55    8   51 1     
   56   12   52 1     
   57   13   53 1     
   58   15   54 1     
   59   16   55 1     
   60   19   56 1     
   61   23   57 1     
   62   24   58 1     
   63   26   59 1     
   64   27   60 1     
   65   30   61 1     
   66   33   62 1     
   67   33   63 1     
   68   35   64 1     
   69   36   65 1     
   70   37   66 1     
   71   39   67 1     
@<TRIPOS>SUBSTRUCTURE
      1 ****           1
@<TRIPOS>SET
DONOR_HYDROGENS      STATIC     ATOMS    <user>   **** ""
3 48 49 58
ATOM$RED        STATIC     ATOMS    COLORGROUP SYSTEM
3 48 49 58
