# Supplementary material for: Three-Dimensional Biologically Relevant Spectrum (BRS-3D): Shape Similarity Profile Based on PDB Ligands as Molecular Descriptors
Source: Molecules. 2016 Nov 17;21(11):1554. doi: 10.3390/molecules21111554 (PMC6273508; doi:10.3390/molecules21111554)
Supplement: Supplementary file 2 [file molecules-21-01554-s002.zip › 94.mol2]

@<TRIPOS>MOLECULE
1aqb_RTL
    51    51     1
SMALL
NO_CHARGES
@<TRIPOS>ATOM
      1 C1          -4.2090  -3.0370  -3.3310 C.3            1 <1>                0.0000
      2 C2          -5.2570  -2.0000  -3.7340 C.2            1 <1>                0.0000
      3 C3          -6.4850  -2.0940  -3.1470 C.2            1 <1>                0.0000
      4 C4          -6.8950  -3.4030  -2.6120 C.3            1 <1>                0.0000
      5 O5          -7.3160  -3.3270  -1.3150 O.3            1 <1>                0.0000
      6 C6          -4.4190  -0.8460  -4.0400 C.2            1 <1>                0.0000
      7 C7          -3.0710  -0.6640  -4.1290 C.2            1 <1>                0.0000
      8 C8          -2.7320   0.6970  -4.5920 C.2            1 <1>                0.0000
      9 C9          -1.5310   1.1750  -5.0430 C.2            1 <1>                0.0000
     10 C10         -0.2160   0.4850  -4.6850 C.3            1 <1>                0.0000
     11 C11         -1.4670   2.5500  -5.5170 C.2            1 <1>                0.0000
     12 C12         -0.2880   3.1380  -5.8050 C.2            1 <1>                0.0000
     13 C13         -0.1460   4.5000  -6.3200 C.2            1 <1>                0.0000
     14 C14         -0.6030   5.5930  -5.6220 C.2            1 <1>                0.0000
     15 C15         -1.5160   5.3710  -4.4160 C.3            1 <1>                0.0000
     16 C16         -0.6820   7.0490  -6.0690 C.3            1 <1>                0.0000
     17 C17         -0.0860   7.0220  -7.4650 C.3            1 <1>                0.0000
     18 C18          0.7800   6.0200  -8.2080 C.3            1 <1>                0.0000
     19 C19          0.5070   4.5850  -7.7090 C.3            1 <1>                0.0000
     20 C20         -0.2740   3.9230  -8.8470 C.3            1 <1>                0.0000
     21 C21          1.9440   4.0310  -7.6900 C.3            1 <1>                0.0000
     22 H1          -4.7093  -3.9806  -3.0676 H              1 <1>                0.0000
     23 H2          -3.6425  -2.6678  -2.4634 H              1 <1>                0.0000
     24 H3          -3.5211  -3.2090  -4.1719 H              1 <1>                0.0000
     25 H4          -7.1414  -1.2279  -3.0764 H              1 <1>                0.0000
     26 H5          -6.0380  -4.0905  -2.6654 H              1 <1>                0.0000
     27 H6          -7.7180  -3.7943  -3.2281 H              1 <1>                0.0000
     28 H7          -7.5695  -4.1914  -1.0132 H              1 <1>                0.0000
     29 H8          -4.9898   0.0598  -4.2390 H              1 <1>                0.0000
     30 H9          -2.3340  -1.4287  -3.8881 H              1 <1>                0.0000
     31 H10         -3.5480   1.4179  -4.5719 H              1 <1>                0.0000
     32 H11          0.6211   1.0288  -5.1472 H              1 <1>                0.0000
     33 H12         -0.2315  -0.5498  -5.0579 H              1 <1>                0.0000
     34 H13         -0.0906   0.4792  -3.5922 H              1 <1>                0.0000
     35 H14         -2.3896   3.1150  -5.6415 H              1 <1>                0.0000
     36 H15          0.6204   2.5595  -5.6432 H              1 <1>                0.0000
     37 H16         -1.7866   6.3427  -3.9772 H              1 <1>                0.0000
     38 H17         -0.9901   4.7633  -3.6649 H              1 <1>                0.0000
     39 H18         -2.4282   4.8474  -4.7381 H              1 <1>                0.0000
     40 H19         -0.0943   7.6976  -5.4028 H              1 <1>                0.0000
     41 H20         -1.7252   7.3972  -6.0932 H              1 <1>                0.0000
     42 H21          0.5095   7.9461  -7.5025 H              1 <1>                0.0000
     43 H22         -0.9661   7.1262  -8.1166 H              1 <1>                0.0000
     44 H23          1.8393   6.2647  -8.0408 H              1 <1>                0.0000
     45 H24          0.5558   6.0768  -9.2834 H              1 <1>                0.0000
     46 H25         -0.5128   2.8849  -8.5724 H              1 <1>                0.0000
     47 H26          0.3360   3.9290  -9.7624 H              1 <1>                0.0000
     48 H27         -1.2064   4.4792  -9.0239 H              1 <1>                0.0000
     49 H28          2.5087   4.5044  -6.8733 H              1 <1>                0.0000
     50 H29          2.4343   4.2503  -8.6499 H              1 <1>                0.0000
     51 H30          1.9154   2.9426  -7.5331 H              1 <1>                0.0000
@<TRIPOS>BOND
    1    1    2 1     
    2    2    3 2     
    3    2    6 1     
    4    3    4 1     
    5    4    5 1     
    6    6    7 2     
    7    7    8 1     
    8    8    9 2     
    9    9   10 1     
   10    9   11 1     
   11   11   12 2     
   12   12   13 1     
   13   13   19 1     
   14   13   14 2     
   15   14   15 1     
   16   14   16 1     
   17   16   17 1     
   18   17   18 1     
   19   18   19 1     
   20   19   20 1     
   21   19   21 1     
   22    1   22 1     
   23    1   23 1     
   24    1   24 1     
   25    3   25 1     
   26    4   26 1     
   27    4   27 1     
   28    5   28 1     
   29    6   29 1     
   30    7   30 1     
   31    8   31 1     
   32   10   32 1     
   33   10   33 1     
   34   10   34 1     
   35   11   35 1     
   36   12   36 1     
   37   15   37 1     
   38   15   38 1     
   39   15   39 1     
   40   16   40 1     
   41   16   41 1     
   42   17   42 1     
   43   17   43 1     
   44   18   44 1     
   45   18   45 1     
   46   20   46 1     
   47   20   47 1     
   48   20   48 1     
   49   21   49 1     
   50   21   50 1     
   51   21   51 1     
@<TRIPOS>SUBSTRUCTURE
      1 ****           1
@<TRIPOS>SET
DONOR_HYDROGENS      STATIC     ATOMS    <user>   **** ""
1 28
ATOM$RED        STATIC     ATOMS    COLORGROUP SYSTEM
1 28
