# Supplementary material for: Three-Dimensional Biologically Relevant Spectrum (BRS-3D): Shape Similarity Profile Based on PDB Ligands as Molecular Descriptors
Source: Molecules. 2016 Nov 17;21(11):1554. doi: 10.3390/molecules21111554 (PMC6273508; doi:10.3390/molecules21111554)
Supplement: Supplementary file 2 [file molecules-21-01554-s002.zip › 95.mol2]

@<TRIPOS>MOLECULE
2yx1_SFG
    50    52     1
SMALL
NO_CHARGES
@<TRIPOS>ATOM
      1 N1          31.0680  57.2030  52.0230 N.3            1 <1>                0.0000
      2 C2          30.3730  58.2600  51.2750 C.3            1 <1>                0.0000
      3 C4          29.7630  57.6550  50.0060 C.3            1 <1>                0.0000
      4 C5          30.8230  56.8630  49.2370 C.3            1 <1>                0.0000
      5 C6          30.2780  56.2770  47.9320 C.3            1 <1>                0.0000
      6 N8          29.1130  55.4250  48.2150 N.4            1 <1>                0.0000
      7 C9          31.3750  55.4470  47.2620 C.2            1 <1>                0.0000
      8 O10         32.4470  56.0360  47.0010 O.co2          1 <1>                0.0000
      9 O11         31.1280  54.2420  47.0330 O.co2          1 <1>                0.0000
     10 C12         29.2770  58.8500  52.1650 C.3            1 <1>                0.0000
     11 C13         28.5110  59.9490  51.4250 C.3            1 <1>                0.0000
     12 O15         27.3540  60.3290  52.1840 O.3            1 <1>                0.0000
     13 C16         27.0810  61.6760  51.7820 C.3            1 <1>                0.0000
     14 C18         28.4710  62.3080  51.8660 C.3            1 <1>                0.0000
     15 O20         28.5120  63.4680  51.0320 O.3            1 <1>                0.0000
     16 C21         29.3350  61.2240  51.2200 C.3            1 <1>                0.0000
     17 O23         29.4690  61.4850  49.8200 O.3            1 <1>                0.0000
     18 N24         26.1000  62.2170  52.7490 N.pl3          1 <1>                0.0000
     19 C25         26.3530  62.5540  54.0120 C.2            1 <1>                0.0000
     20 N26         25.2070  62.7870  54.6470 N.2            1 <1>                0.0000
     21 C27         24.2140  62.6050  53.7820 C.ar           1 <1>                0.0000
     22 C28         22.8320  62.7160  53.8530 C.ar           1 <1>                0.0000
     23 N29         22.2230  62.9950  55.0000 N.pl3          1 <1>                0.0000
     24 N30         22.1080  62.5110  52.7430 N.ar           1 <1>                0.0000
     25 C31         22.6870  62.1990  51.5980 C.ar           1 <1>                0.0000
     26 N32         23.9980  62.0690  51.4990 N.ar           1 <1>                0.0000
     27 C33         24.7840  62.2610  52.5650 C.ar           1 <1>                0.0000
     28 H1          31.8454  56.7771  51.4060 H              1 <1>                0.0000
     29 H2          30.3627  56.4322  52.2965 H              1 <1>                0.0000
     30 H3          31.0860  59.0504  50.9976 H              1 <1>                0.0000
     31 H4          29.3782  58.4632  49.3666 H              1 <1>                0.0000
     32 H5          28.9378  56.9829  50.2841 H              1 <1>                0.0000
     33 H6          31.1794  56.0392  49.8729 H              1 <1>                0.0000
     34 H7          31.6626  57.5331  49.0002 H              1 <1>                0.0000
     35 H8          29.9759  57.0949  47.2613 H              1 <1>                0.0000
     36 H9          28.7590  55.0424  47.3522 H              1 <1>                0.0000
     37 H10         28.3942  55.9751  48.6585 H              1 <1>                0.0000
     38 H11         29.3873  54.6735  48.8282 H              1 <1>                0.0000
     39 H12         29.7366  59.2764  53.0688 H              1 <1>                0.0000
     40 H13         28.5762  58.0520  52.4516 H              1 <1>                0.0000
     41 H14         28.2016  59.5586  50.4443 H              1 <1>                0.0000
     42 H15         26.6787  61.7411  50.7603 H              1 <1>                0.0000
     43 H16         28.7726  62.5421  52.8976 H              1 <1>                0.0000
     44 H17         29.3744  63.8634  51.0817 H              1 <1>                0.0000
     45 H18         30.3242  61.1528  51.6959 H              1 <1>                0.0000
     46 H19         30.0061  60.8100  49.4220 H              1 <1>                0.0000
     47 H20         27.3444  62.6276  54.4566 H              1 <1>                0.0000
     48 H21         21.1965  63.0732  55.0323 H              1 <1>                0.0000
     49 H22         22.7773  63.1331  55.8571 H              1 <1>                0.0000
     50 H23         22.0721  62.0459  50.7185 H              1 <1>                0.0000
@<TRIPOS>BOND
    1    1    2 1     
    2    2    3 1     
    3    2   10 1     
    4    3    4 1     
    5    4    5 1     
    6    5    6 1     
    7    5    7 1     
    8    7    8 ar    
    9    7    9 ar    
   10   10   11 1     
   11   11   16 1     
   12   11   12 1     
   13   12   13 1     
   14   13   14 1     
   15   13   18 1     
   16   14   15 1     
   17   14   16 1     
   18   16   17 1     
   19   18   27 1     
   20   18   19 1     
   21   19   20 2     
   22   20   21 1     
   23   21   27 ar    
   24   21   22 ar    
   25   22   23 1     
   26   22   24 ar    
   27   24   25 ar    
   28   25   26 ar    
   29   26   27 ar    
   30    1   28 1     
   31    1   29 1     
   32    2   30 1     
   33    3   31 1     
   34    3   32 1     
   35    4   33 1     
   36    4   34 1     
   37    5   35 1     
   38    6   36 1     
   39    6   37 1     
   40    6   38 1     
   41   10   39 1     
   42   10   40 1     
   43   11   41 1     
   44   13   42 1     
   45   14   43 1     
   46   15   44 1     
   47   16   45 1     
   48   17   46 1     
   49   19   47 1     
   50   23   48 1     
   51   23   49 1     
   52   25   50 1     
@<TRIPOS>SUBSTRUCTURE
      1 ****           1
@<TRIPOS>SET
DONOR_HYDROGENS      STATIC     ATOMS    <user>   **** ""
9 28 29 36 37 38 44 46 48 49
ATOM$RED        STATIC     ATOMS    COLORGROUP SYSTEM
9 28 29 36 37 38 44 46 48 49
