# Supplementary material for: Three-Dimensional Biologically Relevant Spectrum (BRS-3D): Shape Similarity Profile Based on PDB Ligands as Molecular Descriptors
Source: Molecules. 2016 Nov 17;21(11):1554. doi: 10.3390/molecules21111554 (PMC6273508; doi:10.3390/molecules21111554)
Supplement: Supplementary file 2 [file molecules-21-01554-s002.zip › 96.mol2]

@<TRIPOS>MOLECULE
3g8o_30X
   40    40     1     0     0
SMALL
NO_CHARGES
@<TRIPOS>ATOM
      1 C1         -2.0080   -4.6930   25.2740 C.3       1 <1>         0.0000 
      2 C2         -2.9840   -5.5600   24.4390 C.3       1 <1>         0.0000 
      3 N3         -2.5310   -6.9980   24.4150 N.3       1 <1>         0.0000 
      4 C4         -1.0750   -7.1030   24.0600 C.3       1 <1>         0.0000 
      5 C5         -0.8690   -8.0270   22.8410 C.3       1 <1>         0.0000 
      6 F6         -1.1090   -9.2930   23.1740 F         1 <1>         0.0000 
      7 F7          0.3860   -7.9070   22.4100 F         1 <1>         0.0000 
      8 F8         -1.6980   -7.6830   21.8710 F         1 <1>         0.0000 
      9 C9         -2.8250   -7.7150   25.6830 C.ar      1 <1>         0.0000 
     10 C10        -3.9950   -7.4150   26.4570 C.ar      1 <1>         0.0000 
     11 C11        -4.2650   -8.1240   27.6570 C.ar      1 <1>         0.0000 
     12 C12        -3.3900   -9.1510   28.1190 C.ar      1 <1>         0.0000 
     13 C13        -3.7480   -9.8240   29.3570 C.1       1 <1>         0.0000 
     14 N14        -4.0370  -10.3590   30.3370 N.1       1 <1>         0.0000 
     15 C15        -2.1880   -9.4800   27.3460 C.ar      1 <1>         0.0000 
     16 C16        -1.9400   -8.7520   26.1500 C.ar      1 <1>         0.0000 
     17 C17        -1.1540  -10.5800   27.7410 C.3       1 <1>         0.0000 
     18 F18        -0.1210  -10.0170   28.3500 F         1 <1>         0.0000 
     19 F19        -1.6750  -11.5230   28.5170 F         1 <1>         0.0000 
     20 F20        -0.7140  -11.1890   26.6510 F         1 <1>         0.0000 
     21 C21        -3.0460   -5.0620   22.9740 C.2       1 <1>         0.0000 
     22 O22        -2.3330   -4.1130   22.6290 O.2       1 <1>         0.0000 
     23 N23        -3.8770   -5.6470   22.0510 N.am      1 <1>         0.0000 
     24 C24        -3.7970   -5.2590   20.6200 C.3       1 <1>         0.0000 
     25 C25        -4.8770   -6.6730   22.4470 C.3       1 <1>         0.0000 
     26 H1         -2.3565   -3.6497   25.2784 H         1 <1>         0.0000 
     27 H2         -1.0027   -4.7419   24.8302 H         1 <1>         0.0000 
     28 H3         -1.9721   -5.0719   26.3060 H         1 <1>         0.0000 
     29 H4         -3.9861   -5.4993   24.8885 H         1 <1>         0.0000 
     30 H5         -0.5237   -7.5126   24.9192 H         1 <1>         0.0000 
     31 H6         -0.6896   -6.1008   23.8210 H         1 <1>         0.0000 
     32 H7         -4.6775   -6.6418   26.1234 H         1 <1>         0.0000 
     33 H8         -5.1512   -7.8806   28.2318 H         1 <1>         0.0000 
     34 H9         -1.0547   -8.9851   25.5695 H         1 <1>         0.0000 
     35 H10        -4.5367   -5.8330   20.0426 H         1 <1>         0.0000 
     36 H11        -2.7878   -5.4726   20.2380 H         1 <1>         0.0000 
     37 H12        -4.0073   -4.1840   20.5192 H         1 <1>         0.0000 
     38 H13        -4.8121   -6.8490   23.5309 H         1 <1>         0.0000 
     39 H14        -4.6721   -7.6111   21.9103 H         1 <1>         0.0000 
     40 H15        -5.8867   -6.3182   22.1930 H         1 <1>         0.0000 
@<TRIPOS>BOND
     1    1    2 1    
     2    2    3 1    
     3    2   21 1    
     4    3    4 1    
     5    3    9 1    
     6    4    5 1    
     7    5    6 1    
     8    5    7 1    
     9    5    8 1    
    10    9   16 ar   
    11    9   10 ar   
    12   10   11 ar   
    13   11   12 ar   
    14   12   13 1    
    15   12   15 ar   
    16   13   14 3    
    17   15   16 ar   
    18   15   17 1    
    19   17   18 1    
    20   17   19 1    
    21   17   20 1    
    22   21   22 2    
    23   21   23 am   
    24   23   24 1    
    25   23   25 1    
    26    1   26 1    
    27    1   27 1    
    28    1   28 1    
    29    2   29 1    
    30    4   30 1    
    31    4   31 1    
    32   10   32 1    
    33   11   33 1    
    34   16   34 1    
    35   24   35 1    
    36   24   36 1    
    37   24   37 1    
    38   25   38 1    
    39   25   39 1    
    40   25   40 1    
@<TRIPOS>SUBSTRUCTURE
     1 ****        1 PERM              0 ****  ****    0 ROOT 
