# Supplementary material for: Three-Dimensional Biologically Relevant Spectrum (BRS-3D): Shape Similarity Profile Based on PDB Ligands as Molecular Descriptors
Source: Molecules. 2016 Nov 17;21(11):1554. doi: 10.3390/molecules21111554 (PMC6273508; doi:10.3390/molecules21111554)
Supplement: Supplementary file 2 [file molecules-21-01554-s002.zip › 97.mol2]

@<TRIPOS>MOLECULE
1y57_MPZ
    66    70     1
SMALL
NO_CHARGES
@<TRIPOS>ATOM
      1 C1          17.8660  41.1570  32.2290 C.3            1 <1>                0.0000
      2 N2          17.5460  40.9440  33.6630 N.4            1 <1>                0.0000
      3 C3          18.1720  39.6900  34.1490 C.3            1 <1>                0.0000
      4 C4          17.8550  39.4450  35.6280 C.3            1 <1>                0.0000
      5 N5          18.3290  40.5980  36.4350 N.3            1 <1>                0.0000
      6 C7          17.6620  41.8550  36.0030 C.3            1 <1>                0.0000
      7 C8          17.9250  42.1120  34.5100 C.3            1 <1>                0.0000
      8 C9          18.2320  40.3620  37.8870 C.3            1 <1>                0.0000
      9 C10         18.9200  39.0550  38.2640 C.ar           1 <1>                0.0000
     10 C11         20.1570  38.7040  37.6790 C.ar           1 <1>                0.0000
     11 C12         20.7990  37.4960  38.0020 C.ar           1 <1>                0.0000
     12 C13         20.2240  36.5780  38.9100 C.ar           1 <1>                0.0000
     13 C14         18.9810  36.9540  39.5290 C.ar           1 <1>                0.0000
     14 C15         18.3360  38.1650  39.1950 C.ar           1 <1>                0.0000
     15 C16         20.9950  35.3360  39.2450 C.2            1 <1>                0.0000
     16 O17         22.0730  35.1300  38.6680 O.2            1 <1>                0.0000
     17 N18         20.4280  34.5480  40.1960 N.am           1 <1>                0.0000
     18 C19         20.9690  33.4100  40.8000 C.ar           1 <1>                0.0000
     19 C20         22.3270  33.0360  40.9050 C.ar           1 <1>                0.0000
     20 C21         22.6940  31.8920  41.6330 C.ar           1 <1>                0.0000
     21 C22         21.7040  31.1370  42.2990 C.ar           1 <1>                0.0000
     22 C23         20.3450  31.5220  42.2140 C.ar           1 <1>                0.0000
     23 C24         20.0000  32.6560  41.4790 C.ar           1 <1>                0.0000
     24 N25         19.4430  30.7210  42.8950 N.pl3          1 <1>                0.0000
     25 C26         18.0710  31.0040  43.0680 C.ar           1 <1>                0.0000
     26 N27         17.4550  30.1080  43.8240 N.ar           1 <1>                0.0000
     27 C28         16.1240  30.2340  44.0800 C.ar           1 <1>                0.0000
     28 C29         15.4140  31.2760  43.5880 C.ar           1 <1>                0.0000
     29 C30         16.0670  32.1800  42.8390 C.ar           1 <1>                0.0000
     30 N31         17.3940  32.0500  42.5690 N.ar           1 <1>                0.0000
     31 C32         15.3830  33.3380  42.2130 C.ar           1 <1>                0.0000
     32 C33         15.9950  33.9830  41.1340 C.ar           1 <1>                0.0000
     33 C34         15.3630  35.0670  40.5210 C.ar           1 <1>                0.0000
     34 C35         14.1280  35.4790  40.9920 C.ar           1 <1>                0.0000
     35 N36         13.5080  34.8720  42.0230 N.ar           1 <1>                0.0000
     36 C37         14.1140  33.8210  42.6190 C.ar           1 <1>                0.0000
     37 H1          17.3958  42.0893  31.8830 H              1 <1>                0.0000
     38 H2          17.4828  40.3119  31.6383 H              1 <1>                0.0000
     39 H3          18.9565  41.2277  32.1032 H              1 <1>                0.0000
     40 H4          16.5467  40.8344  33.7367 H              1 <1>                0.0000
     41 H5          19.2624  39.7621  34.0237 H              1 <1>                0.0000
     42 H6          17.7898  38.8458  33.5563 H              1 <1>                0.0000
     43 H7          18.3624  38.5289  35.9646 H              1 <1>                0.0000
     44 H8          16.7685  39.3304  35.7558 H              1 <1>                0.0000
     45 H9          18.0572  42.6963  36.5912 H              1 <1>                0.0000
     46 H10         16.5784  41.7672  36.1708 H              1 <1>                0.0000
     47 H11         17.3376  42.9860  34.1920 H              1 <1>                0.0000
     48 H12         18.9961  42.3192  34.3693 H              1 <1>                0.0000
     49 H13         17.1717  40.3087  38.1748 H              1 <1>                0.0000
     50 H14         18.7158  41.1927  38.4216 H              1 <1>                0.0000
     51 H15         20.6197  39.3787  36.9679 H              1 <1>                0.0000
     52 H16         21.7544  37.2637  37.5455 H              1 <1>                0.0000
     53 H17         18.5318  36.2964  40.2644 H              1 <1>                0.0000
     54 H18         17.3868  38.4141  39.6554 H              1 <1>                0.0000
     55 H19         19.5135  34.8147  40.5002 H              1 <1>                0.0000
     56 H20         23.0901  33.6349  40.4212 H              1 <1>                0.0000
     57 H21         23.7338  31.5898  41.6833 H              1 <1>                0.0000
     58 H22         21.9849  30.2628  42.8752 H              1 <1>                0.0000
     59 H23         18.9610  32.9614  41.4313 H              1 <1>                0.0000
     60 H24         19.8024  29.8487  43.3084 H              1 <1>                0.0000
     61 H25         15.6248  29.4879  44.6876 H              1 <1>                0.0000
     62 H26         14.3541  31.3776  43.7915 H              1 <1>                0.0000
     63 H27         16.9589  33.6421  40.7737 H              1 <1>                0.0000
     64 H28         15.8326  35.5784  39.6885 H              1 <1>                0.0000
     65 H29         13.6416  36.3214  40.5135 H              1 <1>                0.0000
     66 H30         13.6087  33.3274  43.4412 H              1 <1>                0.0000
@<TRIPOS>BOND
    1    1    2 1     
    2    2    7 1     
    3    2    3 1     
    4    3    4 1     
    5    4    5 1     
    6    5    6 1     
    7    5    8 1     
    8    6    7 1     
    9    8    9 1     
   10    9   14 ar    
   11    9   10 ar    
   12   10   11 ar    
   13   11   12 ar    
   14   12   13 ar    
   15   12   15 1     
   16   13   14 ar    
   17   15   16 2     
   18   15   17 am    
   19   17   18 1     
   20   18   23 ar    
   21   18   19 ar    
   22   19   20 ar    
   23   20   21 ar    
   24   21   22 ar    
   25   22   23 ar    
   26   22   24 1     
   27   24   25 1     
   28   25   30 ar    
   29   25   26 ar    
   30   26   27 ar    
   31   27   28 ar    
   32   28   29 ar    
   33   29   30 ar    
   34   29   31 1     
   35   31   36 ar    
   36   31   32 ar    
   37   32   33 ar    
   38   33   34 ar    
   39   34   35 ar    
   40   35   36 ar    
   41    1   37 1     
   42    1   38 1     
   43    1   39 1     
   44    2   40 1     
   45    3   41 1     
   46    3   42 1     
   47    4   43 1     
   48    4   44 1     
   49    6   45 1     
   50    6   46 1     
   51    7   47 1     
   52    7   48 1     
   53    8   49 1     
   54    8   50 1     
   55   10   51 1     
   56   11   52 1     
   57   13   53 1     
   58   14   54 1     
   59   17   55 1     
   60   19   56 1     
   61   20   57 1     
   62   21   58 1     
   63   23   59 1     
   64   24   60 1     
   65   27   61 1     
   66   28   62 1     
   67   32   63 1     
   68   33   64 1     
   69   34   65 1     
   70   36   66 1     
@<TRIPOS>SUBSTRUCTURE
      1 ****           1
@<TRIPOS>SET
DONOR_HYDROGENS      STATIC     ATOMS    <user>   **** ""
3 40 55 60
ATOM$RED        STATIC     ATOMS    COLORGROUP SYSTEM
3 40 55 60
