# Supplementary material for: Three-Dimensional Biologically Relevant Spectrum (BRS-3D): Shape Similarity Profile Based on PDB Ligands as Molecular Descriptors
Source: Molecules. 2016 Nov 17;21(11):1554. doi: 10.3390/molecules21111554 (PMC6273508; doi:10.3390/molecules21111554)
Supplement: Supplementary file 2 [file molecules-21-01554-s002.zip › 98.mol2]

@<TRIPOS>MOLECULE
2z3i_BLS
    57    58     1
SMALL
NO_CHARGES
@<TRIPOS>ATOM
      1 C1          36.5360  39.3670  79.8030 C.3            1 <1>                0.0000
      2 N2          36.1360  40.0680  81.0430 N.pl3          1 <1>                0.0000
      3 C3          34.7790  40.6110  81.1390 C.3            1 <1>                0.0000
      4 C4          34.7400  41.9050  80.3330 C.3            1 <1>                0.0000
      5 C5          33.3210  42.4030  80.1820 C.3            1 <1>                0.0000
      6 N6          33.1840  43.0700  78.9060 N.4            1 <1>                0.0000
      7 C10         33.0650  43.3830  81.3200 C.3            1 <1>                0.0000
      8 C11         31.6010  43.7230  81.4080 C.2            1 <1>                0.0000
      9 O12         30.8820  43.4460  80.4500 O.2            1 <1>                0.0000
     10 N13         31.1890  44.3330  82.5450 N.am           1 <1>                0.0000
     11 C14         29.8160  44.7770  82.8140 C.3            1 <1>                0.0000
     12 C15         29.1030  44.0470  83.9760 C.2            1 <1>                0.0000
     13 C16         28.5420  44.6650  84.9640 C.2            1 <1>                0.0000
     14 C17         28.1820  45.8740  84.8360 C.3            1 <1>                0.0000
     15 O18         28.8190  46.7240  83.8330 O.3            1 <1>                0.0000
     16 C19         30.0070  46.2420  83.2080 C.3            1 <1>                0.0000
     17 C20         30.2740  47.1550  82.0270 C.2            1 <1>                0.0000
     18 O21         31.4490  47.5040  81.8140 O.co2          1 <1>                0.0000
     19 O22         29.3200  47.5430  81.3140 O.co2          1 <1>                0.0000
     20 N23         27.1250  46.5740  85.3700 N.am           1 <1>                0.0000
     21 C24         26.1160  46.6630  84.4830 C.2            1 <1>                0.0000
     22 C25         24.9730  47.3950  84.7430 C.2            1 <1>                0.0000
     23 C26         24.9010  48.0620  85.9590 C.2            1 <1>                0.0000
     24 N27         23.7900  48.7820  86.2180 N.pl3          1 <1>                0.0000
     25 N28         25.9230  47.9720  86.8460 N.2            1 <1>                0.0000
     26 C29         27.0500  47.2480  86.5600 C.2            1 <1>                0.0000
     27 O30         27.9530  47.2240  87.4320 O.2            1 <1>                0.0000
     28 C31         37.0670  40.2760  82.0920 C.cat          1 <1>                0.0000
     29 N32         36.7430  41.0080  83.1570 N.pl3          1 <1>                0.0000
     30 N33         38.2940  39.7460  82.0040 N.pl3          1 <1>                0.0000
     31 H1          35.6752  39.3091  79.1206 H              1 <1>                0.0000
     32 H2          36.8771  38.3508  80.0500 H              1 <1>                0.0000
     33 H3          37.3530  39.9199  79.3164 H              1 <1>                0.0000
     34 H4          34.5313  40.8171  82.1907 H              1 <1>                0.0000
     35 H5          34.0571  39.8908  80.7266 H              1 <1>                0.0000
     36 H6          35.1653  41.7210  79.3354 H              1 <1>                0.0000
     37 H7          35.3371  42.6701  80.8508 H              1 <1>                0.0000
     38 H8          32.6130  41.5631  80.2395 H              1 <1>                0.0000
     39 H9          32.2387  43.4038  78.8012 H              1 <1>                0.0000
     40 H10         33.3957  42.4219  78.1636 H              1 <1>                0.0000
     41 H11         33.8221  43.8492  78.8639 H              1 <1>                0.0000
     42 H12         33.6396  44.3036  81.1403 H              1 <1>                0.0000
     43 H13         33.3880  42.9283  82.2681 H              1 <1>                0.0000
     44 H14         31.8733  44.4933  83.2564 H              1 <1>                0.0000
     45 H15         29.2046  44.6817  81.9045 H              1 <1>                0.0000
     46 H16         29.0717  42.9585  83.9617 H              1 <1>                0.0000
     47 H17         28.3786  44.1461  85.9074 H              1 <1>                0.0000
     48 H18         28.8557  46.1681  85.6543 H              1 <1>                0.0000
     49 H19         30.8514  46.3070  83.9099 H              1 <1>                0.0000
     50 H20         26.2033  46.1418  83.5308 H              1 <1>                0.0000
     51 H21         24.1591  47.4469  84.0213 H              1 <1>                0.0000
     52 H22         23.7017  49.2899  87.1097 H              1 <1>                0.0000
     53 H23         23.0300  48.8239  85.5240 H              1 <1>                0.0000
     54 H24         37.4292  41.1510  83.9117 H              1 <1>                0.0000
     55 H25         35.8063  41.4310  83.2256 H              1 <1>                0.0000
     56 H26         38.5524  39.1789  81.1840 H              1 <1>                0.0000
     57 H27         38.9791  39.9056  82.7564 H              1 <1>                0.0000
@<TRIPOS>BOND
    1    1    2 1     
    2    2    3 1     
    3    2   28 ar    
    4    3    4 1     
    5    4    5 1     
    6    5    6 1     
    7    5    7 1     
    8    7    8 1     
    9    8    9 2     
   10    8   10 am    
   11   10   11 1     
   12   11   16 1     
   13   11   12 1     
   14   12   13 2     
   15   13   14 1     
   16   14   15 1     
   17   14   20 1     
   18   15   16 1     
   19   16   17 1     
   20   17   18 ar    
   21   17   19 ar    
   22   20   26 am    
   23   20   21 1     
   24   21   22 2     
   25   22   23 1     
   26   23   24 1     
   27   23   25 2     
   28   25   26 1     
   29   26   27 2     
   30   28   29 ar    
   31   28   30 ar    
   32    1   31 1     
   33    1   32 1     
   34    1   33 1     
   35    3   34 1     
   36    3   35 1     
   37    4   36 1     
   38    4   37 1     
   39    5   38 1     
   40    6   39 1     
   41    6   40 1     
   42    6   41 1     
   43    7   42 1     
   44    7   43 1     
   45   10   44 1     
   46   11   45 1     
   47   12   46 1     
   48   13   47 1     
   49   14   48 1     
   50   16   49 1     
   51   21   50 1     
   52   22   51 1     
   53   24   52 1     
   54   24   53 1     
   55   29   54 1     
   56   29   55 1     
   57   30   56 1     
   58   30   57 1     
@<TRIPOS>SUBSTRUCTURE
      1 ****           1
@<TRIPOS>SET
DONOR_HYDROGENS      STATIC     ATOMS    <user>   **** ""
10 39 40 41 44 52 53 54 55 56 57
ATOM$RED        STATIC     ATOMS    COLORGROUP SYSTEM
10 39 40 41 44 52 53 54 55 56 57
