# Supplementary material for: Three-Dimensional Biologically Relevant Spectrum (BRS-3D): Shape Similarity Profile Based on PDB Ligands as Molecular Descriptors
Source: Molecules. 2016 Nov 17;21(11):1554. doi: 10.3390/molecules21111554 (PMC6273508; doi:10.3390/molecules21111554)
Supplement: Supplementary file 2 [file molecules-21-01554-s002.zip › 99.mol2]

@<TRIPOS>MOLECULE
1ony_588
    71    72     1
SMALL
NO_CHARGES
@<TRIPOS>ATOM
      1 C1          26.0020  31.0420  22.4230 C.3            1 <1>                0.0000
      2 C2          26.2100  31.4580  20.9630 C.3            1 <1>                0.0000
      3 C3          26.9050  30.3720  20.1420 C.3            1 <1>                0.0000
      4 C4          26.4960  30.4050  18.6600 C.3            1 <1>                0.0000
      5 C5          27.6170  29.9150  17.7340 C.3            1 <1>                0.0000
      6 N6          28.7050  30.9010  17.7040 N.am           1 <1>                0.0000
      7 C7          30.0070  30.5400  17.6000 C.2            1 <1>                0.0000
      8 O8          30.4060  29.3810  17.5270 O.2            1 <1>                0.0000
      9 C9          30.9930  31.7420  17.5980 C.3            1 <1>                0.0000
     10 C11         31.5120  32.0760  19.0380 C.3            1 <1>                0.0000
     11 C12         32.1920  30.9170  19.7280 C.ar           1 <1>                0.0000
     12 C13         31.4900  30.1770  20.7050 C.ar           1 <1>                0.0000
     13 C14         32.0940  29.0880  21.3370 C.ar           1 <1>                0.0000
     14 C15         33.4330  28.6840  21.0240 C.ar           1 <1>                0.0000
     15 N16         33.9380  27.5670  21.7210 N.am           1 <1>                0.0000
     16 C17         34.4170  27.7530  23.0400 C.2            1 <1>                0.0000
     17 O18         34.5910  26.8000  23.8100 O.2            1 <1>                0.0000
     18 C19         34.7590  29.1810  23.5790 C.2            1 <1>                0.0000
     19 O20         35.6710  29.8200  23.1440 O.co2          1 <1>                0.0000
     20 O21         33.9560  29.6860  24.5490 O.co2          1 <1>                0.0000
     21 C22         33.9160  26.2600  21.0860 C.ar           1 <1>                0.0000
     22 C23         32.6720  25.8320  20.4640 C.ar           1 <1>                0.0000
     23 C24         32.5230  24.5920  19.8160 C.ar           1 <1>                0.0000
     24 C25         33.6050  23.7000  19.7520 C.ar           1 <1>                0.0000
     25 C26         34.8370  24.0550  20.3350 C.ar           1 <1>                0.0000
     26 C27         35.0350  25.3020  21.0030 C.ar           1 <1>                0.0000
     27 C28         36.4070  25.5070  21.5620 C.2            1 <1>                0.0000
     28 O29         36.9110  24.6060  22.1860 O.co2          1 <1>                0.0000
     29 O30         37.0490  26.5370  21.4530 O.co2          1 <1>                0.0000
     30 C31         34.1720  29.4380  20.0350 C.ar           1 <1>                0.0000
     31 C32         35.5990  29.0990  19.6500 C.2            1 <1>                0.0000
     32 C33         35.7820  28.4400  18.2810 C.2            1 <1>                0.0000
     33 C34         37.2900  28.3820  17.9450 C.2            1 <1>                0.0000
     34 N35         38.0360  27.6410  18.7820 N.am           1 <1>                0.0000
     35 O36         37.7490  28.9720  16.9830 O.2            1 <1>                0.0000
     36 C37         33.5260  30.5440  19.4040 C.ar           1 <1>                0.0000
     37 N38         30.3710  32.9350  17.0340 N.pl3          1 <1>                0.0000
     38 S39         30.4780  33.2110  15.3140 S.o2           1 <1>                0.0000
     39 C40         30.2970  34.9470  15.0040 C.3            1 <1>                0.0000
     40 O41         31.8110  32.8000  14.9720 O.2            1 <1>                0.0000
     41 O42         29.3820  32.4670  14.7820 O.2            1 <1>                0.0000
     42 H1          25.5002  31.8552  22.9680 H              1 <1>                0.0000
     43 H2          26.9773  30.8361  22.8881 H              1 <1>                0.0000
     44 H3          25.3791  30.1362  22.4610 H              1 <1>                0.0000
     45 H4          26.8272  32.3682  20.9393 H              1 <1>                0.0000
     46 H5          25.2289  31.6683  20.5122 H              1 <1>                0.0000
     47 H6          26.6400  29.3895  20.5597 H              1 <1>                0.0000
     48 H7          27.9930  30.5186  20.2114 H              1 <1>                0.0000
     49 H8          26.2389  31.4391  18.3872 H              1 <1>                0.0000
     50 H9          25.6160  29.7597  18.5217 H              1 <1>                0.0000
     51 H10         27.2183  29.7803  16.7177 H              1 <1>                0.0000
     52 H11         28.0045  28.9551  18.1061 H              1 <1>                0.0000
     53 H12         28.4770  31.8729  17.7624 H              1 <1>                0.0000
     54 H13         31.8562  31.4698  16.9730 H              1 <1>                0.0000
     55 H14         30.6542  32.3891  19.6513 H              1 <1>                0.0000
     56 H15         32.2313  32.9048  18.9633 H              1 <1>                0.0000
     57 H16         30.4756  30.4563  20.9660 H              1 <1>                0.0000
     58 H17         31.5359  28.5342  22.0833 H              1 <1>                0.0000
     59 H18         31.8194  26.5004  20.5017 H              1 <1>                0.0000
     60 H19         31.5732  24.3257  19.3665 H              1 <1>                0.0000
     61 H20         33.4929  22.7425  19.2563 H              1 <1>                0.0000
     62 H21         35.6643  23.3571  20.2746 H              1 <1>                0.0000
     63 H22         36.4412  29.3113  20.3069 H              1 <1>                0.0000
     64 H23         34.9786  28.0709  17.6452 H              1 <1>                0.0000
     65 H24         39.0207  27.5547  18.6308 H              1 <1>                0.0000
     66 H25         37.6064  27.1759  19.5560 H              1 <1>                0.0000
     67 H26         34.0667  31.1149  18.6578 H              1 <1>                0.0000
     68 H27         29.8765  33.6039  17.6413 H              1 <1>                0.0000
     69 H28         30.3626  35.1350  13.9222 H              1 <1>                0.0000
     70 H29         31.0970  35.4972  15.5209 H              1 <1>                0.0000
     71 H30         29.3191  35.2860  15.3764 H              1 <1>                0.0000
@<TRIPOS>BOND
    1    1    2 1     
    2    2    3 1     
    3    3    4 1     
    4    4    5 1     
    5    5    6 1     
    6    6    7 am    
    7    7    8 2     
    8    7    9 1     
    9    9   10 1     
   10    9   37 1     
   11   10   11 1     
   12   11   36 ar    
   13   11   12 ar    
   14   12   13 ar    
   15   13   14 ar    
   16   14   15 1     
   17   14   30 ar    
   18   15   16 am    
   19   15   21 1     
   20   16   17 2     
   21   16   18 1     
   22   18   19 ar    
   23   18   20 ar    
   24   21   26 ar    
   25   21   22 ar    
   26   22   23 ar    
   27   23   24 ar    
   28   24   25 ar    
   29   25   26 ar    
   30   26   27 1     
   31   27   28 ar    
   32   27   29 ar    
   33   30   31 1     
   34   30   36 ar    
   35   31   32 2     
   36   32   33 1     
   37   33   34 am    
   38   33   35 2     
   39   37   38 1     
   40   38   39 1     
   41   38   40 2     
   42   38   41 2     
   43    1   42 1     
   44    1   43 1     
   45    1   44 1     
   46    2   45 1     
   47    2   46 1     
   48    3   47 1     
   49    3   48 1     
   50    4   49 1     
   51    4   50 1     
   52    5   51 1     
   53    5   52 1     
   54    6   53 1     
   55    9   54 1     
   56   10   55 1     
   57   10   56 1     
   58   12   57 1     
   59   13   58 1     
   60   22   59 1     
   61   23   60 1     
   62   24   61 1     
   63   25   62 1     
   64   31   63 1     
   65   32   64 1     
   66   34   65 1     
   67   34   66 1     
   68   36   67 1     
   69   37   68 1     
   70   39   69 1     
   71   39   70 1     
   72   39   71 1     
@<TRIPOS>SUBSTRUCTURE
      1 ****           1
@<TRIPOS>SET
DONOR_HYDROGENS      STATIC     ATOMS    <user>   **** ""
4 53 65 66 68
ATOM$RED        STATIC     ATOMS    COLORGROUP SYSTEM
4 53 65 66 68
