# Supplementary material for: Three-Dimensional Biologically Relevant Spectrum (BRS-3D): Shape Similarity Profile Based on PDB Ligands as Molecular Descriptors
Source: Molecules. 2016 Nov 17;21(11):1554. doi: 10.3390/molecules21111554 (PMC6273508; doi:10.3390/molecules21111554)
Supplement: Supplementary file 2 [file molecules-21-01554-s002.zip › 100.mol2]

@<TRIPOS>MOLECULE
1yol_S03
    60    64     1
SMALL
NO_CHARGES
@<TRIPOS>ATOM
      1 C1           5.6190  26.7980  36.5040 C.3            1 <1>                0.0000
      2 O2           4.6580  26.9370  35.4770 O.3            1 <1>                0.0000
      3 C3           4.9990  26.9550  34.1500 C.ar           1 <1>                0.0000
      4 C4           6.1380  27.5780  33.6480 C.ar           1 <1>                0.0000
      5 C5           6.3810  27.5460  32.2740 C.ar           1 <1>                0.0000
      6 C6           5.4830  26.8960  31.4150 C.ar           1 <1>                0.0000
      7 C7           4.3370  26.2930  31.9320 C.ar           1 <1>                0.0000
      8 C8           4.1200  26.3230  33.2900 C.ar           1 <1>                0.0000
      9 C9           3.3420  25.5530  31.1070 C.2            1 <1>                0.0000
     10 C10          3.6990  24.4920  30.2670 C.2            1 <1>                0.0000
     11 N11          2.5200  24.0480  29.7610 N.pl3          1 <1>                0.0000
     12 C12          1.4910  24.7800  30.2280 C.ar           1 <1>                0.0000
     13 C13          1.9620  25.7170  31.1090 C.ar           1 <1>                0.0000
     14 C14          1.0850  26.6070  31.7630 C.ar           1 <1>                0.0000
     15 N15         -0.2420  26.4930  31.4910 N.ar           1 <1>                0.0000
     16 C16         -0.7240  25.5680  30.6260 C.ar           1 <1>                0.0000
     17 N17          0.0740  24.6930  29.9710 N.ar           1 <1>                0.0000
     18 N18          1.4930  27.5650  32.6330 N.pl3          1 <1>                0.0000
     19 C19          2.4510  23.0580  28.8340 C.ar           1 <1>                0.0000
     20 C20          1.7950  23.2800  27.6310 C.ar           1 <1>                0.0000
     21 C21          1.6960  22.3360  26.6180 C.ar           1 <1>                0.0000
     22 C22          2.2660  21.0740  26.7190 C.ar           1 <1>                0.0000
     23 C23          2.9480  20.8050  27.9080 C.ar           1 <1>                0.0000
     24 C24          3.0410  21.7860  28.9280 C.ar           1 <1>                0.0000
     25 C25          2.0540  20.1720  25.5040 C.3            1 <1>                0.0000
     26 N26          2.7260  18.8850  25.3350 N.4            1 <1>                0.0000
     27 C28          4.0050  18.8180  24.6560 C.3            1 <1>                0.0000
     28 C29          3.8330  18.4350  23.1780 C.3            1 <1>                0.0000
     29 C30          2.6780  17.5020  22.7780 C.3            1 <1>                0.0000
     30 C31          1.5390  17.3790  23.8140 C.3            1 <1>                0.0000
     31 C32          1.9350  17.6570  25.2650 C.3            1 <1>                0.0000
     32 O33          3.2070  16.2220  22.4120 O.3            1 <1>                0.0000
     33 H1           5.1151  26.8105  37.4817 H              1 <1>                0.0000
     34 H2           6.3360  27.6304  36.4504 H              1 <1>                0.0000
     35 H3           6.1537  25.8448  36.3793 H              1 <1>                0.0000
     36 H4           6.8276  28.0817  34.3158 H              1 <1>                0.0000
     37 H5           7.2657  28.0246  31.8699 H              1 <1>                0.0000
     38 H6           5.6797  26.8624  30.3495 H              1 <1>                0.0000
     39 H7           3.2387  25.8395  33.6957 H              1 <1>                0.0000
     40 H8           4.6980  24.1087  30.0647 H              1 <1>                0.0000
     41 H9          -1.7931  25.5272  30.4514 H              1 <1>                0.0000
     42 H10          0.8012  28.1846  33.0783 H              1 <1>                0.0000
     43 H11          2.4945  27.6726  32.8481 H              1 <1>                0.0000
     44 H12          1.3327  24.2477  27.4732 H              1 <1>                0.0000
     45 H13          1.1539  22.5935  25.7153 H              1 <1>                0.0000
     46 H14          3.4113  19.8357  28.0527 H              1 <1>                0.0000
     47 H15          3.5959  21.5420  29.8267 H              1 <1>                0.0000
     48 H16          2.3327  20.7755  24.6276 H              1 <1>                0.0000
     49 H17          0.9759  19.9560  25.4727 H              1 <1>                0.0000
     50 H18          3.0594  18.7899  26.2815 H              1 <1>                0.0000
     51 H19          4.6343  18.0635  25.1507 H              1 <1>                0.0000
     52 H20          4.4949  19.8010  24.7167 H              1 <1>                0.0000
     53 H21          4.7662  17.9464  22.8612 H              1 <1>                0.0000
     54 H22          3.7001  19.3712  22.6160 H              1 <1>                0.0000
     55 H23          2.2228  17.9364  21.8757 H              1 <1>                0.0000
     56 H24          1.1424  16.3543  23.7615 H              1 <1>                0.0000
     57 H25          0.7494  18.0925  23.5357 H              1 <1>                0.0000
     58 H26          1.0274  17.7717  25.8758 H              1 <1>                0.0000
     59 H27          2.5313  16.8159  25.6485 H              1 <1>                0.0000
     60 H28          3.9029  16.3372  21.7756 H              1 <1>                0.0000
@<TRIPOS>BOND
    1    1    2 1     
    2    2    3 1     
    3    3    8 ar    
    4    3    4 ar    
    5    4    5 ar    
    6    5    6 ar    
    7    6    7 ar    
    8    7    8 ar    
    9    7    9 1     
   10    9   13 1     
   11    9   10 2     
   12   10   11 1     
   13   11   12 1     
   14   11   19 1     
   15   12   17 ar    
   16   12   13 ar    
   17   13   14 ar    
   18   14   15 ar    
   19   14   18 1     
   20   15   16 ar    
   21   16   17 ar    
   22   19   24 ar    
   23   19   20 ar    
   24   20   21 ar    
   25   21   22 ar    
   26   22   23 ar    
   27   22   25 1     
   28   23   24 ar    
   29   25   26 1     
   30   26   31 1     
   31   26   27 1     
   32   27   28 1     
   33   28   29 1     
   34   29   30 1     
   35   29   32 1     
   36   30   31 1     
   37    1   33 1     
   38    1   34 1     
   39    1   35 1     
   40    4   36 1     
   41    5   37 1     
   42    6   38 1     
   43    8   39 1     
   44   10   40 1     
   45   16   41 1     
   46   18   42 1     
   47   18   43 1     
   48   20   44 1     
   49   21   45 1     
   50   23   46 1     
   51   24   47 1     
   52   25   48 1     
   53   25   49 1     
   54   26   50 1     
   55   27   51 1     
   56   27   52 1     
   57   28   53 1     
   58   28   54 1     
   59   29   55 1     
   60   30   56 1     
   61   30   57 1     
   62   31   58 1     
   63   31   59 1     
   64   32   60 1     
@<TRIPOS>SUBSTRUCTURE
      1 ****           1
@<TRIPOS>SET
DONOR_HYDROGENS      STATIC     ATOMS    <user>   **** ""
4 42 43 50 60
ATOM$RED        STATIC     ATOMS    COLORGROUP SYSTEM
4 42 43 50 60
