# Supplementary material for: Three-Dimensional Biologically Relevant Spectrum (BRS-3D): Shape Similarity Profile Based on PDB Ligands as Molecular Descriptors
Source: Molecules. 2016 Nov 17;21(11):1554. doi: 10.3390/molecules21111554 (PMC6273508; doi:10.3390/molecules21111554)
Supplement: Supplementary file 2 [file molecules-21-01554-s002.zip › 101.mol2]

@<TRIPOS>MOLECULE
1yt7_3FC
    73    75     1
SMALL
NO_CHARGES
@<TRIPOS>ATOM
      1 C1          19.3300  52.5070 199.5170 C.3            1 <1>                0.0000
      2 C2          18.5390  53.8240 199.5290 C.3            1 <1>                0.0000
      3 C3          17.4430  53.7640 200.5930 C.3            1 <1>                0.0000
      4 C4          17.2690  55.1640 201.2140 C.3            1 <1>                0.0000
      5 C5          16.3930  55.0900 202.4800 C.3            1 <1>                0.0000
      6 N7          16.4730  53.7710 203.0110 N.am           1 <1>                0.0000
      7 C8          17.3310  53.4680 204.0220 C.2            1 <1>                0.0000
      8 O9          18.1680  54.2930 204.4090 O.2            1 <1>                0.0000
      9 O10         17.2460  52.2730 204.5870 O.3            1 <1>                0.0000
     10 C11         17.9780  52.1410 205.7940 C.3            1 <1>                0.0000
     11 C13         18.8080  50.8590 205.6800 C.3            1 <1>                0.0000
     12 C14         19.9410  51.0820 204.7190 C.2            1 <1>                0.0000
     13 O15         21.1980  51.5470 205.1370 O.3            1 <1>                0.0000
     14 C16         21.7930  51.5120 203.8700 C.2            1 <1>                0.0000
     15 N17         20.9630  51.1400 202.8650 N.2            1 <1>                0.0000
     16 N18         19.8530  50.8590 203.3700 N.2            1 <1>                0.0000
     17 C19         23.1750  51.8200 203.6890 C.ar           1 <1>                0.0000
     18 C20         23.7590  51.8000 202.4120 C.ar           1 <1>                0.0000
     19 C21         25.1290  52.0360 202.2880 C.ar           1 <1>                0.0000
     20 C22         25.9020  52.2990 203.4390 C.ar           1 <1>                0.0000
     21 C23         25.3090  52.3310 204.6870 C.ar           1 <1>                0.0000
     22 C24         23.9630  52.1020 204.8210 C.ar           1 <1>                0.0000
     23 C25         27.3720  52.5490 203.3190 C.3            1 <1>                0.0000
     24 F26         28.0430  51.4440 203.7230 F              1 <1>                0.0000
     25 F27         27.7180  53.5950 204.1100 F              1 <1>                0.0000
     26 F28         27.6930  52.8260 202.0220 F              1 <1>                0.0000
     27 C29         16.9850  51.9760 206.9830 C.3            1 <1>                0.0000
     28 C30         17.7520  51.6840 208.2690 C.3            1 <1>                0.0000
     29 C31         16.1670  53.2570 207.1760 C.3            1 <1>                0.0000
     30 C32         16.0370  50.7920 206.6840 C.3            1 <1>                0.0000
     31 C33         14.9770  55.3350 202.0590 C.2            1 <1>                0.0000
     32 O34         14.0550  54.3550 202.2240 O.2            1 <1>                0.0000
     33 C35         14.6500  56.5430 201.1440 C.2            1 <1>                0.0000
     34 O36         15.2120  57.6210 201.3030 O.2            1 <1>                0.0000
     35 N37         13.7390  56.3810 200.1350 N.am           1 <1>                0.0000
     36 N38         13.7660  57.0920 199.0920 N.am           1 <1>                0.0000
     37 C39         14.8410  57.0890 198.1800 C.3            1 <1>                0.0000
     38 C40         14.2770  58.0650 197.0740 C.3            1 <1>                0.0000
     39 O41         12.9540  58.4620 197.5850 O.3            1 <1>                0.0000
     40 C42         12.7900  57.8320 198.7420 C.2            1 <1>                0.0000
     41 O43         11.7780  57.9510 199.4260 O.2            1 <1>                0.0000
     42 H1          20.1161  52.5584 198.7492 H              1 <1>                0.0000
     43 H2          18.6499  51.6728 199.2901 H              1 <1>                0.0000
     44 H3          19.7905  52.3468 200.5030 H              1 <1>                0.0000
     45 H4          18.0804  53.9829 198.5419 H              1 <1>                0.0000
     46 H5          19.2211  54.6569 199.7548 H              1 <1>                0.0000
     47 H6          17.7282  53.0461 201.3761 H              1 <1>                0.0000
     48 H7          16.4971  53.4456 200.1305 H              1 <1>                0.0000
     49 H8          16.7887  55.8280 200.4802 H              1 <1>                0.0000
     50 H9          18.2572  55.5665 201.4811 H              1 <1>                0.0000
     51 H10         16.7169  55.8312 203.2255 H              1 <1>                0.0000
     52 H11         15.8872  53.0539 202.6334 H              1 <1>                0.0000
     53 H12         18.6263  53.0153 205.9530 H              1 <1>                0.0000
     54 H13         18.1710  50.0408 205.3128 H              1 <1>                0.0000
     55 H14         19.2118  50.5941 206.6683 H              1 <1>                0.0000
     56 H15         23.1538  51.6039 201.5343 H              1 <1>                0.0000
     57 H16         25.5977  52.0173 201.3108 H              1 <1>                0.0000
     58 H17         25.9106  52.5381 205.5646 H              1 <1>                0.0000
     59 H18         23.5044  52.1383 205.8025 H              1 <1>                0.0000
     60 H19         17.0420  51.5694 209.1014 H              1 <1>                0.0000
     61 H20         18.4378  52.5167 208.4841 H              1 <1>                0.0000
     62 H21         18.3291  50.7553 208.1489 H              1 <1>                0.0000
     63 H22         15.6090  53.4780 206.2542 H              1 <1>                0.0000
     64 H23         16.8439  54.0934 207.4043 H              1 <1>                0.0000
     65 H24         15.4608  53.1192 208.0080 H              1 <1>                0.0000
     66 H25         16.6282  49.8747 206.5462 H              1 <1>                0.0000
     67 H26         15.4664  51.0016 205.7672 H              1 <1>                0.0000
     68 H27         15.3419  50.6572 207.5258 H              1 <1>                0.0000
     69 H28         13.0321  55.6796 200.2267 H              1 <1>                0.0000
     70 H29         15.0297  56.0831 197.7769 H              1 <1>                0.0000
     71 H30         15.7625  57.4801 198.6360 H              1 <1>                0.0000
     72 H31         14.1831  57.5475 196.1079 H              1 <1>                0.0000
     73 H32         14.9300  58.9425 196.9580 H              1 <1>                0.0000
@<TRIPOS>BOND
    1    1    2 1     
    2    2    3 1     
    3    3    4 1     
    4    4    5 1     
    5    5    6 1     
    6    5   31 1     
    7    6    7 am    
    8    7    8 2     
    9    7    9 1     
   10    9   10 1     
   11   10   11 1     
   12   10   27 1     
   13   11   12 1     
   14   12   16 2     
   15   12   13 1     
   16   13   14 1     
   17   14   15 2     
   18   14   17 1     
   19   15   16 1     
   20   17   22 ar    
   21   17   18 ar    
   22   18   19 ar    
   23   19   20 ar    
   24   20   21 ar    
   25   20   23 1     
   26   21   22 ar    
   27   23   24 1     
   28   23   25 1     
   29   23   26 1     
   30   27   28 1     
   31   27   29 1     
   32   27   30 1     
   33   31   32 2     
   34   31   33 1     
   35   33   34 2     
   36   33   35 am    
   37   35   36 1     
   38   36   40 am    
   39   36   37 1     
   40   37   38 1     
   41   38   39 1     
   42   39   40 1     
   43   40   41 2     
   44    1   42 1     
   45    1   43 1     
   46    1   44 1     
   47    2   45 1     
   48    2   46 1     
   49    3   47 1     
   50    3   48 1     
   51    4   49 1     
   52    4   50 1     
   53    5   51 1     
   54    6   52 1     
   55   10   53 1     
   56   11   54 1     
   57   11   55 1     
   58   18   56 1     
   59   19   57 1     
   60   21   58 1     
   61   22   59 1     
   62   28   60 1     
   63   28   61 1     
   64   28   62 1     
   65   29   63 1     
   66   29   64 1     
   67   29   65 1     
   68   30   66 1     
   69   30   67 1     
   70   30   68 1     
   71   35   69 1     
   72   37   70 1     
   73   37   71 1     
   74   38   72 1     
   75   38   73 1     
@<TRIPOS>SUBSTRUCTURE
      1 ****           1
@<TRIPOS>SET
DONOR_HYDROGENS      STATIC     ATOMS    <user>   **** ""
2 52 69
ATOM$RED        STATIC     ATOMS    COLORGROUP SYSTEM
2 52 69
