# Supplementary material for: Three-Dimensional Biologically Relevant Spectrum (BRS-3D): Shape Similarity Profile Based on PDB Ligands as Molecular Descriptors
Source: Molecules. 2016 Nov 17;21(11):1554. doi: 10.3390/molecules21111554 (PMC6273508; doi:10.3390/molecules21111554)
Supplement: Supplementary file 2 [file molecules-21-01554-s002.zip › 102.mol2]

@<TRIPOS>MOLECULE
1lcz_BH7
    50    51     1
SMALL
NO_CHARGES
@<TRIPOS>ATOM
      1 O1         -12.1520  24.8860  12.3980 O.co2          1 <1>                0.0000
      2 C2         -12.6420  25.0110  11.1250 C.2            1 <1>                0.0000
      3 O3         -13.1850  24.0540  10.5570 O.co2          1 <1>                0.0000
      4 C4         -12.4130  26.4360  10.5910 C.3            1 <1>                0.0000
      5 C5         -13.5660  27.4180  10.9420 C.3            1 <1>                0.0000
      6 C6         -13.3210  28.8830  10.3950 C.3            1 <1>                0.0000
      7 C7         -12.3010  29.7440  11.2380 C.3            1 <1>                0.0000
      8 C8         -12.3730  29.4890  12.7800 C.3            1 <1>                0.0000
      9 N9         -11.1690  29.9780  13.5790 N.am           1 <1>                0.0000
     10 C10        -10.1140  29.1770  14.0450 C.2            1 <1>                0.0000
     11 O11        -10.0470  27.9830  13.8510 O.2            1 <1>                0.0000
     12 C12         -9.0300  29.9120  14.8390 C.3            1 <1>                0.0000
     13 C13         -8.6980  31.3370  14.3490 C.3            1 <1>                0.0000
     14 C14         -7.4560  31.3590  13.4820 C.3            1 <1>                0.0000
     15 C15         -7.1560  32.7580  12.9680 C.3            1 <1>                0.0000
     16 C16         -6.4700  32.6760  11.6010 C.3            1 <1>                0.0000
     17 S18         -4.8770  31.8330  11.6080 S.3            1 <1>                0.0000
     18 C19         -4.3730  32.5450  10.0010 C.3            1 <1>                0.0000
     19 C20         -4.9090  33.9880  10.0180 C.3            1 <1>                0.0000
     20 N22         -3.9690  35.0130  10.5890 N.am           1 <1>                0.0000
     21 C23         -4.5170  35.6640  11.6870 C.2            1 <1>                0.0000
     22 O24         -4.0110  36.5260  12.3410 O.2            1 <1>                0.0000
     23 N25         -5.7700  35.1310  11.9010 N.am           1 <1>                0.0000
     24 C26         -6.1330  34.0800  10.9340 C.3            1 <1>                0.0000
     25 H1         -12.3173  26.3873   9.4963 H              1 <1>                0.0000
     26 H2         -11.4795  26.8250  11.0237 H              1 <1>                0.0000
     27 H3         -13.6651  27.4649  12.0365 H              1 <1>                0.0000
     28 H4         -14.4993  27.0327  10.5055 H              1 <1>                0.0000
     29 H5         -14.2864  29.4100  10.3846 H              1 <1>                0.0000
     30 H6         -12.9350  28.8044   9.3680 H              1 <1>                0.0000
     31 H7         -12.5114  30.8078  11.0535 H              1 <1>                0.0000
     32 H8         -11.2829  29.5068  10.8957 H              1 <1>                0.0000
     33 H9         -12.4701  28.4052  12.9410 H              1 <1>                0.0000
     34 H10        -13.2675  29.9988  13.1673 H              1 <1>                0.0000
     35 H11        -11.1274  30.9547  13.7894 H              1 <1>                0.0000
     36 H12         -8.1086  29.3133  14.7888 H              1 <1>                0.0000
     37 H13         -9.3649  29.9827  15.8844 H              1 <1>                0.0000
     38 H14         -8.5337  31.9847  15.2228 H              1 <1>                0.0000
     39 H15         -9.5474  31.7192  13.7638 H              1 <1>                0.0000
     40 H16         -7.6082  30.6885  12.6234 H              1 <1>                0.0000
     41 H17         -6.6000  31.0059  14.0758 H              1 <1>                0.0000
     42 H18         -6.4927  33.2730  13.6784 H              1 <1>                0.0000
     43 H19         -8.0965  33.3202  12.8708 H              1 <1>                0.0000
     44 H20         -7.1571  32.1276  10.9398 H              1 <1>                0.0000
     45 H21         -4.8176  31.9774   9.1703 H              1 <1>                0.0000
     46 H22         -3.2774  32.5409   9.9030 H              1 <1>                0.0000
     47 H23         -5.1752  34.2681   8.9881 H              1 <1>                0.0000
     48 H24         -3.0583  35.2033  10.2223 H              1 <1>                0.0000
     49 H25         -6.3739  35.4286  12.6405 H              1 <1>                0.0000
     50 H26         -7.0120  34.4012  10.3560 H              1 <1>                0.0000
@<TRIPOS>BOND
    1    1    2 ar    
    2    2    3 ar    
    3    2    4 1     
    4    4    5 1     
    5    5    6 1     
    6    6    7 1     
    7    7    8 1     
    8    8    9 1     
    9    9   10 am    
   10   10   11 2     
   11   10   12 1     
   12   12   13 1     
   13   13   14 1     
   14   14   15 1     
   15   15   16 1     
   16   16   24 1     
   17   16   17 1     
   18   17   18 1     
   19   18   19 1     
   20   19   24 1     
   21   19   20 1     
   22   20   21 am    
   23   21   22 2     
   24   21   23 am    
   25   23   24 1     
   26    4   25 1     
   27    4   26 1     
   28    5   27 1     
   29    5   28 1     
   30    6   29 1     
   31    6   30 1     
   32    7   31 1     
   33    7   32 1     
   34    8   33 1     
   35    8   34 1     
   36    9   35 1     
   37   12   36 1     
   38   12   37 1     
   39   13   38 1     
   40   13   39 1     
   41   14   40 1     
   42   14   41 1     
   43   15   42 1     
   44   15   43 1     
   45   16   44 1     
   46   18   45 1     
   47   18   46 1     
   48   19   47 1     
   49   20   48 1     
   50   23   49 1     
   51   24   50 1     
@<TRIPOS>SUBSTRUCTURE
      1 ****           1
@<TRIPOS>SET
DONOR_HYDROGENS      STATIC     ATOMS    <user>   **** ""
3 35 48 49
ATOM$RED        STATIC     ATOMS    COLORGROUP SYSTEM
3 35 48 49
