# Supplementary material for: Three-Dimensional Biologically Relevant Spectrum (BRS-3D): Shape Similarity Profile Based on PDB Ligands as Molecular Descriptors
Source: Molecules. 2016 Nov 17;21(11):1554. doi: 10.3390/molecules21111554 (PMC6273508; doi:10.3390/molecules21111554)
Supplement: Supplementary file 2 [file molecules-21-01554-s002.zip › 103.mol2]

@<TRIPOS>MOLECULE
1wbt_WBT
    58    62     1
SMALL
NO_CHARGES
@<TRIPOS>ATOM
      1 F1           8.5170  17.8710  37.3420 F              1 <1>                0.0000
      2 C2           7.7780  16.7860  37.6800 C.ar           1 <1>                0.0000
      3 C3           7.3960  16.5710  39.0150 C.ar           1 <1>                0.0000
      4 C4           6.6340  15.4460  39.4040 C.ar           1 <1>                0.0000
      5 C5           6.2390  14.5840  38.3830 C.ar           1 <1>                0.0000
      6 C6           6.6010  14.7970  37.0300 C.ar           1 <1>                0.0000
      7 C7           7.3770  15.9070  36.6910 C.ar           1 <1>                0.0000
      8 C8           6.1690  13.8200  35.9850 C.2            1 <1>                0.0000
      9 O9           5.1920  13.1170  36.2150 O.2            1 <1>                0.0000
     10 N10          6.8640  13.7400  34.8010 N.am           1 <1>                0.0000
     11 C11          6.6040  12.8000  33.7920 C.ar           1 <1>                0.0000
     12 C12          7.6230  11.9270  33.3830 C.ar           1 <1>                0.0000
     13 C13          7.4470  10.9740  32.4070 C.ar           1 <1>                0.0000
     14 C14          6.2130  10.9130  31.7570 C.ar           1 <1>                0.0000
     15 C15          5.6640  10.0750  30.6820 C.2            1 <1>                0.0000
     16 C16          4.3930  10.5140  30.5030 C.2            1 <1>                0.0000
     17 N17          4.0860  11.5530  31.3690 N.pl3          1 <1>                0.0000
     18 C18          5.1780  11.8210  32.1440 C.ar           1 <1>                0.0000
     19 C19          5.3800  12.7690  33.1510 C.ar           1 <1>                0.0000
     20 C20          2.8020  12.2720  31.4770 C.3            1 <1>                0.0000
     21 C21          2.0160  11.7110  32.6740 C.3            1 <1>                0.0000
     22 C22          1.6870  10.2690  32.4170 C.ar           1 <1>                0.0000
     23 C23          2.4560   9.2530  32.9810 C.ar           1 <1>                0.0000
     24 C24          2.1390   7.9340  32.7000 C.ar           1 <1>                0.0000
     25 N25          1.1140   7.6290  31.9090 N.ar           1 <1>                0.0000
     26 C26          0.3780   8.5670  31.3380 C.ar           1 <1>                0.0000
     27 C27          0.6300   9.9180  31.5660 C.ar           1 <1>                0.0000
     28 N28          6.1980  15.2360  40.7580 N.3            1 <1>                0.0000
     29 C29          6.1570  13.8640  41.2690 C.3            1 <1>                0.0000
     30 C30          5.3990  13.8950  42.5930 C.3            1 <1>                0.0000
     31 O31          6.0730  14.6950  43.5610 O.3            1 <1>                0.0000
     32 C32          6.2140  16.0430  43.1350 C.3            1 <1>                0.0000
     33 C33          6.7520  16.1990  41.7220 C.3            1 <1>                0.0000
     34 H1           7.6948  17.2898  39.7694 H              1 <1>                0.0000
     35 H2           5.6335  13.7202  38.6327 H              1 <1>                0.0000
     36 H3           7.6631  16.0785  35.6596 H              1 <1>                0.0000
     37 H4           7.6039  14.3953  34.6489 H              1 <1>                0.0000
     38 H5           8.5940  12.0072  33.8581 H              1 <1>                0.0000
     39 H6           8.2458  10.2880  32.1492 H              1 <1>                0.0000
     40 H7           6.1690   9.2737  30.1445 H              1 <1>                0.0000
     41 H8           3.7002  10.1020  29.7707 H              1 <1>                0.0000
     42 H9           4.5942  13.4644  33.4231 H              1 <1>                0.0000
     43 H10          2.2205  12.1299  30.5542 H              1 <1>                0.0000
     44 H11          2.9912  13.3448  31.6297 H              1 <1>                0.0000
     45 H12          1.0855  12.2831  32.8037 H              1 <1>                0.0000
     46 H13          2.6264  11.7922  33.5855 H              1 <1>                0.0000
     47 H14          3.2905   9.4914  33.6305 H              1 <1>                0.0000
     48 H15          2.7354   7.1382  33.1314 H              1 <1>                0.0000
     49 H16         -0.4353   8.2801  30.6813 H              1 <1>                0.0000
     50 H17          0.0215  10.6817  31.0952 H              1 <1>                0.0000
     51 H18          7.1794  13.4914  41.4294 H              1 <1>                0.0000
     52 H19          5.6368  13.2110  40.5528 H              1 <1>                0.0000
     53 H20          5.3089  12.8684  42.9777 H              1 <1>                0.0000
     54 H21          4.3956  14.3115  42.4210 H              1 <1>                0.0000
     55 H22          6.9037  16.5519  43.8244 H              1 <1>                0.0000
     56 H23          5.2262  16.5246  43.1827 H              1 <1>                0.0000
     57 H24          6.5135  17.2141  41.3719 H              1 <1>                0.0000
     58 H25          7.8438  16.0684  41.7519 H              1 <1>                0.0000
@<TRIPOS>BOND
    1    1    2 1     
    2    2    7 ar    
    3    2    3 ar    
    4    3    4 ar    
    5    4    5 ar    
    6    4   28 1     
    7    5    6 ar    
    8    6    7 ar    
    9    6    8 1     
   10    8    9 2     
   11    8   10 am    
   12   10   11 1     
   13   11   19 ar    
   14   11   12 ar    
   15   12   13 ar    
   16   13   14 ar    
   17   14   18 ar    
   18   14   15 1     
   19   15   16 2     
   20   16   17 1     
   21   17   18 1     
   22   17   20 1     
   23   18   19 ar    
   24   20   21 1     
   25   21   22 1     
   26   22   27 ar    
   27   22   23 ar    
   28   23   24 ar    
   29   24   25 ar    
   30   25   26 ar    
   31   26   27 ar    
   32   28   33 1     
   33   28   29 1     
   34   29   30 1     
   35   30   31 1     
   36   31   32 1     
   37   32   33 1     
   38    3   34 1     
   39    5   35 1     
   40    7   36 1     
   41   10   37 1     
   42   12   38 1     
   43   13   39 1     
   44   15   40 1     
   45   16   41 1     
   46   19   42 1     
   47   20   43 1     
   48   20   44 1     
   49   21   45 1     
   50   21   46 1     
   51   23   47 1     
   52   24   48 1     
   53   26   49 1     
   54   27   50 1     
   55   29   51 1     
   56   29   52 1     
   57   30   53 1     
   58   30   54 1     
   59   32   55 1     
   60   32   56 1     
   61   33   57 1     
   62   33   58 1     
@<TRIPOS>SUBSTRUCTURE
      1 ****           1
@<TRIPOS>SET
DONOR_HYDROGENS      STATIC     ATOMS    <user>   **** ""
1 37
ATOM$RED        STATIC     ATOMS    COLORGROUP SYSTEM
1 37
