# Supplementary material for: Three-Dimensional Biologically Relevant Spectrum (BRS-3D): Shape Similarity Profile Based on PDB Ligands as Molecular Descriptors
Source: Molecules. 2016 Nov 17;21(11):1554. doi: 10.3390/molecules21111554 (PMC6273508; doi:10.3390/molecules21111554)
Supplement: Supplementary file 2 [file molecules-21-01554-s002.zip › 104.mol2]

@<TRIPOS>MOLECULE
3ffg_FFG
   74    80     1     0     1
SMALL
NO_CHARGES
@<TRIPOS>ATOM
      1 O1         31.8980   35.9070   21.1980 O.3       1 <1>         0.0000 
      2 C2         32.7100   34.8070   21.6280 C.3       1 <1>         0.0000 
      3 C3         32.2770   34.3020   22.9970 C.3       1 <1>         0.0000 
      4 C4         33.3870   33.5270   23.6680 C.3       1 <1>         0.0000 
      5 N5         34.5210   34.3170   23.1170 N.4       1 <1>         0.0000 
      6 C7         35.7070   33.5390   22.7290 C.3       1 <1>         0.0000 
      7 C8         36.8410   34.3820   22.1520 C.ar      1 <1>         0.0000 
      8 C9         37.4750   35.3360   23.0790 C.ar      1 <1>         0.0000 
      9 C10        38.5640   36.1660   22.6180 C.ar      1 <1>         0.0000 
     10 C11        38.9910   36.0160   21.2350 C.ar      1 <1>         0.0000 
     11 C12        38.3730   35.0780   20.3080 C.ar      1 <1>         0.0000 
     12 C13        37.2610   34.2260   20.7580 C.ar      1 <1>         0.0000 
     13 C14        36.6140   33.2620   19.7820 C.ar      1 <1>         0.0000 
     14 C15        36.6350   31.8220   20.0710 C.ar      1 <1>         0.0000 
     15 C16        36.0280   30.8860   19.1390 C.ar      1 <1>         0.0000 
     16 C17        35.4040   31.4060   17.9210 C.ar      1 <1>         0.0000 
     17 C18        35.3750   32.8400   17.6210 C.ar      1 <1>         0.0000 
     18 C19        35.9800   33.7680   18.5530 C.ar      1 <1>         0.0000 
     19 N20        34.8290   30.5730   17.0010 N.am      1 <1>         0.0000 
     20 C21        33.4070   30.7870   16.6210 C.3       1 <1>         0.0000 
     21 C22        32.6270   29.5410   16.1960 C.3       1 <1>         0.0000 
     22 C23        33.5320   28.7330   15.2920 C.2       1 <1>         0.0000 
     23 C24        33.2850   27.8510   14.2150 C.2       1 <1>         0.0000 
     24 N25        34.4610   27.3890   13.7880 N.2       1 <1>         0.0000 
     25 N26        35.4420   27.9580   14.5440 N.pl3     1 <1>         0.0000 
     26 C27        34.9070   28.7900   15.4800 C.2       1 <1>         0.0000 
     27 C28        35.5640   29.5850   16.4270 C.2       1 <1>         0.0000 
     28 O29        36.7510   29.4060   16.7070 O.2       1 <1>         0.0000 
     29 C30        36.7670   27.7520   14.2930 C.ar      1 <1>         0.0000 
     30 C31        37.6730   26.9410   15.0880 C.ar      1 <1>         0.0000 
     31 C32        39.0800   26.8010   14.7210 C.ar      1 <1>         0.0000 
     32 C33        39.5910   27.4790   13.5410 C.ar      1 <1>         0.0000 
     33 C34        38.6590   28.2940   12.7470 C.ar      1 <1>         0.0000 
     34 C35        37.2660   28.4250   13.1240 C.ar      1 <1>         0.0000 
     35 C36        39.0680   29.0040   11.5300 C.2       1 <1>         0.0000 
     36 N37        40.2860   28.9960   10.9840 N.2       1 <1>         0.0000 
     37 N38        40.2260   29.6870    9.9430 N.am      1 <1>         0.0000 
     38 C40        38.9780   30.1660    9.7490 C.2       1 <1>         0.0000 
     39 O41        38.5810   30.8410    8.7980 O.2       1 <1>         0.0000 
     40 N42        38.2450   29.7700   10.7730 N.am      1 <1>         0.0000 
     41 C44        31.9730   27.5320   13.5760 C.3       1 <1>         0.0000 
     42 F45        32.0940   26.3880   12.9400 F         1 <1>         0.0000 
     43 F46        31.7570   28.4830   12.6760 F         1 <1>         0.0000 
     44 F47        31.0540   27.4860   14.5030 F         1 <1>         0.0000 
     45 C48        34.0580   35.3290   22.1250 C.3       1 <1>         0.0000 
     46 H1         32.1900   36.2009   20.3431 H         1 <1>         0.0000 
     47 H2         32.7730   34.0276   20.8543 H         1 <1>         0.0000 
     48 H3         31.4023   33.6458   22.8775 H         1 <1>         0.0000 
     49 H4         32.0070   35.1616   23.6280 H         1 <1>         0.0000 
     50 H5         33.4153   32.4738   23.3517 H         1 <1>         0.0000 
     51 H6         33.3323   33.5790   24.7654 H         1 <1>         0.0000 
     52 H7         34.8446   34.8656   23.8983 H         1 <1>         0.0000 
     53 H8         35.4042   32.8015   21.9711 H         1 <1>         0.0000 
     54 H9         36.0840   33.0156   23.6200 H         1 <1>         0.0000 
     55 H10        37.1259   35.4147   24.1022 H         1 <1>         0.0000 
     56 H11        39.0465   36.8762   23.2797 H         1 <1>         0.0000 
     57 H12        39.8083   36.6320   20.8776 H         1 <1>         0.0000 
     58 H13        38.7319   35.0076   19.2876 H         1 <1>         0.0000 
     59 H14        37.1027   31.4576   20.9785 H         1 <1>         0.0000 
     60 H15        36.0372   29.8213   19.3424 H         1 <1>         0.0000 
     61 H16        34.9065   33.2014   16.7127 H         1 <1>         0.0000 
     62 H17        35.9663   34.8321   18.3468 H         1 <1>         0.0000 
     63 H18        33.3871   31.4979   15.7819 H         1 <1>         0.0000 
     64 H19        32.8907   31.2271   17.4868 H         1 <1>         0.0000 
     65 H20        31.7161   29.8336   15.6532 H         1 <1>         0.0000 
     66 H21        32.3521   28.9484   17.0810 H         1 <1>         0.0000 
     67 H22        37.2986   26.4312   15.9683 H         1 <1>         0.0000 
     68 H23        39.7416   26.1929   15.3273 H         1 <1>         0.0000 
     69 H24        40.6321   27.3863   13.2537 H         1 <1>         0.0000 
     70 H25        36.5982   29.0319   12.5233 H         1 <1>         0.0000 
     71 H26        41.0001   29.8618    9.3345 H         1 <1>         0.0000 
     72 H27        37.2858   29.9888   10.9522 H         1 <1>         0.0000 
     73 H28        33.9395   36.3127   22.6027 H         1 <1>         0.0000 
     74 H29        34.7724   35.4094   21.2924 H         1 <1>         0.0000 
@<TRIPOS>BOND
     1    1    2 1    
     2    2   45 1    
     3    2    3 1    
     4    3    4 1    
     5    4    5 1    
     6    5    6 1    
     7    5   45 1    
     8    6    7 1    
     9    7   12 ar   
    10    7    8 ar   
    11    8    9 ar   
    12    9   10 ar   
    13   10   11 ar   
    14   11   12 ar   
    15   12   13 1    
    16   13   18 ar   
    17   13   14 ar   
    18   14   15 ar   
    19   15   16 ar   
    20   16   17 ar   
    21   16   19 1    
    22   17   18 ar   
    23   19   27 am   
    24   19   20 1    
    25   20   21 1    
    26   21   22 1    
    27   22   26 2    
    28   22   23 1    
    29   23   24 2    
    30   23   41 1    
    31   24   25 1    
    32   25   26 1    
    33   25   29 1    
    34   26   27 1    
    35   27   28 2    
    36   29   34 ar   
    37   29   30 ar   
    38   30   31 ar   
    39   31   32 ar   
    40   32   33 ar   
    41   33   34 ar   
    42   33   35 1    
    43   35   40 1    
    44   35   36 2    
    45   36   37 1    
    46   37   38 am   
    47   38   39 2    
    48   38   40 am   
    49   41   42 1    
    50   41   43 1    
    51   41   44 1    
    52    1   46 1    
    53    2   47 1    
    54    3   48 1    
    55    3   49 1    
    56    4   50 1    
    57    4   51 1    
    58    5   52 1    
    59    6   53 1    
    60    6   54 1    
    61    8   55 1    
    62    9   56 1    
    63   10   57 1    
    64   11   58 1    
    65   14   59 1    
    66   15   60 1    
    67   17   61 1    
    68   18   62 1    
    69   20   63 1    
    70   20   64 1    
    71   21   65 1    
    72   21   66 1    
    73   30   67 1    
    74   31   68 1    
    75   32   69 1    
    76   34   70 1    
    77   37   71 1    
    78   40   72 1    
    79   45   73 1    
    80   45   74 1    
@<TRIPOS>SUBSTRUCTURE
     1 ****        1 PERM              0 ****  ****    0 ROOT 
@<TRIPOS>SET
DONOR_HYDROGENS STATIC     ATOMS    <user>   **** ""
4 46 52 71 72
