# Supplementary material for: Three-Dimensional Biologically Relevant Spectrum (BRS-3D): Shape Similarity Profile Based on PDB Ligands as Molecular Descriptors
Source: Molecules. 2016 Nov 17;21(11):1554. doi: 10.3390/molecules21111554 (PMC6273508; doi:10.3390/molecules21111554)
Supplement: Supplementary file 2 [file molecules-21-01554-s002.zip › 105.mol2]

@<TRIPOS>MOLECULE
1r1h_BIR
    55    56     1
SMALL
NO_CHARGES
@<TRIPOS>ATOM
      1 C1          27.8590  41.3560  29.9450 C.3            1 <1>                0.0000
      2 C2          27.7080  42.3620  31.0920 C.3            1 <1>                0.0000
      3 N3          26.4000  42.9990  31.0150 N.4            1 <1>                0.0000
      4 P7          29.0160  43.5020  31.0260 P.3            1 <1>                0.0000
      5 O8          30.2300  42.6500  31.2230 O.co2          1 <1>                0.0000
      6 O9          28.9360  44.3150  29.7670 O.co2          1 <1>                0.0000
      7 C10         28.8610  44.5560  32.3940 C.3            1 <1>                0.0000
      8 C11         30.1480  44.7420  33.2110 C.3            1 <1>                0.0000
      9 C12         30.0520  46.0510  34.0090 C.3            1 <1>                0.0000
     10 C13         31.3280  46.3400  34.7470 C.ar           1 <1>                0.0000
     11 C14         31.3180  46.4890  36.1320 C.ar           1 <1>                0.0000
     12 C15         32.5010  46.7400  36.8190 C.ar           1 <1>                0.0000
     13 C16         33.7170  46.8410  36.1310 C.ar           1 <1>                0.0000
     14 C17         33.7170  46.6950  34.7390 C.ar           1 <1>                0.0000
     15 C18         32.5330  46.4480  34.0540 C.ar           1 <1>                0.0000
     16 C19         34.9700  47.0860  36.8550 C.ar           1 <1>                0.0000
     17 C20         35.0370  48.0560  37.8620 C.ar           1 <1>                0.0000
     18 C21         36.2260  48.2850  38.5470 C.ar           1 <1>                0.0000
     19 C22         37.3650  47.5440  38.2380 C.ar           1 <1>                0.0000
     20 C23         37.3100  46.5740  37.2400 C.ar           1 <1>                0.0000
     21 C24         36.1210  46.3480  36.5520 C.ar           1 <1>                0.0000
     22 C25         30.3750  43.5780  34.1410 C.2            1 <1>                0.0000
     23 O26         31.5010  43.1770  34.3910 O.2            1 <1>                0.0000
     24 N27         29.3100  42.9860  34.6650 N.am           1 <1>                0.0000
     25 C28         29.5280  41.9220  35.6310 C.3            1 <1>                0.0000
     26 C29         29.4470  42.4720  37.0530 C.3            1 <1>                0.0000
     27 C30         28.5250  40.8350  35.4610 C.2            1 <1>                0.0000
     28 O31         28.6470  39.8160  36.1230 O.co2          1 <1>                0.0000
     29 O32         27.6000  40.9770  34.6580 O.co2          1 <1>                0.0000
     30 H1          27.0325  40.6310  29.9820 H              1 <1>                0.0000
     31 H2          28.8171  40.8252  30.0465 H              1 <1>                0.0000
     32 H3          27.8356  41.8899  28.9835 H              1 <1>                0.0000
     33 H4          27.7701  41.8224  32.0485 H              1 <1>                0.0000
     34 H5          25.6802  42.2946  31.0575 H              1 <1>                0.0000
     35 H6          26.3235  43.5055  30.1469 H              1 <1>                0.0000
     36 H7          26.2912  43.6375  31.7873 H              1 <1>                0.0000
     37 H8          28.0896  44.1418  33.0598 H              1 <1>                0.0000
     38 H9          28.5402  45.5435  32.0309 H              1 <1>                0.0000
     39 H10         31.0003  44.8076  32.5187 H              1 <1>                0.0000
     40 H11         29.2300  45.9676  34.7352 H              1 <1>                0.0000
     41 H12         29.8453  46.8787  33.3147 H              1 <1>                0.0000
     42 H13         30.3842  46.4090  36.6767 H              1 <1>                0.0000
     43 H14         32.4818  46.8585  37.8963 H              1 <1>                0.0000
     44 H15         34.6485  46.7752  34.1903 H              1 <1>                0.0000
     45 H16         32.5466  46.3388  32.9756 H              1 <1>                0.0000
     46 H17         34.1543  48.6341  38.1104 H              1 <1>                0.0000
     47 H18         36.2665  49.0413  39.3226 H              1 <1>                0.0000
     48 H19         38.2910  47.7220  38.7727 H              1 <1>                0.0000
     49 H20         38.1938  45.9945  36.9988 H              1 <1>                0.0000
     50 H21         36.0858  45.5936  35.7744 H              1 <1>                0.0000
     51 H22         28.3854  43.2632  34.4035 H              1 <1>                0.0000
     52 H23         30.5323  41.5034  35.4692 H              1 <1>                0.0000
     53 H24         29.6138  41.6561  37.7717 H              1 <1>                0.0000
     54 H25         28.4522  42.9105  37.2205 H              1 <1>                0.0000
     55 H26         30.2167  43.2456  37.1914 H              1 <1>                0.0000
@<TRIPOS>BOND
    1    1    2 1     
    2    2    3 1     
    3    2    4 1     
    4    4    5 ar    
    5    4    6 ar    
    6    4    7 1     
    7    7    8 1     
    8    8    9 1     
    9    8   22 1     
   10    9   10 1     
   11   10   15 ar    
   12   10   11 ar    
   13   11   12 ar    
   14   12   13 ar    
   15   13   14 ar    
   16   13   16 1     
   17   14   15 ar    
   18   16   21 ar    
   19   16   17 ar    
   20   17   18 ar    
   21   18   19 ar    
   22   19   20 ar    
   23   20   21 ar    
   24   22   23 2     
   25   22   24 am    
   26   24   25 1     
   27   25   26 1     
   28   25   27 1     
   29   27   28 ar    
   30   27   29 ar    
   31    1   30 1     
   32    1   31 1     
   33    1   32 1     
   34    2   33 1     
   35    3   34 1     
   36    3   35 1     
   37    3   36 1     
   38    7   37 1     
   39    7   38 1     
   40    8   39 1     
   41    9   40 1     
   42    9   41 1     
   43   11   42 1     
   44   12   43 1     
   45   14   44 1     
   46   15   45 1     
   47   17   46 1     
   48   18   47 1     
   49   19   48 1     
   50   20   49 1     
   51   21   50 1     
   52   24   51 1     
   53   25   52 1     
   54   26   53 1     
   55   26   54 1     
   56   26   55 1     
@<TRIPOS>SUBSTRUCTURE
      1 ****           1
@<TRIPOS>SET
DONOR_HYDROGENS      STATIC     ATOMS    <user>   **** ""
4 34 35 36 51
ATOM$RED        STATIC     ATOMS    COLORGROUP SYSTEM
4 34 35 36 51
