# Supplementary material for: Three-Dimensional Biologically Relevant Spectrum (BRS-3D): Shape Similarity Profile Based on PDB Ligands as Molecular Descriptors
Source: Molecules. 2016 Nov 17;21(11):1554. doi: 10.3390/molecules21111554 (PMC6273508; doi:10.3390/molecules21111554)
Supplement: Supplementary file 2 [file molecules-21-01554-s002.zip › 106.mol2]

@<TRIPOS>MOLECULE
1zgc_A2E
    83    87     1
SMALL
NO_CHARGES
@<TRIPOS>ATOM
      1 O1          83.8790  53.9340  76.2100 O.2            1 <1>                0.0000
      2 C2          82.7490  54.5610  76.4070 C.2            1 <1>                0.0000
      3 N3          82.6840  55.9310  76.3460 N.am           1 <1>                0.0000
      4 C5          81.5460  56.6430  76.5320 C.2            1 <1>                0.0000
      5 C6          80.3130  55.9380  76.8950 C.2            1 <1>                0.0000
      6 C7          80.3840  54.5300  76.9680 C.2            1 <1>                0.0000
      7 C8          81.5850  53.8450  76.7300 C.2            1 <1>                0.0000
      8 C9          79.0000  56.7080  77.1550 C.3            1 <1>                0.0000
      9 C10         79.1090  58.2780  77.0780 C.3            1 <1>                0.0000
     10 C11         80.2030  58.8020  76.1360 C.3            1 <1>                0.0000
     11 C12         81.5610  58.1920  76.4560 C.3            1 <1>                0.0000
     12 N13         78.3970  56.2790  78.4810 N.4            1 <1>                0.0000
     13 C16         78.8190  57.0940  79.7000 C.3            1 <1>                0.0000
     14 C17         79.1540  56.1390  80.8270 C.3            1 <1>                0.0000
     15 C18         80.6050  55.6890  80.7740 C.3            1 <1>                0.0000
     16 C19         80.8200  54.2280  81.2180 C.3            1 <1>                0.0000
     17 C20         82.3160  53.8660  81.0540 C.3            1 <1>                0.0000
     18 C21         82.6020  52.3880  80.6220 C.3            1 <1>                0.0000
     19 C22         82.9210  51.4620  81.8070 C.3            1 <1>                0.0000
     20 C23         84.0720  50.4790  81.4800 C.3            1 <1>                0.0000
     21 C24         84.5380  49.8590  82.7390 C.3            1 <1>                0.0000
     22 C25         85.9930  49.4570  82.8260 C.3            1 <1>                0.0000
     23 N26         86.1240  48.0050  82.8380 N.pl3          1 <1>                0.0000
     24 C27         87.1310  47.2100  82.2340 C.ar           1 <1>                0.0000
     25 C28         86.5750  46.0240  81.5470 C.ar           1 <1>                0.0000
     26 C29         87.4560  45.1220  80.8470 C.ar           1 <1>                0.0000
     27 N30         88.7500  45.3250  80.8150 N.pl3          1 <1>                0.0000
     28 C32         89.3840  46.3160  81.4180 C.ar           1 <1>                0.0000
     29 C33         88.6400  47.3380  82.2000 C.ar           1 <1>                0.0000
     30 C34         89.4000  48.4370  82.8660 C.ar           1 <1>                0.0000
     31 C35         90.9170  48.2300  82.9180 C.ar           1 <1>                0.0000
     32 C36         91.4670  47.7560  81.5710 C.ar           1 <1>                0.0000
     33 C37         90.9090  46.3420  81.2490 C.ar           1 <1>                0.0000
     34 C38         86.9270  43.9910  80.2270 C.3            1 <1>                0.0000
     35 C39         85.5510  43.7460  80.2600 C.3            1 <1>                0.0000
     36 C40         84.6880  44.6290  80.9370 C.3            1 <1>                0.0000
     37 C41         85.1990  45.7390  81.5850 C.3            1 <1>                0.0000
     38 H1          83.5267  56.4335  76.1528 H              1 <1>                0.0000
     39 H2          79.4872  53.9634  77.2144 H              1 <1>                0.0000
     40 H3          81.6145  52.7584  76.7957 H              1 <1>                0.0000
     41 H4          78.2998  56.4067  76.3620 H              1 <1>                0.0000
     42 H5          79.3182  58.6566  78.0894 H              1 <1>                0.0000
     43 H6          78.1420  58.6717  76.7318 H              1 <1>                0.0000
     44 H7          80.2697  59.8950  76.2402 H              1 <1>                0.0000
     45 H8          79.9333  58.5481  75.1002 H              1 <1>                0.0000
     46 H9          82.2710  58.4945  75.6721 H              1 <1>                0.0000
     47 H10         81.8978  58.5842  77.4270 H              1 <1>                0.0000
     48 H11         78.6608  55.3200  78.6444 H              1 <1>                0.0000
     49 H12         77.3943  56.3424  78.3992 H              1 <1>                0.0000
     50 H13         77.9953  57.7552  80.0071 H              1 <1>                0.0000
     51 H14         79.7030  57.7001  79.4527 H              1 <1>                0.0000
     52 H15         78.5042  55.2549  80.7494 H              1 <1>                0.0000
     53 H16         78.9729  56.6441  81.7872 H              1 <1>                0.0000
     54 H17         81.1951  56.3423  81.4336 H              1 <1>                0.0000
     55 H18         80.9629  55.7932  79.7391 H              1 <1>                0.0000
     56 H19         80.2084  53.5593  80.5945 H              1 <1>                0.0000
     57 H20         80.5270  54.1161  82.2723 H              1 <1>                0.0000
     58 H21         82.8160  54.0414  82.0179 H              1 <1>                0.0000
     59 H22         82.7456  54.5323  80.2915 H              1 <1>                0.0000
     60 H23         83.4607  52.3845  79.9346 H              1 <1>                0.0000
     61 H24         81.7146  51.9976  80.1023 H              1 <1>                0.0000
     62 H25         82.0200  50.8832  82.0583 H              1 <1>                0.0000
     63 H26         83.2140  52.0776  82.6702 H              1 <1>                0.0000
     64 H27         84.9017  51.0247  81.0069 H              1 <1>                0.0000
     65 H28         83.7089  49.6984  80.7953 H              1 <1>                0.0000
     66 H29         83.9362  48.9527  82.9018 H              1 <1>                0.0000
     67 H30         84.3462  50.5771  83.5499 H              1 <1>                0.0000
     68 H31         86.4267  49.8668  83.7501 H              1 <1>                0.0000
     69 H32         86.5325  49.8615  81.9569 H              1 <1>                0.0000
     70 H33         85.3925  47.4916  83.3500 H              1 <1>                0.0000
     71 H34         89.3200  44.6577  80.2758 H              1 <1>                0.0000
     72 H35         88.9158  49.3137  83.2807 H              1 <1>                0.0000
     73 H36         91.5252  48.3984  83.7994 H              1 <1>                0.0000
     74 H37         92.1425  48.3203  80.9383 H              1 <1>                0.0000
     75 H38         91.5122  45.4933  80.9474 H              1 <1>                0.0000
     76 H39         87.4141  43.1201  80.6898 H              1 <1>                0.0000
     77 H40         87.2120  44.0498  79.1662 H              1 <1>                0.0000
     78 H41         85.4171  42.7568  80.7222 H              1 <1>                0.0000
     79 H42         85.2110  43.7113  79.2145 H              1 <1>                0.0000
     80 H43         84.1585  44.0347  81.6962 H              1 <1>                0.0000
     81 H44         83.9673  45.0001  80.1935 H              1 <1>                0.0000
     82 H45         84.6854  46.6142  81.1605 H              1 <1>                0.0000
     83 H46         84.9293  45.6346  82.6463 H              1 <1>                0.0000
@<TRIPOS>BOND
    1    1    2 2     
    2    2    7 1     
    3    2    3 am    
    4    3    4 1     
    5    4   11 1     
    6    4    5 2     
    7    5    6 1     
    8    5    8 1     
    9    6    7 2     
   10    8    9 1     
   11    8   12 1     
   12    9   10 1     
   13   10   11 1     
   14   12   13 1     
   15   13   14 1     
   16   14   15 1     
   17   15   16 1     
   18   16   17 1     
   19   17   18 1     
   20   18   19 1     
   21   19   20 1     
   22   20   21 1     
   23   21   22 1     
   24   22   23 1     
   25   23   24 1     
   26   24   29 ar    
   27   24   25 ar    
   28   25   37 1     
   29   25   26 ar    
   30   26   27 ar    
   31   26   34 1     
   32   27   28 ar    
   33   28   33 ar    
   34   28   29 ar    
   35   29   30 ar    
   36   30   31 ar    
   37   31   32 ar    
   38   32   33 ar    
   39   34   35 1     
   40   35   36 1     
   41   36   37 1     
   42    3   38 1     
   43    6   39 1     
   44    7   40 1     
   45    8   41 1     
   46    9   42 1     
   47    9   43 1     
   48   10   44 1     
   49   10   45 1     
   50   11   46 1     
   51   11   47 1     
   52   12   48 1     
   53   12   49 1     
   54   13   50 1     
   55   13   51 1     
   56   14   52 1     
   57   14   53 1     
   58   15   54 1     
   59   15   55 1     
   60   16   56 1     
   61   16   57 1     
   62   17   58 1     
   63   17   59 1     
   64   18   60 1     
   65   18   61 1     
   66   19   62 1     
   67   19   63 1     
   68   20   64 1     
   69   20   65 1     
   70   21   66 1     
   71   21   67 1     
   72   22   68 1     
   73   22   69 1     
   74   23   70 1     
   75   27   71 1     
   76   30   72 1     
   77   31   73 1     
   78   32   74 1     
   79   33   75 1     
   80   34   76 1     
   81   34   77 1     
   82   35   78 1     
   83   35   79 1     
   84   36   80 1     
   85   36   81 1     
   86   37   82 1     
   87   37   83 1     
@<TRIPOS>SUBSTRUCTURE
      1 ****           1
@<TRIPOS>SET
DONOR_HYDROGENS      STATIC     ATOMS    <user>   **** ""
5 38 48 49 70 71
ATOM$RED        STATIC     ATOMS    COLORGROUP SYSTEM
5 38 48 49 70 71
