# Supplementary material for: Three-Dimensional Biologically Relevant Spectrum (BRS-3D): Shape Similarity Profile Based on PDB Ligands as Molecular Descriptors
Source: Molecules. 2016 Nov 17;21(11):1554. doi: 10.3390/molecules21111554 (PMC6273508; doi:10.3390/molecules21111554)
Supplement: Supplementary file 2 [file molecules-21-01554-s002.zip › 107.mol2]

@<TRIPOS>MOLECULE
1uml_FR4
    60    63     1
SMALL
NO_CHARGES
@<TRIPOS>ATOM
      1 N1          51.7490  51.0960  21.6820 N.am           1 <1>                0.0000
      2 C2          51.6070  52.1810  20.9160 C.2            1 <1>                0.0000
      3 O3          51.3610  52.1210  19.7260 O.2            1 <1>                0.0000
      4 C4          51.7350  53.5200  21.5290 C.2            1 <1>                0.0000
      5 C5          51.8290  54.6770  20.8590 C.2            1 <1>                0.0000
      6 N6          51.8880  55.6880  21.9190 N.pl3          1 <1>                0.0000
      7 C7          51.8600  55.1000  23.1260 C.2            1 <1>                0.0000
      8 N8          51.7790  53.7750  22.9620 N.2            1 <1>                0.0000
      9 C9          51.9880  57.1300  21.7230 C.3            1 <1>                0.0000
     10 C11         53.4550  57.5680  21.5660 C.3            1 <1>                0.0000
     11 O12         54.2510  57.2110  22.6660 O.3            1 <1>                0.0000
     12 C13         51.1060  57.6310  20.5640 C.3            1 <1>                0.0000
     13 C14         49.6510  57.1520  20.6020 C.3            1 <1>                0.0000
     14 N15         49.0410  57.3030  19.2790 N.pl3          1 <1>                0.0000
     15 C16         48.5480  58.4350  18.7040 C.2            1 <1>                0.0000
     16 C17         48.0910  58.1640  17.4100 C.2            1 <1>                0.0000
     17 C18         48.3220  56.7580  17.2020 C.ar           1 <1>                0.0000
     18 C19         48.0750  55.9260  16.1420 C.ar           1 <1>                0.0000
     19 C20         48.4170  54.5770  16.2390 C.ar           1 <1>                0.0000
     20 C21         49.0150  54.0720  17.4080 C.ar           1 <1>                0.0000
     21 N22         49.3960  52.7740  17.5440 N.am           1 <1>                0.0000
     22 C23         49.1610  51.7710  16.6630 C.2            1 <1>                0.0000
     23 O24         48.5250  51.8600  15.6130 O.2            1 <1>                0.0000
     24 C25         49.8040  50.4740  17.1270 C.3            1 <1>                0.0000
     25 C26         49.1790  49.2540  16.4430 C.3            1 <1>                0.0000
     26 C27         47.8190  48.8890  17.0080 C.ar           1 <1>                0.0000
     27 C28         46.8090  48.4760  16.1420 C.ar           1 <1>                0.0000
     28 C29         45.5800  48.0760  16.6460 C.ar           1 <1>                0.0000
     29 C30         45.3560  48.0770  18.0230 C.ar           1 <1>                0.0000
     30 C31         46.3550  48.5030  18.8860 C.ar           1 <1>                0.0000
     31 C32         47.5840  48.9190  18.3820 C.ar           1 <1>                0.0000
     32 C33         49.2570  54.9300  18.4840 C.ar           1 <1>                0.0000
     33 C34         48.9180  56.2500  18.3940 C.ar           1 <1>                0.0000
     34 H1          51.9511  51.1948  22.6564 H              1 <1>                0.0000
     35 H2          51.6532  50.1849  21.2811 H              1 <1>                0.0000
     36 H3          51.8553  54.8300  19.7811 H              1 <1>                0.0000
     37 H4          51.8972  55.6180  24.0832 H              1 <1>                0.0000
     38 H5          51.6067  57.6049  22.6390 H              1 <1>                0.0000
     39 H6          53.4847  58.6616  21.4511 H              1 <1>                0.0000
     40 H7          53.8688  57.0932  20.6642 H              1 <1>                0.0000
     41 H8          55.1430  57.5030  22.5194 H              1 <1>                0.0000
     42 H9          51.5541  57.2858  19.6206 H              1 <1>                0.0000
     43 H10         51.1036  58.7307  20.5880 H              1 <1>                0.0000
     44 H11         49.0888  57.7514  21.3332 H              1 <1>                0.0000
     45 H12         49.6234  56.0928  20.8974 H              1 <1>                0.0000
     46 H13         48.5144  59.4122  19.1835 H              1 <1>                0.0000
     47 H14         47.6519  58.8696  16.7063 H              1 <1>                0.0000
     48 H15         47.6187  56.3118  15.2376 H              1 <1>                0.0000
     49 H16         48.2202  53.9118  15.4060 H              1 <1>                0.0000
     50 H17         49.8987  52.5360  18.3751 H              1 <1>                0.0000
     51 H18         49.6709  50.3796  18.2148 H              1 <1>                0.0000
     52 H19         50.8778  50.5040  16.8902 H              1 <1>                0.0000
     53 H20         49.8542  48.3953  16.5726 H              1 <1>                0.0000
     54 H21         49.0658  49.4729  15.3710 H              1 <1>                0.0000
     55 H22         46.9838  48.4672  15.0722 H              1 <1>                0.0000
     56 H23         44.7932  47.7625  15.9695 H              1 <1>                0.0000
     57 H24         44.4026  47.7453  18.4180 H              1 <1>                0.0000
     58 H25         46.1781  48.5120  19.9554 H              1 <1>                0.0000
     59 H26         48.3578  49.2660  19.0572 H              1 <1>                0.0000
     60 H27         49.7137  54.5481  19.3899 H              1 <1>                0.0000
@<TRIPOS>BOND
    1    1    2 am    
    2    2    3 2     
    3    2    4 1     
    4    4    8 1     
    5    4    5 2     
    6    5    6 1     
    7    6    7 1     
    8    6    9 1     
    9    7    8 2     
   10    9   10 1     
   11    9   12 1     
   12   10   11 1     
   13   12   13 1     
   14   13   14 1     
   15   14   33 1     
   16   14   15 1     
   17   15   16 2     
   18   16   17 1     
   19   17   33 ar    
   20   17   18 ar    
   21   18   19 ar    
   22   19   20 ar    
   23   20   21 1     
   24   20   32 ar    
   25   21   22 am    
   26   22   23 2     
   27   22   24 1     
   28   24   25 1     
   29   25   26 1     
   30   26   31 ar    
   31   26   27 ar    
   32   27   28 ar    
   33   28   29 ar    
   34   29   30 ar    
   35   30   31 ar    
   36   32   33 ar    
   37    1   34 1     
   38    1   35 1     
   39    5   36 1     
   40    7   37 1     
   41    9   38 1     
   42   10   39 1     
   43   10   40 1     
   44   11   41 1     
   45   12   42 1     
   46   12   43 1     
   47   13   44 1     
   48   13   45 1     
   49   15   46 1     
   50   16   47 1     
   51   18   48 1     
   52   19   49 1     
   53   21   50 1     
   54   24   51 1     
   55   24   52 1     
   56   25   53 1     
   57   25   54 1     
   58   27   55 1     
   59   28   56 1     
   60   29   57 1     
   61   30   58 1     
   62   31   59 1     
   63   32   60 1     
@<TRIPOS>SUBSTRUCTURE
      1 ****           1
@<TRIPOS>SET
DONOR_HYDROGENS      STATIC     ATOMS    <user>   **** ""
4 34 35 41 50
ATOM$RED        STATIC     ATOMS    COLORGROUP SYSTEM
4 34 35 41 50
