# Supplementary material for: Three-Dimensional Biologically Relevant Spectrum (BRS-3D): Shape Similarity Profile Based on PDB Ligands as Molecular Descriptors
Source: Molecules. 2016 Nov 17;21(11):1554. doi: 10.3390/molecules21111554 (PMC6273508; doi:10.3390/molecules21111554)
Supplement: Supplementary file 2 [file molecules-21-01554-s002.zip › 108.mol2]

@<TRIPOS>MOLECULE
1hb1_OCV
    47    46     1
SMALL
NO_CHARGES
@<TRIPOS>ATOM
      1 C1           7.3300  36.7400   1.8320 C.3            1 <1>                0.0000
      2 C2           6.1330  37.1180   2.7590 C.3            1 <1>                0.0000
      3 C3           5.7500  38.5920   2.4550 C.3            1 <1>                0.0000
      4 C4           6.5800  37.1930   4.2540 C.3            1 <1>                0.0000
      5 O5           7.4630  38.3470   4.5360 O.3            1 <1>                0.0000
      6 C6           8.7870  38.1800   4.6880 C.2            1 <1>                0.0000
      7 O7           9.2480  37.0840   4.6320 O.2            1 <1>                0.0000
      8 C8           9.5270  39.4990   4.8560 C.3            1 <1>                0.0000
      9 C9           9.0730  40.4970   3.7700 C.3            1 <1>                0.0000
     10 S10          9.4690  39.8230   2.1000 S.3            1 <1>                0.0000
     11 N11         10.9510  39.2210   4.6680 N.am           1 <1>                0.0000
     12 C12         11.9110  39.3870   5.5800 C.2            1 <1>                0.0000
     13 O13         11.5310  39.6930   6.7200 O.2            1 <1>                0.0000
     14 C14         13.3370  39.1020   5.1940 C.3            1 <1>                0.0000
     15 C15         13.7520  37.7940   5.9400 C.3            1 <1>                0.0000
     16 C16         15.2170  37.5540   5.4190 C.3            1 <1>                0.0000
     17 C17         15.8110  36.3100   6.0950 C.3            1 <1>                0.0000
     18 N18         15.8060  36.4730   7.6320 N.4            1 <1>                0.0000
     19 C22         17.2420  36.1090   5.5900 C.2            1 <1>                0.0000
     20 O23         17.4030  35.8760   4.3820 O.co2          1 <1>                0.0000
     21 O24         18.1790  36.2300   6.4520 O.co2          1 <1>                0.0000
     22 C25          5.4030  37.2500   5.2210 C.2            1 <1>                0.0000
     23 O26          5.3430  38.0860   6.1540 O.co2          1 <1>                0.0000
     24 O27          4.4770  36.3990   5.0640 O.co2          1 <1>                0.0000
     25 H1           6.9855  36.6949   0.7883 H              1 <1>                0.0000
     26 H2           7.7284  35.7587   2.1293 H              1 <1>                0.0000
     27 H3           8.1199  37.4999   1.9248 H              1 <1>                0.0000
     28 H4           5.2921  36.4234   2.6161 H              1 <1>                0.0000
     29 H5           4.9061  38.8908   3.0942 H              1 <1>                0.0000
     30 H6           5.4602  38.6850   1.3980 H              1 <1>                0.0000
     31 H7           6.6123  39.2442   2.6576 H              1 <1>                0.0000
     32 H8           7.1471  36.2745   4.4656 H              1 <1>                0.0000
     33 H9           9.3420  39.9180   5.8561 H              1 <1>                0.0000
     34 H10          9.5965  41.4540   3.9113 H              1 <1>                0.0000
     35 H11          7.9878  40.6571   3.8515 H              1 <1>                0.0000
     36 H12          9.1709  40.4778   1.3941 H              1 <1>                0.0000
     37 H13         11.2310  38.8743   3.7728 H              1 <1>                0.0000
     38 H14         13.9864  39.9353   5.5005 H              1 <1>                0.0000
     39 H15         13.4137  38.9583   4.1061 H              1 <1>                0.0000
     40 H16         13.0921  36.9563   5.6703 H              1 <1>                0.0000
     41 H17         13.7365  37.9366   7.0306 H              1 <1>                0.0000
     42 H18         15.8376  38.4305   5.6569 H              1 <1>                0.0000
     43 H19         15.1973  37.4035   4.3295 H              1 <1>                0.0000
     44 H20         15.2060  35.4309   5.8283 H              1 <1>                0.0000
     45 H21         16.1987  35.6485   8.0586 H              1 <1>                0.0000
     46 H22         14.8590  36.5989   7.9535 H              1 <1>                0.0000
     47 H23         16.3571  37.2778   7.8864 H              1 <1>                0.0000
@<TRIPOS>BOND
    1    1    2 1     
    2    2    3 1     
    3    2    4 1     
    4    4    5 1     
    5    4   22 1     
    6    5    6 1     
    7    6    7 2     
    8    6    8 1     
    9    8    9 1     
   10    8   11 1     
   11    9   10 1     
   12   11   12 am    
   13   12   13 2     
   14   12   14 1     
   15   14   15 1     
   16   15   16 1     
   17   16   17 1     
   18   17   18 1     
   19   17   19 1     
   20   19   20 ar    
   21   19   21 ar    
   22   22   23 ar    
   23   22   24 ar    
   24    1   25 1     
   25    1   26 1     
   26    1   27 1     
   27    2   28 1     
   28    3   29 1     
   29    3   30 1     
   30    3   31 1     
   31    4   32 1     
   32    8   33 1     
   33    9   34 1     
   34    9   35 1     
   35   10   36 1     
   36   11   37 1     
   37   14   38 1     
   38   14   39 1     
   39   15   40 1     
   40   15   41 1     
   41   16   42 1     
   42   16   43 1     
   43   17   44 1     
   44   18   45 1     
   45   18   46 1     
   46   18   47 1     
@<TRIPOS>SUBSTRUCTURE
      1 ****           1
@<TRIPOS>SET
DONOR_HYDROGENS      STATIC     ATOMS    <user>   **** ""
4 37 45 46 47
ATOM$RED        STATIC     ATOMS    COLORGROUP SYSTEM
4 37 45 46 47
