# Supplementary material for: Three-Dimensional Biologically Relevant Spectrum (BRS-3D): Shape Similarity Profile Based on PDB Ligands as Molecular Descriptors
Source: Molecules. 2016 Nov 17;21(11):1554. doi: 10.3390/molecules21111554 (PMC6273508; doi:10.3390/molecules21111554)
Supplement: Supplementary file 2 [file molecules-21-01554-s002.zip › 109.mol2]

@<TRIPOS>MOLECULE
1zz2_B11
   60    63     1     0     2
SMALL
NO_CHARGES
@<TRIPOS>ATOM
      1 O1         28.2970   69.7300   18.5730 O.3       1 <1>         0.0000 
      2 C2         29.1500   69.3640   17.7550 C.ar      1 <1>         0.0000 
      3 C3         28.8390   68.5680   16.5790 C.ar      1 <1>         0.0000 
      4 C4         29.9200   68.2440   15.6580 C.ar      1 <1>         0.0000 
      5 C5         31.2830   68.7130   15.8980 C.ar      1 <1>         0.0000 
      6 C6         31.6020   69.5050   17.0750 C.ar      1 <1>         0.0000 
      7 C7         30.5130   69.8080   17.9900 C.ar      1 <1>         0.0000 
      8 C8         30.7450   70.5210   19.3010 C.3       1 <1>         0.0000 
      9 N9         30.6640   71.9830   19.1740 N.4       1 <1>         0.0000 
     10 C12        31.0760   72.7830   20.3380 C.3       1 <1>         0.0000 
     11 C13        30.8550   74.2580   20.0030 C.3       1 <1>         0.0000 
     12 C14        31.4410   75.1920   21.0460 C.3       1 <1>         0.0000 
     13 N15        32.8760   74.9020   21.2540 N.3       1 <1>         0.0000 
     14 C16        33.1740   73.4960   21.5980 C.3       1 <1>         0.0000 
     15 C17        32.5680   72.5370   20.5820 C.3       1 <1>         0.0000 
     16 S18        33.7600   76.1260   22.1960 S.o2      1 <1>         0.0000 
     17 O19        35.3710   75.5410   22.3230 O.2       1 <1>         0.0000 
     18 O20        32.9590   76.2460   23.7240 O.2       1 <1>         0.0000 
     19 N21        33.7490   77.6910   21.4490 N.pl3     1 <1>         0.0000 
     20 C22        34.1220   77.8400   20.0960 C.ar      1 <1>         0.0000 
     21 C23        33.9700   79.2050   19.6330 C.ar      1 <1>         0.0000 
     22 C24        34.3350   79.5190   18.2630 C.ar      1 <1>         0.0000 
     23 C25        34.8540   78.4650   17.4130 C.ar      1 <1>         0.0000 
     24 C26        35.0160   77.1050   17.9040 C.ar      1 <1>         0.0000 
     25 C27        34.6380   76.7600   19.2660 C.ar      1 <1>         0.0000 
     26 O28        35.5880   76.1750   17.1270 O.3       1 <1>         0.0000 
     27 C29        36.2660   76.4920   16.0170 C.ar      1 <1>         0.0000 
     28 C30        35.7110   76.0000   14.7670 C.ar      1 <1>         0.0000 
     29 C31        36.4030   76.3570   13.5380 C.ar      1 <1>         0.0000 
     30 C32        37.6050   77.1760   13.5750 C.ar      1 <1>         0.0000 
     31 C33        38.1480   77.6460   14.8460 C.ar      1 <1>         0.0000 
     32 C34        37.4740   77.3050   16.0910 C.ar      1 <1>         0.0000 
     33 F35        38.2370   77.5900   12.2920 F         1 <1>         0.0000 
     34 H1         27.4486   69.3838   18.3221 H         1 <1>         0.0000 
     35 H2         27.8281   68.2242   16.3922 H         1 <1>         0.0000 
     36 H3         29.7098   67.6447   14.7795 H         1 <1>         0.0000 
     37 H4         32.0660   68.4674   15.1898 H         1 <1>         0.0000 
     38 H5         32.6105   69.8553   17.2628 H         1 <1>         0.0000 
     39 H6         31.7451   70.2552   19.6740 H         1 <1>         0.0000 
     40 H7         29.9842   70.1878   20.0222 H         1 <1>         0.0000 
     41 H8         29.7051   72.2169   18.9694 H         1 <1>         0.0000 
     42 H9         31.2486   72.2529   18.3984 H         1 <1>         0.0000 
     43 H10        30.4921   72.5014   21.2266 H         1 <1>         0.0000 
     44 H11        29.7732   74.4442   19.9326 H         1 <1>         0.0000 
     45 H12        31.3279   74.4729   19.0334 H         1 <1>         0.0000 
     46 H13        30.9031   75.0567   21.9959 H         1 <1>         0.0000 
     47 H14        31.3277   76.2317   20.7052 H         1 <1>         0.0000 
     48 H15        32.7582   73.2745   22.5920 H         1 <1>         0.0000 
     49 H16        34.2648   73.3553   21.6171 H         1 <1>         0.0000 
     50 H17        33.1027   72.6543   19.6279 H         1 <1>         0.0000 
     51 H18        32.6974   71.5088   20.9508 H         1 <1>         0.0000 
     52 H19        33.4684   78.5172   21.9963 H         1 <1>         0.0000 
     53 H20        33.5918   79.9752   20.2954 H         1 <1>         0.0000 
     54 H21        34.2211   80.5271   17.8811 H         1 <1>         0.0000 
     55 H22        35.1272   78.6953   16.3896 H         1 <1>         0.0000 
     56 H23        34.7356   75.7489   19.6444 H         1 <1>         0.0000 
     57 H24        34.8151   75.3900   14.7510 H         1 <1>         0.0000 
     58 H25        36.0194   76.0095   12.5856 H         1 <1>         0.0000 
     59 H26        39.0500   78.2469   14.8629 H         1 <1>         0.0000 
     60 H27        37.8593   77.6458   17.0452 H         1 <1>         0.0000 
@<TRIPOS>BOND
     1    1    2 1    
     2    2    7 ar   
     3    2    3 ar   
     4    3    4 ar   
     5    4    5 ar   
     6    5    6 ar   
     7    6    7 ar   
     8    7    8 1    
     9    8    9 1    
    10    9   10 1    
    11   10   15 1    
    12   10   11 1    
    13   11   12 1    
    14   12   13 1    
    15   13   14 1    
    16   13   16 1    
    17   14   15 1    
    18   16   17 2    
    19   16   18 2    
    20   16   19 1    
    21   19   20 1    
    22   20   25 ar   
    23   20   21 ar   
    24   21   22 ar   
    25   22   23 ar   
    26   23   24 ar   
    27   24   25 ar   
    28   24   26 1    
    29   26   27 1    
    30   27   32 ar   
    31   27   28 ar   
    32   28   29 ar   
    33   29   30 ar   
    34   30   31 ar   
    35   30   33 1    
    36   31   32 ar   
    37    1   34 1    
    38    3   35 1    
    39    4   36 1    
    40    5   37 1    
    41    6   38 1    
    42    8   39 1    
    43    8   40 1    
    44    9   41 1    
    45    9   42 1    
    46   10   43 1    
    47   11   44 1    
    48   11   45 1    
    49   12   46 1    
    50   12   47 1    
    51   14   48 1    
    52   14   49 1    
    53   15   50 1    
    54   15   51 1    
    55   19   52 1    
    56   21   53 1    
    57   22   54 1    
    58   23   55 1    
    59   25   56 1    
    60   28   57 1    
    61   29   58 1    
    62   31   59 1    
    63   32   60 1    
@<TRIPOS>SUBSTRUCTURE
     1 ****        1 PERM              0 ****  ****    0 ROOT 
@<TRIPOS>SET
DONOR_HYDROGENS STATIC     ATOMS    <user>   **** ""
4 34 41 42 52
ATOM$RED        STATIC     ATOMS    COLORGROUP SYSTEM 
4 34 41 42 52
