# Supplementary material for: Three-Dimensional Biologically Relevant Spectrum (BRS-3D): Shape Similarity Profile Based on PDB Ligands as Molecular Descriptors
Source: Molecules. 2016 Nov 17;21(11):1554. doi: 10.3390/molecules21111554 (PMC6273508; doi:10.3390/molecules21111554)
Supplement: Supplementary file 2 [file molecules-21-01554-s002.zip › 110.mol2]

@<TRIPOS>MOLECULE
3pwr_ROC
  100   104     1     0     1
SMALL
NO_CHARGES
@<TRIPOS>ATOM
      1 C1         14.4150   23.3800   20.8680 C.3       1 <1>         0.0000 
      2 C2         15.2690   24.1960   19.9480 C.3       1 <1>         0.0000 
      3 C3         16.4440   24.7290   20.7260 C.3       1 <1>         0.0000 
      4 C4         14.4730   25.3330   19.3770 C.3       1 <1>         0.0000 
      5 N5         15.6710   23.3240   18.8500 N.am      1 <1>         0.0000 
      6 C6         14.8680   22.7630   17.9480 C.2       1 <1>         0.0000 
      7 O7         13.6410   22.8200   17.8820 O.2       1 <1>         0.0000 
      8 C8         15.6320   21.9310   16.8730 C.3       1 <1>         0.0000 
      9 C10        15.4540   22.6950   15.5750 C.3       1 <1>         0.0000 
     10 C11        16.1360   21.9770   14.4120 C.3       1 <1>         0.0000 
     11 C13        15.9330   22.6700   13.0840 C.3       1 <1>         0.0000 
     12 C14        14.5350   22.4610   12.5070 C.3       1 <1>         0.0000 
     13 C15        14.3060   20.9740   12.3880 C.3       1 <1>         0.0000 
     14 C16        14.3250   20.3710   13.7530 C.3       1 <1>         0.0000 
     15 C17        15.7130   20.5170   14.3370 C.3       1 <1>         0.0000 
     16 C19        15.8540   19.8460   15.6640 C.3       1 <1>         0.0000 
     17 N20        15.1000   20.5520   16.7070 N.4       1 <1>         0.0000 
     18 C21        15.1520   19.8340   17.9500 C.3       1 <1>         0.0000 
     19 C22        14.1040   18.7610   18.0370 C.3       1 <1>         0.0000 
     20 O24        14.4910   17.7350   18.9190 O.3       1 <1>         0.0000 
     21 C25        12.7160   19.3050   18.3540 C.3       1 <1>         0.0000 
     22 C27        12.6390   19.6370   19.8390 C.3       1 <1>         0.0000 
     23 C28        11.2030   19.7740   20.2870 C.ar      1 <1>         0.0000 
     24 C29        10.5650   18.7110   20.9030 C.ar      1 <1>         0.0000 
     25 C30         9.3050   18.9430   21.4140 C.ar      1 <1>         0.0000 
     26 C31         8.5810   20.0540   21.0790 C.ar      1 <1>         0.0000 
     27 C32         9.1820   21.0570   20.3810 C.ar      1 <1>         0.0000 
     28 C33        10.5160   20.9490   20.0300 C.ar      1 <1>         0.0000 
     29 N34        11.7150   18.3290   17.9870 N.am      1 <1>         0.0000 
     30 C35        10.7680   18.5030   17.0540 C.2       1 <1>         0.0000 
     31 O36        10.6820   19.5490   16.3900 O.2       1 <1>         0.0000 
     32 C37         9.7870   17.3610   16.8200 C.3       1 <1>         0.0000 
     33 C39         9.4770   17.2460   15.3650 C.3       1 <1>         0.0000 
     34 C40         8.6020   16.0490   15.2150 C.2       1 <1>         0.0000 
     35 N41         7.3160   16.1880   15.0880 N.am      1 <1>         0.0000 
     36 O42         9.0560   14.9010   15.2380 O.2       1 <1>         0.0000 
     37 N43         8.6050   17.4750   17.6540 N.am      1 <1>         0.0000 
     38 C44         8.1740   16.5780   18.5500 C.2       1 <1>         0.0000 
     39 O45         8.6750   15.4350   18.5920 O.2       1 <1>         0.0000 
     40 C46         7.0430   17.0170   19.3870 C.ar      1 <1>         0.0000 
     41 C47         6.6140   16.2840   20.4820 C.ar      1 <1>         0.0000 
     42 C48         5.6430   16.8090   21.3260 C.ar      1 <1>         0.0000 
     43 C49         5.0550   18.0250   21.0120 C.ar      1 <1>         0.0000 
     44 C50         3.9970   18.5240   21.7700 C.ar      1 <1>         0.0000 
     45 C51         3.4040   19.7330   21.4380 C.ar      1 <1>         0.0000 
     46 C52         3.8880   20.4820   20.3710 C.ar      1 <1>         0.0000 
     47 C53         4.9380   19.9840   19.6090 C.ar      1 <1>         0.0000 
     48 C54         5.4510   18.7220   19.8710 C.ar      1 <1>         0.0000 
     49 N55         6.4560   18.2280   19.1140 N.ar      1 <1>         0.0000 
     50 H1         14.0888   24.0027   21.7141 H         1 <1>         0.0000 
     51 H2         14.9951   22.5246   21.2445 H         1 <1>         0.0000 
     52 H3         13.5337   23.0133   20.3214 H         1 <1>         0.0000 
     53 H4         17.0809   25.3313   20.0615 H         1 <1>         0.0000 
     54 H5         17.0275   23.8888   21.1305 H         1 <1>         0.0000 
     55 H6         16.0816   25.3561   21.5539 H         1 <1>         0.0000 
     56 H7         13.6181   24.9343   18.8112 H         1 <1>         0.0000 
     57 H8         15.1113   25.9272   18.7065 H         1 <1>         0.0000 
     58 H9         14.1062   25.9708   20.1947 H         1 <1>         0.0000 
     59 H10        16.6480   23.1277   18.7662 H         1 <1>         0.0000 
     60 H11        16.6972   21.8710   17.1408 H         1 <1>         0.0000 
     61 H12        15.8942   23.6970   15.6854 H         1 <1>         0.0000 
     62 H13        14.3796   22.7883   15.3583 H         1 <1>         0.0000 
     63 H14        17.2164   21.9928   14.6182 H         1 <1>         0.0000 
     64 H15        16.6696   22.2770   12.3678 H         1 <1>         0.0000 
     65 H16        16.0965   23.7488   13.2234 H         1 <1>         0.0000 
     66 H17        14.4647   22.9315   11.5152 H         1 <1>         0.0000 
     67 H18        13.7831   22.9035   13.1769 H         1 <1>         0.0000 
     68 H19        15.1020   20.5257   11.7753 H         1 <1>         0.0000 
     69 H20        13.3304   20.7873   11.9155 H         1 <1>         0.0000 
     70 H21        14.0623   19.3048   13.6888 H         1 <1>         0.0000 
     71 H22        13.5983   20.8897   14.3954 H         1 <1>         0.0000 
     72 H23        16.4052   20.0125   13.6469 H         1 <1>         0.0000 
     73 H24        16.9177   19.8264   15.9434 H         1 <1>         0.0000 
     74 H25        15.4765   18.8158   15.5855 H         1 <1>         0.0000 
     75 H26        14.1365   20.6140   16.4175 H         1 <1>         0.0000 
     76 H27        14.9986   20.5450   18.7752 H         1 <1>         0.0000 
     77 H28        16.1435   19.3678   18.0472 H         1 <1>         0.0000 
     78 H29        14.0371   18.3080   17.0369 H         1 <1>         0.0000 
     79 H30        13.8103   17.0732   18.9530 H         1 <1>         0.0000 
     80 H31        12.5456   20.2236   17.7733 H         1 <1>         0.0000 
     81 H32        13.1659   20.5847   20.0240 H         1 <1>         0.0000 
     82 H33        13.1202   18.8318   20.4135 H         1 <1>         0.0000 
     83 H34        11.0357   17.7376   20.9805 H         1 <1>         0.0000 
     84 H35         8.8758   18.2233   22.1016 H         1 <1>         0.0000 
     85 H36         7.5389   20.1353   21.3663 H         1 <1>         0.0000 
     86 H37         8.6164   21.9383   20.1009 H         1 <1>         0.0000 
     87 H38        11.0221   21.7817   19.5551 H         1 <1>         0.0000 
     88 H39        11.7300   17.4525   18.4682 H         1 <1>         0.0000 
     89 H40        10.2923   16.4300   17.1165 H         1 <1>         0.0000 
     90 H41        10.4040   17.1144   14.7877 H         1 <1>         0.0000 
     91 H42         8.9521   18.1472   15.0154 H         1 <1>         0.0000 
     92 H43         6.7334   15.3815   14.9877 H         1 <1>         0.0000 
     93 H44         6.9091   17.1015   15.0906 H         1 <1>         0.0000 
     94 H45         8.0582   18.3057   17.5493 H         1 <1>         0.0000 
     95 H46         7.0344   15.3045   20.6794 H         1 <1>         0.0000 
     96 H47         5.3481   16.2733   22.2210 H         1 <1>         0.0000 
     97 H48         3.6354   17.9635   22.6245 H         1 <1>         0.0000 
     98 H49         2.5595   20.0957   22.0128 H         1 <1>         0.0000 
     99 H50         3.4503   21.4454   20.1358 H         1 <1>         0.0000 
    100 H51         5.3570   20.5828   18.8084 H         1 <1>         0.0000 
@<TRIPOS>BOND
     1    1    2 1    
     2    2    3 1    
     3    2    4 1    
     4    2    5 1    
     5    5    6 am   
     6    6    7 2    
     7    6    8 1    
     8    8   17 1    
     9    8    9 1    
    10    9   10 1    
    11   10   15 1    
    12   10   11 1    
    13   11   12 1    
    14   12   13 1    
    15   13   14 1    
    16   14   15 1    
    17   15   16 1    
    18   16   17 1    
    19   17   18 1    
    20   18   19 1    
    21   19   20 1    
    22   19   21 1    
    23   21   22 1    
    24   21   29 1    
    25   22   23 1    
    26   23   28 ar   
    27   23   24 ar   
    28   24   25 ar   
    29   25   26 ar   
    30   26   27 ar   
    31   27   28 ar   
    32   29   30 am   
    33   30   31 2    
    34   30   32 1    
    35   32   33 1    
    36   32   37 1    
    37   33   34 1    
    38   34   35 am   
    39   34   36 2    
    40   37   38 am   
    41   38   39 2    
    42   38   40 1    
    43   40   49 ar   
    44   40   41 ar   
    45   41   42 ar   
    46   42   43 ar   
    47   43   48 ar   
    48   43   44 ar   
    49   44   45 ar   
    50   45   46 ar   
    51   46   47 ar   
    52   47   48 ar   
    53   48   49 ar   
    54    1   50 1    
    55    1   51 1    
    56    1   52 1    
    57    3   53 1    
    58    3   54 1    
    59    3   55 1    
    60    4   56 1    
    61    4   57 1    
    62    4   58 1    
    63    5   59 1    
    64    8   60 1    
    65    9   61 1    
    66    9   62 1    
    67   10   63 1    
    68   11   64 1    
    69   11   65 1    
    70   12   66 1    
    71   12   67 1    
    72   13   68 1    
    73   13   69 1    
    74   14   70 1    
    75   14   71 1    
    76   15   72 1    
    77   16   73 1    
    78   16   74 1    
    79   17   75 1    
    80   18   76 1    
    81   18   77 1    
    82   19   78 1    
    83   20   79 1    
    84   21   80 1    
    85   22   81 1    
    86   22   82 1    
    87   24   83 1    
    88   25   84 1    
    89   26   85 1    
    90   27   86 1    
    91   28   87 1    
    92   29   88 1    
    93   32   89 1    
    94   33   90 1    
    95   33   91 1    
    96   35   92 1    
    97   35   93 1    
    98   37   94 1    
    99   41   95 1    
   100   42   96 1    
   101   44   97 1    
   102   45   98 1    
   103   46   99 1    
   104   47  100 1    
@<TRIPOS>SUBSTRUCTURE
     1 ****        1 PERM              0 ****  ****    0 ROOT 
@<TRIPOS>SET
DONOR_HYDROGENS STATIC     ATOMS    <user>   **** ""
7 59 75 79 88 92 93 94
