# Supplementary material for: Three-Dimensional Biologically Relevant Spectrum (BRS-3D): Shape Similarity Profile Based on PDB Ligands as Molecular Descriptors
Source: Molecules. 2016 Nov 17;21(11):1554. doi: 10.3390/molecules21111554 (PMC6273508; doi:10.3390/molecules21111554)
Supplement: Supplementary file 2 [file molecules-21-01554-s002.zip › 111.mol2]

@<TRIPOS>MOLECULE
3dyf_NI9
    25    25     1
SMALL
NO_CHARGES
@<TRIPOS>ATOM
      1 O1          16.3930  45.8640  48.5670 O.3            1 <1>                0.0000
      2 C2          17.1860  44.6800  48.6940 C.3            1 <1>                0.0000
      3 C3          16.2510  43.4270  48.5770 C.3            1 <1>                0.0000
      4 N4          15.5700  43.2110  47.2450 N.pl3          1 <1>                0.0000
      5 C5          15.0450  44.2790  46.5240 C.ar           1 <1>                0.0000
      6 C6          14.4060  44.0310  45.3090 C.ar           1 <1>                0.0000
      7 C7          14.3130  42.7180  44.8620 C.ar           1 <1>                0.0000
      8 C8          14.8490  41.6720  45.6100 C.ar           1 <1>                0.0000
      9 F9          14.7460  40.4120  45.1590 F              1 <1>                0.0000
     10 C10         15.4880  41.9130  46.8190 C.ar           1 <1>                0.0000
     11 P11         18.6270  44.6840  47.5400 P.3            1 <1>                0.0000
     12 O12         18.0540  44.6950  46.1100 O.co2          1 <1>                0.0000
     13 O13         19.4390  45.9280  47.7850 O.co2          1 <1>                0.0000
     14 O14         19.4310  43.4090  47.7270 O.co2          1 <1>                0.0000
     15 P15         17.8290  44.6420  50.4560 P.3            1 <1>                0.0000
     16 O16         17.2640  43.3640  51.1110 O.co2          1 <1>                0.0000
     17 O17         19.3580  44.5500  50.4210 O.co2          1 <1>                0.0000
     18 O18         17.3600  45.8210  51.1930 O.co2          1 <1>                0.0000
     19 H1          16.0472  45.9203  47.6840 H              1 <1>                0.0000
     20 H2          15.4657  43.5244  49.3410 H              1 <1>                0.0000
     21 H3          16.8599  42.5357  48.7886 H              1 <1>                0.0000
     22 H4          15.1315  45.2913  46.9018 H              1 <1>                0.0000
     23 H5          13.9908  44.8449  44.7258 H              1 <1>                0.0000
     24 H6          13.8181  42.5057  43.9212 H              1 <1>                0.0000
     25 H7          15.9068  41.1023  47.4043 H              1 <1>                0.0000
@<TRIPOS>BOND
    1    1    2 1     
    2    2    3 1     
    3    2   11 1     
    4    2   15 1     
    5    3    4 1     
    6    4   10 ar    
    7    4    5 ar    
    8    5    6 ar    
    9    6    7 ar    
   10    7    8 ar    
   11    8    9 1     
   12    8   10 ar    
   13   11   12 ar    
   14   11   13 ar    
   15   11   14 ar    
   16   15   16 ar    
   17   15   17 ar    
   18   15   18 ar    
   19    1   19 1     
   20    3   20 1     
   21    3   21 1     
   22    5   22 1     
   23    6   23 1     
   24    7   24 1     
   25   10   25 1     
@<TRIPOS>SUBSTRUCTURE
      1 ****           1
@<TRIPOS>SET
DONOR_HYDROGENS      STATIC     ATOMS    <user>   **** ""
1 19
ATOM$RED        STATIC     ATOMS    COLORGROUP SYSTEM
1 19
