# Supplementary material for: Three-Dimensional Biologically Relevant Spectrum (BRS-3D): Shape Similarity Profile Based on PDB Ligands as Molecular Descriptors
Source: Molecules. 2016 Nov 17;21(11):1554. doi: 10.3390/molecules21111554 (PMC6273508; doi:10.3390/molecules21111554)
Supplement: Supplementary file 2 [file molecules-21-01554-s002.zip › 112.mol2]

@<TRIPOS>MOLECULE
1oec_AA2
    64    67     1
SMALL
NO_CHARGES
@<TRIPOS>ATOM
      1 C1          -7.5550  63.9920   1.5000 C.3            1 <1>                0.0000
      2 C2          -8.7620  63.0560   1.1670 C.3            1 <1>                0.0000
      3 C3          -8.9500  62.0240   2.3120 C.3            1 <1>                0.0000
      4 N4          -8.4650  62.3150  -0.0830 N.4            1 <1>                0.0000
      5 C8         -10.1160  63.8030   0.9490 C.ar           1 <1>                0.0000
      6 C9         -11.3740  63.1680   1.0520 C.ar           1 <1>                0.0000
      7 C10        -12.5600  63.8880   0.8430 C.ar           1 <1>                0.0000
      8 C11        -12.5270  65.2620   0.5220 C.ar           1 <1>                0.0000
      9 C12        -11.2840  65.9070   0.4160 C.ar           1 <1>                0.0000
     10 C13        -10.0920  65.1810   0.6270 C.ar           1 <1>                0.0000
     11 C14        -13.7920  66.0370   0.3070 C.ar           1 <1>                0.0000
     12 N15        -13.7880  67.3750   0.6480 N.ar           1 <1>                0.0000
     13 C16        -14.9060  68.1570   0.4980 C.ar           1 <1>                0.0000
     14 N17        -16.0430  67.5960   0.0070 N.ar           1 <1>                0.0000
     15 C18        -16.1120  66.2900  -0.3460 C.ar           1 <1>                0.0000
     16 C19        -14.9950  65.4570  -0.2180 C.ar           1 <1>                0.0000
     17 Cl20       -15.1300  63.7750  -0.6960 Cl             1 <1>                0.0000
     18 N21        -14.9440  69.5030   0.8180 N.pl3          1 <1>                0.0000
     19 C22        -13.9180  70.2780   1.3080 C.ar           1 <1>                0.0000
     20 C23        -12.6780  69.7510   1.6760 C.ar           1 <1>                0.0000
     21 C24        -11.6660  70.5920   2.1700 C.ar           1 <1>                0.0000
     22 C25        -11.8630  71.9680   2.3090 C.ar           1 <1>                0.0000
     23 C26        -13.1050  72.5090   1.9450 C.ar           1 <1>                0.0000
     24 C27        -14.1230  71.6730   1.4500 C.ar           1 <1>                0.0000
     25 C28        -10.7290  72.8590   2.8540 C.3            1 <1>                0.0000
     26 C29         -9.6030  72.9590   1.7790 C.3            1 <1>                0.0000
     27 N30         -8.4440  73.8000   2.2160 N.4            1 <1>                0.0000
     28 C32         -8.8180  74.9450   3.1020 C.3            1 <1>                0.0000
     29 C33         -7.5570  75.7580   3.5140 C.3            1 <1>                0.0000
     30 O34         -6.8660  76.2460   2.3490 O.3            1 <1>                0.0000
     31 C35         -6.4440  75.1740   1.4830 C.3            1 <1>                0.0000
     32 C36         -7.6620  74.3090   1.0340 C.3            1 <1>                0.0000
     33 H1          -7.7657  64.5465   2.4263 H              1 <1>                0.0000
     34 H2          -7.4030  64.7023   0.6740 H              1 <1>                0.0000
     35 H3          -6.6470  63.3858   1.6341 H              1 <1>                0.0000
     36 H4          -9.7995  61.3660   2.0767 H              1 <1>                0.0000
     37 H5          -9.1475  62.5546   3.2551 H              1 <1>                0.0000
     38 H6          -8.0363  61.4204   2.4153 H              1 <1>                0.0000
     39 H7          -8.3394  62.9691  -0.8396 H              1 <1>                0.0000
     40 H8          -9.2316  61.6966  -0.2973 H              1 <1>                0.0000
     41 H9          -7.6221  61.7757   0.0383 H              1 <1>                0.0000
     42 H10        -11.4234  62.1128   1.2952 H              1 <1>                0.0000
     43 H11        -13.5148  63.3820   0.9293 H              1 <1>                0.0000
     44 H12        -11.2400  66.9623   0.1722 H              1 <1>                0.0000
     45 H13         -9.1385  65.6894   0.5406 H              1 <1>                0.0000
     46 H14        -17.0414  65.8864  -0.7313 H              1 <1>                0.0000
     47 H15        -15.8452  69.9801   0.6724 H              1 <1>                0.0000
     48 H16        -12.4950  68.6869   1.5800 H              1 <1>                0.0000
     49 H17        -10.7106  70.1630   2.4496 H              1 <1>                0.0000
     50 H18        -13.2811  73.5739   2.0453 H              1 <1>                0.0000
     51 H19        -15.0788  72.1028   1.1730 H              1 <1>                0.0000
     52 H20        -10.3218  72.4162   3.7749 H              1 <1>                0.0000
     53 H21        -11.1211  73.8633   3.0723 H              1 <1>                0.0000
     54 H22        -10.0296  73.3991   0.8656 H              1 <1>                0.0000
     55 H23         -9.2366  71.9450   1.5609 H              1 <1>                0.0000
     56 H24         -7.8348  73.2000   2.7497 H              1 <1>                0.0000
     57 H25         -9.3081  74.5561   4.0068 H              1 <1>                0.0000
     58 H26         -9.5133  75.6058   2.5636 H              1 <1>                0.0000
     59 H27         -6.8808  75.1092   4.0901 H              1 <1>                0.0000
     60 H28         -7.8644  76.6116   4.1360 H              1 <1>                0.0000
     61 H29         -5.7284  74.5359   2.0222 H              1 <1>                0.0000
     62 H30         -5.9574  75.6001   0.5933 H              1 <1>                0.0000
     63 H31         -8.3237  74.9229   0.4053 H              1 <1>                0.0000
     64 H32         -7.2954  73.4508   0.4517 H              1 <1>                0.0000
@<TRIPOS>BOND
    1    1    2 1     
    2    2    3 1     
    3    2    4 1     
    4    2    5 1     
    5    5   10 ar    
    6    5    6 ar    
    7    6    7 ar    
    8    7    8 ar    
    9    8    9 ar    
   10    8   11 1     
   11    9   10 ar    
   12   11   16 ar    
   13   11   12 ar    
   14   12   13 ar    
   15   13   14 ar    
   16   13   18 1     
   17   14   15 ar    
   18   15   16 ar    
   19   16   17 1     
   20   18   19 1     
   21   19   24 ar    
   22   19   20 ar    
   23   20   21 ar    
   24   21   22 ar    
   25   22   23 ar    
   26   22   25 1     
   27   23   24 ar    
   28   25   26 1     
   29   26   27 1     
   30   27   32 1     
   31   27   28 1     
   32   28   29 1     
   33   29   30 1     
   34   30   31 1     
   35   31   32 1     
   36    1   33 1     
   37    1   34 1     
   38    1   35 1     
   39    3   36 1     
   40    3   37 1     
   41    3   38 1     
   42    4   39 1     
   43    4   40 1     
   44    4   41 1     
   45    6   42 1     
   46    7   43 1     
   47    9   44 1     
   48   10   45 1     
   49   15   46 1     
   50   18   47 1     
   51   20   48 1     
   52   21   49 1     
   53   23   50 1     
   54   24   51 1     
   55   25   52 1     
   56   25   53 1     
   57   26   54 1     
   58   26   55 1     
   59   27   56 1     
   60   28   57 1     
   61   28   58 1     
   62   29   59 1     
   63   29   60 1     
   64   31   61 1     
   65   31   62 1     
   66   32   63 1     
   67   32   64 1     
@<TRIPOS>SUBSTRUCTURE
      1 ****           1
@<TRIPOS>SET
DONOR_HYDROGENS      STATIC     ATOMS    <user>   **** ""
5 39 40 41 47 56
ATOM$RED        STATIC     ATOMS    COLORGROUP SYSTEM
5 39 40 41 47 56
