# Supplementary material for: Three-Dimensional Biologically Relevant Spectrum (BRS-3D): Shape Similarity Profile Based on PDB Ligands as Molecular Descriptors
Source: Molecules. 2016 Nov 17;21(11):1554. doi: 10.3390/molecules21111554 (PMC6273508; doi:10.3390/molecules21111554)
Supplement: Supplementary file 2 [file molecules-21-01554-s002.zip › 113.mol2]

@<TRIPOS>MOLECULE
1w5v_BE3
    88    93     1
SMALL
NO_CHARGES
@<TRIPOS>ATOM
      1 O1          18.8880  19.7880   5.3420 O.3            1 <1>                0.0000
      2 C2          17.9720  18.7290   5.6820 C.3            1 <1>                0.0000
      3 C4          18.1790  17.4220   4.8580 C.3            1 <1>                0.0000
      4 C5          17.4770  17.7550   3.6020 C.ar           1 <1>                0.0000
      5 C6          17.6470  17.1840   2.2590 C.ar           1 <1>                0.0000
      6 C7          16.8040  17.7040   1.1730 C.ar           1 <1>                0.0000
      7 C8          15.8120  18.7620   1.4010 C.ar           1 <1>                0.0000
      8 C9          15.6520  19.3330   2.7750 C.ar           1 <1>                0.0000
      9 C10         16.4980  18.8130   3.8620 C.ar           1 <1>                0.0000
     10 C11         16.5430  19.1970   5.3010 C.3            1 <1>                0.0000
     11 N13         16.2700  20.6090   5.4590 N.am           1 <1>                0.0000
     12 C14         15.0660  21.1010   5.8610 C.2            1 <1>                0.0000
     13 O15         14.0820  20.3750   6.1310 O.2            1 <1>                0.0000
     14 C16         14.9230  22.5790   6.0040 C.3            1 <1>                0.0000
     15 O18         14.5970  23.0950   7.4000 O.3            1 <1>                0.0000
     16 C19         15.7020  23.3240   8.3220 C.3            1 <1>                0.0000
     17 C20         16.3970  22.0600   8.7660 C.ar           1 <1>                0.0000
     18 C21         17.8410  21.9810   8.5500 C.ar           1 <1>                0.0000
     19 C22         18.5990  20.8150   8.9250 C.ar           1 <1>                0.0000
     20 C23         17.9150  19.6440   9.5470 C.ar           1 <1>                0.0000
     21 C24         16.4360  19.7040   9.7740 C.ar           1 <1>                0.0000
     22 F25         15.7350  18.5740  10.3740 F              1 <1>                0.0000
     23 C26         15.6750  20.9270   9.3790 C.ar           1 <1>                0.0000
     24 C27         13.8560  22.8600   4.9680 C.3            1 <1>                0.0000
     25 O29         14.3140  22.5350   3.5900 O.3            1 <1>                0.0000
     26 C30         13.5060  24.2870   4.9800 C.3            1 <1>                0.0000
     27 O32         14.5780  25.0440   4.3620 O.3            1 <1>                0.0000
     28 C33         12.0990  24.4790   4.2820 C.3            1 <1>                0.0000
     29 O35         11.8690  23.4890   3.1800 O.3            1 <1>                0.0000
     30 C36         11.1650  23.9350   1.9790 C.3            1 <1>                0.0000
     31 C37          9.6410  24.0370   2.1640 C.ar           1 <1>                0.0000
     32 C38          8.9980  25.2930   1.7340 C.ar           1 <1>                0.0000
     33 C39          7.5680  25.5240   1.8590 C.ar           1 <1>                0.0000
     34 C40          6.7000  24.4880   2.4330 C.ar           1 <1>                0.0000
     35 C41          7.3050  23.2100   2.8790 C.ar           1 <1>                0.0000
     36 F42          6.4580  22.1660   3.4550 F              1 <1>                0.0000
     37 C43          8.7460  22.9890   2.7480 C.ar           1 <1>                0.0000
     38 C44         10.9190  24.4620   5.2400 C.2            1 <1>                0.0000
     39 O45         10.6740  23.4510   5.9320 O.2            1 <1>                0.0000
     40 N46         10.1210  25.5690   5.3190 N.am           1 <1>                0.0000
     41 C47          8.9630  25.6810   6.1800 C.3            1 <1>                0.0000
     42 C49          7.8460  26.5800   5.5770 C.3            1 <1>                0.0000
     43 O51          8.4930  27.6670   4.8690 O.3            1 <1>                0.0000
     44 C52          7.0520  27.0460   6.8070 C.3            1 <1>                0.0000
     45 C53          8.1160  27.2380   7.8440 C.ar           1 <1>                0.0000
     46 C54          8.1300  28.0760   9.0680 C.ar           1 <1>                0.0000
     47 C55          9.3320  28.0650   9.9100 C.ar           1 <1>                0.0000
     48 C56         10.5040  27.2470   9.5630 C.ar           1 <1>                0.0000
     49 C57         10.4690  26.4110   8.3240 C.ar           1 <1>                0.0000
     50 C58          9.2650  26.4220   7.4800 C.ar           1 <1>                0.0000
     51 H1          19.7730  19.5253   5.5663 H              1 <1>                0.0000
     52 H2          18.0486  18.5124   6.7577 H              1 <1>                0.0000
     53 H3          17.7214  16.5551   5.3570 H              1 <1>                0.0000
     54 H4          19.2462  17.2224   4.6816 H              1 <1>                0.0000
     55 H5          18.3737  16.4012   2.0742 H              1 <1>                0.0000
     56 H6          16.9179  17.2948   0.1757 H              1 <1>                0.0000
     57 H7          15.2016  19.1259   0.5824 H              1 <1>                0.0000
     58 H8          14.9264  20.1153   2.9665 H              1 <1>                0.0000
     59 H9          15.7969  18.6376   5.8845 H              1 <1>                0.0000
     60 H10         17.0049  21.2581   5.2624 H              1 <1>                0.0000
     61 H11         15.8640  23.0629   5.7035 H              1 <1>                0.0000
     62 H12         15.3096  23.8354   9.2134 H              1 <1>                0.0000
     63 H13         16.4408  23.9694   7.8244 H              1 <1>                0.0000
     64 H14         18.3540  22.8212   8.0962 H              1 <1>                0.0000
     65 H15         19.6692  20.7882   8.7548 H              1 <1>                0.0000
     66 H16         18.4800  18.7633   9.8303 H              1 <1>                0.0000
     67 H17         14.6045  20.9823   9.5405 H              1 <1>                0.0000
     68 H18         12.9665  22.2583   5.2062 H              1 <1>                0.0000
     69 H19         13.6179  22.7248   2.9720 H              1 <1>                0.0000
     70 H20         13.4140  24.6220   6.0237 H              1 <1>                0.0000
     71 H21         14.3569  25.9679   4.3670 H              1 <1>                0.0000
     72 H22         12.1184  25.4776   3.8212 H              1 <1>                0.0000
     73 H23         11.3704  23.2197   1.1690 H              1 <1>                0.0000
     74 H24         11.5489  24.9269   1.6984 H              1 <1>                0.0000
     75 H25          9.6162  26.0748   1.3079 H              1 <1>                0.0000
     76 H26          7.1414  26.4638   1.5275 H              1 <1>                0.0000
     77 H27          5.6333  24.6550   2.5292 H              1 <1>                0.0000
     78 H28          9.1727  22.0494   3.0799 H              1 <1>                0.0000
     79 H29         10.3527  26.3535   4.7438 H              1 <1>                0.0000
     80 H30          8.5816  24.6700   6.3858 H              1 <1>                0.0000
     81 H31          7.1979  26.0188   4.8877 H              1 <1>                0.0000
     82 H32          7.8328  28.2346   4.4888 H              1 <1>                0.0000
     83 H33          6.3267  26.2813   7.1220 H              1 <1>                0.0000
     84 H34          6.5247  27.9895   6.6027 H              1 <1>                0.0000
     85 H35          7.2720  28.6826   9.3344 H              1 <1>                0.0000
     86 H36          9.3565  28.6730  10.8071 H              1 <1>                0.0000
     87 H37         11.3826  27.2502  10.1979 H              1 <1>                0.0000
     88 H38         11.3233  25.8024   8.0504 H              1 <1>                0.0000
@<TRIPOS>BOND
    1    1    2 1     
    2    2   10 1     
    3    2    3 1     
    4    3    4 1     
    5    4    9 ar    
    6    4    5 ar    
    7    5    6 ar    
    8    6    7 ar    
    9    7    8 ar    
   10    8    9 ar    
   11    9   10 1     
   12   10   11 1     
   13   11   12 am    
   14   12   13 2     
   15   12   14 1     
   16   14   15 1     
   17   14   24 1     
   18   15   16 1     
   19   16   17 1     
   20   17   23 ar    
   21   17   18 ar    
   22   18   19 ar    
   23   19   20 ar    
   24   20   21 ar    
   25   21   22 1     
   26   21   23 ar    
   27   24   25 1     
   28   24   26 1     
   29   26   27 1     
   30   26   28 1     
   31   28   29 1     
   32   28   38 1     
   33   29   30 1     
   34   30   31 1     
   35   31   37 ar    
   36   31   32 ar    
   37   32   33 ar    
   38   33   34 ar    
   39   34   35 ar    
   40   35   36 1     
   41   35   37 ar    
   42   38   39 2     
   43   38   40 am    
   44   40   41 1     
   45   41   50 1     
   46   41   42 1     
   47   42   43 1     
   48   42   44 1     
   49   44   45 1     
   50   45   50 ar    
   51   45   46 ar    
   52   46   47 ar    
   53   47   48 ar    
   54   48   49 ar    
   55   49   50 ar    
   56    1   51 1     
   57    2   52 1     
   58    3   53 1     
   59    3   54 1     
   60    5   55 1     
   61    6   56 1     
   62    7   57 1     
   63    8   58 1     
   64   10   59 1     
   65   11   60 1     
   66   14   61 1     
   67   16   62 1     
   68   16   63 1     
   69   18   64 1     
   70   19   65 1     
   71   20   66 1     
   72   23   67 1     
   73   24   68 1     
   74   25   69 1     
   75   26   70 1     
   76   27   71 1     
   77   28   72 1     
   78   30   73 1     
   79   30   74 1     
   80   32   75 1     
   81   33   76 1     
   82   34   77 1     
   83   37   78 1     
   84   40   79 1     
   85   41   80 1     
   86   42   81 1     
   87   43   82 1     
   88   44   83 1     
   89   44   84 1     
   90   46   85 1     
   91   47   86 1     
   92   48   87 1     
   93   49   88 1     
@<TRIPOS>SUBSTRUCTURE
      1 ****           1
@<TRIPOS>SET
DONOR_HYDROGENS      STATIC     ATOMS    <user>   **** ""
6 51 60 69 71 79 82
ATOM$RED        STATIC     ATOMS    COLORGROUP SYSTEM
6 51 60 69 71 79 82
