# Supplementary material for: Three-Dimensional Biologically Relevant Spectrum (BRS-3D): Shape Similarity Profile Based on PDB Ligands as Molecular Descriptors
Source: Molecules. 2016 Nov 17;21(11):1554. doi: 10.3390/molecules21111554 (PMC6273508; doi:10.3390/molecules21111554)
Supplement: Supplementary file 2 [file molecules-21-01554-s002.zip › 114.mol2]

@<TRIPOS>MOLECULE
1ut6_A8N
    56    58     1
SMALL
NO_CHARGES
@<TRIPOS>ATOM
      1 N1          -1.3560  60.3440  73.1460 N.4            1 <1>                0.0000
      2 C5          -0.1440  60.7820  72.3520 C.3            1 <1>                0.0000
      3 C6          -0.6600  61.7650  71.2940 C.3            1 <1>                0.0000
      4 C7           0.0700  63.1250  71.3320 C.3            1 <1>                0.0000
      5 C8           0.5850  63.5490  69.9350 C.3            1 <1>                0.0000
      6 C9           0.0800  64.9500  69.5390 C.3            1 <1>                0.0000
      7 C10          1.2140  65.9050  69.0730 C.3            1 <1>                0.0000
      8 C11          0.8530  66.6770  67.7800 C.3            1 <1>                0.0000
      9 C12          1.9830  66.6590  66.7230 C.3            1 <1>                0.0000
     10 N13          2.2490  68.0110  66.1630 N.pl3          1 <1>                0.0000
     11 C14          3.4860  68.4140  65.5980 C.ar           1 <1>                0.0000
     12 C15          3.7500  68.2220  64.2050 C.ar           1 <1>                0.0000
     13 C16          5.0830  68.5700  63.7020 C.ar           1 <1>                0.0000
     14 N17          6.0550  69.1120  64.5090 N.ar           1 <1>                0.0000
     15 C19          5.7850  69.3710  65.8820 C.ar           1 <1>                0.0000
     16 C20          4.5060  69.0390  66.4520 C.ar           1 <1>                0.0000
     17 C21          4.3350  69.3440  67.8600 C.ar           1 <1>                0.0000
     18 C22          5.3560  69.9250  68.6260 C.ar           1 <1>                0.0000
     19 C23          6.6200  70.2390  68.0450 C.ar           1 <1>                0.0000
     20 C24          6.8330  69.9700  66.6970 C.ar           1 <1>                0.0000
     21 C25          5.5310  68.3690  62.2410 C.3            1 <1>                0.0000
     22 C26          4.5510  67.4580  61.4230 C.3            1 <1>                0.0000
     23 C27          3.0970  67.9520  61.6810 C.3            1 <1>                0.0000
     24 C28          2.7210  67.7250  63.1790 C.3            1 <1>                0.0000
     25 H1          -1.0720  59.6922  73.8605 H              1 <1>                0.0000
     26 H2          -2.0186  59.8995  72.5300 H              1 <1>                0.0000
     27 H3          -1.7845  61.1485  73.5763 H              1 <1>                0.0000
     28 H4           0.3292  59.9147  71.8684 H              1 <1>                0.0000
     29 H5           0.5847  61.2777  73.0102 H              1 <1>                0.0000
     30 H6          -1.7324  61.9372  71.4679 H              1 <1>                0.0000
     31 H7          -0.5170  61.3174  70.2994 H              1 <1>                0.0000
     32 H8           0.9268  63.0486  72.0176 H              1 <1>                0.0000
     33 H9          -0.6274  63.8917  71.7006 H              1 <1>                0.0000
     34 H10          0.2335  62.8202  69.1898 H              1 <1>                0.0000
     35 H11          1.6849  63.5579  69.9487 H              1 <1>                0.0000
     36 H12         -0.4191  65.4000  70.4099 H              1 <1>                0.0000
     37 H13         -0.6435  64.8408  68.7177 H              1 <1>                0.0000
     38 H14          2.1202  65.3101  68.8860 H              1 <1>                0.0000
     39 H15          1.4119  66.6330  69.8735 H              1 <1>                0.0000
     40 H16          0.6395  67.7229  68.0455 H              1 <1>                0.0000
     41 H17         -0.0451  66.2198  67.3392 H              1 <1>                0.0000
     42 H18          1.6904  65.9870  65.9028 H              1 <1>                0.0000
     43 H19          2.9032  66.2833  67.1943 H              1 <1>                0.0000
     44 H20          1.4841  68.7004  66.1871 H              1 <1>                0.0000
     45 H21          3.3878  69.1155  68.3351 H              1 <1>                0.0000
     46 H22          5.1820  70.1384  69.6744 H              1 <1>                0.0000
     47 H23          7.4054  70.6820  68.6467 H              1 <1>                0.0000
     48 H24          7.7902  70.2090  66.2478 H              1 <1>                0.0000
     49 H25          6.5272  67.9025  62.2402 H              1 <1>                0.0000
     50 H26          5.5864  69.3528  61.7521 H              1 <1>                0.0000
     51 H27          4.6528  66.4130  61.7511 H              1 <1>                0.0000
     52 H28          4.7837  67.5299  60.3503 H              1 <1>                0.0000
     53 H29          2.4011  67.3904  61.0405 H              1 <1>                0.0000
     54 H30          3.0281  69.0243  61.4454 H              1 <1>                0.0000
     55 H31          1.7718  68.2462  63.3722 H              1 <1>                0.0000
     56 H32          2.5841  66.6445  63.3333 H              1 <1>                0.0000
@<TRIPOS>BOND
    1    1    2 1     
    2    2    3 1     
    3    3    4 1     
    4    4    5 1     
    5    5    6 1     
    6    6    7 1     
    7    7    8 1     
    8    8    9 1     
    9    9   10 1     
   10   10   11 1     
   11   11   16 ar    
   12   11   12 ar    
   13   12   24 1     
   14   12   13 ar    
   15   13   14 ar    
   16   13   21 1     
   17   14   15 ar    
   18   15   20 ar    
   19   15   16 ar    
   20   16   17 ar    
   21   17   18 ar    
   22   18   19 ar    
   23   19   20 ar    
   24   21   22 1     
   25   22   23 1     
   26   23   24 1     
   27    1   25 1     
   28    1   26 1     
   29    1   27 1     
   30    2   28 1     
   31    2   29 1     
   32    3   30 1     
   33    3   31 1     
   34    4   32 1     
   35    4   33 1     
   36    5   34 1     
   37    5   35 1     
   38    6   36 1     
   39    6   37 1     
   40    7   38 1     
   41    7   39 1     
   42    8   40 1     
   43    8   41 1     
   44    9   42 1     
   45    9   43 1     
   46   10   44 1     
   47   17   45 1     
   48   18   46 1     
   49   19   47 1     
   50   20   48 1     
   51   21   49 1     
   52   21   50 1     
   53   22   51 1     
   54   22   52 1     
   55   23   53 1     
   56   23   54 1     
   57   24   55 1     
   58   24   56 1     
@<TRIPOS>SUBSTRUCTURE
      1 ****           1
@<TRIPOS>SET
DONOR_HYDROGENS      STATIC     ATOMS    <user>   **** ""
4 25 26 27 44
ATOM$RED        STATIC     ATOMS    COLORGROUP SYSTEM
4 25 26 27 44
