# Supplementary material for: Three-Dimensional Biologically Relevant Spectrum (BRS-3D): Shape Similarity Profile Based on PDB Ligands as Molecular Descriptors
Source: Molecules. 2016 Nov 17;21(11):1554. doi: 10.3390/molecules21111554 (PMC6273508; doi:10.3390/molecules21111554)
Supplement: Supplementary file 2 [file molecules-21-01554-s002.zip › 115.mol2]

@<TRIPOS>MOLECULE
2bak_AQZ
    81    86     1
SMALL
NO_CHARGES
@<TRIPOS>ATOM
      1 C1          -3.9910  -1.7880  26.9670 C.3            1 <1>                0.0000
      2 O2          -3.8760  -0.5170  26.3300 O.3            1 <1>                0.0000
      3 C3          -3.9240  -0.4240  24.9350 C.ar           1 <1>                0.0000
      4 C4          -3.8950  -1.4880  24.0170 C.ar           1 <1>                0.0000
      5 C5          -3.9490  -1.2820  22.6480 C.ar           1 <1>                0.0000
      6 N6          -3.9180  -2.3630  21.8790 N.ar           1 <1>                0.0000
      7 C7          -3.9760  -2.1700  20.5700 C.ar           1 <1>                0.0000
      8 N8          -4.0660  -0.9810  19.9650 N.ar           1 <1>                0.0000
      9 C9          -4.0760   0.1020  20.7500 C.ar           1 <1>                0.0000
     10 C10         -4.0350   0.0250  22.1370 C.ar           1 <1>                0.0000
     11 C11         -4.0460   1.1320  23.0200 C.ar           1 <1>                0.0000
     12 C12         -3.9960   0.8840  24.4260 C.ar           1 <1>                0.0000
     13 O13         -4.0130   1.8410  25.3990 O.3            1 <1>                0.0000
     14 C14         -3.8520   3.1850  24.9290 C.3            1 <1>                0.0000
     15 C15         -3.8090   4.1810  26.1220 C.3            1 <1>                0.0000
     16 N16         -2.9750   3.7180  27.2460 N.4            1 <1>                0.0000
     17 C18         -3.1890   4.3090  28.5760 C.3            1 <1>                0.0000
     18 C19         -2.2410   3.4330  29.3810 C.3            1 <1>                0.0000
     19 C20         -1.0010   3.4880  28.4930 C.3            1 <1>                0.0000
     20 C21         -1.5130   3.7320  27.0630 C.3            1 <1>                0.0000
     21 N22         -4.1350   1.3720  20.1410 N.pl3          1 <1>                0.0000
     22 C23         -4.4030   1.6230  18.7890 C.ar           1 <1>                0.0000
     23 C24         -3.4230   2.2170  17.9790 C.ar           1 <1>                0.0000
     24 C25         -3.7160   2.5190  16.6400 C.ar           1 <1>                0.0000
     25 C26         -4.9690   2.1930  16.1300 C.ar           1 <1>                0.0000
     26 C27         -5.9360   1.6210  16.9270 C.ar           1 <1>                0.0000
     27 C28         -5.6920   1.3110  18.2530 C.ar           1 <1>                0.0000
     28 C29         -6.8440   0.6870  19.0230 C.3            1 <1>                0.0000
     29 N30         -2.7210   3.1140  15.8370 N.am           1 <1>                0.0000
     30 C31         -1.3610   2.8650  15.9100 C.2            1 <1>                0.0000
     31 O32         -0.8250   2.0720  16.7100 O.2            1 <1>                0.0000
     32 C33         -0.4980   3.5800  14.8970 C.ar           1 <1>                0.0000
     33 C34         -0.7710   4.8250  14.2880 C.ar           1 <1>                0.0000
     34 C35          0.1480   5.2990  13.3450 C.ar           1 <1>                0.0000
     35 N36          1.2830   4.6040  12.9770 N.ar           1 <1>                0.0000
     36 C37          1.5260   3.4010  13.5310 C.ar           1 <1>                0.0000
     37 C38          0.6350   2.8700  14.4870 C.ar           1 <1>                0.0000
     38 N39          2.6750   2.6730  13.1370 N.pl3          1 <1>                0.0000
     39 C40          2.9320   1.4260  13.8580 C.3            1 <1>                0.0000
     40 C41          3.7180   0.6310  12.8450 C.3            1 <1>                0.0000
     41 O42          5.0310   1.2170  12.8090 O.3            1 <1>                0.0000
     42 C43          4.9340   2.4080  12.0260 C.3            1 <1>                0.0000
     43 C44          3.8810   3.3910  12.6360 C.3            1 <1>                0.0000
     44 H1          -3.9309  -1.6583  28.0577 H              1 <1>                0.0000
     45 H2          -3.1735  -2.4424  26.6300 H              1 <1>                0.0000
     46 H3          -4.9572  -2.2436  26.7047 H              1 <1>                0.0000
     47 H4          -3.8282  -2.5027  24.3924 H              1 <1>                0.0000
     48 H5          -3.9482  -3.0491  19.9364 H              1 <1>                0.0000
     49 H6          -4.0914   2.1453  22.6375 H              1 <1>                0.0000
     50 H7          -4.6971   3.4424  24.2736 H              1 <1>                0.0000
     51 H8          -2.9123   3.2595  24.3620 H              1 <1>                0.0000
     52 H9          -4.8354   4.3296  26.4885 H              1 <1>                0.0000
     53 H10         -3.4061   5.1389  25.7613 H              1 <1>                0.0000
     54 H11         -3.2312   2.7473  27.3367 H              1 <1>                0.0000
     55 H12         -4.2316   4.2046  28.9109 H              1 <1>                0.0000
     56 H13         -2.8980   5.3693  28.6079 H              1 <1>                0.0000
     57 H14         -2.6231   2.4066  29.4837 H              1 <1>                0.0000
     58 H15         -2.0463   3.8533  30.3787 H              1 <1>                0.0000
     59 H16         -0.4514   2.5366  28.5448 H              1 <1>                0.0000
     60 H17         -0.3415   4.3101  28.8081 H              1 <1>                0.0000
     61 H18         -1.1691   4.7030  26.6771 H              1 <1>                0.0000
     62 H19         -1.1891   2.9312  26.3820 H              1 <1>                0.0000
     63 H20         -3.9658   2.1893  20.7446 H              1 <1>                0.0000
     64 H21         -2.4437   2.4417  18.3858 H              1 <1>                0.0000
     65 H22         -5.1879   2.3927  15.0873 H              1 <1>                0.0000
     66 H23         -6.9117   1.4087  16.5050 H              1 <1>                0.0000
     67 H24         -6.5283   0.4881  20.0578 H              1 <1>                0.0000
     68 H25         -7.1381  -0.2573  18.5415 H              1 <1>                0.0000
     69 H26         -7.6995   1.3785  19.0272 H              1 <1>                0.0000
     70 H27         -3.0256   3.7762  15.1524 H              1 <1>                0.0000
     71 H28         -1.6593   5.3921  14.5417 H              1 <1>                0.0000
     72 H29         -0.0406   6.2599  12.8802 H              1 <1>                0.0000
     73 H30          0.8323   1.8926  14.9122 H              1 <1>                0.0000
     74 H31          1.9934   0.9175  14.1232 H              1 <1>                0.0000
     75 H32          3.5218   1.6058  14.7689 H              1 <1>                0.0000
     76 H33          3.2429   0.6982  11.8552 H              1 <1>                0.0000
     77 H34          3.7791  -0.4236  13.1516 H              1 <1>                0.0000
     78 H35          4.6292   2.1429  11.0029 H              1 <1>                0.0000
     79 H36          5.9160   2.9029  11.9995 H              1 <1>                0.0000
     80 H37          4.3446   3.9342  13.4727 H              1 <1>                0.0000
     81 H38          3.5719   4.1070  11.8603 H              1 <1>                0.0000
@<TRIPOS>BOND
    1    1    2 1     
    2    2    3 1     
    3    3   12 ar    
    4    3    4 ar    
    5    4    5 ar    
    6    5   10 ar    
    7    5    6 ar    
    8    6    7 ar    
    9    7    8 ar    
   10    8    9 ar    
   11    9   10 ar    
   12    9   21 1     
   13   10   11 ar    
   14   11   12 ar    
   15   12   13 1     
   16   13   14 1     
   17   14   15 1     
   18   15   16 1     
   19   16   20 1     
   20   16   17 1     
   21   17   18 1     
   22   18   19 1     
   23   19   20 1     
   24   21   22 1     
   25   22   27 ar    
   26   22   23 ar    
   27   23   24 ar    
   28   24   25 ar    
   29   24   29 1     
   30   25   26 ar    
   31   26   27 ar    
   32   27   28 1     
   33   29   30 am    
   34   30   31 2     
   35   30   32 1     
   36   32   37 ar    
   37   32   33 ar    
   38   33   34 ar    
   39   34   35 ar    
   40   35   36 ar    
   41   36   37 ar    
   42   36   38 1     
   43   38   43 1     
   44   38   39 1     
   45   39   40 1     
   46   40   41 1     
   47   41   42 1     
   48   42   43 1     
   49    1   44 1     
   50    1   45 1     
   51    1   46 1     
   52    4   47 1     
   53    7   48 1     
   54   11   49 1     
   55   14   50 1     
   56   14   51 1     
   57   15   52 1     
   58   15   53 1     
   59   16   54 1     
   60   17   55 1     
   61   17   56 1     
   62   18   57 1     
   63   18   58 1     
   64   19   59 1     
   65   19   60 1     
   66   20   61 1     
   67   20   62 1     
   68   21   63 1     
   69   23   64 1     
   70   25   65 1     
   71   26   66 1     
   72   28   67 1     
   73   28   68 1     
   74   28   69 1     
   75   29   70 1     
   76   33   71 1     
   77   34   72 1     
   78   37   73 1     
   79   39   74 1     
   80   39   75 1     
   81   40   76 1     
   82   40   77 1     
   83   42   78 1     
   84   42   79 1     
   85   43   80 1     
   86   43   81 1     
@<TRIPOS>SUBSTRUCTURE
      1 ****           1
@<TRIPOS>SET
DONOR_HYDROGENS      STATIC     ATOMS    <user>   **** ""
3 54 63 70
ATOM$RED        STATIC     ATOMS    COLORGROUP SYSTEM
3 54 63 70
