# Supplementary material for: Three-Dimensional Biologically Relevant Spectrum (BRS-3D): Shape Similarity Profile Based on PDB Ligands as Molecular Descriptors
Source: Molecules. 2016 Nov 17;21(11):1554. doi: 10.3390/molecules21111554 (PMC6273508; doi:10.3390/molecules21111554)
Supplement: Supplementary file 2 [file molecules-21-01554-s002.zip › 116.mol2]

@<TRIPOS>MOLECULE
2bfy_H1N
    70    74     1
SMALL
NO_CHARGES
@<TRIPOS>ATOM
      1 C1           5.0360   1.7690   7.7530 C.3            1 <1>                0.0000
      2 C2           4.7680   3.1690   7.1920 C.3            1 <1>                0.0000
      3 S3           4.5050   3.0170   5.3880 S.o2           1 <1>                0.0000
      4 O4           3.5080   1.9410   5.0770 O.2            1 <1>                0.0000
      5 O5           4.0680   4.3390   4.8300 O.2            1 <1>                0.0000
      6 N6           5.9660   2.5950   4.8120 N.pl3          1 <1>                0.0000
      7 C7           7.1380   3.0180   5.2830 C.ar           1 <1>                0.0000
      8 C8           7.3130   4.1690   6.0510 C.ar           1 <1>                0.0000
      9 C9           8.5920   4.6490   6.3300 C.ar           1 <1>                0.0000
     10 C10          9.7240   3.9730   5.8700 C.ar           1 <1>                0.0000
     11 C11          9.5280   2.8320   5.0960 C.ar           1 <1>                0.0000
     12 C12          8.2590   2.3720   4.7850 C.ar           1 <1>                0.0000
     13 C13         10.7730   2.2290   4.9410 C.3            1 <1>                0.0000
     14 C14         11.6770   3.0350   5.6310 C.2            1 <1>                0.0000
     15 O15         12.8610   2.7700   5.7690 O.2            1 <1>                0.0000
     16 N16         11.0210   4.0750   6.1580 N.am           1 <1>                0.0000
     17 C17         11.0710   1.0900   4.2110 C.2            1 <1>                0.0000
     18 N18         12.2800   0.5550   4.3960 N.2            1 <1>                0.0000
     19 C19         12.8500  -0.4810   3.7770 C.ar           1 <1>                0.0000
     20 C20         14.1690  -0.7670   4.1120 C.ar           1 <1>                0.0000
     21 C21         14.8830  -1.7340   3.4120 C.ar           1 <1>                0.0000
     22 C22         14.2780  -2.4260   2.3650 C.ar           1 <1>                0.0000
     23 C23         12.9520  -2.1540   2.0370 C.ar           1 <1>                0.0000
     24 C24         12.2390  -1.1890   2.7430 C.ar           1 <1>                0.0000
     25 C25         15.0870  -3.4400   1.5530 C.3            1 <1>                0.0000
     26 N26         15.2950  -4.7130   2.2670 N.4            1 <1>                0.0000
     27 C28         14.0080  -5.3920   2.4770 C.3            1 <1>                0.0000
     28 C29         14.2350  -6.7630   3.1220 C.3            1 <1>                0.0000
     29 C30         14.9940  -6.6020   4.4400 C.3            1 <1>                0.0000
     30 C31         16.3080  -5.8530   4.2050 C.3            1 <1>                0.0000
     31 C32         16.0320  -4.5090   3.5270 C.3            1 <1>                0.0000
     32 C33         10.0530   0.4720   3.4810 C.ar           1 <1>                0.0000
     33 C34          9.5070   1.1020   2.3690 C.ar           1 <1>                0.0000
     34 C35          8.4260   0.5380   1.6970 C.ar           1 <1>                0.0000
     35 C36          7.8910  -0.6720   2.1370 C.ar           1 <1>                0.0000
     36 C37          8.4400  -1.3100   3.2430 C.ar           1 <1>                0.0000
     37 C38          9.5180  -0.7410   3.9160 C.ar           1 <1>                0.0000
     38 H1           5.1977   1.8340   8.8391 H              1 <1>                0.0000
     39 H2           5.9316   1.3471   7.2736 H              1 <1>                0.0000
     40 H3           4.1711   1.1206   7.5493 H              1 <1>                0.0000
     41 H4           5.6314   3.8214   7.3893 H              1 <1>                0.0000
     42 H5           3.8709   3.5949   7.6650 H              1 <1>                0.0000
     43 H6           5.9870   1.9443   4.0139 H              1 <1>                0.0000
     44 H7           6.4465   4.6954   6.4346 H              1 <1>                0.0000
     45 H8           8.7089   5.5570   6.9104 H              1 <1>                0.0000
     46 H9           8.1418   1.5022   4.1488 H              1 <1>                0.0000
     47 H10         10.6142   1.5820   5.8163 H              1 <1>                0.0000
     48 H11         11.4391   4.8142   6.6861 H              1 <1>                0.0000
     49 H12         14.6449  -0.2317   4.9257 H              1 <1>                0.0000
     50 H13         15.9107  -1.9493   3.6813 H              1 <1>                0.0000
     51 H14         12.4735  -2.6956   1.2291 H              1 <1>                0.0000
     52 H15         11.2049  -0.9873   2.4878 H              1 <1>                0.0000
     53 H16         16.0696  -3.0019   1.3236 H              1 <1>                0.0000
     54 H17         14.5500  -3.6473   0.6156 H              1 <1>                0.0000
     55 H18         15.8606  -5.3063   1.6804 H              1 <1>                0.0000
     56 H19         13.5043  -5.5247   1.5082 H              1 <1>                0.0000
     57 H20         13.3769  -4.7793   3.1375 H              1 <1>                0.0000
     58 H21         14.8218  -7.3944   2.4386 H              1 <1>                0.0000
     59 H22         13.2628  -7.2391   3.3174 H              1 <1>                0.0000
     60 H23         15.2121  -7.5960   4.8575 H              1 <1>                0.0000
     61 H24         14.3740  -6.0342   5.1494 H              1 <1>                0.0000
     62 H25         16.9619  -6.4585   3.5601 H              1 <1>                0.0000
     63 H26         16.8051  -5.6783   5.1706 H              1 <1>                0.0000
     64 H27         15.4319  -3.8794   4.2005 H              1 <1>                0.0000
     65 H28         16.9875  -4.0085   3.3115 H              1 <1>                0.0000
     66 H29          9.9260   2.0397   2.0223 H              1 <1>                0.0000
     67 H30          8.0015   1.0382   0.8341 H              1 <1>                0.0000
     68 H31          7.0486  -1.1142   1.6175 H              1 <1>                0.0000
     69 H32          8.0278  -2.2533   3.5826 H              1 <1>                0.0000
     70 H33          9.9422  -1.2411   4.7791 H              1 <1>                0.0000
@<TRIPOS>BOND
    1    1    2 1     
    2    2    3 1     
    3    3    4 2     
    4    3    5 2     
    5    3    6 1     
    6    6    7 1     
    7    7   12 ar    
    8    7    8 ar    
    9    8    9 ar    
   10    9   10 ar    
   11   10   16 1     
   12   10   11 ar    
   13   11   12 ar    
   14   11   13 1     
   15   13   14 1     
   16   13   17 1     
   17   14   15 2     
   18   14   16 am    
   19   17   18 2     
   20   17   32 1     
   21   18   19 1     
   22   19   24 ar    
   23   19   20 ar    
   24   20   21 ar    
   25   21   22 ar    
   26   22   23 ar    
   27   22   25 1     
   28   23   24 ar    
   29   25   26 1     
   30   26   31 1     
   31   26   27 1     
   32   27   28 1     
   33   28   29 1     
   34   29   30 1     
   35   30   31 1     
   36   32   37 ar    
   37   32   33 ar    
   38   33   34 ar    
   39   34   35 ar    
   40   35   36 ar    
   41   36   37 ar    
   42    1   38 1     
   43    1   39 1     
   44    1   40 1     
   45    2   41 1     
   46    2   42 1     
   47    6   43 1     
   48    8   44 1     
   49    9   45 1     
   50   12   46 1     
   51   13   47 1     
   52   16   48 1     
   53   20   49 1     
   54   21   50 1     
   55   23   51 1     
   56   24   52 1     
   57   25   53 1     
   58   25   54 1     
   59   26   55 1     
   60   27   56 1     
   61   27   57 1     
   62   28   58 1     
   63   28   59 1     
   64   29   60 1     
   65   29   61 1     
   66   30   62 1     
   67   30   63 1     
   68   31   64 1     
   69   31   65 1     
   70   33   66 1     
   71   34   67 1     
   72   35   68 1     
   73   36   69 1     
   74   37   70 1     
@<TRIPOS>SUBSTRUCTURE
      1 ****           1
@<TRIPOS>SET
DONOR_HYDROGENS      STATIC     ATOMS    <user>   **** ""
3 43 48 55
ATOM$RED        STATIC     ATOMS    COLORGROUP SYSTEM
3 43 48 55
