# Supplementary material for: Three-Dimensional Biologically Relevant Spectrum (BRS-3D): Shape Similarity Profile Based on PDB Ligands as Molecular Descriptors
Source: Molecules. 2016 Nov 17;21(11):1554. doi: 10.3390/molecules21111554 (PMC6273508; doi:10.3390/molecules21111554)
Supplement: Supplementary file 2 [file molecules-21-01554-s002.zip › 117.mol2]

@<TRIPOS>MOLECULE
2bmc_MPY
    70    74     1
SMALL
NO_CHARGES
@<TRIPOS>ATOM
      1 C1         -38.2400 -12.9510   8.0820 C.3            1 <1>                0.0000
      2 C2         -37.1630 -12.1430   8.8090 C.3            1 <1>                0.0000
      3 C3         -37.0870 -10.7000   8.3310 C.ar           1 <1>                0.0000
      4 C4         -36.0240 -10.3990   7.4420 C.ar           1 <1>                0.0000
      5 C5         -35.8260  -9.1080   6.9260 C.ar           1 <1>                0.0000
      6 C6         -36.7050  -8.0730   7.2980 C.ar           1 <1>                0.0000
      7 C7         -37.7950  -8.2950   8.1840 C.ar           1 <1>                0.0000
      8 C8         -38.6830  -7.0900   8.5260 C.3            1 <1>                0.0000
      9 C9         -40.0190  -7.1420   7.7840 C.3            1 <1>                0.0000
     10 C10        -37.9900  -9.6330   8.7110 C.ar           1 <1>                0.0000
     11 N1         -39.0870  -9.8270   9.6040 N.am           1 <1>                0.0000
     12 C11        -39.1860  -9.5250  10.9940 C.2            1 <1>                0.0000
     13 O1         -38.2020  -9.1880  11.6410 O.2            1 <1>                0.0000
     14 N2         -40.4570  -9.6260  11.5620 N.am           1 <1>                0.0000
     15 C12        -40.6980  -9.1110  12.9420 C.2            1 <1>                0.0000
     16 C13        -42.1710  -9.1230  12.8980 C.2            1 <1>                0.0000
     17 N3         -43.1140  -8.7830  13.7950 N.2            1 <1>                0.0000
     18 N4         -44.3410  -8.9630  13.2930 N.2            1 <1>                0.0000
     19 C14        -44.1640  -9.4300  12.0450 C.2            1 <1>                0.0000
     20 N5         -45.2590  -9.7130  11.2220 N.am           1 <1>                0.0000
     21 C15        -45.2250 -10.2120   9.8840 C.2            1 <1>                0.0000
     22 O2         -44.1950 -10.4840   9.2940 O.2            1 <1>                0.0000
     23 C16        -46.5480 -10.3760   9.1620 C.ar           1 <1>                0.0000
     24 C17        -47.8170 -10.0730   9.7480 C.ar           1 <1>                0.0000
     25 C18        -49.0170 -10.2130   9.0180 C.ar           1 <1>                0.0000
     26 C19        -49.0210 -10.6710   7.6370 C.ar           1 <1>                0.0000
     27 C20        -47.7470 -10.9840   7.0630 C.ar           1 <1>                0.0000
     28 C21        -46.5630 -10.8410   7.8010 C.ar           1 <1>                0.0000
     29 N6         -50.2410 -10.8040   6.8690 N.pl3          1 <1>                0.0000
     30 C22        -51.5880 -10.4590   7.4250 C.3            1 <1>                0.0000
     31 C23        -52.3860  -9.4660   6.5370 C.3            1 <1>                0.0000
     32 N7         -52.0050  -9.4750   5.0670 N.4            1 <1>                0.0000
     33 C24        -53.1370  -9.0870   4.2040 C.3            1 <1>                0.0000
     34 C25        -51.3940 -10.7340   4.5600 C.3            1 <1>                0.0000
     35 C26        -50.2280 -11.2830   5.4390 C.3            1 <1>                0.0000
     36 C27        -42.7730  -9.5440  11.7640 C.2            1 <1>                0.0000
     37 C28        -41.6990  -9.8960  10.8280 C.2            1 <1>                0.0000
     38 H1         -38.2482 -13.9812   8.4675 H              1 <1>                0.0000
     39 H2         -38.0228 -12.9648   7.0038 H              1 <1>                0.0000
     40 H3         -39.2232 -12.4880   8.2521 H              1 <1>                0.0000
     41 H4         -36.1879 -12.6222   8.6373 H              1 <1>                0.0000
     42 H5         -37.3882 -12.1454   9.8857 H              1 <1>                0.0000
     43 H6         -35.3427 -11.1905   7.1515 H              1 <1>                0.0000
     44 H7         -35.0040  -8.9102   6.2476 H              1 <1>                0.0000
     45 H8         -36.5463  -7.0783   6.8975 H              1 <1>                0.0000
     46 H9         -38.1549  -6.1670   8.2446 H              1 <1>                0.0000
     47 H10        -38.8768  -7.0861   9.6088 H              1 <1>                0.0000
     48 H11        -40.6236  -6.2641   8.0556 H              1 <1>                0.0000
     49 H12        -40.5582  -8.0592   8.0634 H              1 <1>                0.0000
     50 H13        -39.8363  -7.1400   6.6993 H              1 <1>                0.0000
     51 H14        -39.9042 -10.2335   9.1955 H              1 <1>                0.0000
     52 H15        -40.0057  -8.8193  13.7304 H              1 <1>                0.0000
     53 H16        -46.1645  -9.5480  11.6130 H              1 <1>                0.0000
     54 H17        -47.8582  -9.7284  10.7749 H              1 <1>                0.0000
     55 H18        -49.9588  -9.9734   9.4982 H              1 <1>                0.0000
     56 H19        -47.6968 -11.3379   6.0396 H              1 <1>                0.0000
     57 H20        -45.6210 -11.0911   7.3265 H              1 <1>                0.0000
     58 H21        -51.4498 -10.0055   8.4176 H              1 <1>                0.0000
     59 H22        -52.1724 -11.3857   7.5234 H              1 <1>                0.0000
     60 H23        -52.2211  -8.4506   6.9265 H              1 <1>                0.0000
     61 H24        -53.4535  -9.7197   6.6149 H              1 <1>                0.0000
     62 H25        -51.3003  -8.7617   4.9640 H              1 <1>                0.0000
     63 H26        -52.8189  -9.1066   3.1512 H              1 <1>                0.0000
     64 H27        -53.4683  -8.0719   4.4681 H              1 <1>                0.0000
     65 H28        -53.9677  -9.7933   4.3492 H              1 <1>                0.0000
     66 H29        -51.0033 -10.5443   3.5494 H              1 <1>                0.0000
     67 H30        -52.1795 -11.5025   4.5112 H              1 <1>                0.0000
     68 H31        -50.2901 -12.3812   5.4444 H              1 <1>                0.0000
     69 H32        -49.2774 -10.9717   4.9814 H              1 <1>                0.0000
     70 H33        -41.8011 -10.2744   9.8120 H              1 <1>                0.0000
@<TRIPOS>BOND
    1    1    2 1     
    2    2    3 1     
    3    3   10 ar    
    4    3    4 ar    
    5    4    5 ar    
    6    5    6 ar    
    7    6    7 ar    
    8    7    8 1     
    9    7   10 ar    
   10    8    9 1     
   11   10   11 1     
   12   11   12 am    
   13   12   13 2     
   14   12   14 am    
   15   14   37 1     
   16   14   15 1     
   17   15   16 2     
   18   16   36 1     
   19   16   17 1     
   20   17   18 2     
   21   18   19 1     
   22   19   20 2     
   23   19   36 1     
   24   20   21 am    
   25   21   22 2     
   26   21   23 1     
   27   23   28 ar    
   28   23   24 ar    
   29   24   25 ar    
   30   25   26 ar    
   31   26   27 ar    
   32   26   29 1     
   33   27   28 ar    
   34   29   35 1     
   35   29   30 1     
   36   30   31 1     
   37   31   32 1     
   38   32   33 1     
   39   32   34 1     
   40   34   35 1     
   41   36   37 2     
   42    1   38 1     
   43    1   39 1     
   44    1   40 1     
   45    2   41 1     
   46    2   42 1     
   47    4   43 1     
   48    5   44 1     
   49    6   45 1     
   50    8   46 1     
   51    8   47 1     
   52    9   48 1     
   53    9   49 1     
   54    9   50 1     
   55   11   51 1     
   56   15   52 1     
   57   20   53 1     
   58   24   54 1     
   59   25   55 1     
   60   27   56 1     
   61   28   57 1     
   62   30   58 1     
   63   30   59 1     
   64   31   60 1     
   65   31   61 1     
   66   32   62 1     
   67   33   63 1     
   68   33   64 1     
   69   33   65 1     
   70   34   66 1     
   71   34   67 1     
   72   35   68 1     
   73   35   69 1     
   74   37   70 1     
@<TRIPOS>SUBSTRUCTURE
      1 ****           1
@<TRIPOS>SET
DONOR_HYDROGENS      STATIC     ATOMS    <user>   **** ""
3 51 53 62
ATOM$RED        STATIC     ATOMS    COLORGROUP SYSTEM
3 51 53 62
