# Supplementary material for: Three-Dimensional Biologically Relevant Spectrum (BRS-3D): Shape Similarity Profile Based on PDB Ligands as Molecular Descriptors
Source: Molecules. 2016 Nov 17;21(11):1554. doi: 10.3390/molecules21111554 (PMC6273508; doi:10.3390/molecules21111554)
Supplement: Supplementary file 2 [file molecules-21-01554-s002.zip › 118.mol2]

@<TRIPOS>MOLECULE
2bdj_HET
    64    68     1
SMALL
NO_CHARGES
@<TRIPOS>ATOM
      1 C1          23.9430   8.9390  21.1580 C.3            1 <1>                0.0000
      2 P1          23.3330   9.4870  22.4770 P.3            1 <1>                0.0000
      3 C2          22.3830  10.6100  22.1840 C.3            1 <1>                0.0000
      4 O1          24.3630   9.7910  23.5950 O.2            1 <1>                0.0000
      5 C3          22.4780   8.0230  23.0910 C.ar           1 <1>                0.0000
      6 C4          21.0780   8.0720  23.2360 C.ar           1 <1>                0.0000
      7 C5          20.4090   6.9450  23.7270 C.ar           1 <1>                0.0000
      8 C6          21.1460   5.7590  24.0730 C.ar           1 <1>                0.0000
      9 N1          20.4280   4.8380  24.5160 N.pl3          1 <1>                0.0000
     10 C7          19.1210   4.7110  24.7170 C.ar           1 <1>                0.0000
     11 N2          18.2230   5.6640  24.4230 N.ar           1 <1>                0.0000
     12 C8          16.8940   5.6030  24.6160 C.ar           1 <1>                0.0000
     13 N3          16.3710   4.4830  25.1720 N.ar           1 <1>                0.0000
     14 C9          17.1600   3.4380  25.5180 C.ar           1 <1>                0.0000
     15 N4          17.0690   2.1400  26.1050 N.pl3          1 <1>                0.0000
     16 C10         15.7220   1.7180  26.5030 C.3            1 <1>                0.0000
     17 C11         15.0720   2.6080  27.4620 C.3            1 <1>                0.0000
     18 C12         13.6770   2.0520  27.8160 C.ar           1 <1>                0.0000
     19 C13         13.4000   1.7130  29.1920 C.ar           1 <1>                0.0000
     20 C14         12.1030   1.1830  29.5460 C.ar           1 <1>                0.0000
     21 C15         11.1000   0.9980  28.5230 C.ar           1 <1>                0.0000
     22 C16         11.3660   1.3330  27.1510 C.ar           1 <1>                0.0000
     23 O2          10.4090   1.1500  26.2080 O.3            1 <1>                0.0000
     24 C17         12.6510   1.8590  26.7930 C.ar           1 <1>                0.0000
     25 C18         18.1970   1.4350  26.2480 C.2            1 <1>                0.0000
     26 N5          19.1170   2.2550  25.7630 N.2            1 <1>                0.0000
     27 C19         18.6500   3.5300  25.2770 C.ar           1 <1>                0.0000
     28 C20         15.9510   6.6860  24.2550 C.3            1 <1>                0.0000
     29 C21         16.0690   7.9310  25.1540 C.3            1 <1>                0.0000
     30 C22         16.0220   9.1620  24.2130 C.3            1 <1>                0.0000
     31 C23         16.2990   8.6980  22.7830 C.3            1 <1>                0.0000
     32 C24         16.2520   7.1620  22.7930 C.3            1 <1>                0.0000
     33 C25         22.5510   5.7410  23.9120 C.ar           1 <1>                0.0000
     34 C26         23.2150   6.8620  23.4240 C.ar           1 <1>                0.0000
     35 H1          23.1385   8.7552  20.4306 H              1 <1>                0.0000
     36 H2          24.4742   7.9978  21.3629 H              1 <1>                0.0000
     37 H3          24.6482   9.6759  20.7462 H              1 <1>                0.0000
     38 H4          21.9595  10.9873  23.1265 H              1 <1>                0.0000
     39 H5          21.5714  10.2445  21.5378 H              1 <1>                0.0000
     40 H6          22.9213  11.4218  21.6730 H              1 <1>                0.0000
     41 H7          20.5277   8.9678  22.9717 H              1 <1>                0.0000
     42 H8          19.3319   6.9659  23.8470 H              1 <1>                0.0000
     43 H9          20.9628   3.9988  24.7819 H              1 <1>                0.0000
     44 H10         15.7938   0.7178  26.9552 H              1 <1>                0.0000
     45 H11         15.0957   1.6681  25.6001 H              1 <1>                0.0000
     46 H12         14.9660   3.6094  27.0194 H              1 <1>                0.0000
     47 H13         15.6830   2.6731  28.3743 H              1 <1>                0.0000
     48 H14         14.1587   1.8549  29.9532 H              1 <1>                0.0000
     49 H15         11.8835   0.9251  30.5758 H              1 <1>                0.0000
     50 H16         10.1294   0.5994  28.7951 H              1 <1>                0.0000
     51 H17         10.7440   1.4188  25.3606 H              1 <1>                0.0000
     52 H18         12.8621   2.1142  25.7608 H              1 <1>                0.0000
     53 H19         18.3265   0.4355  26.6606 H              1 <1>                0.0000
     54 H20         14.9256   6.2930  24.3186 H              1 <1>                0.0000
     55 H21         17.0200   7.9116  25.7065 H              1 <1>                0.0000
     56 H22         15.2316   7.9656  25.8664 H              1 <1>                0.0000
     57 H23         16.7860   9.8915  24.5197 H              1 <1>                0.0000
     58 H24         15.0274   9.6291  24.2642 H              1 <1>                0.0000
     59 H25         17.2918   9.0436  22.4591 H              1 <1>                0.0000
     60 H26         15.5322   9.0951  22.1016 H              1 <1>                0.0000
     61 H27         15.4587   6.8102  22.1170 H              1 <1>                0.0000
     62 H28         17.2206   6.7586  22.4629 H              1 <1>                0.0000
     63 H29         23.1127   4.8504  24.1698 H              1 <1>                0.0000
     64 H30         24.2917   6.8460  23.2995 H              1 <1>                0.0000
@<TRIPOS>BOND
    1    1    2 1     
    2    2    3 1     
    3    2    4 2     
    4    2    5 1     
    5    5   34 ar    
    6    5    6 ar    
    7    6    7 ar    
    8    7    8 ar    
    9    8    9 1     
   10    8   33 ar    
   11    9   10 1     
   12   10   27 ar    
   13   10   11 ar    
   14   11   12 ar    
   15   12   13 ar    
   16   12   28 1     
   17   13   14 ar    
   18   14   27 ar    
   19   14   15 1     
   20   15   16 1     
   21   15   25 1     
   22   16   17 1     
   23   17   18 1     
   24   18   24 ar    
   25   18   19 ar    
   26   19   20 ar    
   27   20   21 ar    
   28   21   22 ar    
   29   22   23 1     
   30   22   24 ar    
   31   25   26 2     
   32   26   27 1     
   33   28   32 1     
   34   28   29 1     
   35   29   30 1     
   36   30   31 1     
   37   31   32 1     
   38   33   34 ar    
   39    1   35 1     
   40    1   36 1     
   41    1   37 1     
   42    3   38 1     
   43    3   39 1     
   44    3   40 1     
   45    6   41 1     
   46    7   42 1     
   47    9   43 1     
   48   16   44 1     
   49   16   45 1     
   50   17   46 1     
   51   17   47 1     
   52   19   48 1     
   53   20   49 1     
   54   21   50 1     
   55   23   51 1     
   56   24   52 1     
   57   25   53 1     
   58   28   54 1     
   59   29   55 1     
   60   29   56 1     
   61   30   57 1     
   62   30   58 1     
   63   31   59 1     
   64   31   60 1     
   65   32   61 1     
   66   32   62 1     
   67   33   63 1     
   68   34   64 1     
@<TRIPOS>SUBSTRUCTURE
      1 ****           1
@<TRIPOS>SET
DONOR_HYDROGENS      STATIC     ATOMS    <user>   **** ""
2 43 51
ATOM$RED        STATIC     ATOMS    COLORGROUP SYSTEM
2 43 51
