# Supplementary material for: Three-Dimensional Biologically Relevant Spectrum (BRS-3D): Shape Similarity Profile Based on PDB Ligands as Molecular Descriptors
Source: Molecules. 2016 Nov 17;21(11):1554. doi: 10.3390/molecules21111554 (PMC6273508; doi:10.3390/molecules21111554)
Supplement: Supplementary file 2 [file molecules-21-01554-s002.zip › 119.mol2]

@<TRIPOS>MOLECULE
2bks_PZ1
    87    91     1
SMALL
NO_CHARGES
@<TRIPOS>ATOM
      1 C1         127.1510  17.5480  44.8250 C.3            1 <1>                0.0000
      2 O2         127.4520  18.9130  45.0260 O.3            1 <1>                0.0000
      3 C3         127.6720  19.2280  46.3770 C.ar           1 <1>                0.0000
      4 C4         126.5680  19.6890  47.1560 C.ar           1 <1>                0.0000
      5 C5         126.7510  20.0240  48.5460 C.ar           1 <1>                0.0000
      6 C6         128.0420  19.8940  49.1390 C.ar           1 <1>                0.0000
      7 C7         129.1470  19.4320  48.3590 C.ar           1 <1>                0.0000
      8 C8         128.9870  19.0930  46.9720 C.ar           1 <1>                0.0000
      9 C9         130.1470  18.5940  46.1010 C.3            1 <1>                0.0000
     10 O10        131.4120  18.4850  46.7310 O.3            1 <1>                0.0000
     11 C11        132.5130  17.9960  45.9110 C.3            1 <1>                0.0000
     12 C12        133.0530  18.8620  44.7420 C.3            1 <1>                0.0000
     13 C13        132.8430  18.1990  43.3620 C.3            1 <1>                0.0000
     14 O14        131.7330  18.8030  42.7460 O.3            1 <1>                0.0000
     15 C15        131.2850  18.3730  41.4870 C.ar           1 <1>                0.0000
     16 C16        130.9890  19.3770  40.5230 C.ar           1 <1>                0.0000
     17 C17        130.5030  19.0240  39.2390 C.ar           1 <1>                0.0000
     18 C18        130.2890  17.6450  38.8640 C.ar           1 <1>                0.0000
     19 C19        130.5940  16.6010  39.8370 C.ar           1 <1>                0.0000
     20 C20        131.0860  16.9670  41.1360 C.ar           1 <1>                0.0000
     21 N21        129.7930  17.2660  37.6010 N.am           1 <1>                0.0000
     22 C22        128.2660  17.0310  37.4140 C.3            1 <1>                0.0000
     23 C23        127.7750  16.9150  35.9610 C.3            1 <1>                0.0000
     24 N24        128.7820  16.4540  35.0250 N.4            1 <1>                0.0000
     25 C27        130.2270  16.6830  35.1560 C.3            1 <1>                0.0000
     26 C28        130.7300  17.1130  36.5590 C.2            1 <1>                0.0000
     27 O29        131.9330  17.2970  36.6850 O.2            1 <1>                0.0000
     28 C30        127.3630  18.1500  38.0070 C.3            1 <1>                0.0000
     29 O31        127.2200  17.9100  39.3960 O.3            1 <1>                0.0000
     30 C32        126.4410  18.8150  40.0920 C.ar           1 <1>                0.0000
     31 C33        125.0460  18.9210  39.8190 C.ar           1 <1>                0.0000
     32 C34        124.1770  19.8430  40.5120 C.ar           1 <1>                0.0000
     33 N35        122.7590  19.9140  40.2000 N.pl3          1 <1>                0.0000
     34 C37        121.8560  20.8660  40.9150 C.3            1 <1>                0.0000
     35 C38        122.4680  21.7900  42.0100 C.3            1 <1>                0.0000
     36 C39        123.9930  21.6960  42.3280 C.3            1 <1>                0.0000
     37 C40        124.7950  20.6860  41.5290 C.ar           1 <1>                0.0000
     38 C41        126.2160  20.5810  41.8120 C.ar           1 <1>                0.0000
     39 C42        127.0410  19.6520  41.1010 C.ar           1 <1>                0.0000
     40 C43        122.1450  19.0260  39.1470 C.3            1 <1>                0.0000
     41 C44        121.8940  17.5600  39.5340 C.3            1 <1>                0.0000
     42 C45        121.3260  16.2240  38.9270 C.3            1 <1>                0.0000
     43 O46        120.3860  14.9840  39.1130 O.3            1 <1>                0.0000
     44 H1         126.9895  17.3622  43.7529 H              1 <1>                0.0000
     45 H2         126.2400  17.2873  45.3836 H              1 <1>                0.0000
     46 H3         127.9891  16.9313  45.1818 H              1 <1>                0.0000
     47 H4         125.5891  19.7874  46.7008 H              1 <1>                0.0000
     48 H5         125.9122  20.3728  49.1375 H              1 <1>                0.0000
     49 H6         128.1852  20.1462  50.1835 H              1 <1>                0.0000
     50 H7         130.1225  19.3357  48.8218 H              1 <1>                0.0000
     51 H8         130.2538  19.2904  45.2563 H              1 <1>                0.0000
     52 H9         129.8756  17.5974  45.7226 H              1 <1>                0.0000
     53 H10        132.1841  17.0417  45.4738 H              1 <1>                0.0000
     54 H11        133.3593  17.8158  46.5901 H              1 <1>                0.0000
     55 H12        134.1302  19.0255  44.8935 H              1 <1>                0.0000
     56 H13        132.5304  19.8299  44.7505 H              1 <1>                0.0000
     57 H14        132.6566  17.1226  43.4910 H              1 <1>                0.0000
     58 H15        133.7383  18.3441  42.7396 H              1 <1>                0.0000
     59 H16        131.1365  20.4215  40.7728 H              1 <1>                0.0000
     60 H17        130.2868  19.8072  38.5214 H              1 <1>                0.0000
     61 H18        130.4504  15.5574  39.5814 H              1 <1>                0.0000
     62 H19        131.3117  16.1947  41.8624 H              1 <1>                0.0000
     63 H20        128.0377  16.0872  37.9307 H              1 <1>                0.0000
     64 H21        127.4294  17.9068  35.6341 H              1 <1>                0.0000
     65 H22        126.9333  16.2072  35.9374 H              1 <1>                0.0000
     66 H23        128.5264  16.8563  34.1368 H              1 <1>                0.0000
     67 H24        128.6720  15.4528  34.9846 H              1 <1>                0.0000
     68 H25        130.5073  17.4724  34.4430 H              1 <1>                0.0000
     69 H26        130.7403  15.7477  34.8881 H              1 <1>                0.0000
     70 H27        126.3762  18.1293  37.5215 H              1 <1>                0.0000
     71 H28        127.8310  19.1321  37.8446 H              1 <1>                0.0000
     72 H29        124.6179  18.2804  39.0565 H              1 <1>                0.0000
     73 H30        121.0694  20.2674  41.3976 H              1 <1>                0.0000
     74 H31        121.4045  21.5193  40.1539 H              1 <1>                0.0000
     75 H32        121.9318  21.5757  42.9463 H              1 <1>                0.0000
     76 H33        122.2684  22.8270  41.7022 H              1 <1>                0.0000
     77 H34        124.0962  21.4367  43.3920 H              1 <1>                0.0000
     78 H35        124.4327  22.6881  42.1480 H              1 <1>                0.0000
     79 H36        126.6578  21.2150  42.5722 H              1 <1>                0.0000
     80 H37        128.1006  19.5789  41.3179 H              1 <1>                0.0000
     81 H38        122.8171  19.0294  38.2762 H              1 <1>                0.0000
     82 H39        121.1770  19.4656  38.8648 H              1 <1>                0.0000
     83 H40        121.2581  17.6788  40.4237 H              1 <1>                0.0000
     84 H41        122.9014  17.2441  39.8428 H              1 <1>                0.0000
     85 H42        122.2734  15.7013  38.7291 H              1 <1>                0.0000
     86 H43        120.9192  16.6159  37.9831 H              1 <1>                0.0000
     87 H44        120.4363  14.4302  38.3428 H              1 <1>                0.0000
@<TRIPOS>BOND
    1    1    2 1     
    2    2    3 1     
    3    3    8 ar    
    4    3    4 ar    
    5    4    5 ar    
    6    5    6 ar    
    7    6    7 ar    
    8    7    8 ar    
    9    8    9 1     
   10    9   10 1     
   11   10   11 1     
   12   11   12 1     
   13   12   13 1     
   14   13   14 1     
   15   14   15 1     
   16   15   20 ar    
   17   15   16 ar    
   18   16   17 ar    
   19   17   18 ar    
   20   18   19 ar    
   21   18   21 1     
   22   19   20 ar    
   23   21   26 am    
   24   21   22 1     
   25   22   23 1     
   26   22   28 1     
   27   23   24 1     
   28   24   25 1     
   29   25   26 1     
   30   26   27 2     
   31   28   29 1     
   32   29   30 1     
   33   30   39 ar    
   34   30   31 ar    
   35   31   32 ar    
   36   32   37 ar    
   37   32   33 1     
   38   33   34 1     
   39   33   40 1     
   40   34   35 1     
   41   35   36 1     
   42   36   37 1     
   43   37   38 ar    
   44   38   39 ar    
   45   40   41 1     
   46   41   42 1     
   47   42   43 1     
   48    1   44 1     
   49    1   45 1     
   50    1   46 1     
   51    4   47 1     
   52    5   48 1     
   53    6   49 1     
   54    7   50 1     
   55    9   51 1     
   56    9   52 1     
   57   11   53 1     
   58   11   54 1     
   59   12   55 1     
   60   12   56 1     
   61   13   57 1     
   62   13   58 1     
   63   16   59 1     
   64   17   60 1     
   65   19   61 1     
   66   20   62 1     
   67   22   63 1     
   68   23   64 1     
   69   23   65 1     
   70   24   66 1     
   71   24   67 1     
   72   25   68 1     
   73   25   69 1     
   74   28   70 1     
   75   28   71 1     
   76   31   72 1     
   77   34   73 1     
   78   34   74 1     
   79   35   75 1     
   80   35   76 1     
   81   36   77 1     
   82   36   78 1     
   83   38   79 1     
   84   39   80 1     
   85   40   81 1     
   86   40   82 1     
   87   41   83 1     
   88   41   84 1     
   89   42   85 1     
   90   42   86 1     
   91   43   87 1     
@<TRIPOS>SUBSTRUCTURE
      1 ****           1
@<TRIPOS>SET
DONOR_HYDROGENS      STATIC     ATOMS    <user>   **** ""
3 66 67 87
ATOM$RED        STATIC     ATOMS    COLORGROUP SYSTEM
3 66 67 87
