# Supplementary material for: Three-Dimensional Biologically Relevant Spectrum (BRS-3D): Shape Similarity Profile Based on PDB Ligands as Molecular Descriptors
Source: Molecules. 2016 Nov 17;21(11):1554. doi: 10.3390/molecules21111554 (PMC6273508; doi:10.3390/molecules21111554)
Supplement: Supplementary file 2 [file molecules-21-01554-s002.zip › 120.mol2]

@<TRIPOS>MOLECULE
2c0o_L2G
    86    92     1
SMALL
NO_CHARGES
@<TRIPOS>ATOM
      1 C1          10.9550  70.3030  78.9000 C.3            1 <1>                0.0000
      2 O1          10.0560  70.9560  78.0060 O.3            1 <1>                0.0000
      3 C2          10.5400  71.7800  77.0360 C.ar           1 <1>                0.0000
      4 C3          11.8250  72.2720  77.1330 C.ar           1 <1>                0.0000
      5 C4          12.3400  73.0580  76.1330 C.ar           1 <1>                0.0000
      6 C5          11.5400  73.4410  75.0700 C.ar           1 <1>                0.0000
      7 C6          10.2470  72.9680  74.9810 C.ar           1 <1>                0.0000
      8 C7           9.7560  72.1060  75.9530 C.ar           1 <1>                0.0000
      9 N1           8.4310  71.6660  75.8940 N.am           1 <1>                0.0000
     10 C8           7.8540  71.3870  74.7250 C.2            1 <1>                0.0000
     11 O2           8.4740  71.4220  73.6700 O.2            1 <1>                0.0000
     12 C9           6.4140  70.9870  74.7140 C.2            1 <1>                0.0000
     13 C10          5.4180  71.4950  75.5520 C.2            1 <1>                0.0000
     14 C11          4.2840  70.8240  75.1630 C.ar           1 <1>                0.0000
     15 C12          3.0040  70.9820  75.7090 C.ar           1 <1>                0.0000
     16 C13          1.9360  70.2210  75.2160 C.ar           1 <1>                0.0000
     17 C14          2.1530  69.3160  74.1880 C.ar           1 <1>                0.0000
     18 C15          3.4280  69.1770  73.6570 C.ar           1 <1>                0.0000
     19 C16          4.4840  69.9530  74.1620 C.ar           1 <1>                0.0000
     20 N2           5.8210  70.0400  73.8520 N.pl3          1 <1>                0.0000
     21 C17          6.5290  69.2520  72.8000 C.3            1 <1>                0.0000
     22 C18         13.6950  73.6120  76.2760 C.2            1 <1>                0.0000
     23 N3          14.0060  74.9350  76.2950 N.2            1 <1>                0.0000
     24 N4          15.3470  75.0060  76.6080 N.pl3          1 <1>                0.0000
     25 C19         15.9220  76.3780  76.5410 C.3            1 <1>                0.0000
     26 C20         15.3740  77.2280  77.6610 C.3            1 <1>                0.0000
     27 C21         15.9750  78.6340  77.6110 C.3            1 <1>                0.0000
     28 C22         15.7010  79.3100  76.2560 C.3            1 <1>                0.0000
     29 C23         16.1840  78.4110  75.1090 C.3            1 <1>                0.0000
     30 C24         15.5750  77.0240  75.2050 C.3            1 <1>                0.0000
     31 N5          16.4040  80.6080  76.1850 N.4            1 <1>                0.0000
     32 C25         15.4920  81.6960  76.5530 C.3            1 <1>                0.0000
     33 C26         16.2000  83.0200  76.3050 C.3            1 <1>                0.0000
     34 N6          17.3690  82.9820  77.1830 N.am           1 <1>                0.0000
     35 C27         18.3380  81.9110  76.9060 C.3            1 <1>                0.0000
     36 C28         17.5690  80.6130  77.0890 C.3            1 <1>                0.0000
     37 C29         17.5480  83.8640  78.1760 C.2            1 <1>                0.0000
     38 C30         16.4720  84.9140  78.3300 C.3            1 <1>                0.0000
     39 O3          18.5270  83.8210  78.9150 O.2            1 <1>                0.0000
     40 C31         15.9090  73.8020  76.6420 C.ar           1 <1>                0.0000
     41 N7          17.1690  73.3830  76.9060 N.ar           1 <1>                0.0000
     42 C32         17.4450  72.0630  76.9730 C.ar           1 <1>                0.0000
     43 N8          16.4570  71.1410  76.8330 N.ar           1 <1>                0.0000
     44 C33         15.1800  71.5340  76.6040 C.ar           1 <1>                0.0000
     45 N9          14.2050  70.6110  76.4690 N.pl3          1 <1>                0.0000
     46 C34         14.8890  72.8870  76.5210 C.ar           1 <1>                0.0000
     47 H1          10.3835  69.6845  79.6077 H              1 <1>                0.0000
     48 H2          11.5323  71.0570  79.4552 H              1 <1>                0.0000
     49 H3          11.6425  69.6638  78.3267 H              1 <1>                0.0000
     50 H4          12.4296  72.0371  78.0015 H              1 <1>                0.0000
     51 H5          11.9281  74.1100  74.3105 H              1 <1>                0.0000
     52 H6           9.6150  73.2688  74.1533 H              1 <1>                0.0000
     53 H7           7.9086  71.5590  76.7400 H              1 <1>                0.0000
     54 H8           5.5175  72.2480  76.3324 H              1 <1>                0.0000
     55 H9           2.8399  71.6919  76.5116 H              1 <1>                0.0000
     56 H10          0.9439  70.3392  75.6365 H              1 <1>                0.0000
     57 H11          1.3330  68.7214  73.8019 H              1 <1>                0.0000
     58 H12          3.6082  68.4711  72.8543 H              1 <1>                0.0000
     59 H13          7.5916  69.5359  72.7822 H              1 <1>                0.0000
     60 H14          6.0772  69.4609  71.8191 H              1 <1>                0.0000
     61 H15          6.4400  68.1787  73.0236 H              1 <1>                0.0000
     62 H16         17.0157  76.3134  76.6386 H              1 <1>                0.0000
     63 H17         15.6245  76.7615  78.6252 H              1 <1>                0.0000
     64 H18         14.2808  77.2980  77.5606 H              1 <1>                0.0000
     65 H19         17.0621  78.5649  77.7638 H              1 <1>                0.0000
     66 H20         15.5301  79.2428  78.4118 H              1 <1>                0.0000
     67 H21         14.6190  79.4786  76.1520 H              1 <1>                0.0000
     68 H22         17.2796  78.3258  75.1568 H              1 <1>                0.0000
     69 H23         15.8930  78.8650  74.1503 H              1 <1>                0.0000
     70 H24         14.4816  77.1021  75.1142 H              1 <1>                0.0000
     71 H25         15.9671  76.3996  74.3887 H              1 <1>                0.0000
     72 H26         16.7232  80.7534  75.2400 H              1 <1>                0.0000
     73 H27         15.2231  81.6119  77.6163 H              1 <1>                0.0000
     74 H28         14.5810  81.6411  75.9389 H              1 <1>                0.0000
     75 H29         15.5459  83.8652  76.5654 H              1 <1>                0.0000
     76 H30         16.5074  83.1050  75.2523 H              1 <1>                0.0000
     77 H31         19.1801  81.9620  77.6118 H              1 <1>                0.0000
     78 H32         18.7170  81.9918  75.8765 H              1 <1>                0.0000
     79 H33         18.2231  79.7612  76.8510 H              1 <1>                0.0000
     80 H34         17.2264  80.5322  78.1311 H              1 <1>                0.0000
     81 H35         16.7244  85.5771  79.1706 H              1 <1>                0.0000
     82 H36         15.5070  84.4240  78.5266 H              1 <1>                0.0000
     83 H37         16.4015  85.5052  77.4051 H              1 <1>                0.0000
     84 H38         18.4648  71.7357  77.1401 H              1 <1>                0.0000
     85 H39         13.2345  70.9088  76.2950 H              1 <1>                0.0000
     86 H40         14.4313  69.6087  76.5400 H              1 <1>                0.0000
@<TRIPOS>BOND
    1    1    2 1     
    2    2    3 1     
    3    3    8 ar    
    4    3    4 ar    
    5    4    5 ar    
    6    5    6 ar    
    7    5   22 1     
    8    6    7 ar    
    9    7    8 ar    
   10    8    9 1     
   11    9   10 am    
   12   10   11 2     
   13   10   12 1     
   14   12   20 1     
   15   12   13 2     
   16   13   14 1     
   17   14   19 ar    
   18   14   15 ar    
   19   15   16 ar    
   20   16   17 ar    
   21   17   18 ar    
   22   18   19 ar    
   23   19   20 1     
   24   20   21 1     
   25   22   46 1     
   26   22   23 2     
   27   23   24 1     
   28   24   25 1     
   29   24   40 1     
   30   25   30 1     
   31   25   26 1     
   32   26   27 1     
   33   27   28 1     
   34   28   29 1     
   35   28   31 1     
   36   29   30 1     
   37   31   36 1     
   38   31   32 1     
   39   32   33 1     
   40   33   34 1     
   41   34   35 1     
   42   34   37 am    
   43   35   36 1     
   44   37   38 1     
   45   37   39 2     
   46   40   46 ar    
   47   40   41 ar    
   48   41   42 ar    
   49   42   43 ar    
   50   43   44 ar    
   51   44   45 1     
   52   44   46 ar    
   53    1   47 1     
   54    1   48 1     
   55    1   49 1     
   56    4   50 1     
   57    6   51 1     
   58    7   52 1     
   59    9   53 1     
   60   13   54 1     
   61   15   55 1     
   62   16   56 1     
   63   17   57 1     
   64   18   58 1     
   65   21   59 1     
   66   21   60 1     
   67   21   61 1     
   68   25   62 1     
   69   26   63 1     
   70   26   64 1     
   71   27   65 1     
   72   27   66 1     
   73   28   67 1     
   74   29   68 1     
   75   29   69 1     
   76   30   70 1     
   77   30   71 1     
   78   31   72 1     
   79   32   73 1     
   80   32   74 1     
   81   33   75 1     
   82   33   76 1     
   83   35   77 1     
   84   35   78 1     
   85   36   79 1     
   86   36   80 1     
   87   38   81 1     
   88   38   82 1     
   89   38   83 1     
   90   42   84 1     
   91   45   85 1     
   92   45   86 1     
@<TRIPOS>SUBSTRUCTURE
      1 ****           1
@<TRIPOS>SET
DONOR_HYDROGENS      STATIC     ATOMS    <user>   **** ""
4 53 72 85 86
ATOM$RED        STATIC     ATOMS    COLORGROUP SYSTEM
4 53 72 85 86
