# Supplementary material for: Three-Dimensional Biologically Relevant Spectrum (BRS-3D): Shape Similarity Profile Based on PDB Ligands as Molecular Descriptors
Source: Molecules. 2016 Nov 17;21(11):1554. doi: 10.3390/molecules21111554 (PMC6273508; doi:10.3390/molecules21111554)
Supplement: Supplementary file 2 [file molecules-21-01554-s002.zip › 121.mol2]

@<TRIPOS>MOLECULE
2v5z_SAG
    39    40     1
SMALL
NO_CHARGES
@<TRIPOS>ATOM
      1 C1          54.1690 153.4200  23.5830 C.3            1 <1>                0.0000
      2 C2          53.9980 152.7180  24.9280 C.3            1 <1>                0.0000
      3 N3          53.7270 153.6890  25.9780 N.2            1 <1>                0.0000
      4 C4          52.8510 153.5100  26.7390 C.2            1 <1>                0.0000
      5 C5          52.4800 154.5360  27.4630 C.ar           1 <1>                0.0000
      6 C6          51.5350 154.3090  28.4660 C.ar           1 <1>                0.0000
      7 C7          51.0820 155.3440  29.2870 C.ar           1 <1>                0.0000
      8 C8          51.5670 156.6400  29.1290 C.ar           1 <1>                0.0000
      9 O9          51.0800 157.6280  29.9730 O.3            1 <1>                0.0000
     10 C10         51.3260 159.0300  29.7870 C.3            1 <1>                0.0000
     11 C11         50.4820 159.8480  30.7510 C.ar           1 <1>                0.0000
     12 C12         51.0510 160.8720  31.4200 C.ar           1 <1>                0.0000
     13 C13         50.3260 161.5980  32.2790 C.ar           1 <1>                0.0000
     14 C14         49.0320 161.3200  32.4750 C.ar           1 <1>                0.0000
     15 C15         48.4510 160.3040  31.8110 C.ar           1 <1>                0.0000
     16 F16         47.1730 160.0360  32.0130 F              1 <1>                0.0000
     17 C17         49.1780 159.5640  30.9480 C.ar           1 <1>                0.0000
     18 C18         52.5190 156.8860  28.1280 C.ar           1 <1>                0.0000
     19 C19         52.9680 155.8440  27.2980 C.ar           1 <1>                0.0000
     20 C20         55.2460 151.9280  25.2050 C.2            1 <1>                0.0000
     21 N21         56.2530 152.5120  25.8610 N.am           1 <1>                0.0000
     22 O22         55.3210 150.7680  24.8150 O.2            1 <1>                0.0000
     23 H1          54.3728 152.6722  22.8024 H              1 <1>                0.0000
     24 H2          55.0100 154.1265  23.6424 H              1 <1>                0.0000
     25 H3          53.2474 153.9670  23.3350 H              1 <1>                0.0000
     26 H4          53.1454 152.0256  24.8673 H              1 <1>                0.0000
     27 H5          52.3704 152.5378  26.8379 H              1 <1>                0.0000
     28 H6          51.1448 153.3080  28.6103 H              1 <1>                0.0000
     29 H7          50.3455 155.1366  30.0549 H              1 <1>                0.0000
     30 H8          51.0699 159.3092  28.7543 H              1 <1>                0.0000
     31 H9          52.3904 159.2388  29.9701 H              1 <1>                0.0000
     32 H10         52.0973 161.1071  31.2614 H              1 <1>                0.0000
     33 H11         50.7895 162.4157  32.8189 H              1 <1>                0.0000
     34 H12         48.4504 161.9145  33.1702 H              1 <1>                0.0000
     35 H13         48.7148 158.7424  30.4137 H              1 <1>                0.0000
     36 H14         52.9114 157.8875  27.9936 H              1 <1>                0.0000
     37 H15         53.6975 156.0511  26.5234 H              1 <1>                0.0000
     38 H16         57.0895 151.9986  26.0524 H              1 <1>                0.0000
     39 H17         56.1701 153.4625  26.1606 H              1 <1>                0.0000
@<TRIPOS>BOND
    1    1    2 1     
    2    2    3 1     
    3    2   20 1     
    4    3    4 2     
    5    4    5 1     
    6    5   19 ar    
    7    5    6 ar    
    8    6    7 ar    
    9    7    8 ar    
   10    8    9 1     
   11    8   18 ar    
   12    9   10 1     
   13   10   11 1     
   14   11   17 ar    
   15   11   12 ar    
   16   12   13 ar    
   17   13   14 ar    
   18   14   15 ar    
   19   15   16 1     
   20   15   17 ar    
   21   18   19 ar    
   22   20   21 am    
   23   20   22 2     
   24    1   23 1     
   25    1   24 1     
   26    1   25 1     
   27    2   26 1     
   28    4   27 1     
   29    6   28 1     
   30    7   29 1     
   31   10   30 1     
   32   10   31 1     
   33   12   32 1     
   34   13   33 1     
   35   14   34 1     
   36   17   35 1     
   37   18   36 1     
   38   19   37 1     
   39   21   38 1     
   40   21   39 1     
@<TRIPOS>SUBSTRUCTURE
      1 ****           1
@<TRIPOS>SET
DONOR_HYDROGENS      STATIC     ATOMS    <user>   **** ""
2 38 39
ATOM$RED        STATIC     ATOMS    COLORGROUP SYSTEM
2 38 39
