# Supplementary material for: Three-Dimensional Biologically Relevant Spectrum (BRS-3D): Shape Similarity Profile Based on PDB Ligands as Molecular Descriptors
Source: Molecules. 2016 Nov 17;21(11):1554. doi: 10.3390/molecules21111554 (PMC6273508; doi:10.3390/molecules21111554)
Supplement: Supplementary file 2 [file molecules-21-01554-s002.zip › 122.mol2]

@<TRIPOS>MOLECULE
1qbr_XV6
    92    98     1
SMALL
NO_CHARGES
@<TRIPOS>ATOM
      1 O1         -11.8430  18.6910  28.7380 O.3            1 <1>                0.0000
      2 C2         -10.6460  18.0070  28.5720 C.3            1 <1>                0.0000
      3 C4         -10.1090  18.3210  27.2080 C.3            1 <1>                0.0000
      4 O6          -9.9190  19.7200  27.0510 O.3            1 <1>                0.0000
      5 C7          -8.7520  17.6730  27.0350 C.3            1 <1>                0.0000
      6 C9          -7.6640  18.1960  27.9900 C.3            1 <1>                0.0000
      7 C10         -6.3260  18.0760  27.3190 C.ar           1 <1>                0.0000
      8 C11         -5.4260  17.0650  27.7200 C.ar           1 <1>                0.0000
      9 C12         -4.2000  16.9470  27.0360 C.ar           1 <1>                0.0000
     10 C13         -3.8910  17.8180  25.9710 C.ar           1 <1>                0.0000
     11 C14         -4.7990  18.8260  25.5740 C.ar           1 <1>                0.0000
     12 C15         -6.0210  18.9560  26.2550 C.ar           1 <1>                0.0000
     13 N16         -8.6510  16.1960  26.9140 N.am           1 <1>                0.0000
     14 C17         -7.9880  15.6710  25.7060 C.3            1 <1>                0.0000
     15 C18         -8.6870  15.9400  24.4030 C.ar           1 <1>                0.0000
     16 C19        -10.0960  15.9180  24.3060 C.ar           1 <1>                0.0000
     17 C20        -10.7180  16.1950  23.0650 C.ar           1 <1>                0.0000
     18 C21         -9.9420  16.4990  21.9300 C.ar           1 <1>                0.0000
     19 C22         -8.5350  16.5210  22.0330 C.ar           1 <1>                0.0000
     20 C23         -7.9080  16.2330  23.2690 C.ar           1 <1>                0.0000
     21 C24         -7.7220  16.8850  20.8330 C.2            1 <1>                0.0000
     22 O25         -8.1760  17.4900  19.8740 O.2            1 <1>                0.0000
     23 N26         -6.4460  16.4610  20.8690 N.am           1 <1>                0.0000
     24 C27         -5.5340  16.7010  19.7570 C.2            1 <1>                0.0000
     25 S28         -5.7880  17.8570  18.5520 S.3            1 <1>                0.0000
     26 C29         -4.4360  17.4240  17.6230 C.2            1 <1>                0.0000
     27 C30         -3.8060  16.3680  18.3150 C.2            1 <1>                0.0000
     28 N31         -4.4230  15.9820  19.4880 N.2            1 <1>                0.0000
     29 C32         -8.9560  15.3120  27.8810 C.2            1 <1>                0.0000
     30 O33         -8.4460  14.2020  27.8400 O.2            1 <1>                0.0000
     31 N34         -9.7780  15.6110  28.8990 N.am           1 <1>                0.0000
     32 C35         -9.6230  14.8260  30.1330 C.3            1 <1>                0.0000
     33 C36         -9.4680  15.5820  31.4380 C.ar           1 <1>                0.0000
     34 C37         -8.6570  16.7390  31.5700 C.ar           1 <1>                0.0000
     35 C38         -8.5300  17.3960  32.8200 C.ar           1 <1>                0.0000
     36 C39         -9.2250  16.8920  33.9420 C.ar           1 <1>                0.0000
     37 C40        -10.0330  15.7350  33.8150 C.ar           1 <1>                0.0000
     38 C41        -10.1490  15.0870  32.5620 C.ar           1 <1>                0.0000
     39 C42        -10.7590  15.1670  35.0100 C.2            1 <1>                0.0000
     40 O43        -11.0610  15.8000  36.0140 O.2            1 <1>                0.0000
     41 N44        -11.0360  13.8670  34.8750 N.am           1 <1>                0.0000
     42 C45        -11.6710  13.0580  35.9090 C.2            1 <1>                0.0000
     43 S46        -12.4170  13.6750  37.2720 S.3            1 <1>                0.0000
     44 C47        -12.8090  12.2010  37.9730 C.2            1 <1>                0.0000
     45 C48        -12.3190  11.2370  37.0760 C.2            1 <1>                0.0000
     46 N49        -11.6980  11.7240  35.9440 N.2            1 <1>                0.0000
     47 C50        -10.9230  16.5360  28.7990 C.3            1 <1>                0.0000
     48 C52        -12.0010  15.9090  27.8960 C.3            1 <1>                0.0000
     49 C53        -12.5630  14.6470  28.4930 C.ar           1 <1>                0.0000
     50 C54        -12.1580  13.3910  27.9990 C.ar           1 <1>                0.0000
     51 C55        -12.6060  12.2220  28.6510 C.ar           1 <1>                0.0000
     52 C56        -13.4550  12.3040  29.7740 C.ar           1 <1>                0.0000
     53 C57        -13.8720  13.5680  30.2560 C.ar           1 <1>                0.0000
     54 C58        -13.4240  14.7360  29.6120 C.ar           1 <1>                0.0000
     55 H1         -12.1982  18.5032  29.5988 H              1 <1>                0.0000
     56 H2          -9.9160  18.3470  29.3213 H              1 <1>                0.0000
     57 H3         -10.8082  17.9486  26.4448 H              1 <1>                0.0000
     58 H4          -9.5790  19.8978  26.1819 H              1 <1>                0.0000
     59 H5          -8.4412  18.0320  26.0428 H              1 <1>                0.0000
     60 H6          -7.6675  17.6004  28.9148 H              1 <1>                0.0000
     61 H7          -7.8618  19.2506  28.2323 H              1 <1>                0.0000
     62 H8          -5.6726  16.3948  28.5355 H              1 <1>                0.0000
     63 H9          -3.4902  16.1823  27.3301 H              1 <1>                0.0000
     64 H10         -2.9459  17.7133  25.4505 H              1 <1>                0.0000
     65 H11         -4.5553  19.4911  24.7535 H              1 <1>                0.0000
     66 H12         -6.7263  19.7269  25.9663 H              1 <1>                0.0000
     67 H13         -7.8951  14.5808  25.8196 H              1 <1>                0.0000
     68 H14         -6.9857  16.1205  25.6496 H              1 <1>                0.0000
     69 H15        -10.6983  15.6900  25.1780 H              1 <1>                0.0000
     70 H16        -11.7990  16.1730  22.9879 H              1 <1>                0.0000
     71 H17        -10.4228  16.7148  20.9827 H              1 <1>                0.0000
     72 H18         -6.8264  16.2383  23.3417 H              1 <1>                0.0000
     73 H19         -6.1158  15.9707  21.6756 H              1 <1>                0.0000
     74 H20         -4.1184  17.8710  16.6821 H              1 <1>                0.0000
     75 H21         -2.8976  15.8913  17.9497 H              1 <1>                0.0000
     76 H22         -8.7295  14.1961  30.0109 H              1 <1>                0.0000
     77 H23        -10.5126  14.1861  30.2285 H              1 <1>                0.0000
     78 H24         -8.1288  17.1248  30.7056 H              1 <1>                0.0000
     79 H25         -7.9054  18.2769  32.9139 H              1 <1>                0.0000
     80 H26         -9.1401  17.3908  34.9007 H              1 <1>                0.0000
     81 H27        -10.7681  14.2020  32.4693 H              1 <1>                0.0000
     82 H28        -10.7933  13.4219  34.0130 H              1 <1>                0.0000
     83 H29        -13.3283  12.0298  38.9148 H              1 <1>                0.0000
     84 H30        -12.4231  10.1692  37.2629 H              1 <1>                0.0000
     85 H31        -11.3645  16.5242  29.8064 H              1 <1>                0.0000
     86 H32        -11.5542  15.6728  26.9190 H              1 <1>                0.0000
     87 H33        -12.8176  16.6334  27.7603 H              1 <1>                0.0000
     88 H34        -11.5120  13.3235  27.1311 H              1 <1>                0.0000
     89 H35        -12.2941  11.2507  28.2845 H              1 <1>                0.0000
     90 H36        -13.7884  11.3987  30.2683 H              1 <1>                0.0000
     91 H37        -14.5310  13.6355  31.1141 H              1 <1>                0.0000
     92 H38        -13.7397  15.7076  29.9746 H              1 <1>                0.0000
@<TRIPOS>BOND
    1    1    2 1     
    2    2   47 1     
    3    2    3 1     
    4    3    4 1     
    5    3    5 1     
    6    5    6 1     
    7    5   13 1     
    8    6    7 1     
    9    7   12 ar    
   10    7    8 ar    
   11    8    9 ar    
   12    9   10 ar    
   13   10   11 ar    
   14   11   12 ar    
   15   13   14 1     
   16   13   29 am    
   17   14   15 1     
   18   15   20 ar    
   19   15   16 ar    
   20   16   17 ar    
   21   17   18 ar    
   22   18   19 ar    
   23   19   20 ar    
   24   19   21 1     
   25   21   22 2     
   26   21   23 am    
   27   23   24 1     
   28   24   28 2     
   29   24   25 1     
   30   25   26 1     
   31   26   27 2     
   32   27   28 1     
   33   29   30 2     
   34   29   31 am    
   35   31   32 1     
   36   31   47 1     
   37   32   33 1     
   38   33   38 ar    
   39   33   34 ar    
   40   34   35 ar    
   41   35   36 ar    
   42   36   37 ar    
   43   37   38 ar    
   44   37   39 1     
   45   39   40 2     
   46   39   41 am    
   47   41   42 1     
   48   42   46 2     
   49   42   43 1     
   50   43   44 1     
   51   44   45 2     
   52   45   46 1     
   53   47   48 1     
   54   48   49 1     
   55   49   54 ar    
   56   49   50 ar    
   57   50   51 ar    
   58   51   52 ar    
   59   52   53 ar    
   60   53   54 ar    
   61    1   55 1     
   62    2   56 1     
   63    3   57 1     
   64    4   58 1     
   65    5   59 1     
   66    6   60 1     
   67    6   61 1     
   68    8   62 1     
   69    9   63 1     
   70   10   64 1     
   71   11   65 1     
   72   12   66 1     
   73   14   67 1     
   74   14   68 1     
   75   16   69 1     
   76   17   70 1     
   77   18   71 1     
   78   20   72 1     
   79   23   73 1     
   80   26   74 1     
   81   27   75 1     
   82   32   76 1     
   83   32   77 1     
   84   34   78 1     
   85   35   79 1     
   86   36   80 1     
   87   38   81 1     
   88   41   82 1     
   89   44   83 1     
   90   45   84 1     
   91   47   85 1     
   92   48   86 1     
   93   48   87 1     
   94   50   88 1     
   95   51   89 1     
   96   52   90 1     
   97   53   91 1     
   98   54   92 1     
@<TRIPOS>SUBSTRUCTURE
      1 ****           1
@<TRIPOS>SET
DONOR_HYDROGENS      STATIC     ATOMS    <user>   **** ""
4 55 58 73 82
ATOM$RED        STATIC     ATOMS    COLORGROUP SYSTEM
4 55 58 73 82
