# Supplementary material for: Three-Dimensional Biologically Relevant Spectrum (BRS-3D): Shape Similarity Profile Based on PDB Ligands as Molecular Descriptors
Source: Molecules. 2016 Nov 17;21(11):1554. doi: 10.3390/molecules21111554 (PMC6273508; doi:10.3390/molecules21111554)
Supplement: Supplementary file 2 [file molecules-21-01554-s002.zip › 123.mol2]

@<TRIPOS>MOLECULE
1g4o_BSB
    34    35     1
SMALL
NO_CHARGES
@<TRIPOS>ATOM
      1 N1          -5.6290  -0.5400  16.0950 N.pl3          1 <1>                0.0000
      2 S2          -6.0590   0.8320  16.7840 S.o2           1 <1>                0.0000
      3 O3          -5.5270   1.1290  18.0940 O.2            1 <1>                0.0000
      4 O4          -7.5390   1.0910  16.8390 O.2            1 <1>                0.0000
      5 C5          -5.5740   2.3350  15.9180 C.ar           1 <1>                0.0000
      6 C6          -6.4120   3.4700  15.7530 C.ar           1 <1>                0.0000
      7 C7          -5.9770   4.6190  15.0710 C.ar           1 <1>                0.0000
      8 C8          -4.7000   4.6590  14.5450 C.ar           1 <1>                0.0000
      9 C9          -3.8480   3.5450  14.6910 C.ar           1 <1>                0.0000
     10 C10         -4.2370   2.3650  15.3650 C.ar           1 <1>                0.0000
     11 C11         -4.1860   5.8880  13.8100 C.2            1 <1>                0.0000
     12 O12         -4.9130   6.8570  13.6790 O.2            1 <1>                0.0000
     13 N13         -2.8950   5.8980  13.3010 N.am           1 <1>                0.0000
     14 C14         -2.2190   6.9700  12.5800 C.3            1 <1>                0.0000
     15 C15         -1.4690   7.9020  13.3820 C.ar           1 <1>                0.0000
     16 C16         -1.8430   8.0700  14.7660 C.ar           1 <1>                0.0000
     17 C17         -1.1590   8.9730  15.6310 C.ar           1 <1>                0.0000
     18 C18         -0.0750   9.7300  15.1060 C.ar           1 <1>                0.0000
     19 C19          0.3390   9.5950  13.7200 C.ar           1 <1>                0.0000
     20 C20         -0.3680   8.6670  12.8410 C.ar           1 <1>                0.0000
     21 H1          -4.6322  -0.7882  16.0197 H              1 <1>                0.0000
     22 H2          -6.3480  -1.1781  15.7252 H              1 <1>                0.0000
     23 H3          -7.4146   3.4492  16.1645 H              1 <1>                0.0000
     24 H4          -6.6397   5.4694  14.9582 H              1 <1>                0.0000
     25 H5          -2.8513   3.5957  14.2679 H              1 <1>                0.0000
     26 H6          -3.5642   1.5207  15.4632 H              1 <1>                0.0000
     27 H7          -2.3611   5.0651  13.4471 H              1 <1>                0.0000
     28 H8          -2.9836   7.5393  12.0310 H              1 <1>                0.0000
     29 H9          -1.5231   6.5067  11.8651 H              1 <1>                0.0000
     30 H10         -2.6704   7.4910  15.1600 H              1 <1>                0.0000
     31 H11         -1.4585   9.0807  16.6672 H              1 <1>                0.0000
     32 H12          0.4526  10.4214  15.7530 H              1 <1>                0.0000
     33 H13          1.1686  10.1801  13.3400 H              1 <1>                0.0000
     34 H14         -0.0731   8.5542  11.8040 H              1 <1>                0.0000
@<TRIPOS>BOND
    1    1    2 1     
    2    2    3 2     
    3    2    4 2     
    4    2    5 1     
    5    5   10 ar    
    6    5    6 ar    
    7    6    7 ar    
    8    7    8 ar    
    9    8    9 ar    
   10    8   11 1     
   11    9   10 ar    
   12   11   12 2     
   13   11   13 am    
   14   13   14 1     
   15   14   15 1     
   16   15   20 ar    
   17   15   16 ar    
   18   16   17 ar    
   19   17   18 ar    
   20   18   19 ar    
   21   19   20 ar    
   22    1   21 1     
   23    1   22 1     
   24    6   23 1     
   25    7   24 1     
   26    9   25 1     
   27   10   26 1     
   28   13   27 1     
   29   14   28 1     
   30   14   29 1     
   31   16   30 1     
   32   17   31 1     
   33   18   32 1     
   34   19   33 1     
   35   20   34 1     
@<TRIPOS>SUBSTRUCTURE
      1 ****           1
@<TRIPOS>SET
DONOR_HYDROGENS      STATIC     ATOMS    <user>   **** ""
3 21 22 27
ATOM$RED        STATIC     ATOMS    COLORGROUP SYSTEM
3 21 22 27
