# Supplementary material for: Three-Dimensional Biologically Relevant Spectrum (BRS-3D): Shape Similarity Profile Based on PDB Ligands as Molecular Descriptors
Source: Molecules. 2016 Nov 17;21(11):1554. doi: 10.3390/molecules21111554 (PMC6273508; doi:10.3390/molecules21111554)
Supplement: Supplementary file 2 [file molecules-21-01554-s002.zip › 124.mol2]

@<TRIPOS>MOLECULE
2xkd_T3M
   46    48     1     0     1
SMALL
NO_CHARGES
@<TRIPOS>ATOM
      1 C1         26.6140  -12.8850   19.0590 C.3       1 <1>         0.0000 
      2 O2         27.0890  -12.7130   20.3670 O.3       1 <1>         0.0000 
      3 C3         27.1370  -11.4280   20.9280 C.ar      1 <1>         0.0000 
      4 C4         26.5680  -10.2640   20.2240 C.ar      1 <1>         0.0000 
      5 C5         26.6240   -9.0200   20.8010 C.ar      1 <1>         0.0000 
      6 C6         27.2230   -8.8390   22.0720 C.ar      1 <1>         0.0000 
      7 C7         27.7760   -9.9800   22.7430 C.ar      1 <1>         0.0000 
      8 O8         28.3210   -9.8480   24.0230 O.3       1 <1>         0.0000 
      9 C9         28.6130   -8.5720   24.5130 C.3       1 <1>         0.0000 
     10 C10        27.7210  -11.2520   22.1440 C.ar      1 <1>         0.0000 
     11 O11        28.2690  -12.3530   22.7990 O.3       1 <1>         0.0000 
     12 C12        27.4040  -13.2210   23.4820 C.3       1 <1>         0.0000 
     13 C13        25.9920   -7.8480   20.0740 C.ar      1 <1>         0.0000 
     14 C14        25.8260   -6.5570   20.7740 C.ar      1 <1>         0.0000 
     15 N15        25.2400   -5.5590   20.1680 N.ar      1 <1>         0.0000 
     16 C16        24.7490   -5.7360   18.9190 C.ar      1 <1>         0.0000 
     17 N17        24.0810   -4.6270   18.2900 N.pl3     1 <1>         0.0000 
     18 C18        24.8530   -7.0130   18.2670 C.ar      1 <1>         0.0000 
     19 N19        25.4780   -8.0320   18.8880 N.ar      1 <1>         0.0000 
     20 C20        24.3110   -7.1950   16.8560 C.ar      1 <1>         0.0000 
     21 C21        22.8830   -6.9150   16.5640 C.ar      1 <1>         0.0000 
     22 C22        22.4250   -7.0400   15.2880 C.ar      1 <1>         0.0000 
     23 C23        23.3050   -7.4160   14.2490 C.ar      1 <1>         0.0000 
     24 C24        24.6880   -7.6580   14.5310 C.ar      1 <1>         0.0000 
     25 C25        25.1660   -7.5360   15.8490 C.ar      1 <1>         0.0000 
     26 C26        22.8010   -7.4720   12.8080 C.2       1 <1>         0.0000 
     27 O27        23.5060   -8.1920   11.8360 O.co2     1 <1>         0.0000 
     28 O28        21.8210   -6.8680   12.5110 O.co2     1 <1>         0.0000 
     29 H1         26.6501  -13.9518   18.7931 H         1 <1>         0.0000 
     30 H2         27.2432  -12.3120   18.3621 H         1 <1>         0.0000 
     31 H3         25.5761  -12.5263   18.9957 H         1 <1>         0.0000 
     32 H4         26.1059  -10.3907   19.2516 H         1 <1>         0.0000 
     33 H5         27.2627   -7.8568   22.5289 H         1 <1>         0.0000 
     34 H6         29.0318   -8.6555   25.5267 H         1 <1>         0.0000 
     35 H7         27.6917   -7.9719   24.5453 H         1 <1>         0.0000 
     36 H8         29.3453   -8.0844   23.8528 H         1 <1>         0.0000 
     37 H9         27.9869  -14.0326   23.9419 H         1 <1>         0.0000 
     38 H10        26.6777  -13.6468   22.7741 H         1 <1>         0.0000 
     39 H11        26.8693  -12.6642   24.2656 H         1 <1>         0.0000 
     40 H12        26.1898   -6.4384   21.7882 H         1 <1>         0.0000 
     41 H13        23.6962   -4.7292   17.3401 H         1 <1>         0.0000 
     42 H14        23.9878   -3.7312   18.7898 H         1 <1>         0.0000 
     43 H15        22.2109   -6.6138   17.3594 H         1 <1>         0.0000 
     44 H16        21.3806   -6.8502   15.0684 H         1 <1>         0.0000 
     45 H17        25.3652   -7.9345   13.7310 H         1 <1>         0.0000 
     46 H18        26.2136   -7.7130   16.0641 H         1 <1>         0.0000 
@<TRIPOS>BOND
     1    1    2 1    
     2    2    3 1    
     3    3   10 ar   
     4    3    4 ar   
     5    4    5 ar   
     6    5    6 ar   
     7    5   13 1    
     8    6    7 ar   
     9    7    8 1    
    10    7   10 ar   
    11    8    9 1    
    12   10   11 1    
    13   11   12 1    
    14   13   19 ar   
    15   13   14 ar   
    16   14   15 ar   
    17   15   16 ar   
    18   16   17 1    
    19   16   18 ar   
    20   18   19 ar   
    21   18   20 1    
    22   20   25 ar   
    23   20   21 ar   
    24   21   22 ar   
    25   22   23 ar   
    26   23   24 ar   
    27   23   26 1    
    28   24   25 ar   
    29   26   27 ar   
    30   26   28 ar   
    31    1   29 1    
    32    1   30 1    
    33    1   31 1    
    34    4   32 1    
    35    6   33 1    
    36    9   34 1    
    37    9   35 1    
    38    9   36 1    
    39   12   37 1    
    40   12   38 1    
    41   12   39 1    
    42   14   40 1    
    43   17   41 1    
    44   17   42 1    
    45   21   43 1    
    46   22   44 1    
    47   24   45 1    
    48   25   46 1    
@<TRIPOS>SUBSTRUCTURE
     1 ****        1 PERM              0 ****  ****    0 ROOT 
@<TRIPOS>SET
DONOR_HYDROGENS STATIC     ATOMS    <user>   **** ""
2 41 42
