# Supplementary material for: Three-Dimensional Biologically Relevant Spectrum (BRS-3D): Shape Similarity Profile Based on PDB Ligands as Molecular Descriptors
Source: Molecules. 2016 Nov 17;21(11):1554. doi: 10.3390/molecules21111554 (PMC6273508; doi:10.3390/molecules21111554)
Supplement: Supplementary file 2 [file molecules-21-01554-s002.zip › 125.mol2]

@<TRIPOS>MOLECULE
2bqw_IIE
    62    65     1
SMALL
NO_CHARGES
@<TRIPOS>ATOM
      1 C1           9.7140   1.3050  18.2200 C.3            1 <1>                0.0000
      2 C2           8.3450   1.7110  17.6080 C.3            1 <1>                0.0000
      3 C3           8.4930   2.0220  16.1240 C.3            1 <1>                0.0000
      4 N1           7.7350   2.8910  18.2770 N.4            1 <1>                0.0000
      5 C4           7.4960   2.5350  19.6990 C.3            1 <1>                0.0000
      6 C5           6.6140   3.5920  20.3280 C.3            1 <1>                0.0000
      7 C6           7.2490   4.9750  20.1930 C.3            1 <1>                0.0000
      8 C7           7.5780   5.2820  18.7280 C.3            1 <1>                0.0000
      9 C8           8.4670   4.1860  18.1620 C.3            1 <1>                0.0000
     10 N2           6.2790   5.9310  20.7060 N.am           1 <1>                0.0000
     11 C9           6.7300   6.6690  21.7310 C.2            1 <1>                0.0000
     12 O1           7.9000   6.6950  22.1320 O.2            1 <1>                0.0000
     13 C10          5.7980   7.4410  22.3590 C.2            1 <1>                0.0000
     14 C11          4.8910   8.2390  21.6710 C.2            1 <1>                0.0000
     15 C12          4.2640   9.0330  22.6300 C.ar           1 <1>                0.0000
     16 C13          3.2350  10.0650  22.5880 C.ar           1 <1>                0.0000
     17 C14          2.7490  10.7040  23.8140 C.ar           1 <1>                0.0000
     18 C15          3.3080  10.3150  25.1190 C.ar           1 <1>                0.0000
     19 C16          4.3610   9.2950  25.1870 C.ar           1 <1>                0.0000
     20 C17          4.8340   8.6550  23.9310 C.ar           1 <1>                0.0000
     21 N3           5.7610   7.6690  23.6630 N.pl3          1 <1>                0.0000
     22 C18          6.5940   7.0300  24.6770 C.3            1 <1>                0.0000
     23 C19          7.7290   7.9920  24.9440 C.2            1 <1>                0.0000
     24 O2           7.9420   8.9770  24.2280 O.2            1 <1>                0.0000
     25 N4           8.4270   7.5680  26.0170 N.am           1 <1>                0.0000
     26 C20          9.7700   7.6550  26.1670 C.ar           1 <1>                0.0000
     27 C21         10.3430   7.1570  27.4100 C.ar           1 <1>                0.0000
     28 C22         11.7850   7.1400  27.6250 C.ar           1 <1>                0.0000
     29 C23         12.6660   7.6150  26.5700 C.ar           1 <1>                0.0000
     30 Cl1         14.3360   7.5000  26.7280 Cl             1 <1>                0.0000
     31 C24         12.1000   8.1340  25.3290 C.ar           1 <1>                0.0000
     32 C25         10.6680   8.1520  25.1310 C.ar           1 <1>                0.0000
     33 H1          10.1104   0.4303  17.6836 H              1 <1>                0.0000
     34 H2           9.5806   1.0540  19.2826 H              1 <1>                0.0000
     35 H3          10.4203   2.1432  18.1270 H              1 <1>                0.0000
     36 H4           7.6595   0.8584  17.7230 H              1 <1>                0.0000
     37 H5           7.5146   2.3069  15.7097 H              1 <1>                0.0000
     38 H6           8.8685   1.1316  15.5984 H              1 <1>                0.0000
     39 H7           9.2026   2.8521  15.9923 H              1 <1>                0.0000
     40 H8           6.8382   3.0386  17.8411 H              1 <1>                0.0000
     41 H9           8.4558   2.4888  20.2343 H              1 <1>                0.0000
     42 H10          6.9970   1.5563  19.7557 H              1 <1>                0.0000
     43 H11          6.4769   3.3601  21.3945 H              1 <1>                0.0000
     44 H12          5.6361   3.5929  19.8243 H              1 <1>                0.0000
     45 H13          8.1732   5.0220  20.7877 H              1 <1>                0.0000
     46 H14          8.1024   6.2469  18.6654 H              1 <1>                0.0000
     47 H15          6.6455   5.3330  18.1467 H              1 <1>                0.0000
     48 H16          8.6906   4.3956  17.1056 H              1 <1>                0.0000
     49 H17          9.4061   4.1356  18.7326 H              1 <1>                0.0000
     50 H18          5.3584   6.0289  20.3280 H              1 <1>                0.0000
     51 H19          4.7071   8.2430  20.5976 H              1 <1>                0.0000
     52 H20          2.8217  10.3653  21.6319 H              1 <1>                0.0000
     53 H21          1.9775  11.4635  23.7598 H              1 <1>                0.0000
     54 H22          2.9429  10.7806  26.0273 H              1 <1>                0.0000
     55 H23          4.7889   9.0115  26.1418 H              1 <1>                0.0000
     56 H24          6.9841   6.0716  24.3039 H              1 <1>                0.0000
     57 H25          6.0143   6.8573  25.5957 H              1 <1>                0.0000
     58 H26          7.9089   7.1542  26.7655 H              1 <1>                0.0000
     59 H27          9.6848   6.7920  28.1902 H              1 <1>                0.0000
     60 H28         12.1956   6.7775  28.5604 H              1 <1>                0.0000
     61 H29         12.7566   8.5079  24.5517 H              1 <1>                0.0000
     62 H30         10.2583   8.5382  24.2047 H              1 <1>                0.0000
@<TRIPOS>BOND
    1    1    2 1     
    2    2    3 1     
    3    2    4 1     
    4    4    9 1     
    5    4    5 1     
    6    5    6 1     
    7    6    7 1     
    8    7    8 1     
    9    7   10 1     
   10    8    9 1     
   11   10   11 am    
   12   11   12 2     
   13   11   13 1     
   14   13   21 1     
   15   13   14 2     
   16   14   15 1     
   17   15   20 ar    
   18   15   16 ar    
   19   16   17 ar    
   20   17   18 ar    
   21   18   19 ar    
   22   19   20 ar    
   23   20   21 1     
   24   21   22 1     
   25   22   23 1     
   26   23   24 2     
   27   23   25 am    
   28   25   26 1     
   29   26   32 ar    
   30   26   27 ar    
   31   27   28 ar    
   32   28   29 ar    
   33   29   30 1     
   34   29   31 ar    
   35   31   32 ar    
   36    1   33 1     
   37    1   34 1     
   38    1   35 1     
   39    2   36 1     
   40    3   37 1     
   41    3   38 1     
   42    3   39 1     
   43    4   40 1     
   44    5   41 1     
   45    5   42 1     
   46    6   43 1     
   47    6   44 1     
   48    7   45 1     
   49    8   46 1     
   50    8   47 1     
   51    9   48 1     
   52    9   49 1     
   53   10   50 1     
   54   14   51 1     
   55   16   52 1     
   56   17   53 1     
   57   18   54 1     
   58   19   55 1     
   59   22   56 1     
   60   22   57 1     
   61   25   58 1     
   62   27   59 1     
   63   28   60 1     
   64   31   61 1     
   65   32   62 1     
@<TRIPOS>SUBSTRUCTURE
      1 ****           1
@<TRIPOS>SET
DONOR_HYDROGENS      STATIC     ATOMS    <user>   **** ""
3 40 50 58
ATOM$RED        STATIC     ATOMS    COLORGROUP SYSTEM
3 40 50 58
