# Supplementary material for: Three-Dimensional Biologically Relevant Spectrum (BRS-3D): Shape Similarity Profile Based on PDB Ligands as Molecular Descriptors
Source: Molecules. 2016 Nov 17;21(11):1554. doi: 10.3390/molecules21111554 (PMC6273508; doi:10.3390/molecules21111554)
Supplement: Supplementary file 2 [file molecules-21-01554-s002.zip › 126.mol2]

@<TRIPOS>MOLECULE
2dpt_PUY
    64    67     1
SMALL
NO_CHARGES
@<TRIPOS>ATOM
      1 C1          10.3780  25.6400  14.5070 C.3            1 <1>                0.0000
      2 O1           9.7630  25.1720  15.7150 O.3            1 <1>                0.0000
      3 C2          10.3750  24.1780  16.4210 C.ar           1 <1>                0.0000
      4 C3          10.6510  22.8610  15.9980 C.ar           1 <1>                0.0000
      5 C4          11.3060  21.9240  16.8660 C.ar           1 <1>                0.0000
      6 C5          11.6930  22.3240  18.1970 C.ar           1 <1>                0.0000
      7 C6          12.3920  21.3560  19.1400 C.3            1 <1>                0.0000
      8 C7          12.3650  19.8530  18.7410 C.3            1 <1>                0.0000
      9 N1          11.2110  19.2310  19.4610 N.4            1 <1>                0.0000
     10 C8          13.6380  19.1500  19.1520 C.2            1 <1>                0.0000
     11 O2          14.6890  19.2920  18.5480 O.2            1 <1>                0.0000
     12 N2          13.4780  18.3690  20.2370 N.am           1 <1>                0.0000
     13 C9          14.5510  17.5500  20.8710 C.3            1 <1>                0.0000
     14 C10         15.7520  18.3530  21.3280 C.3            1 <1>                0.0000
     15 O3          15.4210  19.6280  21.8680 O.3            1 <1>                0.0000
     16 C11         16.3150  17.5220  22.4690 C.3            1 <1>                0.0000
     17 O4          15.2560  16.7250  22.9510 O.3            1 <1>                0.0000
     18 C12         14.0490  16.9810  22.2040 C.3            1 <1>                0.0000
     19 C13         13.2370  15.7190  22.0990 C.3            1 <1>                0.0000
     20 O5          14.0260  14.5580  21.9270 O.3            1 <1>                0.0000
     21 N3          17.4710  16.6530  22.0810 N.pl3          1 <1>                0.0000
     22 C14         18.4200  16.8300  21.1020 C.2            1 <1>                0.0000
     23 N4          19.3170  15.8890  21.0110 N.2            1 <1>                0.0000
     24 C15         18.9380  14.9940  22.0230 C.ar           1 <1>                0.0000
     25 C16         19.5070  13.7130  22.4900 C.ar           1 <1>                0.0000
     26 N5          18.7800  13.1680  23.5520 N.ar           1 <1>                0.0000
     27 C17         17.6800  13.7400  24.0960 C.ar           1 <1>                0.0000
     28 N6          17.1280  14.8710  23.7290 N.ar           1 <1>                0.0000
     29 C18         17.8180  15.4490  22.6800 C.ar           1 <1>                0.0000
     30 N7          20.5900  13.0540  22.0250 N.pl3          1 <1>                0.0000
     31 C19         20.9990  11.7860  22.6310 C.3            1 <1>                0.0000
     32 C20         21.4240  13.5280  20.9180 C.3            1 <1>                0.0000
     33 C21         11.4090  23.6430  18.6070 C.ar           1 <1>                0.0000
     34 C22         10.7670  24.5600  17.7540 C.ar           1 <1>                0.0000
     35 H1           9.7602  26.4359  14.0656 H              1 <1>                0.0000
     36 H2          10.4669  24.8069  13.7942 H              1 <1>                0.0000
     37 H3          11.3786  26.0362  14.7346 H              1 <1>                0.0000
     38 H4          10.3634  22.5510  14.9999 H              1 <1>                0.0000
     39 H5          11.5097  20.9165  16.5216 H              1 <1>                0.0000
     40 H6          11.9145  21.4479  20.1267 H              1 <1>                0.0000
     41 H7          13.4458  21.6631  19.2125 H              1 <1>                0.0000
     42 H8          12.2310  19.7589  17.6533 H              1 <1>                0.0000
     43 H9          11.1582  18.2517  19.2283 H              1 <1>                0.0000
     44 H10         10.3564  19.6885  19.1846 H              1 <1>                0.0000
     45 H11         11.3406  19.3335  20.4554 H              1 <1>                0.0000
     46 H12         12.5680  18.3355  20.6503 H              1 <1>                0.0000
     47 H13         14.8550  16.7530  20.1765 H              1 <1>                0.0000
     48 H14         16.4744  18.4702  20.5068 H              1 <1>                0.0000
     49 H15         16.2159  20.0756  22.1331 H              1 <1>                0.0000
     50 H16         16.6534  18.2020  23.2646 H              1 <1>                0.0000
     51 H17         13.4371  17.7396  22.7140 H              1 <1>                0.0000
     52 H18         12.5590  15.8109  21.2377 H              1 <1>                0.0000
     53 H19         12.6465  15.6063  23.0202 H              1 <1>                0.0000
     54 H20         13.4606  13.7969  21.8674 H              1 <1>                0.0000
     55 H21         18.4220  17.6992  20.4459 H              1 <1>                0.0000
     56 H22         17.2091  13.2103  24.9162 H              1 <1>                0.0000
     57 H23         21.8954  11.4070  22.1184 H              1 <1>                0.0000
     58 H24         20.1841  11.0536  22.5341 H              1 <1>                0.0000
     59 H25         21.2250  11.9445  23.6958 H              1 <1>                0.0000
     60 H26         21.0265  14.4823  20.5420 H              1 <1>                0.0000
     61 H27         21.4167  12.7833  20.1084 H              1 <1>                0.0000
     62 H28         22.4550  13.6745  21.2723 H              1 <1>                0.0000
     63 H29         11.6924  23.9587  19.6046 H              1 <1>                0.0000
     64 H30         10.5649  25.5659  18.1040 H              1 <1>                0.0000
@<TRIPOS>BOND
    1    1    2 1     
    2    2    3 1     
    3    3   34 ar    
    4    3    4 ar    
    5    4    5 ar    
    6    5    6 ar    
    7    6    7 1     
    8    6   33 ar    
    9    7    8 1     
   10    8    9 1     
   11    8   10 1     
   12   10   11 2     
   13   10   12 am    
   14   12   13 1     
   15   13   18 1     
   16   13   14 1     
   17   14   15 1     
   18   14   16 1     
   19   16   17 1     
   20   16   21 1     
   21   17   18 1     
   22   18   19 1     
   23   19   20 1     
   24   21   29 1     
   25   21   22 1     
   26   22   23 2     
   27   23   24 1     
   28   24   29 ar    
   29   24   25 ar    
   30   25   26 ar    
   31   25   30 1     
   32   26   27 ar    
   33   27   28 ar    
   34   28   29 ar    
   35   30   31 1     
   36   30   32 1     
   37   33   34 ar    
   38    1   35 1     
   39    1   36 1     
   40    1   37 1     
   41    4   38 1     
   42    5   39 1     
   43    7   40 1     
   44    7   41 1     
   45    8   42 1     
   46    9   43 1     
   47    9   44 1     
   48    9   45 1     
   49   12   46 1     
   50   13   47 1     
   51   14   48 1     
   52   15   49 1     
   53   16   50 1     
   54   18   51 1     
   55   19   52 1     
   56   19   53 1     
   57   20   54 1     
   58   22   55 1     
   59   27   56 1     
   60   31   57 1     
   61   31   58 1     
   62   31   59 1     
   63   32   60 1     
   64   32   61 1     
   65   32   62 1     
   66   33   63 1     
   67   34   64 1     
@<TRIPOS>SUBSTRUCTURE
      1 ****           1
@<TRIPOS>SET
DONOR_HYDROGENS      STATIC     ATOMS    <user>   **** ""
6 43 44 45 46 49 54
ATOM$RED        STATIC     ATOMS    COLORGROUP SYSTEM
6 43 44 45 46 49 54
