# Supplementary material for: Three-Dimensional Biologically Relevant Spectrum (BRS-3D): Shape Similarity Profile Based on PDB Ligands as Molecular Descriptors
Source: Molecules. 2016 Nov 17;21(11):1554. doi: 10.3390/molecules21111554 (PMC6273508; doi:10.3390/molecules21111554)
Supplement: Supplementary file 2 [file molecules-21-01554-s002.zip › 127.mol2]

@<TRIPOS>MOLECULE
1bhx_R56
    60    62     1
SMALL
NO_CHARGES
@<TRIPOS>ATOM
      1 N1          10.5070 -12.7250  24.5240 N.pl3          1 <1>                0.0000
      2 C2          11.1950 -11.7100  24.0880 C.cat          1 <1>                0.0000
      3 N3          11.0320 -10.5560  24.6390 N.pl3          1 <1>                0.0000
      4 N6          12.0620 -11.8660  23.1110 N.pl3          1 <1>                0.0000
      5 C7          12.8600 -10.7240  22.6160 C.3            1 <1>                0.0000
      6 C8          12.7470 -10.6020  21.1150 C.3            1 <1>                0.0000
      7 C9          13.4600 -11.7790  20.4810 C.3            1 <1>                0.0000
      8 N10         14.8940 -11.6530  20.6710 N.am           1 <1>                0.0000
      9 C11         15.6820 -12.7390  20.3790 C.2            1 <1>                0.0000
     10 O12         15.2270 -13.7840  19.9280 O.2            1 <1>                0.0000
     11 C13         17.2240 -12.5620  20.5980 C.3            1 <1>                0.0000
     12 C14         17.9100 -12.3660  19.2870 C.3            1 <1>                0.0000
     13 S15         19.5770 -13.0300  19.5260 S.3            1 <1>                0.0000
     14 C16         19.0090 -14.3360  20.5480 C.3            1 <1>                0.0000
     15 N17         17.8480 -13.7720  21.1870 N.am           1 <1>                0.0000
     16 C18         17.3480 -14.3450  22.3100 C.2            1 <1>                0.0000
     17 O19         16.3540 -13.9150  22.9140 O.2            1 <1>                0.0000
     18 C20         18.0550 -15.5820  22.8040 C.3            1 <1>                0.0000
     19 C21         19.5960 -15.4160  22.7580 C.3            1 <1>                0.0000
     20 C22         20.1060 -14.6080  21.5470 C.3            1 <1>                0.0000
     21 N23         17.6520 -15.8550  24.1860 N.pl3          1 <1>                0.0000
     22 S24         17.8430 -17.3940  24.8500 S.o2           1 <1>                0.0000
     23 O25         16.5900 -17.9970  25.0660 O.2            1 <1>                0.0000
     24 O26         18.8810 -18.1230  24.0360 O.2            1 <1>                0.0000
     25 C27         18.5670 -16.9220  26.4870 C.3            1 <1>                0.0000
     26 C28         19.8390 -16.0960  26.2060 C.ar           1 <1>                0.0000
     27 C29         19.8790 -14.7540  26.5500 C.ar           1 <1>                0.0000
     28 C30         21.0250 -14.0020  26.3100 C.ar           1 <1>                0.0000
     29 C31         22.1690 -14.5920  25.7200 C.ar           1 <1>                0.0000
     30 C32         22.1450 -15.9400  25.3790 C.ar           1 <1>                0.0000
     31 C33         20.9710 -16.7030  25.6290 C.ar           1 <1>                0.0000
     32 H1           9.8295 -12.5974  25.2892 H              1 <1>                0.0000
     33 H2          10.6400 -13.6560  24.1039 H              1 <1>                0.0000
     34 H3          11.5703  -9.7445  24.3035 H              1 <1>                0.0000
     35 H4          10.3635 -10.4455  25.4148 H              1 <1>                0.0000
     36 H5          12.1865 -12.7957  22.6854 H              1 <1>                0.0000
     37 H6          13.9151 -10.8767  22.8870 H              1 <1>                0.0000
     38 H7          12.4921  -9.7979  23.0818 H              1 <1>                0.0000
     39 H8          13.2139  -9.6630  20.7830 H              1 <1>                0.0000
     40 H9          11.6870 -10.6084  20.8211 H              1 <1>                0.0000
     41 H10         13.2362 -11.8034  19.4043 H              1 <1>                0.0000
     42 H11         13.1112 -12.7112  20.9492 H              1 <1>                0.0000
     43 H12         15.2960 -10.8003  21.0047 H              1 <1>                0.0000
     44 H13         17.3952 -11.6949  21.2529 H              1 <1>                0.0000
     45 H14         17.9529 -11.2975  19.0291 H              1 <1>                0.0000
     46 H15         17.3859 -12.9147  18.4906 H              1 <1>                0.0000
     47 H16         18.7595 -15.2433  19.9783 H              1 <1>                0.0000
     48 H17         17.7689 -16.4316  22.1665 H              1 <1>                0.0000
     49 H18         20.0505 -16.4171  22.7216 H              1 <1>                0.0000
     50 H19         19.9157 -14.9013  23.6761 H              1 <1>                0.0000
     51 H20         20.5075 -13.6481  21.9040 H              1 <1>                0.0000
     52 H21         20.9052 -15.1780  21.0507 H              1 <1>                0.0000
     53 H22         17.2480 -15.0996  24.7579 H              1 <1>                0.0000
     54 H23         18.8239 -17.8255  27.0594 H              1 <1>                0.0000
     55 H24         17.8454 -16.3191  27.0578 H              1 <1>                0.0000
     56 H25         19.0139 -14.2882  27.0079 H              1 <1>                0.0000
     57 H26         21.0421 -12.9518  26.5780 H              1 <1>                0.0000
     58 H27         23.0565 -13.9976  25.5356 H              1 <1>                0.0000
     59 H28         23.0134 -16.4051  24.9266 H              1 <1>                0.0000
     60 H29         20.9476 -17.7564  25.3742 H              1 <1>                0.0000
@<TRIPOS>BOND
    1    1    2 ar    
    2    2    3 ar    
    3    2    4 ar    
    4    4    5 1     
    5    5    6 1     
    6    6    7 1     
    7    7    8 1     
    8    8    9 am    
    9    9   10 2     
   10    9   11 1     
   11   11   15 1     
   12   11   12 1     
   13   12   13 1     
   14   13   14 1     
   15   14   20 1     
   16   14   15 1     
   17   15   16 am    
   18   16   17 2     
   19   16   18 1     
   20   18   19 1     
   21   18   21 1     
   22   19   20 1     
   23   21   22 1     
   24   22   23 2     
   25   22   24 2     
   26   22   25 1     
   27   25   26 1     
   28   26   31 ar    
   29   26   27 ar    
   30   27   28 ar    
   31   28   29 ar    
   32   29   30 ar    
   33   30   31 ar    
   34    1   32 1     
   35    1   33 1     
   36    3   34 1     
   37    3   35 1     
   38    4   36 1     
   39    5   37 1     
   40    5   38 1     
   41    6   39 1     
   42    6   40 1     
   43    7   41 1     
   44    7   42 1     
   45    8   43 1     
   46   11   44 1     
   47   12   45 1     
   48   12   46 1     
   49   14   47 1     
   50   18   48 1     
   51   19   49 1     
   52   19   50 1     
   53   20   51 1     
   54   20   52 1     
   55   21   53 1     
   56   25   54 1     
   57   25   55 1     
   58   27   56 1     
   59   28   57 1     
   60   29   58 1     
   61   30   59 1     
   62   31   60 1     
@<TRIPOS>SUBSTRUCTURE
      1 ****           1
@<TRIPOS>SET
DONOR_HYDROGENS      STATIC     ATOMS    <user>   **** ""
7 32 33 34 35 36 43 53
ATOM$RED        STATIC     ATOMS    COLORGROUP SYSTEM
7 32 33 34 35 36 43 53
