# Supplementary material for: Three-Dimensional Biologically Relevant Spectrum (BRS-3D): Shape Similarity Profile Based on PDB Ligands as Molecular Descriptors
Source: Molecules. 2016 Nov 17;21(11):1554. doi: 10.3390/molecules21111554 (PMC6273508; doi:10.3390/molecules21111554)
Supplement: Supplementary file 2 [file molecules-21-01554-s002.zip › 128.mol2]

@<TRIPOS>MOLECULE
2hyy_STI
    69    73     1
SMALL
NO_CHARGES
@<TRIPOS>ATOM
      1 C1           8.1830  23.6190  21.6400 C.3            1 <1>                0.0000
      2 N2           8.1500  22.8120  20.4470 N.4            1 <1>                0.0000
      3 C3           6.9280  22.0290  20.3800 C.3            1 <1>                0.0000
      4 C4           6.9520  21.2300  19.0530 C.3            1 <1>                0.0000
      5 N5           8.1910  20.4060  18.9880 N.3            1 <1>                0.0000
      6 C6           9.4550  21.1520  19.1060 C.3            1 <1>                0.0000
      7 C7           9.4480  22.0490  20.4020 C.3            1 <1>                0.0000
      8 C8           8.1960  19.5290  17.8320 C.3            1 <1>                0.0000
      9 C9           9.2980  18.5360  17.8690 C.ar           1 <1>                0.0000
     10 C10         10.0060  18.2850  16.6780 C.ar           1 <1>                0.0000
     11 C11         11.0790  17.3300  16.7130 C.ar           1 <1>                0.0000
     12 C12         11.4550  16.6420  17.9000 C.ar           1 <1>                0.0000
     13 C13         10.7360  16.9080  19.1120 C.ar           1 <1>                0.0000
     14 C14          9.6620  17.8540  19.0650 C.ar           1 <1>                0.0000
     15 C15         12.5890  15.6820  17.8510 C.2            1 <1>                0.0000
     16 O16         13.3990  15.8030  16.9310 O.2            1 <1>                0.0000
     17 N17         12.6590  14.7350  18.8140 N.am           1 <1>                0.0000
     18 C18         13.5600  13.6330  18.6980 C.ar           1 <1>                0.0000
     19 C19         13.4510  12.6990  19.6990 C.ar           1 <1>                0.0000
     20 C20         14.2850  11.5390  19.7140 C.ar           1 <1>                0.0000
     21 C21         15.2340  11.3050  18.7320 C.ar           1 <1>                0.0000
     22 C22         16.0750  10.0530  18.8150 C.3            1 <1>                0.0000
     23 C23         15.3460  12.2710  17.7100 C.ar           1 <1>                0.0000
     24 N24         16.2540  12.1250  16.6950 N.pl3          1 <1>                0.0000
     25 C25         17.5930  12.3830  16.9620 C.ar           1 <1>                0.0000
     26 N26         18.0470  12.9440  18.0700 N.ar           1 <1>                0.0000
     27 C27         19.3470  13.1770  18.2350 C.ar           1 <1>                0.0000
     28 C28         20.2660  12.8280  17.2280 C.ar           1 <1>                0.0000
     29 C29         19.7780  12.2610  16.1190 C.ar           1 <1>                0.0000
     30 N30         18.4330  12.0210  15.9770 N.ar           1 <1>                0.0000
     31 C31         20.6680  11.8090  14.9590 C.ar           1 <1>                0.0000
     32 C32         22.0360  12.1770  14.8390 C.ar           1 <1>                0.0000
     33 C33         22.8270  11.7250  13.7800 C.ar           1 <1>                0.0000
     34 C34         22.1760  10.9310  12.8420 C.ar           1 <1>                0.0000
     35 N35         20.8920  10.5700  12.9040 N.ar           1 <1>                0.0000
     36 C36         20.1400  11.0010  13.9470 C.ar           1 <1>                0.0000
     37 C37         14.5060  13.4010  17.6880 C.ar           1 <1>                0.0000
     38 H1           9.1170  24.1996  21.6642 H              1 <1>                0.0000
     39 H2           8.1333  22.9675  22.5249 H              1 <1>                0.0000
     40 H3           7.3240  24.3061  21.6418 H              1 <1>                0.0000
     41 H4           8.1378  23.4267  19.6482 H              1 <1>                0.0000
     42 H5           6.0539  22.6965  20.3995 H              1 <1>                0.0000
     43 H6           6.8796  21.3365  21.2333 H              1 <1>                0.0000
     44 H7           6.9326  21.9294  18.2042 H              1 <1>                0.0000
     45 H8           6.0719  20.5719  19.0060 H              1 <1>                0.0000
     46 H9           9.5800  21.7944  18.2219 H              1 <1>                0.0000
     47 H10         10.2915  20.4400  19.1632 H              1 <1>                0.0000
     48 H11          9.5354  21.4122  21.2946 H              1 <1>                0.0000
     49 H12         10.2920  22.7537  20.3702 H              1 <1>                0.0000
     50 H13          8.3060  20.1426  16.9257 H              1 <1>                0.0000
     51 H14          7.2380  18.9897  17.7957 H              1 <1>                0.0000
     52 H15          9.7483  18.7987  15.7589 H              1 <1>                0.0000
     53 H16         11.6237  17.1256  15.7984 H              1 <1>                0.0000
     54 H17         10.9980  16.4074  20.0371 H              1 <1>                0.0000
     55 H18          9.1059  18.0584  19.9728 H              1 <1>                0.0000
     56 H19         12.0709  14.8075  19.6195 H              1 <1>                0.0000
     57 H20         12.7223  12.8439  20.4884 H              1 <1>                0.0000
     58 H21         14.1719  10.8205  20.5177 H              1 <1>                0.0000
     59 H22         15.7860   9.4756  19.7055 H              1 <1>                0.0000
     60 H23         17.1374  10.3290  18.8859 H              1 <1>                0.0000
     61 H24         15.9140   9.4427  17.9141 H              1 <1>                0.0000
     62 H25         15.9513  11.8308  15.7555 H              1 <1>                0.0000
     63 H26         19.6999  13.6382  19.1503 H              1 <1>                0.0000
     64 H27         21.3278  13.0115  17.3463 H              1 <1>                0.0000
     65 H28         22.4764  12.8248  15.5883 H              1 <1>                0.0000
     66 H29         23.8780  11.9764  13.6950 H              1 <1>                0.0000
     67 H30         22.7550  10.5784  11.9962 H              1 <1>                0.0000
     68 H31         19.0970  10.7101  13.9979 H              1 <1>                0.0000
     69 H32         14.5923  14.1085  16.8713 H              1 <1>                0.0000
@<TRIPOS>BOND
    1    1    2 1     
    2    2    7 1     
    3    2    3 1     
    4    3    4 1     
    5    4    5 1     
    6    5    6 1     
    7    5    8 1     
    8    6    7 1     
    9    8    9 1     
   10    9   14 ar    
   11    9   10 ar    
   12   10   11 ar    
   13   11   12 ar    
   14   12   13 ar    
   15   12   15 1     
   16   13   14 ar    
   17   15   16 2     
   18   15   17 am    
   19   17   18 1     
   20   18   37 ar    
   21   18   19 ar    
   22   19   20 ar    
   23   20   21 ar    
   24   21   22 1     
   25   21   23 ar    
   26   23   24 1     
   27   23   37 ar    
   28   24   25 1     
   29   25   30 ar    
   30   25   26 ar    
   31   26   27 ar    
   32   27   28 ar    
   33   28   29 ar    
   34   29   30 ar    
   35   29   31 1     
   36   31   36 ar    
   37   31   32 ar    
   38   32   33 ar    
   39   33   34 ar    
   40   34   35 ar    
   41   35   36 ar    
   42    1   38 1     
   43    1   39 1     
   44    1   40 1     
   45    2   41 1     
   46    3   42 1     
   47    3   43 1     
   48    4   44 1     
   49    4   45 1     
   50    6   46 1     
   51    6   47 1     
   52    7   48 1     
   53    7   49 1     
   54    8   50 1     
   55    8   51 1     
   56   10   52 1     
   57   11   53 1     
   58   13   54 1     
   59   14   55 1     
   60   17   56 1     
   61   19   57 1     
   62   20   58 1     
   63   22   59 1     
   64   22   60 1     
   65   22   61 1     
   66   24   62 1     
   67   27   63 1     
   68   28   64 1     
   69   32   65 1     
   70   33   66 1     
   71   34   67 1     
   72   36   68 1     
   73   37   69 1     
@<TRIPOS>SUBSTRUCTURE
      1 ****           1
@<TRIPOS>SET
DONOR_HYDROGENS      STATIC     ATOMS    <user>   **** ""
3 41 56 62
ATOM$RED        STATIC     ATOMS    COLORGROUP SYSTEM
3 41 56 62
