# Supplementary material for: Three-Dimensional Biologically Relevant Spectrum (BRS-3D): Shape Similarity Profile Based on PDB Ligands as Molecular Descriptors
Source: Molecules. 2016 Nov 17;21(11):1554. doi: 10.3390/molecules21111554 (PMC6273508; doi:10.3390/molecules21111554)
Supplement: Supplementary file 2 [file molecules-21-01554-s002.zip › 129.mol2]

@<TRIPOS>MOLECULE
2e9o_A58
    57    61     1
SMALL
NO_CHARGES
@<TRIPOS>ATOM
      1 C1           3.0080   2.9230 -22.7750 C.3            1 <1>                0.0000
      2 C2           4.1630   3.6650 -22.2410 C.3            1 <1>                0.0000
      3 C3           4.1400   3.5350 -20.6800 C.3            1 <1>                0.0000
      4 C4           3.0850   4.4450 -19.9610 C.3            1 <1>                0.0000
      5 C5           3.1670   5.9420 -20.4040 C.3            1 <1>                0.0000
      6 C6           3.0790   6.0660 -21.9610 C.3            1 <1>                0.0000
      7 C7           4.1830   5.2180 -22.6670 C.3            1 <1>                0.0000
      8 N8           2.0320   6.7120 -19.7640 N.4            1 <1>                0.0000
      9 C11          2.2110   8.1770 -19.6710 C.3            1 <1>                0.0000
     10 C12          0.9070   8.9250 -19.8020 C.ar           1 <1>                0.0000
     11 C13          0.7520  10.0950 -20.6750 C.ar           1 <1>                0.0000
     12 C14         -0.5430  10.7690 -20.7650 C.ar           1 <1>                0.0000
     13 C15         -1.6660  10.2810 -19.9980 C.ar           1 <1>                0.0000
     14 C16         -1.5190   9.1080 -19.1170 C.ar           1 <1>                0.0000
     15 C17         -2.7960   8.8560 -18.4800 C.3            1 <1>                0.0000
     16 C18         -3.7050   9.8410 -18.9530 C.2            1 <1>                0.0000
     17 C19         -5.0410  10.3910 -18.9290 C.2            1 <1>                0.0000
     18 N20         -5.0860  11.4740 -19.7740 N.2            1 <1>                0.0000
     19 N21         -3.8370  11.6120 -20.3130 N.pl3          1 <1>                0.0000
     20 C23         -2.9930  10.6720 -19.8550 C.2            1 <1>                0.0000
     21 C24         -6.2170   9.8790 -18.1000 C.ar           1 <1>                0.0000
     22 C25         -7.4020  10.7280 -17.9740 C.ar           1 <1>                0.0000
     23 C26         -8.5540  10.3070 -17.1840 C.ar           1 <1>                0.0000
     24 C27         -8.5440   9.0030 -16.4920 C.ar           1 <1>                0.0000
     25 C28         -7.3590   8.1460 -16.6170 C.ar           1 <1>                0.0000
     26 C29         -6.2230   8.5820 -17.4050 C.ar           1 <1>                0.0000
     27 C30         -9.6960   8.5740 -15.6940 C.2            1 <1>                0.0000
     28 O31         -9.6480   7.5760 -15.0240 O.co2          1 <1>                0.0000
     29 O32        -10.7960   9.3360 -15.7400 O.co2          1 <1>                0.0000
     30 C33         -0.2510   8.4520 -19.0310 C.ar           1 <1>                0.0000
     31 H1           2.9997   2.9979 -23.8724 H              1 <1>                0.0000
     32 H2           2.0786   3.3511 -22.3713 H              1 <1>                0.0000
     33 H3           3.0831   1.8659 -22.4802 H              1 <1>                0.0000
     34 H4           5.0815   3.1976 -22.6256 H              1 <1>                0.0000
     35 H5           5.1373   3.8008 -20.2995 H              1 <1>                0.0000
     36 H6           3.9180   2.4878 -20.4268 H              1 <1>                0.0000
     37 H7           3.2567   4.3907 -18.8758 H              1 <1>                0.0000
     38 H8           2.0788   4.0655 -20.1926 H              1 <1>                0.0000
     39 H9           4.1255   6.3634 -20.0669 H              1 <1>                0.0000
     40 H10          3.2047   7.1218 -22.2429 H              1 <1>                0.0000
     41 H11          2.0912   5.7131 -22.2922 H              1 <1>                0.0000
     42 H12          4.0316   5.2837 -23.7545 H              1 <1>                0.0000
     43 H13          5.1657   5.6387 -22.4075 H              1 <1>                0.0000
     44 H14          1.9077   6.3570 -18.8288 H              1 <1>                0.0000
     45 H15          1.1986   6.5372 -20.3033 H              1 <1>                0.0000
     46 H16          2.8871   8.5021 -20.4754 H              1 <1>                0.0000
     47 H17          2.6595   8.4170 -18.6957 H              1 <1>                0.0000
     48 H18          1.5950  10.4585 -21.2514 H              1 <1>                0.0000
     49 H19         -0.6602  11.6345 -21.4071 H              1 <1>                0.0000
     50 H20         -2.6934   8.9320 -17.3874 H              1 <1>                0.0000
     51 H21         -3.1575   7.8516 -18.7454 H              1 <1>                0.0000
     52 H22         -3.5754  12.3458 -20.9868 H              1 <1>                0.0000
     53 H23         -7.4244  11.6879 -18.4771 H              1 <1>                0.0000
     54 H24         -9.4202  10.9539 -17.1049 H              1 <1>                0.0000
     55 H25         -7.3332   7.1838 -16.1184 H              1 <1>                0.0000
     56 H26         -5.3560   7.9362 -17.4843 H              1 <1>                0.0000
     57 H27         -0.1421   7.5889 -18.3843 H              1 <1>                0.0000
@<TRIPOS>BOND
    1    1    2 1     
    2    2    7 1     
    3    2    3 1     
    4    3    4 1     
    5    4    5 1     
    6    5    6 1     
    7    5    8 1     
    8    6    7 1     
    9    8    9 1     
   10    9   10 1     
   11   10   30 ar    
   12   10   11 ar    
   13   11   12 ar    
   14   12   13 ar    
   15   13   20 1     
   16   13   14 ar    
   17   14   15 1     
   18   14   30 ar    
   19   15   16 1     
   20   16   20 2     
   21   16   17 1     
   22   17   18 2     
   23   17   21 1     
   24   18   19 1     
   25   19   20 1     
   26   21   26 ar    
   27   21   22 ar    
   28   22   23 ar    
   29   23   24 ar    
   30   24   25 ar    
   31   24   27 1     
   32   25   26 ar    
   33   27   28 ar    
   34   27   29 ar    
   35    1   31 1     
   36    1   32 1     
   37    1   33 1     
   38    2   34 1     
   39    3   35 1     
   40    3   36 1     
   41    4   37 1     
   42    4   38 1     
   43    5   39 1     
   44    6   40 1     
   45    6   41 1     
   46    7   42 1     
   47    7   43 1     
   48    8   44 1     
   49    8   45 1     
   50    9   46 1     
   51    9   47 1     
   52   11   48 1     
   53   12   49 1     
   54   15   50 1     
   55   15   51 1     
   56   19   52 1     
   57   22   53 1     
   58   23   54 1     
   59   25   55 1     
   60   26   56 1     
   61   30   57 1     
@<TRIPOS>SUBSTRUCTURE
      1 ****           1
@<TRIPOS>SET
DONOR_HYDROGENS      STATIC     ATOMS    <user>   **** ""
3 44 45 52
ATOM$RED        STATIC     ATOMS    COLORGROUP SYSTEM
3 44 45 52
