# Supplementary material for: Three-Dimensional Biologically Relevant Spectrum (BRS-3D): Shape Similarity Profile Based on PDB Ligands as Molecular Descriptors
Source: Molecules. 2016 Nov 17;21(11):1554. doi: 10.3390/molecules21111554 (PMC6273508; doi:10.3390/molecules21111554)
Supplement: Supplementary file 2 [file molecules-21-01554-s002.zip › 130.mol2]

@<TRIPOS>MOLECULE
1z24_BLV
    75    78     1
SMALL
NO_CHARGES
@<TRIPOS>ATOM
      1 C1          18.5590  43.6260  64.4880 C.3            1 <1>                0.0000
      2 C2          17.1090  43.2690  63.9850 C.2            1 <1>                0.0000
      3 C3          16.0780  42.6710  64.6470 C.2            1 <1>                0.0000
      4 C4          16.0360  42.2000  66.0440 C.3            1 <1>                0.0000
      5 C5          16.2480  40.7210  65.9130 C.3            1 <1>                0.0000
      6 C6          16.0250  40.0710  67.2780 C.2            1 <1>                0.0000
      7 O7          14.9100  39.9440  67.6760 O.co2          1 <1>                0.0000
      8 O8          16.9390  39.7190  67.9720 O.co2          1 <1>                0.0000
      9 C9          15.0190  42.5290  63.6620 C.2            1 <1>                0.0000
     10 O10         13.9300  42.0520  63.9000 O.2            1 <1>                0.0000
     11 N11         15.3530  42.9960  62.4350 N.am           1 <1>                0.0000
     12 C12         16.6430  43.4570  62.5980 C.2            1 <1>                0.0000
     13 C13         17.4460  44.0080  61.6010 C.2            1 <1>                0.0000
     14 C14         17.2060  44.0680  60.2380 C.2            1 <1>                0.0000
     15 N15         15.9530  44.0470  59.6650 N.pl3          1 <1>                0.0000
     16 C17         16.1500  44.1400  58.3440 C.2            1 <1>                0.0000
     17 C18         15.1630  44.2080  57.3510 C.2            1 <1>                0.0000
     18 C19         13.8010  44.2780  57.4050 C.2            1 <1>                0.0000
     19 N20         13.0230  43.8590  58.4320 N.pl3          1 <1>                0.0000
     20 C21         11.7040  44.1430  57.9940 C.2            1 <1>                0.0000
     21 C22         10.5310  43.7900  58.7490 C.2            1 <1>                0.0000
     22 C23         10.3590  43.8610  60.1170 C.2            1 <1>                0.0000
     23 N24         11.3810  44.2750  61.0180 N.2            1 <1>                0.0000
     24 C25         10.7470  44.2330  62.2540 C.2            1 <1>                0.0000
     25 O26         11.3010  44.5410  63.2820 O.2            1 <1>                0.0000
     26 C27          9.3630  43.7960  62.2070 C.2            1 <1>                0.0000
     27 C28          9.1040  43.5660  60.8750 C.2            1 <1>                0.0000
     28 C29          7.7930  43.0820  60.3340 C.3            1 <1>                0.0000
     29 C30          8.4190  43.6530  63.3340 C.3            1 <1>                0.0000
     30 C31          7.9480  45.0390  63.7310 C.3            1 <1>                0.0000
     31 C32          7.1130  45.0000  65.0630 C.2            1 <1>                0.0000
     32 O33          5.9260  44.9360  65.0160 O.co2          1 <1>                0.0000
     33 O34          7.6540  45.0070  66.1530 O.co2          1 <1>                0.0000
     34 C35         11.6880  44.7500  56.6020 C.2            1 <1>                0.0000
     35 C36         12.9860  44.7940  56.2930 C.2            1 <1>                0.0000
     36 C37         13.5400  45.3770  55.0800 C.3            1 <1>                0.0000
     37 C38         10.3920  45.1250  55.8570 C.2            1 <1>                0.0000
     38 C39          9.2680  45.4440  56.5420 C.2            1 <1>                0.0000
     39 C40         17.5860  44.2540  58.0670 C.2            1 <1>                0.0000
     40 C41         18.2170  44.3810  56.7130 C.2            1 <1>                0.0000
     41 C42         17.6300  43.5910  55.7560 C.2            1 <1>                0.0000
     42 C43         18.2310  44.2020  59.2330 C.2            1 <1>                0.0000
     43 C44         19.7300  44.2820  59.4760 C.3            1 <1>                0.0000
     44 H1          19.1219  44.1054  63.6736 H              1 <1>                0.0000
     45 H2          19.0760  42.7063  64.7991 H              1 <1>                0.0000
     46 H3          18.4914  44.3156  65.3423 H              1 <1>                0.0000
     47 H4          15.0618  42.4195  66.5053 H              1 <1>                0.0000
     48 H5          16.8366  42.6620  66.6404 H              1 <1>                0.0000
     49 H6          17.2750  40.5230  65.5722 H              1 <1>                0.0000
     50 H7          15.5341  40.3078  65.1853 H              1 <1>                0.0000
     51 H8          14.7950  43.0046  61.6052 H              1 <1>                0.0000
     52 H9          18.3836  44.4484  61.9370 H              1 <1>                0.0000
     53 H10         15.0491  43.9745  60.1534 H              1 <1>                0.0000
     54 H11         15.5611  44.2042  56.3374 H              1 <1>                0.0000
     55 H12         13.3197  43.4339  59.3221 H              1 <1>                0.0000
     56 H13          9.6807  43.4246  58.1750 H              1 <1>                0.0000
     57 H14          7.8613  42.9842  59.2405 H              1 <1>                0.0000
     58 H15          7.0024  43.8031  60.5889 H              1 <1>                0.0000
     59 H16          7.5530  42.1034  60.7754 H              1 <1>                0.0000
     60 H17          8.9239  43.1726  64.1850 H              1 <1>                0.0000
     61 H18          7.5588  43.0410  63.0249 H              1 <1>                0.0000
     62 H19          7.3195  45.4479  62.9262 H              1 <1>                0.0000
     63 H20          8.8247  45.6871  63.8768 H              1 <1>                0.0000
     64 H21         14.6350  45.2728  55.0901 H              1 <1>                0.0000
     65 H22         13.2736  46.4431  55.0308 H              1 <1>                0.0000
     66 H23         13.1302  44.8557  54.2023 H              1 <1>                0.0000
     67 H24         10.3799  45.1336  54.7681 H              1 <1>                0.0000
     68 H25          8.3586  45.7072  56.0038 H              1 <1>                0.0000
     69 H26          9.2736  45.4373  57.6310 H              1 <1>                0.0000
     70 H27         19.0611  45.0378  56.5080 H              1 <1>                0.0000
     71 H28         18.0069  43.6024  54.7344 H              1 <1>                0.0000
     72 H29         16.7874  42.9530  56.0185 H              1 <1>                0.0000
     73 H30         19.9310  44.2075  60.5549 H              1 <1>                0.0000
     74 H31         20.1122  45.2414  59.0972 H              1 <1>                0.0000
     75 H32         20.2311  43.4549  58.9518 H              1 <1>                0.0000
@<TRIPOS>BOND
    1    1    2 1     
    2    2   12 1     
    3    2    3 2     
    4    3    4 1     
    5    3    9 1     
    6    4    5 1     
    7    5    6 1     
    8    6    7 ar    
    9    6    8 ar    
   10    9   10 2     
   11    9   11 am    
   12   11   12 1     
   13   12   13 2     
   14   13   14 1     
   15   14   42 2     
   16   14   15 1     
   17   15   16 1     
   18   16   17 1     
   19   16   39 2     
   20   17   18 2     
   21   18   35 1     
   22   18   19 1     
   23   19   20 1     
   24   20   21 2     
   25   20   34 1     
   26   21   22 1     
   27   22   27 1     
   28   22   23 2     
   29   23   24 1     
   30   24   25 2     
   31   24   26 1     
   32   26   27 2     
   33   26   29 1     
   34   27   28 1     
   35   29   30 1     
   36   30   31 1     
   37   31   32 ar    
   38   31   33 ar    
   39   34   35 2     
   40   34   37 1     
   41   35   36 1     
   42   37   38 2     
   43   39   40 1     
   44   39   42 1     
   45   40   41 2     
   46   42   43 1     
   47    1   44 1     
   48    1   45 1     
   49    1   46 1     
   50    4   47 1     
   51    4   48 1     
   52    5   49 1     
   53    5   50 1     
   54   11   51 1     
   55   13   52 1     
   56   15   53 1     
   57   17   54 1     
   58   19   55 1     
   59   21   56 1     
   60   28   57 1     
   61   28   58 1     
   62   28   59 1     
   63   29   60 1     
   64   29   61 1     
   65   30   62 1     
   66   30   63 1     
   67   36   64 1     
   68   36   65 1     
   69   36   66 1     
   70   37   67 1     
   71   38   68 1     
   72   38   69 1     
   73   40   70 1     
   74   41   71 1     
   75   41   72 1     
   76   43   73 1     
   77   43   74 1     
   78   43   75 1     
@<TRIPOS>SUBSTRUCTURE
      1 ****           1
@<TRIPOS>SET
DONOR_HYDROGENS      STATIC     ATOMS    <user>   **** ""
3 51 53 55
ATOM$RED        STATIC     ATOMS    COLORGROUP SYSTEM
3 51 53 55
