# Supplementary material for: Three-Dimensional Biologically Relevant Spectrum (BRS-3D): Shape Similarity Profile Based on PDB Ligands as Molecular Descriptors
Source: Molecules. 2016 Nov 17;21(11):1554. doi: 10.3390/molecules21111554 (PMC6273508; doi:10.3390/molecules21111554)
Supplement: Supplementary file 2 [file molecules-21-01554-s002.zip › 131.mol2]

@<TRIPOS>MOLECULE
1wuy_BN3
    42    43     1
SMALL
NO_CHARGES
@<TRIPOS>ATOM
      1 O1          28.6690  -8.6470  56.8610 O.co2          1 <1>                0.0000
      2 C2          27.4590  -8.3820  56.6170 C.2            1 <1>                0.0000
      3 O3          26.6080  -7.7690  57.3270 O.co2          1 <1>                0.0000
      4 C4          26.9210  -8.8990  55.2660 C.3            1 <1>                0.0000
      5 C5          27.1360  -7.8910  54.1360 C.3            1 <1>                0.0000
      6 C6          26.2320  -6.6680  54.2330 C.3            1 <1>                0.0000
      7 O7          26.7920  -5.6170  53.4360 O.3            1 <1>                0.0000
      8 C8          26.1440  -4.4000  53.4090 C.ar           1 <1>                0.0000
      9 C9          24.9600  -4.0500  54.1100 C.ar           1 <1>                0.0000
     10 C10         24.4200  -2.7380  54.0380 C.ar           1 <1>                0.0000
     11 C11         25.0520  -1.7360  53.2310 C.ar           1 <1>                0.0000
     12 C12         26.2540  -2.1000  52.5270 C.ar           1 <1>                0.0000
     13 C13         26.7920  -3.4160  52.6190 C.ar           1 <1>                0.0000
     14 Cl14        27.1180  -0.9610  51.5610 Cl             1 <1>                0.0000
     15 N15         24.5930  -0.3990  53.1250 N.am           1 <1>                0.0000
     16 C16         23.5150   0.2430  53.7160 C.2            1 <1>                0.0000
     17 O17         22.6790  -0.2250  54.4740 O.2            1 <1>                0.0000
     18 N18         23.3870   1.5850  53.4260 N.am           1 <1>                0.0000
     19 C19         24.1860   2.3580  52.6170 C.2            1 <1>                0.0000
     20 O20         25.1670   1.9500  51.9880 O.2            1 <1>                0.0000
     21 C21         23.8310   3.7840  52.5560 C.ar           1 <1>                0.0000
     22 C22         24.0100   4.5480  53.7470 C.ar           1 <1>                0.0000
     23 C23         23.7160   5.9340  53.7640 C.ar           1 <1>                0.0000
     24 C24         23.2250   6.5420  52.5750 C.ar           1 <1>                0.0000
     25 C25         23.0390   5.7750  51.3700 C.ar           1 <1>                0.0000
     26 C26         23.3550   4.4000  51.3660 C.ar           1 <1>                0.0000
     27 Cl27        23.1160   3.5530  49.9070 Cl             1 <1>                0.0000
     28 Cl28        22.8720   8.2050  52.5770 Cl             1 <1>                0.0000
     29 H1          25.8433  -9.0954  55.3654 H              1 <1>                0.0000
     30 H2          27.4421  -9.8336  55.0112 H              1 <1>                0.0000
     31 H3          26.9391  -8.3945  53.1780 H              1 <1>                0.0000
     32 H4          28.1826  -7.5536  54.1647 H              1 <1>                0.0000
     33 H5          26.1632  -6.3410  55.2810 H              1 <1>                0.0000
     34 H6          25.2280  -6.9196  53.8607 H              1 <1>                0.0000
     35 H7          24.4581  -4.7988  54.7121 H              1 <1>                0.0000
     36 H8          23.5241  -2.4930  54.5970 H              1 <1>                0.0000
     37 H9          27.7004  -3.6664  52.0830 H              1 <1>                0.0000
     38 H10         25.1400   0.1804  52.5208 H              1 <1>                0.0000
     39 H11         22.6170   2.0546  53.8580 H              1 <1>                0.0000
     40 H12         24.3739   4.0645  54.6464 H              1 <1>                0.0000
     41 H13         23.8622   6.5193  54.6646 H              1 <1>                0.0000
     42 H14         22.6591   6.2507  50.4731 H              1 <1>                0.0000
@<TRIPOS>BOND
    1    1    2 ar    
    2    2    3 ar    
    3    2    4 1     
    4    4    5 1     
    5    5    6 1     
    6    6    7 1     
    7    7    8 1     
    8    8   13 ar    
    9    8    9 ar    
   10    9   10 ar    
   11   10   11 ar    
   12   11   12 ar    
   13   11   15 1     
   14   12   13 ar    
   15   12   14 1     
   16   15   16 1     
   17   16   17 2     
   18   16   18 1     
   19   18   19 1     
   20   19   20 2     
   21   19   21 1     
   22   21   26 ar    
   23   21   22 ar    
   24   22   23 ar    
   25   23   24 ar    
   26   24   25 ar    
   27   24   28 1     
   28   25   26 ar    
   29   26   27 1     
   30    4   29 1     
   31    4   30 1     
   32    5   31 1     
   33    5   32 1     
   34    6   33 1     
   35    6   34 1     
   36    9   35 1     
   37   10   36 1     
   38   13   37 1     
   39   15   38 1     
   40   18   39 1     
   41   22   40 1     
   42   23   41 1     
   43   25   42 1     
@<TRIPOS>SUBSTRUCTURE
      1 ****           1
@<TRIPOS>SET
DONOR_HYDROGENS      STATIC     ATOMS    <user>   **** ""
2 38 39
ATOM$RED        STATIC     ATOMS    COLORGROUP SYSTEM
2 38 39
