# Supplementary material for: Three-Dimensional Biologically Relevant Spectrum (BRS-3D): Shape Similarity Profile Based on PDB Ligands as Molecular Descriptors
Source: Molecules. 2016 Nov 17;21(11):1554. doi: 10.3390/molecules21111554 (PMC6273508; doi:10.3390/molecules21111554)
Supplement: Supplementary file 2 [file molecules-21-01554-s002.zip › 132.mol2]

@<TRIPOS>MOLECULE
3i9o_AVW
   55    58     1     0     1
SMALL
NO_CHARGES
@<TRIPOS>ATOM
      1 N1        -11.2630   -3.0000  -17.5690 N.pl3     1 <1>         0.0000 
      2 C2         -9.9660   -2.8010  -17.1800 C.ar      1 <1>         0.0000 
      3 N3         -9.6220   -1.8260  -16.3020 N.ar      1 <1>         0.0000 
      4 C4         -8.3510   -1.6810  -15.9030 C.ar      1 <1>         0.0000 
      5 N5         -7.3780   -2.4570  -16.3530 N.ar      1 <1>         0.0000 
      6 C6         -7.6790   -3.4440  -17.2180 C.ar      1 <1>         0.0000 
      7 N7         -6.9210   -4.3560  -17.7860 N.pl3     1 <1>         0.0000 
      8 C8         -7.6710   -5.1250  -18.5880 C.2       1 <1>         0.0000 
      9 N9         -8.9610   -4.6920  -18.5100 N.2       1 <1>         0.0000 
     10 C10        -8.9750   -3.6440  -17.6540 C.ar      1 <1>         0.0000 
     11 C11        -5.4700   -4.3950  -17.5070 C.3       1 <1>         0.0000 
     12 O12        -4.9690   -3.2290  -18.1330 O.3       1 <1>         0.0000 
     13 C13        -4.0720   -3.6020  -19.1900 C.3       1 <1>         0.0000 
     14 C14        -4.5720   -2.8660  -20.4370 C.3       1 <1>         0.0000 
     15 O15        -3.8200   -1.6470  -20.6210 O.3       1 <1>         0.0000 
     16 P16        -3.1420   -0.8610  -19.3810 P.3       1 <1>         0.0000 
     17 O17        -3.7310   -1.2770  -18.0810 O.co2     1 <1>         0.0000 
     18 O18        -1.6480   -0.8550  -19.4890 O.co2     1 <1>         0.0000 
     19 O19        -3.7710    0.6050  -19.5680 O.3       1 <1>         0.0000 
     20 P20        -5.2420    0.8170  -20.1800 P.3       1 <1>         0.0000 
     21 O21        -5.4870    2.2960  -20.3610 O.co2     1 <1>         0.0000 
     22 O22        -5.3750   -0.0600  -21.4200 O.co2     1 <1>         0.0000 
     23 O23        -6.2820    0.3350  -19.0220 O.3       1 <1>         0.0000 
     24 C24        -6.3060    0.8790  -17.6990 C.3       1 <1>         0.0000 
     25 C25        -7.2190    2.1060  -17.5310 C.3       1 <1>         0.0000 
     26 O26        -8.5650    1.7690  -17.8420 O.3       1 <1>         0.0000 
     27 C27        -9.3400    1.5860  -16.6570 C.3       1 <1>         0.0000 
     28 C28        -8.4250    1.8090  -15.4670 C.3       1 <1>         0.0000 
     29 F29        -9.1070    2.4730  -14.4670 F         1 <1>         0.0000 
     30 C30        -7.2160    2.5260  -16.0670 C.3       1 <1>         0.0000 
     31 O31        -7.2690    3.9570  -15.9500 O.3       1 <1>         0.0000 
     32 C32        -4.0530   -5.1560  -19.2450 C.3       1 <1>         0.0000 
     33 O33        -2.7520   -5.7710  -19.2360 O.3       1 <1>         0.0000 
     34 C34        -4.7820   -5.6460  -18.0010 C.3       1 <1>         0.0000 
     35 O35        -3.8850   -6.0950  -16.9570 O.3       1 <1>         0.0000 
     36 H1        -12.0063   -2.3776  -17.2211 H         1 <1>         0.0000 
     37 H2        -11.4958   -3.7722  -18.2096 H         1 <1>         0.0000 
     38 H3         -8.1119   -0.9022  -15.1879 H         1 <1>         0.0000 
     39 H4         -7.3115   -5.9531  -19.1970 H         1 <1>         0.0000 
     40 H5         -5.3075   -4.3307  -16.4210 H         1 <1>         0.0000 
     41 H6         -3.0519   -3.2552  -18.9684 H         1 <1>         0.0000 
     42 H7         -5.6377   -2.6224  -20.3144 H         1 <1>         0.0000 
     43 H8         -4.4424   -3.5113  -21.3183 H         1 <1>         0.0000 
     44 H9         -5.2810    1.1739  -17.4299 H         1 <1>         0.0000 
     45 H10        -6.6544    0.0946  -17.0111 H         1 <1>         0.0000 
     46 H11        -6.8683    2.9264  -18.1743 H         1 <1>         0.0000 
     47 H12        -9.7472    0.5645  -16.6299 H         1 <1>         0.0000 
     48 H13       -10.1668    2.3111  -16.6346 H         1 <1>         0.0000 
     49 H14        -8.0946    0.8429  -15.0577 H         1 <1>         0.0000 
     50 H15        -6.2983    2.1739  -15.5732 H         1 <1>         0.0000 
     51 H16        -6.4906    4.3357  -16.3414 H         1 <1>         0.0000 
     52 H17        -4.5847   -5.4794  -20.1520 H         1 <1>         0.0000 
     53 H18        -2.8480   -6.7155  -19.2720 H         1 <1>         0.0000 
     54 H19        -5.4982   -6.4425  -18.2512 H         1 <1>         0.0000 
     55 H20        -4.3916   -6.3881  -16.2087 H         1 <1>         0.0000 
@<TRIPOS>BOND
     1    1    2 1    
     2    2   10 ar   
     3    2    3 ar   
     4    3    4 ar   
     5    4    5 ar   
     6    5    6 ar   
     7    6   10 ar   
     8    6    7 1    
     9    7    8 1    
    10    7   11 1    
    11    8    9 2    
    12    9   10 1    
    13   11   34 1    
    14   11   12 1    
    15   12   13 1    
    16   13   14 1    
    17   13   32 1    
    18   14   15 1    
    19   15   16 1    
    20   16   17 ar   
    21   16   18 ar   
    22   16   19 1    
    23   19   20 1    
    24   20   21 ar   
    25   20   22 ar   
    26   20   23 1    
    27   23   24 1    
    28   24   25 1    
    29   25   30 1    
    30   25   26 1    
    31   26   27 1    
    32   27   28 1    
    33   28   29 1    
    34   28   30 1    
    35   30   31 1    
    36   32   33 1    
    37   32   34 1    
    38   34   35 1    
    39    1   36 1    
    40    1   37 1    
    41    4   38 1    
    42    8   39 1    
    43   11   40 1    
    44   13   41 1    
    45   14   42 1    
    46   14   43 1    
    47   24   44 1    
    48   24   45 1    
    49   25   46 1    
    50   27   47 1    
    51   27   48 1    
    52   28   49 1    
    53   30   50 1    
    54   31   51 1    
    55   32   52 1    
    56   33   53 1    
    57   34   54 1    
    58   35   55 1    
@<TRIPOS>SUBSTRUCTURE
     1 ****        1 PERM              0 ****  ****    0 ROOT 
@<TRIPOS>SET
DONOR_HYDROGENS STATIC     ATOMS    <user>   **** ""
5 36 37 51 53 55
