# Supplementary material for: Three-Dimensional Biologically Relevant Spectrum (BRS-3D): Shape Similarity Profile Based on PDB Ligands as Molecular Descriptors
Source: Molecules. 2016 Nov 17;21(11):1554. doi: 10.3390/molecules21111554 (PMC6273508; doi:10.3390/molecules21111554)
Supplement: Supplementary file 2 [file molecules-21-01554-s002.zip › 133.mol2]

@<TRIPOS>MOLECULE
2f4j_VX6
    62    66     1
SMALL
NO_CHARGES
@<TRIPOS>ATOM
      1 C1           4.1610  -4.7620 -33.5150 C.3            1 <1>                0.0000
      2 N2           4.0480  -5.7010 -32.3330 N.4            1 <1>                0.0000
      3 C4           2.6470  -5.9780 -31.9390 C.3            1 <1>                0.0000
      4 C5           2.4800  -6.9450 -30.7200 C.3            1 <1>                0.0000
      5 N6           3.3730  -6.6210 -29.5090 N.pl3          1 <1>                0.0000
      6 C7           4.7900  -6.1190 -29.9500 C.3            1 <1>                0.0000
      7 C8           4.8630  -5.2040 -31.1770 C.3            1 <1>                0.0000
      8 C9           2.9410  -6.8290 -28.1480 C.ar           1 <1>                0.0000
      9 C10          1.7350  -7.6070 -27.8250 C.ar           1 <1>                0.0000
     10 C11          1.4040  -7.7640 -26.4390 C.ar           1 <1>                0.0000
     11 N12          2.2290  -7.1970 -25.5230 N.ar           1 <1>                0.0000
     12 C13          3.3000  -6.4960 -25.8670 C.ar           1 <1>                0.0000
     13 N14          3.6710  -6.2970 -27.1230 N.ar           1 <1>                0.0000
     14 S15          4.2820  -5.7760 -24.5270 S.3            1 <1>                0.0000
     15 C16          3.5870  -6.2600 -23.0170 C.ar           1 <1>                0.0000
     16 C17          3.7360  -7.5750 -22.6130 C.ar           1 <1>                0.0000
     17 C18          3.1180  -8.0230 -21.3800 C.ar           1 <1>                0.0000
     18 C19          2.3780  -7.0940 -20.6020 C.ar           1 <1>                0.0000
     19 C20          2.2500  -5.7700 -21.0340 C.ar           1 <1>                0.0000
     20 C21          2.8600  -5.3390 -22.2520 C.ar           1 <1>                0.0000
     21 N22          1.7610  -7.5600 -19.3910 N.am           1 <1>                0.0000
     22 C23          1.7010  -8.7610 -18.7430 C.2            1 <1>                0.0000
     23 O24          2.2160  -9.8050 -19.1370 O.2            1 <1>                0.0000
     24 C25          0.8850  -8.7370 -17.4500 C.3            1 <1>                0.0000
     25 C26          0.4870  -9.8100 -16.4320 C.3            1 <1>                0.0000
     26 C27         -0.6020  -9.2660 -17.3890 C.3            1 <1>                0.0000
     27 N28          0.2810  -8.4830 -26.1230 N.pl3          1 <1>                0.0000
     28 C29         -0.3180  -8.9380 -24.8800 C.2            1 <1>                0.0000
     29 N30         -1.4390  -9.7740 -24.7750 N.pl3          1 <1>                0.0000
     30 N32         -1.7150  -9.9640 -23.4620 N.2            1 <1>                0.0000
     31 C33         -0.7650  -9.2460 -22.7200 C.2            1 <1>                0.0000
     32 C34          0.1140  -8.6020 -23.5870 C.2            1 <1>                0.0000
     33 C35         -0.7830  -9.2290 -21.2080 C.3            1 <1>                0.0000
     34 H1           5.2224  -4.5995 -33.7540 H              1 <1>                0.0000
     35 H2           3.6900  -3.7998 -33.2653 H              1 <1>                0.0000
     36 H3           3.6529  -5.2043 -34.3846 H              1 <1>                0.0000
     37 H4           4.4465  -6.5812 -32.6203 H              1 <1>                0.0000
     38 H5           2.1322  -6.4254 -32.8020 H              1 <1>                0.0000
     39 H6           2.1693  -5.0209 -31.6828 H              1 <1>                0.0000
     40 H7           2.7184  -7.9645 -31.0573 H              1 <1>                0.0000
     41 H8           1.4309  -6.9032 -30.3919 H              1 <1>                0.0000
     42 H9           5.4030  -7.0070 -30.1636 H              1 <1>                0.0000
     43 H10          5.2240  -5.5691 -29.1020 H              1 <1>                0.0000
     44 H11          4.4948  -4.2073 -30.8923 H              1 <1>                0.0000
     45 H12          5.9132  -5.1297 -31.4958 H              1 <1>                0.0000
     46 H13          1.1210  -8.0442 -28.6040 H              1 <1>                0.0000
     47 H14          4.3124  -8.2675 -23.2158 H              1 <1>                0.0000
     48 H15          3.2196  -9.0527 -21.0568 H              1 <1>                0.0000
     49 H16          1.6824  -5.0638 -20.4389 H              1 <1>                0.0000
     50 H17          2.7613  -4.3107 -22.5804 H              1 <1>                0.0000
     51 H18          1.2601  -6.8390 -18.9122 H              1 <1>                0.0000
     52 H19          1.0969  -7.7519 -17.0088 H              1 <1>                0.0000
     53 H20          0.4475  -9.5584 -15.3619 H              1 <1>                0.0000
     54 H21          0.8544 -10.8397 -16.5533 H              1 <1>                0.0000
     55 H22         -0.9975  -9.9007 -18.1957 H              1 <1>                0.0000
     56 H23         -1.4044  -8.6194 -17.0043 H              1 <1>                0.0000
     57 H24         -0.2600  -8.7640 -26.9532 H              1 <1>                0.0000
     58 H25         -1.9647 -10.1764 -25.5641 H              1 <1>                0.0000
     59 H26          0.9593  -7.9702 -23.3184 H              1 <1>                0.0000
     60 H27          0.0462  -8.6079 -20.8384 H              1 <1>                0.0000
     61 H28         -0.6699 -10.2552 -20.8284 H              1 <1>                0.0000
     62 H29         -1.7384  -8.8115 -20.8573 H              1 <1>                0.0000
@<TRIPOS>BOND
    1    1    2 1     
    2    2    7 1     
    3    2    3 1     
    4    3    4 1     
    5    4    5 1     
    6    5    6 1     
    7    5    8 1     
    8    6    7 1     
    9    8   13 ar    
   10    8    9 ar    
   11    9   10 ar    
   12   10   11 ar    
   13   10   27 1     
   14   11   12 ar    
   15   12   13 ar    
   16   12   14 1     
   17   14   15 1     
   18   15   20 ar    
   19   15   16 ar    
   20   16   17 ar    
   21   17   18 ar    
   22   18   19 ar    
   23   18   21 1     
   24   19   20 ar    
   25   21   22 am    
   26   22   23 2     
   27   22   24 1     
   28   24   26 1     
   29   24   25 1     
   30   25   26 1     
   31   27   28 1     
   32   28   32 2     
   33   28   29 1     
   34   29   30 1     
   35   30   31 2     
   36   31   32 1     
   37   31   33 1     
   38    1   34 1     
   39    1   35 1     
   40    1   36 1     
   41    2   37 1     
   42    3   38 1     
   43    3   39 1     
   44    4   40 1     
   45    4   41 1     
   46    6   42 1     
   47    6   43 1     
   48    7   44 1     
   49    7   45 1     
   50    9   46 1     
   51   16   47 1     
   52   17   48 1     
   53   19   49 1     
   54   20   50 1     
   55   21   51 1     
   56   24   52 1     
   57   25   53 1     
   58   25   54 1     
   59   26   55 1     
   60   26   56 1     
   61   27   57 1     
   62   29   58 1     
   63   32   59 1     
   64   33   60 1     
   65   33   61 1     
   66   33   62 1     
@<TRIPOS>SUBSTRUCTURE
      1 ****           1
@<TRIPOS>SET
DONOR_HYDROGENS      STATIC     ATOMS    <user>   **** ""
4 37 51 57 58
ATOM$RED        STATIC     ATOMS    COLORGROUP SYSTEM
4 37 51 57 58
