# Supplementary material for: Three-Dimensional Biologically Relevant Spectrum (BRS-3D): Shape Similarity Profile Based on PDB Ligands as Molecular Descriptors
Source: Molecules. 2016 Nov 17;21(11):1554. doi: 10.3390/molecules21111554 (PMC6273508; doi:10.3390/molecules21111554)
Supplement: Supplementary file 2 [file molecules-21-01554-s002.zip › 134.mol2]

@<TRIPOS>MOLECULE
2fb8_215
    62    66     1
SMALL
NO_CHARGES
@<TRIPOS>ATOM
      1 C1          -8.4390   4.0690  -3.5840 C.3            1 <1>                0.0000
      2 N1          -8.6950   4.5970  -4.9300 N.4            1 <1>                0.0000
      3 C2          -9.6030   5.8210  -4.9560 C.3            1 <1>                0.0000
      4 C3          -9.1480   3.4050  -5.6720 C.3            1 <1>                0.0000
      5 C4         -10.6730   3.2370  -5.6370 C.3            1 <1>                0.0000
      6 O1         -11.2810   3.6610  -6.8760 O.3            1 <1>                0.0000
      7 C5         -12.5730   4.1320  -6.9150 C.ar           1 <1>                0.0000
      8 C6         -13.5910   3.2400  -7.1660 C.ar           1 <1>                0.0000
      9 C7         -14.9080   3.7100  -7.2140 C.ar           1 <1>                0.0000
     10 C8         -15.2290   5.0550  -7.0310 C.ar           1 <1>                0.0000
     11 C9         -14.2210   5.9730  -6.7800 C.ar           1 <1>                0.0000
     12 C10        -12.9000   5.4910  -6.7150 C.ar           1 <1>                0.0000
     13 C11        -16.6620   5.4450  -7.0940 C.2            1 <1>                0.0000
     14 N2         -17.1490   6.6260  -7.5190 N.pl3          1 <1>                0.0000
     15 C12        -18.5140   6.5920  -7.4250 C.2            1 <1>                0.0000
     16 C13        -19.3870   7.7590  -7.7680 C.ar           1 <1>                0.0000
     17 C14        -20.5170   8.0350  -7.0070 C.ar           1 <1>                0.0000
     18 C15        -21.2460   9.1450  -7.4030 C.ar           1 <1>                0.0000
     19 N3         -20.8620   9.9260  -8.4340 N.ar           1 <1>                0.0000
     20 C16        -19.7750   9.6950  -9.1690 C.ar           1 <1>                0.0000
     21 C17        -19.0160   8.6000  -8.8320 C.ar           1 <1>                0.0000
     22 C18        -18.8530   5.3620  -6.8940 C.2            1 <1>                0.0000
     23 N4         -17.7090   4.6740  -6.7280 N.2            1 <1>                0.0000
     24 C19        -20.1490   4.7200  -6.6520 C.ar           1 <1>                0.0000
     25 C20        -20.2590   3.6970  -5.6940 C.ar           1 <1>                0.0000
     26 C21        -21.4380   2.9810  -5.4480 C.ar           1 <1>                0.0000
     27 C22        -22.5170   3.3060  -6.2540 C.ar           1 <1>                0.0000
     28 C23        -22.4010   4.2890  -7.2310 C.ar           1 <1>                0.0000
     29 C24        -23.6920   4.4580  -8.0150 C.3            1 <1>                0.0000
     30 C25        -24.6130   3.3100  -7.5180 C.3            1 <1>                0.0000
     31 C26        -23.9060   2.7290  -6.3290 C.2            1 <1>                0.0000
     32 N5         -24.5090   1.8800  -5.6200 N.2            1 <1>                0.0000
     33 O2         -23.9080   1.3000  -4.5090 O.3            1 <1>                0.0000
     34 C27        -21.2210   5.0080  -7.4710 C.ar           1 <1>                0.0000
     35 H1          -8.0899   4.8827  -2.9313 H              1 <1>                0.0000
     36 H2          -7.6684   3.2859  -3.6377 H              1 <1>                0.0000
     37 H3          -9.3669   3.6430  -3.1746 H              1 <1>                0.0000
     38 H4          -7.8192   4.8964  -5.3293 H              1 <1>                0.0000
     39 H5          -9.7432   6.1515  -5.9958 H              1 <1>                0.0000
     40 H6          -9.1423   6.6318  -4.3725 H              1 <1>                0.0000
     41 H7         -10.5788   5.5631  -4.5186 H              1 <1>                0.0000
     42 H8          -8.6843   2.5134  -5.2247 H              1 <1>                0.0000
     43 H9          -8.8272   3.4985  -6.7200 H              1 <1>                0.0000
     44 H10        -11.0804   3.8421  -4.8137 H              1 <1>                0.0000
     45 H11        -10.9119   2.1770  -5.4661 H              1 <1>                0.0000
     46 H12        -13.3756   2.1894  -7.3241 H              1 <1>                0.0000
     47 H13        -15.7082   3.0029  -7.4002 H              1 <1>                0.0000
     48 H14        -14.4422   7.0248  -6.6388 H              1 <1>                0.0000
     49 H15        -12.1009   6.1920  -6.5027 H              1 <1>                0.0000
     50 H16        -16.5887   7.4211  -7.8578 H              1 <1>                0.0000
     51 H17        -20.8083   7.4232  -6.1609 H              1 <1>                0.0000
     52 H18        -22.1546   9.3940  -6.8668 H              1 <1>                0.0000
     53 H19        -19.5017  10.3413  -9.9952 H              1 <1>                0.0000
     54 H20        -18.1164   8.3810  -9.3958 H              1 <1>                0.0000
     55 H21        -19.3797   3.4474  -5.1112 H              1 <1>                0.0000
     56 H22        -21.5018   2.2218  -4.6769 H              1 <1>                0.0000
     57 H23        -23.5045   4.3640  -9.0948 H              1 <1>                0.0000
     58 H24        -24.1468   5.4374  -7.8057 H              1 <1>                0.0000
     59 H25        -24.7391   2.5490  -8.3022 H              1 <1>                0.0000
     60 H26        -25.5981   3.7036  -7.2272 H              1 <1>                0.0000
     61 H27        -24.5128   0.6891  -4.1046 H              1 <1>                0.0000
     62 H28        -21.1549   5.7504  -8.2581 H              1 <1>                0.0000
@<TRIPOS>BOND
    1    1    2 1     
    2    2    3 1     
    3    2    4 1     
    4    4    5 1     
    5    5    6 1     
    6    6    7 1     
    7    7   12 ar    
    8    7    8 ar    
    9    8    9 ar    
   10    9   10 ar    
   11   10   11 ar    
   12   10   13 1     
   13   11   12 ar    
   14   13   23 2     
   15   13   14 1     
   16   14   15 1     
   17   15   16 1     
   18   15   22 2     
   19   16   21 ar    
   20   16   17 ar    
   21   17   18 ar    
   22   18   19 ar    
   23   19   20 ar    
   24   20   21 ar    
   25   22   23 1     
   26   22   24 1     
   27   24   34 ar    
   28   24   25 ar    
   29   25   26 ar    
   30   26   27 ar    
   31   27   31 1     
   32   27   28 ar    
   33   28   29 1     
   34   28   34 ar    
   35   29   30 1     
   36   30   31 1     
   37   31   32 2     
   38   32   33 1     
   39    1   35 1     
   40    1   36 1     
   41    1   37 1     
   42    2   38 1     
   43    3   39 1     
   44    3   40 1     
   45    3   41 1     
   46    4   42 1     
   47    4   43 1     
   48    5   44 1     
   49    5   45 1     
   50    8   46 1     
   51    9   47 1     
   52   11   48 1     
   53   12   49 1     
   54   14   50 1     
   55   17   51 1     
   56   18   52 1     
   57   20   53 1     
   58   21   54 1     
   59   25   55 1     
   60   26   56 1     
   61   29   57 1     
   62   29   58 1     
   63   30   59 1     
   64   30   60 1     
   65   33   61 1     
   66   34   62 1     
@<TRIPOS>SUBSTRUCTURE
      1 ****           1
@<TRIPOS>SET
DONOR_HYDROGENS      STATIC     ATOMS    <user>   **** ""
3 38 50 61
ATOM$RED        STATIC     ATOMS    COLORGROUP SYSTEM
3 38 50 61
