# Supplementary material for: Three-Dimensional Biologically Relevant Spectrum (BRS-3D): Shape Similarity Profile Based on PDB Ligands as Molecular Descriptors
Source: Molecules. 2016 Nov 17;21(11):1554. doi: 10.3390/molecules21111554 (PMC6273508; doi:10.3390/molecules21111554)
Supplement: Supplementary file 2 [file molecules-21-01554-s002.zip › 135.mol2]

@<TRIPOS>MOLECULE
2fgi_PD1
    80    82     1
SMALL
NO_CHARGES
@<TRIPOS>ATOM
      1 C1          58.9810  -2.0430   3.9760 C.3            1 <1>                0.0000
      2 C2          59.8760  -2.2010   2.7690 C.3            1 <1>                0.0000
      3 N3          60.7700  -1.0000   2.6460 N.4            1 <1>                0.0000
      4 C4          60.6590  -0.1810   1.3890 C.3            1 <1>                0.0000
      5 C5          60.5050   1.2990   1.7430 C.3            1 <1>                0.0000
      6 C6          62.1240  -1.0950   3.2720 C.3            1 <1>                0.0000
      7 C7          62.5540   0.1860   3.9180 C.3            1 <1>                0.0000
      8 C8          63.7390   0.0010   4.8020 C.3            1 <1>                0.0000
      9 C9          63.8450   1.1810   5.7370 C.3            1 <1>                0.0000
     10 N10         65.1450   1.2000   6.3820 N.pl3          1 <1>                0.0000
     11 C11         65.6080   2.0410   7.4220 C.ar           1 <1>                0.0000
     12 N12         66.4220   1.4930   8.3010 N.ar           1 <1>                0.0000
     13 C13         66.8680   2.2960   9.3060 C.ar           1 <1>                0.0000
     14 C14         66.4620   3.6260   9.3760 C.ar           1 <1>                0.0000
     15 C15         66.9010   4.4680  10.3870 C.ar           1 <1>                0.0000
     16 C16         66.4780   5.7780  10.4110 C.ar           1 <1>                0.0000
     17 C17         65.6090   6.2200   9.4040 C.ar           1 <1>                0.0000
     18 N18         65.1410   7.5720   9.3750 N.am           1 <1>                0.0000
     19 C19         64.2690   8.2020   8.5940 C.2            1 <1>                0.0000
     20 O20         63.8720   9.3350   8.8920 O.2            1 <1>                0.0000
     21 N21         63.8150   7.5700   7.5030 N.am           1 <1>                0.0000
     22 C22         62.8310   8.1400   6.5870 C.3            1 <1>                0.0000
     23 C23         61.5260   8.3190   7.2960 C.3            1 <1>                0.0000
     24 C24         62.6120   7.2020   5.4410 C.3            1 <1>                0.0000
     25 C25         63.3140   9.4890   6.0530 C.3            1 <1>                0.0000
     26 N26         65.1950   5.4060   8.4400 N.ar           1 <1>                0.0000
     27 C27         65.5770   4.1360   8.3790 C.ar           1 <1>                0.0000
     28 N28         65.1840   3.2990   7.4290 N.ar           1 <1>                0.0000
     29 C29         66.9580   6.5600  11.4490 C.ar           1 <1>                0.0000
     30 C30         66.4940   6.3520  12.7490 C.ar           1 <1>                0.0000
     31 C31         66.9910   7.1190  13.7810 C.ar           1 <1>                0.0000
     32 O32         66.5300   6.8940  15.0800 O.3            1 <1>                0.0000
     33 C33         66.8610   7.7370  16.2120 C.3            1 <1>                0.0000
     34 C34         67.9480   8.0910  13.5590 C.ar           1 <1>                0.0000
     35 C35         68.4050   8.2850  12.2710 C.ar           1 <1>                0.0000
     36 O36         69.3830   9.2400  12.0460 O.3            1 <1>                0.0000
     37 C37         70.2090   9.8020  13.1040 C.3            1 <1>                0.0000
     38 C38         67.9310   7.5430  11.2140 C.ar           1 <1>                0.0000
     39 H1          58.3269  -2.9229   4.0651 H              1 <1>                0.0000
     40 H2          58.3654  -1.1388   3.8602 H              1 <1>                0.0000
     41 H3          59.5990  -1.9524   4.8814 H              1 <1>                0.0000
     42 H4          59.2577  -2.2917   1.8637 H              1 <1>                0.0000
     43 H5          60.4913  -3.1054   2.8850 H              1 <1>                0.0000
     44 H6          60.3179  -0.3793   3.2990 H              1 <1>                0.0000
     45 H7          59.7811  -0.5117   0.8147 H              1 <1>                0.0000
     46 H8          61.5667  -0.3183   0.7830 H              1 <1>                0.0000
     47 H9          60.4245   1.8905   0.8191 H              1 <1>                0.0000
     48 H10         61.3826   1.6321   2.3164 H              1 <1>                0.0000
     49 H11         59.5971   1.4388   2.3480 H              1 <1>                0.0000
     50 H12         62.8542  -1.3583   2.4926 H              1 <1>                0.0000
     51 H13         62.1032  -1.8851   4.0371 H              1 <1>                0.0000
     52 H14         61.7204   0.5762   4.5203 H              1 <1>                0.0000
     53 H15         62.8089   0.9113   3.1313 H              1 <1>                0.0000
     54 H16         64.6496  -0.0661   4.1886 H              1 <1>                0.0000
     55 H17         63.6219  -0.9232   5.3868 H              1 <1>                0.0000
     56 H18         63.0606   1.1069   6.5046 H              1 <1>                0.0000
     57 H19         63.7110   2.1105   5.1643 H              1 <1>                0.0000
     58 H20         65.8234   0.5067   6.0356 H              1 <1>                0.0000
     59 H21         67.5425   1.8979  10.0554 H              1 <1>                0.0000
     60 H22         67.5725   4.0972  11.1529 H              1 <1>                0.0000
     61 H23         65.5484   8.1553  10.0777 H              1 <1>                0.0000
     62 H24         64.1702   6.6564   7.3050 H              1 <1>                0.0000
     63 H25         60.7879   8.7484   6.6026 H              1 <1>                0.0000
     64 H26         61.6633   8.9969   8.1513 H              1 <1>                0.0000
     65 H27         61.1671   7.3433   7.6554 H              1 <1>                0.0000
     66 H28         61.8706   7.6322   4.7516 H              1 <1>                0.0000
     67 H29         62.2429   6.2382   5.8214 H              1 <1>                0.0000
     68 H30         63.5615   7.0464   4.9079 H              1 <1>                0.0000
     69 H31         62.5609   9.9022   5.3659 H              1 <1>                0.0000
     70 H32         64.2642   9.3519   5.5161 H              1 <1>                0.0000
     71 H33         63.4642  10.1833   6.8928 H              1 <1>                0.0000
     72 H34         65.7470   5.5916  12.9459 H              1 <1>                0.0000
     73 H35         66.3735   7.3443  17.1165 H              1 <1>                0.0000
     74 H36         66.5092   8.7616  16.0214 H              1 <1>                0.0000
     75 H37         67.9514   7.7447  16.3571 H              1 <1>                0.0000
     76 H38         68.3314   8.6881  14.3785 H              1 <1>                0.0000
     77 H39         70.9065  10.5359  12.6739 H              1 <1>                0.0000
     78 H40         70.7785   8.9969  13.5914 H              1 <1>                0.0000
     79 H41         69.5666  10.2981  13.8464 H              1 <1>                0.0000
     80 H42         68.3049   7.7158  10.2113 H              1 <1>                0.0000
@<TRIPOS>BOND
    1    1    2 1     
    2    2    3 1     
    3    3    4 1     
    4    3    6 1     
    5    4    5 1     
    6    6    7 1     
    7    7    8 1     
    8    8    9 1     
    9    9   10 1     
   10   10   11 1     
   11   11   28 ar    
   12   11   12 ar    
   13   12   13 ar    
   14   13   14 ar    
   15   14   27 ar    
   16   14   15 ar    
   17   15   16 ar    
   18   16   17 ar    
   19   16   29 1     
   20   17   18 1     
   21   17   26 ar    
   22   18   19 am    
   23   19   20 2     
   24   19   21 am    
   25   21   22 1     
   26   22   23 1     
   27   22   24 1     
   28   22   25 1     
   29   26   27 ar    
   30   27   28 ar    
   31   29   38 ar    
   32   29   30 ar    
   33   30   31 ar    
   34   31   32 1     
   35   31   34 ar    
   36   32   33 1     
   37   34   35 ar    
   38   35   36 1     
   39   35   38 ar    
   40   36   37 1     
   41    1   39 1     
   42    1   40 1     
   43    1   41 1     
   44    2   42 1     
   45    2   43 1     
   46    3   44 1     
   47    4   45 1     
   48    4   46 1     
   49    5   47 1     
   50    5   48 1     
   51    5   49 1     
   52    6   50 1     
   53    6   51 1     
   54    7   52 1     
   55    7   53 1     
   56    8   54 1     
   57    8   55 1     
   58    9   56 1     
   59    9   57 1     
   60   10   58 1     
   61   13   59 1     
   62   15   60 1     
   63   18   61 1     
   64   21   62 1     
   65   23   63 1     
   66   23   64 1     
   67   23   65 1     
   68   24   66 1     
   69   24   67 1     
   70   24   68 1     
   71   25   69 1     
   72   25   70 1     
   73   25   71 1     
   74   30   72 1     
   75   33   73 1     
   76   33   74 1     
   77   33   75 1     
   78   34   76 1     
   79   37   77 1     
   80   37   78 1     
   81   37   79 1     
   82   38   80 1     
@<TRIPOS>SUBSTRUCTURE
      1 ****           1
@<TRIPOS>SET
DONOR_HYDROGENS      STATIC     ATOMS    <user>   **** ""
4 44 58 61 62
ATOM$RED        STATIC     ATOMS    COLORGROUP SYSTEM
4 44 58 61 62
