# Supplementary material for: Three-Dimensional Biologically Relevant Spectrum (BRS-3D): Shape Similarity Profile Based on PDB Ligands as Molecular Descriptors
Source: Molecules. 2016 Nov 17;21(11):1554. doi: 10.3390/molecules21111554 (PMC6273508; doi:10.3390/molecules21111554)
Supplement: Supplementary file 2 [file molecules-21-01554-s002.zip › 136.mol2]

@<TRIPOS>MOLECULE
1el4_CTZ
    54    58     1
SMALL
NO_CHARGES
@<TRIPOS>ATOM
      1 O1          32.7470   7.4550  22.4630 O.3            1 <1>                0.0000
      2 C2          31.6220   8.2090  22.3400 C.ar           1 <1>                0.0000
      3 C3          31.4610   9.0300  21.1890 C.ar           1 <1>                0.0000
      4 C4          30.2850   9.8260  21.0560 C.ar           1 <1>                0.0000
      5 C5          29.2520   9.8180  22.0610 C.ar           1 <1>                0.0000
      6 C6          28.1740  10.8820  21.9590 C.3            1 <1>                0.0000
      7 C7          28.2960  12.1750  22.7780 C.3            1 <1>                0.0000
      8 O8          29.3590  12.6960  21.9110 O.3            1 <1>                0.0000
      9 N9          27.1440  12.8210  22.4710 N.2            1 <1>                0.0000
     10 C10         26.6640  13.3960  23.6060 C.2            1 <1>                0.0000
     11 N11         27.5730  13.0840  24.6840 N.am           1 <1>                0.0000
     12 C12         27.3350  13.5600  26.0170 C.2            1 <1>                0.0000
     13 C13         26.1790  14.3510  26.2280 C.2            1 <1>                0.0000
     14 N14         25.3090  14.6340  25.1360 N.2            1 <1>                0.0000
     15 C15         25.5170  14.1780  23.8260 C.2            1 <1>                0.0000
     16 C16         24.5070  14.5830  22.8520 C.3            1 <1>                0.0000
     17 C17         23.2430  13.7790  22.9650 C.ar           1 <1>                0.0000
     18 C18         22.9400  12.7580  21.9860 C.ar           1 <1>                0.0000
     19 C19         21.7340  11.9780  22.0750 C.ar           1 <1>                0.0000
     20 C20         20.8060  12.2070  23.1490 C.ar           1 <1>                0.0000
     21 C21         21.0870  13.2210  24.1380 C.ar           1 <1>                0.0000
     22 C22         22.3040  14.0040  24.0430 C.ar           1 <1>                0.0000
     23 C23         25.8670  14.9070  27.5210 C.ar           1 <1>                0.0000
     24 C24         26.8770  15.2200  28.5010 C.ar           1 <1>                0.0000
     25 C25         26.5500  15.7890  29.7510 C.ar           1 <1>                0.0000
     26 C26         25.1840  16.0620  30.0550 C.ar           1 <1>                0.0000
     27 O27         24.8790  16.6160  31.2570 O.3            1 <1>                0.0000
     28 C28         24.1410  15.7670  29.1200 C.ar           1 <1>                0.0000
     29 C29         24.4880  15.1890  27.8480 C.ar           1 <1>                0.0000
     30 C30         28.6020  12.3010  24.1300 C.2            1 <1>                0.0000
     31 O31         29.4910  11.9140  24.8490 O.2            1 <1>                0.0000
     32 C32         29.4270   8.9740  23.2260 C.ar           1 <1>                0.0000
     33 C33         30.6140   8.1670  23.3700 C.ar           1 <1>                0.0000
     34 H1          32.7122   6.9645  23.2759 H              1 <1>                0.0000
     35 H2          32.2251   9.0503  20.4203 H              1 <1>                0.0000
     36 H3          30.1654  10.4515  20.1787 H              1 <1>                0.0000
     37 H4          27.2278  10.4058  22.2554 H              1 <1>                0.0000
     38 H5          28.1194  11.1793  20.9014 H              1 <1>                0.0000
     39 H6          29.6327  13.5502  22.2240 H              1 <1>                0.0000
     40 H7          28.0157  13.3226  26.8332 H              1 <1>                0.0000
     41 H8          24.9194  14.4513  21.8408 H              1 <1>                0.0000
     42 H9          24.2658  15.6439  23.0144 H              1 <1>                0.0000
     43 H10         23.6328  12.5775  21.1720 H              1 <1>                0.0000
     44 H11         21.5250  11.2172  21.3317 H              1 <1>                0.0000
     45 H12         19.8973  11.6197  23.2162 H              1 <1>                0.0000
     46 H13         20.3900  13.3965  24.9494 H              1 <1>                0.0000
     47 H14         22.5123  14.7649  24.7864 H              1 <1>                0.0000
     48 H15         27.9160  15.0128  28.2718 H              1 <1>                0.0000
     49 H16         27.3281  16.0156  30.4710 H              1 <1>                0.0000
     50 H17         23.9392  16.7399  31.3192 H              1 <1>                0.0000
     51 H18         23.1061  15.9756  29.3659 H              1 <1>                0.0000
     52 H19         23.7083  14.9634  27.1295 H              1 <1>                0.0000
     53 H20         28.6618   8.9490  23.9934 H              1 <1>                0.0000
     54 H21         30.7465   7.5367  24.2419 H              1 <1>                0.0000
@<TRIPOS>BOND
    1    1    2 1     
    2    2   33 ar    
    3    2    3 ar    
    4    3    4 ar    
    5    4    5 ar    
    6    5    6 1     
    7    5   32 ar    
    8    6    7 1     
    9    7   30 1     
   10    7    8 1     
   11    7    9 1     
   12    9   10 2     
   13   10   15 1     
   14   10   11 1     
   15   11   12 1     
   16   11   30 am    
   17   12   13 2     
   18   13   14 1     
   19   13   23 1     
   20   14   15 2     
   21   15   16 1     
   22   16   17 1     
   23   17   22 ar    
   24   17   18 ar    
   25   18   19 ar    
   26   19   20 ar    
   27   20   21 ar    
   28   21   22 ar    
   29   23   29 ar    
   30   23   24 ar    
   31   24   25 ar    
   32   25   26 ar    
   33   26   27 1     
   34   26   28 ar    
   35   28   29 ar    
   36   30   31 2     
   37   32   33 ar    
   38    1   34 1     
   39    3   35 1     
   40    4   36 1     
   41    6   37 1     
   42    6   38 1     
   43    8   39 1     
   44   12   40 1     
   45   16   41 1     
   46   16   42 1     
   47   18   43 1     
   48   19   44 1     
   49   20   45 1     
   50   21   46 1     
   51   22   47 1     
   52   24   48 1     
   53   25   49 1     
   54   27   50 1     
   55   28   51 1     
   56   29   52 1     
   57   32   53 1     
   58   33   54 1     
@<TRIPOS>SUBSTRUCTURE
      1 ****           1
@<TRIPOS>SET
DONOR_HYDROGENS      STATIC     ATOMS    <user>   **** ""
3 34 39 50
ATOM$RED        STATIC     ATOMS    COLORGROUP SYSTEM
3 34 39 50
