# Supplementary material for: Three-Dimensional Biologically Relevant Spectrum (BRS-3D): Shape Similarity Profile Based on PDB Ligands as Molecular Descriptors
Source: Molecules. 2016 Nov 17;21(11):1554. doi: 10.3390/molecules21111554 (PMC6273508; doi:10.3390/molecules21111554)
Supplement: Supplementary file 2 [file molecules-21-01554-s002.zip › 137.mol2]

@<TRIPOS>MOLECULE
2fw3_BUI
    73    72     1
SMALL
NO_CHARGES
@<TRIPOS>ATOM
      1 C1           7.0850   4.2570  30.7270 C.3            1 <1>                0.0000
      2 C2           8.0640   4.9930  29.8430 C.3            1 <1>                0.0000
      3 C3           9.3370   4.1860  29.5970 C.3            1 <1>                0.0000
      4 C4          10.5940   4.8650  30.1240 C.3            1 <1>                0.0000
      5 C5          11.8080   4.0280  29.7190 C.3            1 <1>                0.0000
      6 C6          13.1460   4.7240  29.9610 C.3            1 <1>                0.0000
      7 C7          14.2870   3.8630  29.4110 C.3            1 <1>                0.0000
      8 C8          15.4030   3.6680  30.4390 C.3            1 <1>                0.0000
      9 C9          16.3310   4.8820  30.5350 C.3            1 <1>                0.0000
     10 C10         16.9150   4.9990  31.9480 C.3            1 <1>                0.0000
     11 C11         18.4310   4.7530  32.0110 C.3            1 <1>                0.0000
     12 C12         18.9530   4.8750  33.4300 C.3            1 <1>                0.0000
     13 C13         20.4290   4.4580  33.5690 C.3            1 <1>                0.0000
     14 C14         21.4280   5.0230  32.5590 C.3            1 <1>                0.0000
     15 N1          22.2500   5.9720  33.3090 N.am           1 <1>                0.0000
     16 C15         22.8390   7.1140  32.8520 C.2            1 <1>                0.0000
     17 O1          22.6920   7.4560  31.6740 O.2            1 <1>                0.0000
     18 N2          23.5840   7.9080  33.6690 N.am           1 <1>                0.0000
     19 C16         24.1790   9.1310  33.1180 C.3            1 <1>                0.0000
     20 C17         25.6900   8.8300  32.9560 C.3            1 <1>                0.0000
     21 C18         26.4760   9.9220  32.2400 C.2            1 <1>                0.0000
     22 O2          25.8540  10.7190  31.4910 O.co2          1 <1>                0.0000
     23 O3          27.7370  10.0010  32.4040 O.co2          1 <1>                0.0000
     24 C19         23.8600  10.2710  34.1080 C.3            1 <1>                0.0000
     25 N3          22.5080  10.9210  33.9700 N.4            1 <1>                0.0000
     26 C20         22.4240  11.9880  34.9730 C.3            1 <1>                0.0000
     27 C21         21.3620  10.0350  34.2790 C.3            1 <1>                0.0000
     28 C22         22.2860  11.5170  32.6320 C.3            1 <1>                0.0000
     29 H1           6.1876   4.8758  30.8749 H              1 <1>                0.0000
     30 H2           7.5532   4.0515  31.7009 H              1 <1>                0.0000
     31 H3           6.8012   3.3078  30.2490 H              1 <1>                0.0000
     32 H4           8.3345   5.9427  30.3276 H              1 <1>                0.0000
     33 H5           7.5825   5.1990  28.8757 H              1 <1>                0.0000
     34 H6           9.4504   4.0351  28.5133 H              1 <1>                0.0000
     35 H7           9.2331   3.2103  30.0943 H              1 <1>                0.0000
     36 H8          10.5436   4.9381  31.2204 H              1 <1>                0.0000
     37 H9          10.6789   5.8734  29.6928 H              1 <1>                0.0000
     38 H10         11.7270   3.7958  28.6468 H              1 <1>                0.0000
     39 H11         11.7937   3.0933  30.2987 H              1 <1>                0.0000
     40 H12         13.2896   4.8733  31.0413 H              1 <1>                0.0000
     41 H13         13.1472   5.6995  29.4526 H              1 <1>                0.0000
     42 H14         14.7060   4.3548  28.5207 H              1 <1>                0.0000
     43 H15         13.8857   2.8778  29.1311 H              1 <1>                0.0000
     44 H16         15.9995   2.7902  30.1498 H              1 <1>                0.0000
     45 H17         14.9477   3.4933  31.4250 H              1 <1>                0.0000
     46 H18         15.7607   5.7933  30.3021 H              1 <1>                0.0000
     47 H19         17.1521   4.7685  29.8119 H              1 <1>                0.0000
     48 H20         16.4161   4.2603  32.5925 H              1 <1>                0.0000
     49 H21         16.7114   6.0119  32.3254 H              1 <1>                0.0000
     50 H22         18.9405   5.4939  31.3774 H              1 <1>                0.0000
     51 H23         18.6453   3.7411  31.6367 H              1 <1>                0.0000
     52 H24         18.3447   4.2322  34.0832 H              1 <1>                0.0000
     53 H25         18.8536   5.9225  33.7507 H              1 <1>                0.0000
     54 H26         20.4688   3.3615  33.4913 H              1 <1>                0.0000
     55 H27         20.7643   4.7671  34.5700 H              1 <1>                0.0000
     56 H28         20.8996   5.5350  31.7413 H              1 <1>                0.0000
     57 H29         22.0524   4.2178  32.1446 H              1 <1>                0.0000
     58 H30         22.3982   5.7574  34.2744 H              1 <1>                0.0000
     59 H31         23.7234   7.6621  34.6282 H              1 <1>                0.0000
     60 H32         23.7460   9.3719  32.1359 H              1 <1>                0.0000
     61 H33         25.7955   7.8976  32.3821 H              1 <1>                0.0000
     62 H34         26.1233   8.6949  33.9580 H              1 <1>                0.0000
     63 H35         24.6221  11.0529  33.9745 H              1 <1>                0.0000
     64 H36         23.9309   9.8597  35.1257 H              1 <1>                0.0000
     65 H37         21.4453  12.4847  34.8989 H              1 <1>                0.0000
     66 H38         23.2226  12.7230  34.7942 H              1 <1>                0.0000
     67 H39         22.5410  11.5565  35.9781 H              1 <1>                0.0000
     68 H40         21.3452   9.1958  33.5680 H              1 <1>                0.0000
     69 H41         20.4249  10.6050  34.1956 H              1 <1>                0.0000
     70 H42         21.4648   9.6461  35.3028 H              1 <1>                0.0000
     71 H43         23.1272  12.1802  32.3819 H              1 <1>                0.0000
     72 H44         21.3515  12.0971  32.6395 H              1 <1>                0.0000
     73 H45         22.2146  10.7163  31.8812 H              1 <1>                0.0000
@<TRIPOS>BOND
    1    1    2 1     
    2    2    3 1     
    3    3    4 1     
    4    4    5 1     
    5    5    6 1     
    6    6    7 1     
    7    7    8 1     
    8    8    9 1     
    9    9   10 1     
   10   10   11 1     
   11   11   12 1     
   12   12   13 1     
   13   13   14 1     
   14   14   15 1     
   15   15   16 am    
   16   16   17 2     
   17   16   18 am    
   18   18   19 1     
   19   19   20 1     
   20   19   24 1     
   21   20   21 1     
   22   21   22 ar    
   23   21   23 ar    
   24   24   25 1     
   25   25   26 1     
   26   25   27 1     
   27   25   28 1     
   28    1   29 1     
   29    1   30 1     
   30    1   31 1     
   31    2   32 1     
   32    2   33 1     
   33    3   34 1     
   34    3   35 1     
   35    4   36 1     
   36    4   37 1     
   37    5   38 1     
   38    5   39 1     
   39    6   40 1     
   40    6   41 1     
   41    7   42 1     
   42    7   43 1     
   43    8   44 1     
   44    8   45 1     
   45    9   46 1     
   46    9   47 1     
   47   10   48 1     
   48   10   49 1     
   49   11   50 1     
   50   11   51 1     
   51   12   52 1     
   52   12   53 1     
   53   13   54 1     
   54   13   55 1     
   55   14   56 1     
   56   14   57 1     
   57   15   58 1     
   58   18   59 1     
   59   19   60 1     
   60   20   61 1     
   61   20   62 1     
   62   24   63 1     
   63   24   64 1     
   64   26   65 1     
   65   26   66 1     
   66   26   67 1     
   67   27   68 1     
   68   27   69 1     
   69   27   70 1     
   70   28   71 1     
   71   28   72 1     
   72   28   73 1     
@<TRIPOS>SUBSTRUCTURE
      1 ****           1
@<TRIPOS>SET
DONOR_HYDROGENS      STATIC     ATOMS    <user>   **** ""
2 58 59
ATOM$RED        STATIC     ATOMS    COLORGROUP SYSTEM
2 58 59
