# Supplementary material for: Three-Dimensional Biologically Relevant Spectrum (BRS-3D): Shape Similarity Profile Based on PDB Ligands as Molecular Descriptors
Source: Molecules. 2016 Nov 17;21(11):1554. doi: 10.3390/molecules21111554 (PMC6273508; doi:10.3390/molecules21111554)
Supplement: Supplementary file 2 [file molecules-21-01554-s002.zip › 138.mol2]

@<TRIPOS>MOLECULE
2g97_DGB
    60    62     1
SMALL
NO_CHARGES
@<TRIPOS>ATOM
      1 O1          44.7630 114.4990  16.3160 O.2            1 <1>                0.0000
      2 C1          44.1380 114.6470  15.2540 C.2            1 <1>                0.0000
      3 C2          42.8140 115.0060  15.3450 C.3            1 <1>                0.0000
      4 C3          42.0870 115.6020  14.3010 C.3            1 <1>                0.0000
      5 C4          40.7540 115.8820  14.4930 C.ar           1 <1>                0.0000
      6 C5          39.9740 116.4120  13.4600 C.ar           1 <1>                0.0000
      7 C6          38.6180 116.6040  13.6770 C.ar           1 <1>                0.0000
      8 C7          38.0680 116.2590  14.9090 C.ar           1 <1>                0.0000
      9 N1          38.8320 115.7580  15.8670 N.ar           1 <1>                0.0000
     10 C8          40.1250 115.5700  15.7010 C.ar           1 <1>                0.0000
     11 N2          44.6690 114.4510  14.0490 N.am           1 <1>                0.0000
     12 C9          46.0560 114.0080  13.8600 C.3            1 <1>                0.0000
     13 C10         46.3590 112.9020  14.8750 C.3            1 <1>                0.0000
     14 C11         46.9520 111.6320  14.2620 C.3            1 <1>                0.0000
     15 C12         48.0570 111.1640  15.2130 C.3            1 <1>                0.0000
     16 C13         48.9060 109.9960  14.7060 C.3            1 <1>                0.0000
     17 C14         49.0380 110.0300  13.1800 C.3            1 <1>                0.0000
     18 C15         49.9190 108.8660  12.7220 C.3            1 <1>                0.0000
     19 N3          51.2310 109.0670  13.3750 N.am           1 <1>                0.0000
     20 C16         51.2640 109.0640  14.8560 C.3            1 <1>                0.0000
     21 C17         50.2860 110.1290  15.3600 C.3            1 <1>                0.0000
     22 C18         52.3270 109.3280  12.6600 C.2            1 <1>                0.0000
     23 O2          53.3690 109.5960  13.2570 O.2            1 <1>                0.0000
     24 C19         52.3010 109.3070  11.1290 C.ar           1 <1>                0.0000
     25 C20         53.2070 108.4710  10.4800 C.ar           1 <1>                0.0000
     26 C21         53.1200 108.2790   9.1060 C.ar           1 <1>                0.0000
     27 C22         52.1310 108.9280   8.3670 C.ar           1 <1>                0.0000
     28 C23         51.2370 109.7690   9.0190 C.ar           1 <1>                0.0000
     29 C24         51.3140 109.9660  10.3980 C.ar           1 <1>                0.0000
     30 H1          42.7531 115.7085  16.1892 H              1 <1>                0.0000
     31 H2          42.2716 114.0827  15.5964 H              1 <1>                0.0000
     32 H3          42.1532 114.9267  13.4353 H              1 <1>                0.0000
     33 H4          42.5853 116.5533  14.0630 H              1 <1>                0.0000
     34 H5          40.4217 116.6681  12.5066 H              1 <1>                0.0000
     35 H6          37.9920 117.0187  12.8951 H              1 <1>                0.0000
     36 H7          37.0079 116.4016  15.0846 H              1 <1>                0.0000
     37 H8          40.7125 115.1654  16.5173 H              1 <1>                0.0000
     38 H9          44.1014 114.6117  13.2416 H              1 <1>                0.0000
     39 H10         46.7402 114.8544  14.0192 H              1 <1>                0.0000
     40 H11         46.1849 113.6193  12.8391 H              1 <1>                0.0000
     41 H12         45.4210 112.6339  15.3831 H              1 <1>                0.0000
     42 H13         47.0751 113.2963  15.6111 H              1 <1>                0.0000
     43 H14         47.3725 111.8500  13.2692 H              1 <1>                0.0000
     44 H15         46.1769 110.8570  14.1698 H              1 <1>                0.0000
     45 H16         47.5845 110.8556  16.1572 H              1 <1>                0.0000
     46 H17         48.7278 112.0156  15.3996 H              1 <1>                0.0000
     47 H18         48.4417 109.0444  15.0042 H              1 <1>                0.0000
     48 H19         49.4968 110.9812  12.8721 H              1 <1>                0.0000
     49 H20         48.0417 109.9385  12.7230 H              1 <1>                0.0000
     50 H21         50.0307 108.8785  11.6278 H              1 <1>                0.0000
     51 H22         49.4792 107.9075  13.0348 H              1 <1>                0.0000
     52 H23         52.2805 109.2969  15.2060 H              1 <1>                0.0000
     53 H24         50.9639 108.0751  15.2329 H              1 <1>                0.0000
     54 H25         50.1748 110.0221  16.4491 H              1 <1>                0.0000
     55 H26         50.6942 111.1239  15.1289 H              1 <1>                0.0000
     56 H27         53.9818 107.9689  11.0480 H              1 <1>                0.0000
     57 H28         53.8235 107.6224   8.6070 H              1 <1>                0.0000
     58 H29         52.0604 108.7781   7.2957 H              1 <1>                0.0000
     59 H30         50.4693 110.2789   8.4482 H              1 <1>                0.0000
     60 H31         50.6127 110.6255  10.8964 H              1 <1>                0.0000
@<TRIPOS>BOND
    1    1    2 2     
    2    2    3 1     
    3    2   11 am    
    4    3    4 1     
    5    4    5 1     
    6    5   10 ar    
    7    5    6 ar    
    8    6    7 ar    
    9    7    8 ar    
   10    8    9 ar    
   11    9   10 ar    
   12   11   12 1     
   13   12   13 1     
   14   13   14 1     
   15   14   15 1     
   16   15   16 1     
   17   16   21 1     
   18   16   17 1     
   19   17   18 1     
   20   18   19 1     
   21   19   20 1     
   22   19   22 am    
   23   20   21 1     
   24   22   23 2     
   25   22   24 1     
   26   24   29 ar    
   27   24   25 ar    
   28   25   26 ar    
   29   26   27 ar    
   30   27   28 ar    
   31   28   29 ar    
   32    3   30 1     
   33    3   31 1     
   34    4   32 1     
   35    4   33 1     
   36    6   34 1     
   37    7   35 1     
   38    8   36 1     
   39   10   37 1     
   40   11   38 1     
   41   12   39 1     
   42   12   40 1     
   43   13   41 1     
   44   13   42 1     
   45   14   43 1     
   46   14   44 1     
   47   15   45 1     
   48   15   46 1     
   49   16   47 1     
   50   17   48 1     
   51   17   49 1     
   52   18   50 1     
   53   18   51 1     
   54   20   52 1     
   55   20   53 1     
   56   21   54 1     
   57   21   55 1     
   58   25   56 1     
   59   26   57 1     
   60   27   58 1     
   61   28   59 1     
   62   29   60 1     
@<TRIPOS>SUBSTRUCTURE
      1 ****           1
@<TRIPOS>SET
DONOR_HYDROGENS      STATIC     ATOMS    <user>   **** ""
1 38
ATOM$RED        STATIC     ATOMS    COLORGROUP SYSTEM
1 38
