# Supplementary material for: Three-Dimensional Biologically Relevant Spectrum (BRS-3D): Shape Similarity Profile Based on PDB Ligands as Molecular Descriptors
Source: Molecules. 2016 Nov 17;21(11):1554. doi: 10.3390/molecules21111554 (PMC6273508; doi:10.3390/molecules21111554)
Supplement: Supplementary file 2 [file molecules-21-01554-s002.zip › 139.mol2]

@<TRIPOS>MOLECULE
2cd2_FOL
    49    51     1
SMALL
NO_CHARGES
@<TRIPOS>ATOM
      1 N1           9.6930   1.2650  11.7330 N.pl3          1 <1>                0.0000
      2 C2          10.5820   2.1120  12.1300 C.2            1 <1>                0.0000
      3 N3          11.7900   2.0960  11.5310 N.2            1 <1>                0.0000
      4 C4          12.7010   2.9700  11.8900 C.2            1 <1>                0.0000
      5 O5          13.8600   2.8940  11.2970 O.2            1 <1>                0.0000
      6 C6          12.4750   3.9660  12.9320 C.ar           1 <1>                0.0000
      7 N7          13.4260   4.8650  13.2690 N.ar           1 <1>                0.0000
      8 C8          13.1210   5.7280  14.2060 C.ar           1 <1>                0.0000
      9 C9          14.2130   6.7130  14.6110 C.3            1 <1>                0.0000
     10 N10         15.3610   6.8290  13.7360 N.pl3          1 <1>                0.0000
     11 C11         15.2640   7.3800  12.4690 C.ar           1 <1>                0.0000
     12 C12         14.1140   7.8980  11.8860 C.ar           1 <1>                0.0000
     13 C13         14.1100   8.3920  10.5870 C.ar           1 <1>                0.0000
     14 C14         15.2440   8.4190   9.7860 C.ar           1 <1>                0.0000
     15 C15         16.3990   7.9220  10.3590 C.ar           1 <1>                0.0000
     16 C16         16.4030   7.4090  11.6410 C.ar           1 <1>                0.0000
     17 C17         15.1760   8.9780   8.4080 C.2            1 <1>                0.0000
     18 O18         16.1890   9.4630   7.8400 O.2            1 <1>                0.0000
     19 N19         13.9710   8.9760   7.8060 N.am           1 <1>                0.0000
     20 C20         13.5900   9.5980   6.5340 C.3            1 <1>                0.0000
     21 C22         13.7050   8.6150   5.3540 C.3            1 <1>                0.0000
     22 C23         15.1260   8.7040   4.7960 C.3            1 <1>                0.0000
     23 C24         15.1050   8.0360   3.4750 C.2            1 <1>                0.0000
     24 O25         15.5320   6.8340   3.1760 O.co2          1 <1>                0.0000
     25 O26         14.5230   8.5340   2.3850 O.co2          1 <1>                0.0000
     26 C27         12.1820  10.1780   6.5740 C.2            1 <1>                0.0000
     27 O28         11.3570   9.5050   7.2260 O.co2          1 <1>                0.0000
     28 O29         12.0340  11.2480   5.9070 O.co2          1 <1>                0.0000
     29 C30         11.8820   5.6880  14.7960 C.ar           1 <1>                0.0000
     30 N31         10.8990   4.8410  14.4800 N.ar           1 <1>                0.0000
     31 C32         11.2330   3.9450  13.5440 C.ar           1 <1>                0.0000
     32 N33         10.3440   3.0270  13.1130 N.pl3          1 <1>                0.0000
     33 H1           8.7610   1.2530  12.1714 H              1 <1>                0.0000
     34 H2           9.9154   0.6009  10.9777 H              1 <1>                0.0000
     35 H3          14.5820   6.4083  15.6014 H              1 <1>                0.0000
     36 H4          13.7502   7.7083  14.6824 H              1 <1>                0.0000
     37 H5          16.2767   6.4918  14.0656 H              1 <1>                0.0000
     38 H6          13.1947   7.9173  12.4601 H              1 <1>                0.0000
     39 H7          13.1801   8.7733  10.1809 H              1 <1>                0.0000
     40 H8          17.3216   7.9351   9.7900 H              1 <1>                0.0000
     41 H9          17.3315   7.0075  12.0306 H              1 <1>                0.0000
     42 H10         13.2434   8.4880   8.2881 H              1 <1>                0.0000
     43 H11         14.2902  10.4267   6.3523 H              1 <1>                0.0000
     44 H12         12.9801   8.8852   4.5720 H              1 <1>                0.0000
     45 H13         13.5048   7.5907   5.7015 H              1 <1>                0.0000
     46 H14         15.8304   8.1927   5.4685 H              1 <1>                0.0000
     47 H15         15.4244   9.7568   4.6840 H              1 <1>                0.0000
     48 H16         11.6849   6.4046  15.5851 H              1 <1>                0.0000
     49 H17          9.4159   3.0161  13.5596 H              1 <1>                0.0000
@<TRIPOS>BOND
    1    1    2 1     
    2    2   32 1     
    3    2    3 2     
    4    3    4 1     
    5    4    5 2     
    6    4    6 1     
    7    6   31 ar    
    8    6    7 ar    
    9    7    8 ar    
   10    8    9 1     
   11    8   29 ar    
   12    9   10 1     
   13   10   11 1     
   14   11   16 ar    
   15   11   12 ar    
   16   12   13 ar    
   17   13   14 ar    
   18   14   15 ar    
   19   14   17 1     
   20   15   16 ar    
   21   17   18 2     
   22   17   19 am    
   23   19   20 1     
   24   20   21 1     
   25   20   26 1     
   26   21   22 1     
   27   22   23 1     
   28   23   24 ar    
   29   23   25 ar    
   30   26   27 ar    
   31   26   28 ar    
   32   29   30 ar    
   33   30   31 ar    
   34   31   32 1     
   35    1   33 1     
   36    1   34 1     
   37    9   35 1     
   38    9   36 1     
   39   10   37 1     
   40   12   38 1     
   41   13   39 1     
   42   15   40 1     
   43   16   41 1     
   44   19   42 1     
   45   20   43 1     
   46   21   44 1     
   47   21   45 1     
   48   22   46 1     
   49   22   47 1     
   50   29   48 1     
   51   32   49 1     
@<TRIPOS>SUBSTRUCTURE
      1 ****           1
@<TRIPOS>SET
DONOR_HYDROGENS      STATIC     ATOMS    <user>   **** ""
5 33 34 37 42 49
ATOM$RED        STATIC     ATOMS    COLORGROUP SYSTEM
5 33 34 37 42 49
