# Supplementary material for: Three-Dimensional Biologically Relevant Spectrum (BRS-3D): Shape Similarity Profile Based on PDB Ligands as Molecular Descriptors
Source: Molecules. 2016 Nov 17;21(11):1554. doi: 10.3390/molecules21111554 (PMC6273508; doi:10.3390/molecules21111554)
Supplement: Supplementary file 2 [file molecules-21-01554-s002.zip › 140.mol2]

@<TRIPOS>MOLECULE
2gv7_672
   105   108     1
SMALL
NO_CHARGES
@<TRIPOS>ATOM
      1 C1          12.5640  67.3620  26.1020 C.3            1 <1>                0.0000
      2 C2          13.2860  67.7070  27.4180 C.3            1 <1>                0.0000
      3 C3          13.5330  69.2330  27.4640 C.3            1 <1>                0.0000
      4 C4          14.6020  66.9120  27.5460 C.ar           1 <1>                0.0000
      5 C5          14.5800  65.6700  28.2110 C.ar           1 <1>                0.0000
      6 C6          15.7570  64.8720  28.3680 C.ar           1 <1>                0.0000
      7 C7          15.6410  63.5290  29.1150 C.3            1 <1>                0.0000
      8 C8          14.3740  62.7220  28.7290 C.3            1 <1>                0.0000
      9 C9          15.6630  63.7950  30.6460 C.3            1 <1>                0.0000
     10 C10         17.0210  65.3370  27.8400 C.ar           1 <1>                0.0000
     11 C11         17.0420  66.6290  27.1490 C.ar           1 <1>                0.0000
     12 C12         15.8330  67.3840  27.0210 C.ar           1 <1>                0.0000
     13 C13         18.3340  67.2300  26.5450 C.3            1 <1>                0.0000
     14 C14         18.8690  68.3860  27.4270 C.3            1 <1>                0.0000
     15 C15         18.1000  67.7630  25.1080 C.3            1 <1>                0.0000
     16 S1          18.5490  64.3310  28.0320 S.o2           1 <1>                0.0000
     17 O1          19.7050  65.0690  27.5590 O.2            1 <1>                0.0000
     18 O2          18.6160  63.7980  29.3830 O.2            1 <1>                0.0000
     19 N1          18.3240  63.0430  27.0200 N.pl3          1 <1>                0.0000
     20 C16         17.9920  63.3230  25.6170 C.3            1 <1>                0.0000
     21 C17         19.0940  62.7470  24.6740 C.3            1 <1>                0.0000
     22 C18         18.9320  61.2500  24.3530 C.ar           1 <1>                0.0000
     23 C19         18.1260  60.8180  23.2430 C.ar           1 <1>                0.0000
     24 C20         17.9770  59.4390  22.9820 C.ar           1 <1>                0.0000
     25 C21         18.6270  58.4870  23.8090 C.ar           1 <1>                0.0000
     26 C22         19.4440  58.8960  24.9150 C.ar           1 <1>                0.0000
     27 C23         19.5890  60.2850  25.1810 C.ar           1 <1>                0.0000
     28 C24         20.1000  57.9320  25.7230 C.2            1 <1>                0.0000
     29 N2          20.7970  58.3000  26.8070 N.pl3          1 <1>                0.0000
     30 N3          20.0620  56.6140  25.4020 N.pl3          1 <1>                0.0000
     31 C25         16.6060  62.7970  25.3360 C.2            1 <1>                0.0000
     32 O3          16.2080  61.8010  25.9510 O.2            1 <1>                0.0000
     33 N4          15.7050  63.4740  24.3220 N.am           1 <1>                0.0000
     34 C26         16.2330  64.6340  23.6370 C.3            1 <1>                0.0000
     35 C27         15.1220  65.7200  23.4970 C.3            1 <1>                0.0000
     36 N5          13.7970  65.1170  23.6210 N.am           1 <1>                0.0000
     37 C28         13.3830  63.9740  24.4280 C.3            1 <1>                0.0000
     38 C29         14.3980  62.8590  24.1900 C.3            1 <1>                0.0000
     39 C30         12.7070  65.7180  22.8210 C.2            1 <1>                0.0000
     40 O4          11.5860  65.2140  22.8460 O.2            1 <1>                0.0000
     41 C31         12.9730  66.9540  21.9940 C.3            1 <1>                0.0000
     42 C32         13.0840  66.5060  20.5020 C.3            1 <1>                0.0000
     43 C33         13.2510  67.7160  19.5630 C.3            1 <1>                0.0000
     44 N6          12.0780  68.6850  19.8440 N.pl3          1 <1>                0.0000
     45 C34         11.9640  69.2320  21.2560 C.3            1 <1>                0.0000
     46 C35         11.8190  68.0190  22.2150 C.3            1 <1>                0.0000
     47 C36         11.1610  68.9890  18.8840 C.cat          1 <1>                0.0000
     48 N7          11.3570  68.6040  17.6090 N.pl3          1 <1>                0.0000
     49 N8          10.0270  69.6620  19.1900 N.pl3          1 <1>                0.0000
     50 H1          11.6305  67.9399  26.0335 H              1 <1>                0.0000
     51 H2          12.3319  66.2870  26.0820 H              1 <1>                0.0000
     52 H3          13.2138  67.6128  25.2506 H              1 <1>                0.0000
     53 H4          12.6355  67.4316  28.2612 H              1 <1>                0.0000
     54 H5          14.0487  69.4929  28.4002 H              1 <1>                0.0000
     55 H6          12.5697  69.7620  27.4171 H              1 <1>                0.0000
     56 H7          14.1563  69.5296  26.6075 H              1 <1>                0.0000
     57 H8          13.6421  65.3079  28.6163 H              1 <1>                0.0000
     58 H9          16.5185  62.9193  28.8536 H              1 <1>                0.0000
     59 H10         14.3530  61.7793  29.2955 H              1 <1>                0.0000
     60 H11         14.3936  62.5018  27.6514 H              1 <1>                0.0000
     61 H12         13.4767  63.3124  28.9664 H              1 <1>                0.0000
     62 H13         16.5657  64.3674  30.9057 H              1 <1>                0.0000
     63 H14         15.6694  62.8360  31.1848 H              1 <1>                0.0000
     64 H15         14.7696  64.3699  30.9312 H              1 <1>                0.0000
     65 H16         15.8582  68.3399  26.5105 H              1 <1>                0.0000
     66 H17         19.0946  66.4364  26.5041 H              1 <1>                0.0000
     67 H18         19.7857  68.7959  26.9778 H              1 <1>                0.0000
     68 H19         19.0929  68.0052  28.4344 H              1 <1>                0.0000
     69 H20         18.1083  69.1777  27.4949 H              1 <1>                0.0000
     70 H21         17.7197  66.9496  24.4726 H              1 <1>                0.0000
     71 H22         19.0492  68.1365  24.6963 H              1 <1>                0.0000
     72 H23         17.3650  68.5810  25.1354 H              1 <1>                0.0000
     73 H24         18.4137  62.0757  27.3624 H              1 <1>                0.0000
     74 H25         17.9725  64.4134  25.4736 H              1 <1>                0.0000
     75 H26         20.0715  62.8922  25.1571 H              1 <1>                0.0000
     76 H27         19.0657  63.3075  23.7279 H              1 <1>                0.0000
     77 H28         17.6352  61.5482  22.6097 H              1 <1>                0.0000
     78 H29         17.3662  59.1074  22.1501 H              1 <1>                0.0000
     79 H30         18.5039  57.4302  23.6012 H              1 <1>                0.0000
     80 H31         20.1994  60.6144  26.0140 H              1 <1>                0.0000
     81 H32         21.2675  57.5875  27.3831 H              1 <1>                0.0000
     82 H33         20.8622  59.2953  27.0640 H              1 <1>                0.0000
     83 H34         19.5346  56.3004  24.5747 H              1 <1>                0.0000
     84 H35         20.5606  55.9272  25.9857 H              1 <1>                0.0000
     85 H36         16.5826  64.3390  22.6366 H              1 <1>                0.0000
     86 H37         17.0748  65.0458  24.2130 H              1 <1>                0.0000
     87 H38         15.2093  66.2021  22.5121 H              1 <1>                0.0000
     88 H39         15.2516  66.4742  24.2872 H              1 <1>                0.0000
     89 H40         12.3799  63.6413  24.1229 H              1 <1>                0.0000
     90 H41         13.3697  64.2499  25.4927 H              1 <1>                0.0000
     91 H42         14.2731  62.0623  24.9381 H              1 <1>                0.0000
     92 H43         14.2737  62.4378  23.1815 H              1 <1>                0.0000
     93 H44         13.9273  67.4039  22.3051 H              1 <1>                0.0000
     94 H45         12.1706  65.9601  20.2233 H              1 <1>                0.0000
     95 H46         13.9553  65.8439  20.3909 H              1 <1>                0.0000
     96 H47         13.2222  67.3850  18.5144 H              1 <1>                0.0000
     97 H48         14.2093  68.2177  19.7630 H              1 <1>                0.0000
     98 H49         11.0807  69.8825  21.3368 H              1 <1>                0.0000
     99 H50         12.8669  69.8064  21.5105 H              1 <1>                0.0000
    100 H51         11.8605  68.3790  23.2536 H              1 <1>                0.0000
    101 H52         10.8480  67.5352  22.0331 H              1 <1>                0.0000
    102 H53         10.6597  68.8371  16.8877 H              1 <1>                0.0000
    103 H54         12.2043  68.0764  17.3548 H              1 <1>                0.0000
    104 H55          9.8546  69.9670  20.1586 H              1 <1>                0.0000
    105 H56          9.3366  69.8690  18.4542 H              1 <1>                0.0000
@<TRIPOS>BOND
    1    1    2 1     
    2    2    3 1     
    3    2    4 1     
    4    4   12 ar    
    5    4    5 ar    
    6    5    6 ar    
    7    6    7 1     
    8    6   10 ar    
    9    7    8 1     
   10    7    9 1     
   11   10   11 ar    
   12   10   16 1     
   13   11   12 ar    
   14   11   13 1     
   15   13   14 1     
   16   13   15 1     
   17   16   17 2     
   18   16   18 2     
   19   16   19 1     
   20   19   20 1     
   21   20   21 1     
   22   20   31 1     
   23   21   22 1     
   24   22   27 ar    
   25   22   23 ar    
   26   23   24 ar    
   27   24   25 ar    
   28   25   26 ar    
   29   26   27 ar    
   30   26   28 1     
   31   28   29 1     
   32   28   30 1     
   33   31   32 2     
   34   31   33 am    
   35   33   38 1     
   36   33   34 1     
   37   34   35 1     
   38   35   36 1     
   39   36   37 1     
   40   36   39 am    
   41   37   38 1     
   42   39   40 2     
   43   39   41 1     
   44   41   46 1     
   45   41   42 1     
   46   42   43 1     
   47   43   44 1     
   48   44   45 1     
   49   44   47 ar    
   50   45   46 1     
   51   47   48 ar    
   52   47   49 ar    
   53    1   50 1     
   54    1   51 1     
   55    1   52 1     
   56    2   53 1     
   57    3   54 1     
   58    3   55 1     
   59    3   56 1     
   60    5   57 1     
   61    7   58 1     
   62    8   59 1     
   63    8   60 1     
   64    8   61 1     
   65    9   62 1     
   66    9   63 1     
   67    9   64 1     
   68   12   65 1     
   69   13   66 1     
   70   14   67 1     
   71   14   68 1     
   72   14   69 1     
   73   15   70 1     
   74   15   71 1     
   75   15   72 1     
   76   19   73 1     
   77   20   74 1     
   78   21   75 1     
   79   21   76 1     
   80   23   77 1     
   81   24   78 1     
   82   25   79 1     
   83   27   80 1     
   84   29   81 1     
   85   29   82 1     
   86   30   83 1     
   87   30   84 1     
   88   34   85 1     
   89   34   86 1     
   90   35   87 1     
   91   35   88 1     
   92   37   89 1     
   93   37   90 1     
   94   38   91 1     
   95   38   92 1     
   96   41   93 1     
   97   42   94 1     
   98   42   95 1     
   99   43   96 1     
  100   43   97 1     
  101   45   98 1     
  102   45   99 1     
  103   46  100 1     
  104   46  101 1     
  105   48  102 1     
  106   48  103 1     
  107   49  104 1     
  108   49  105 1     
@<TRIPOS>SUBSTRUCTURE
      1 ****           1
@<TRIPOS>SET
DONOR_HYDROGENS      STATIC     ATOMS    <user>   **** ""
9 73 81 82 83 84 102 103 104 105
ATOM$RED        STATIC     ATOMS    COLORGROUP SYSTEM
9 73 81 82 83 84 102 103 104 105
