# Supplementary material for: Three-Dimensional Biologically Relevant Spectrum (BRS-3D): Shape Similarity Profile Based on PDB Ligands as Molecular Descriptors
Source: Molecules. 2016 Nov 17;21(11):1554. doi: 10.3390/molecules21111554 (PMC6273508; doi:10.3390/molecules21111554)
Supplement: Supplementary file 2 [file molecules-21-01554-s002.zip › 141.mol2]

@<TRIPOS>MOLECULE
1b8y_IN7
    48    50     1
SMALL
NO_CHARGES
@<TRIPOS>ATOM
      1 O1          11.5150   5.8160  19.9150 O.co2          1 <1>                0.0000
      2 C2          11.8140   6.1060  21.0180 C.2            1 <1>                0.0000
      3 O3          11.8280   7.3580  21.4890 O.co2          1 <1>                0.0000
      4 C4          12.2390   5.0450  21.9600 C.3            1 <1>                0.0000
      5 N5          13.4270   5.4730  22.6580 N.pl3          1 <1>                0.0000
      6 S6          15.0200   5.2200  22.0640 S.o2           1 <1>                0.0000
      7 O7          15.7680   5.6020  23.2110 O.2            1 <1>                0.0000
      8 O8          15.0640   3.8730  21.5820 O.2            1 <1>                0.0000
      9 C9          15.4570   6.3390  20.7640 C.ar           1 <1>                0.0000
     10 C10         15.9000   7.6090  21.1620 C.ar           1 <1>                0.0000
     11 C11         16.4080   8.4840  20.1980 C.ar           1 <1>                0.0000
     12 C12         16.4370   8.1110  18.8350 C.ar           1 <1>                0.0000
     13 C13         15.9040   6.8600  18.4390 C.ar           1 <1>                0.0000
     14 C14         15.3990   5.9670  19.4060 C.ar           1 <1>                0.0000
     15 N15         16.9670   8.9940  17.9170 N.4            1 <1>                0.0000
     16 C16         16.8520   8.7250  16.4730 C.3            1 <1>                0.0000
     17 C17         18.0070   9.2300  15.6150 C.3            1 <1>                0.0000
     18 C18         18.5830  10.5510  16.1060 C.3            1 <1>                0.0000
     19 C19         18.6300  10.8780  17.5890 C.3            1 <1>                0.0000
     20 C20         17.4540  10.3170  18.3620 C.3            1 <1>                0.0000
     21 C21         19.2700  11.4320  15.1510 C.ar           1 <1>                0.0000
     22 C22         20.5460  11.9450  15.4800 C.ar           1 <1>                0.0000
     23 C23         21.2510  12.7380  14.5490 C.ar           1 <1>                0.0000
     24 C24         20.6670  13.0040  13.2980 C.ar           1 <1>                0.0000
     25 C25         19.3870  12.5120  12.9650 C.ar           1 <1>                0.0000
     26 C26         18.6770  11.7290  13.9010 C.ar           1 <1>                0.0000
     27 H1          12.4539   4.1223  21.4011 H              1 <1>                0.0000
     28 H2          11.4349   4.8550  22.6862 H              1 <1>                0.0000
     29 H3          13.3145   5.9561  23.5607 H              1 <1>                0.0000
     30 H4          15.8490   7.9076  22.2028 H              1 <1>                0.0000
     31 H5          16.7826   9.4560  20.4978 H              1 <1>                0.0000
     32 H6          15.8843   6.5885  17.3897 H              1 <1>                0.0000
     33 H7          14.9749   5.0140  19.1110 H              1 <1>                0.0000
     34 H8          17.8835   8.5783  17.9740 H              1 <1>                0.0000
     35 H9          15.9287   9.2019  16.1123 H              1 <1>                0.0000
     36 H10         16.7798   7.6359  16.3362 H              1 <1>                0.0000
     37 H11         17.6444   9.3674  14.5856 H              1 <1>                0.0000
     38 H12         18.8065   8.4745  15.6244 H              1 <1>                0.0000
     39 H13         17.6228  11.0715  15.9752 H              1 <1>                0.0000
     40 H14         18.6351  11.9718  17.7057 H              1 <1>                0.0000
     41 H15         19.5563  10.4599  18.0099 H              1 <1>                0.0000
     42 H16         17.7536  10.2296  19.4168 H              1 <1>                0.0000
     43 H17         16.6213  11.0304  18.2752 H              1 <1>                0.0000
     44 H18         20.9832  11.7291  16.4481 H              1 <1>                0.0000
     45 H19         22.2287  13.1362  14.7951 H              1 <1>                0.0000
     46 H20         21.2114  13.5995  12.5741 H              1 <1>                0.0000
     47 H21         18.9519  12.7337  11.9972 H              1 <1>                0.0000
     48 H22         17.6862  11.3585  13.6641 H              1 <1>                0.0000
@<TRIPOS>BOND
    1    1    2 ar    
    2    2    3 ar    
    3    2    4 1     
    4    4    5 1     
    5    5    6 1     
    6    6    7 2     
    7    6    8 2     
    8    6    9 1     
    9    9   14 ar    
   10    9   10 ar    
   11   10   11 ar    
   12   11   12 ar    
   13   12   13 ar    
   14   12   15 1     
   15   13   14 ar    
   16   15   20 1     
   17   15   16 1     
   18   16   17 1     
   19   17   18 1     
   20   18   19 1     
   21   18   21 1     
   22   19   20 1     
   23   21   26 ar    
   24   21   22 ar    
   25   22   23 ar    
   26   23   24 ar    
   27   24   25 ar    
   28   25   26 ar    
   29    4   27 1     
   30    4   28 1     
   31    5   29 1     
   32   10   30 1     
   33   11   31 1     
   34   13   32 1     
   35   14   33 1     
   36   15   34 1     
   37   16   35 1     
   38   16   36 1     
   39   17   37 1     
   40   17   38 1     
   41   18   39 1     
   42   19   40 1     
   43   19   41 1     
   44   20   42 1     
   45   20   43 1     
   46   22   44 1     
   47   23   45 1     
   48   24   46 1     
   49   25   47 1     
   50   26   48 1     
@<TRIPOS>SUBSTRUCTURE
      1 ****           1
@<TRIPOS>SET
DONOR_HYDROGENS      STATIC     ATOMS    <user>   **** ""
2 29 34
ATOM$RED        STATIC     ATOMS    COLORGROUP SYSTEM
2 29 34
