# Supplementary material for: Three-Dimensional Biologically Relevant Spectrum (BRS-3D): Shape Similarity Profile Based on PDB Ligands as Molecular Descriptors
Source: Molecules. 2016 Nov 17;21(11):1554. doi: 10.3390/molecules21111554 (PMC6273508; doi:10.3390/molecules21111554)
Supplement: Supplementary file 2 [file molecules-21-01554-s002.zip › 142.mol2]

@<TRIPOS>MOLECULE
2h8h_H8H
    71    76     1
SMALL
NO_CHARGES
@<TRIPOS>ATOM
      1 C1          27.1610  14.9190  60.1170 C.3            1 <1>                0.0000
      2 N1          27.1230  16.3700  59.8410 N.4            1 <1>                0.0000
      3 C2          26.4230  16.5910  58.5480 C.3            1 <1>                0.0000
      4 C3          26.3740  18.1100  58.2720 C.3            1 <1>                0.0000
      5 N2          25.7090  18.8430  59.3760 N.3            1 <1>                0.0000
      6 C4          26.0190  20.2400  59.1190 C.3            1 <1>                0.0000
      7 C5          24.7550  21.0440  58.8870 C.3            1 <1>                0.0000
      8 O1          23.6390  20.2030  59.0860 O.3            1 <1>                0.0000
      9 C6          22.5160  20.8860  58.7490 C.ar           1 <1>                0.0000
     10 C7          21.3050  20.1870  58.7360 C.ar           1 <1>                0.0000
     11 C8          20.1260  20.8250  58.3890 C.ar           1 <1>                0.0000
     12 O2          18.9230  20.1760  58.3460 O.3            1 <1>                0.0000
     13 C9          18.8930  18.9970  59.1450 C.3            1 <1>                0.0000
     14 C10         18.7040  17.8370  58.1730 C.3            1 <1>                0.0000
     15 C11         18.3720  16.5510  58.9550 C.3            1 <1>                0.0000
     16 O3          17.1820  16.7620  59.7110 O.3            1 <1>                0.0000
     17 C12         17.2150  17.8250  60.6710 C.3            1 <1>                0.0000
     18 C13         17.6710  19.1530  60.0500 C.3            1 <1>                0.0000
     19 C14         20.1480  22.2020  58.0760 C.ar           1 <1>                0.0000
     20 C15         18.9680  22.9450  57.7350 C.ar           1 <1>                0.0000
     21 N3          17.7110  22.3300  57.6890 N.pl3          1 <1>                0.0000
     22 C16         16.5270  23.0070  57.2880 C.ar           1 <1>                0.0000
     23 C17         15.3640  22.9490  58.0830 C.ar           1 <1>                0.0000
     24 Cl1         15.3560  22.0940  59.6070 Cl             1 <1>                0.0000
     25 C18         14.2070  23.6040  57.6940 C.ar           1 <1>                0.0000
     26 C19         14.1760  24.3080  56.4990 C.ar           1 <1>                0.0000
     27 C20         15.2960  24.3470  55.6850 C.ar           1 <1>                0.0000
     28 O4          15.5540  24.9650  54.4830 O.3            1 <1>                0.0000
     29 C21         16.9720  25.1470  54.4240 C.3            1 <1>                0.0000
     30 O5          17.3970  23.9430  55.0710 O.3            1 <1>                0.0000
     31 C22         16.4740  23.7090  56.0740 C.ar           1 <1>                0.0000
     32 N4          19.1010  24.2560  57.4940 N.ar           1 <1>                0.0000
     33 C23         20.2600  24.8470  57.5280 C.ar           1 <1>                0.0000
     34 N5          21.3810  24.2100  57.8210 N.ar           1 <1>                0.0000
     35 C24         21.3850  22.9060  58.1070 C.ar           1 <1>                0.0000
     36 C25         22.5640  22.2410  58.4410 C.ar           1 <1>                0.0000
     37 C26         26.3440  18.5430  60.6840 C.3            1 <1>                0.0000
     38 C27         26.3870  17.0280  60.9570 C.3            1 <1>                0.0000
     39 H1          27.6769  14.7408  61.0721 H              1 <1>                0.0000
     40 H2          27.7007  14.4058  59.3075 H              1 <1>                0.0000
     41 H3          26.1338  14.5301  60.1770 H              1 <1>                0.0000
     42 H4          28.0597  16.7383  59.7860 H              1 <1>                0.0000
     43 H5          25.3999  16.1912  58.6066 H              1 <1>                0.0000
     44 H6          26.9691  16.0841  57.7388 H              1 <1>                0.0000
     45 H7          25.8169  18.2859  57.3400 H              1 <1>                0.0000
     46 H8          27.4017  18.4863  58.1615 H              1 <1>                0.0000
     47 H9          26.6575  20.3082  58.2259 H              1 <1>                0.0000
     48 H10         26.5549  20.6547  59.9855 H              1 <1>                0.0000
     49 H11         24.7470  21.4317  57.8576 H              1 <1>                0.0000
     50 H12         24.7158  21.8843  59.5957 H              1 <1>                0.0000
     51 H13         21.2890  19.1358  59.0001 H              1 <1>                0.0000
     52 H14         19.8122  18.8719  59.7361 H              1 <1>                0.0000
     53 H15         19.6302  17.6867  57.5989 H              1 <1>                0.0000
     54 H16         17.8788  18.0687  57.4836 H              1 <1>                0.0000
     55 H17         19.2022  16.3077  59.6343 H              1 <1>                0.0000
     56 H18         18.2190  15.7201  58.2506 H              1 <1>                0.0000
     57 H19         17.9123  17.5529  61.4770 H              1 <1>                0.0000
     58 H20         16.2058  17.9571  61.0882 H              1 <1>                0.0000
     59 H21         16.8430  19.5646  59.4542 H              1 <1>                0.0000
     60 H22         17.9218  19.8521  60.8613 H              1 <1>                0.0000
     61 H23         17.6407  21.3385  57.9589 H              1 <1>                0.0000
     62 H24         13.3254  23.5664  58.3237 H              1 <1>                0.0000
     63 H25         13.2730  24.8288  56.2016 H              1 <1>                0.0000
     64 H26         17.2931  26.0432  54.9751 H              1 <1>                0.0000
     65 H27         17.3347  25.2046  53.3871 H              1 <1>                0.0000
     66 H28         20.3084  25.9070  57.3066 H              1 <1>                0.0000
     67 H29         23.5075  22.7744  58.4603 H              1 <1>                0.0000
     68 H30         25.7674  19.0336  61.4820 H              1 <1>                0.0000
     69 H31         27.3719  18.9347  60.6804 H              1 <1>                0.0000
     70 H32         26.9055  16.8365  61.9080 H              1 <1>                0.0000
     71 H33         25.3626  16.6311  61.0115 H              1 <1>                0.0000
@<TRIPOS>BOND
    1    1    2 1     
    2    2   38 1     
    3    2    3 1     
    4    3    4 1     
    5    4    5 1     
    6    5    6 1     
    7    5   37 1     
    8    6    7 1     
    9    7    8 1     
   10    8    9 1     
   11    9   36 ar    
   12    9   10 ar    
   13   10   11 ar    
   14   11   12 1     
   15   11   19 ar    
   16   12   13 1     
   17   13   18 1     
   18   13   14 1     
   19   14   15 1     
   20   15   16 1     
   21   16   17 1     
   22   17   18 1     
   23   19   35 ar    
   24   19   20 ar    
   25   20   21 1     
   26   20   32 ar    
   27   21   22 1     
   28   22   31 ar    
   29   22   23 ar    
   30   23   24 1     
   31   23   25 ar    
   32   25   26 ar    
   33   26   27 ar    
   34   27   31 ar    
   35   27   28 1     
   36   28   29 1     
   37   29   30 1     
   38   30   31 1     
   39   32   33 ar    
   40   33   34 ar    
   41   34   35 ar    
   42   35   36 ar    
   43   37   38 1     
   44    1   39 1     
   45    1   40 1     
   46    1   41 1     
   47    2   42 1     
   48    3   43 1     
   49    3   44 1     
   50    4   45 1     
   51    4   46 1     
   52    6   47 1     
   53    6   48 1     
   54    7   49 1     
   55    7   50 1     
   56   10   51 1     
   57   13   52 1     
   58   14   53 1     
   59   14   54 1     
   60   15   55 1     
   61   15   56 1     
   62   17   57 1     
   63   17   58 1     
   64   18   59 1     
   65   18   60 1     
   66   21   61 1     
   67   25   62 1     
   68   26   63 1     
   69   29   64 1     
   70   29   65 1     
   71   33   66 1     
   72   36   67 1     
   73   37   68 1     
   74   37   69 1     
   75   38   70 1     
   76   38   71 1     
@<TRIPOS>SUBSTRUCTURE
      1 ****           1
@<TRIPOS>SET
DONOR_HYDROGENS      STATIC     ATOMS    <user>   **** ""
2 42 61
ATOM$RED        STATIC     ATOMS    COLORGROUP SYSTEM
2 42 61
