# Supplementary material for: Three-Dimensional Biologically Relevant Spectrum (BRS-3D): Shape Similarity Profile Based on PDB Ligands as Molecular Descriptors
Source: Molecules. 2016 Nov 17;21(11):1554. doi: 10.3390/molecules21111554 (PMC6273508; doi:10.3390/molecules21111554)
Supplement: Supplementary file 2 [file molecules-21-01554-s002.zip › 143.mol2]

@<TRIPOS>MOLECULE
1v1k_3FP
    57    59     1
SMALL
NO_CHARGES
@<TRIPOS>ATOM
      1 C1           5.8170 -11.4900   5.0570 C.3            1 <1>                0.0000
      2 N2           7.0890 -11.9730   4.4970 N.4            1 <1>                0.0000
      3 C3           6.6690 -12.7830   3.3390 C.3            1 <1>                0.0000
      4 C4           7.8630 -10.8470   3.9230 C.3            1 <1>                0.0000
      5 C5           8.5310  -9.8690   4.9180 C.3            1 <1>                0.0000
      6 O7           7.5400  -8.9230   5.3700 O.3            1 <1>                0.0000
      7 C8           9.2860 -10.5320   6.1020 C.3            1 <1>                0.0000
      8 O9           8.7970  -9.8710   7.2750 O.3            1 <1>                0.0000
      9 C10          9.2580 -10.1480   8.5420 C.ar           1 <1>                0.0000
     10 C11          9.8250  -9.0790   9.2400 C.ar           1 <1>                0.0000
     11 C12         10.2890  -9.2010  10.5380 C.ar           1 <1>                0.0000
     12 C13         10.1720 -10.4300  11.1890 C.ar           1 <1>                0.0000
     13 N14         10.6150 -10.5950  12.5240 N.pl3          1 <1>                0.0000
     14 C15         11.7200 -10.0030  13.1650 C.ar           1 <1>                0.0000
     15 C16         12.6230  -9.1040  12.5640 C.ar           1 <1>                0.0000
     16 C17         13.6820  -8.5830  13.3310 C.ar           1 <1>                0.0000
     17 N18         14.6340  -7.6940  12.8110 N.pl3          1 <1>                0.0000
     18 C19         14.4870  -6.9260  11.6460 C.ar           1 <1>                0.0000
     19 C20         15.4470  -7.0190  10.6380 C.ar           1 <1>                0.0000
     20 C21         15.3400  -6.2760   9.4650 C.ar           1 <1>                0.0000
     21 C22         14.2580  -5.4090   9.3020 C.ar           1 <1>                0.0000
     22 C23         13.2990  -5.2970  10.3030 C.ar           1 <1>                0.0000
     23 C24         13.4090  -6.0450  11.4740 C.ar           1 <1>                0.0000
     24 F25         12.4700  -5.9310  12.4440 F              1 <1>                0.0000
     25 C26         16.4170  -6.4150   8.3870 C.3            1 <1>                0.0000
     26 F27         17.5840  -6.8690   9.0030 F              1 <1>                0.0000
     27 F28         16.7700  -5.1930   7.7780 F              1 <1>                0.0000
     28 F29         16.0260  -7.3450   7.3990 F              1 <1>                0.0000
     29 N30         13.7980  -8.9810  14.6210 N.ar           1 <1>                0.0000
     30 C31         12.9250  -9.8250  15.1460 C.ar           1 <1>                0.0000
     31 N32         11.9190 -10.3240  14.4390 N.ar           1 <1>                0.0000
     32 C33          9.5630 -11.5030  10.5110 C.ar           1 <1>                0.0000
     33 C34          9.1030 -11.3750   9.1970 C.ar           1 <1>                0.0000
     34 H1           5.2564 -12.3376   5.4780 H              1 <1>                0.0000
     35 H2           5.2227 -11.0161   4.2619 H              1 <1>                0.0000
     36 H3           6.0209 -10.7553   5.8498 H              1 <1>                0.0000
     37 H4           7.6283 -12.4927   5.1716 H              1 <1>                0.0000
     38 H5           7.5573 -13.1980   2.8403 H              1 <1>                0.0000
     39 H6           6.1132 -12.1504   2.6312 H              1 <1>                0.0000
     40 H7           6.0232 -13.6050   3.6814 H              1 <1>                0.0000
     41 H8           7.1775 -10.2612   3.2930 H              1 <1>                0.0000
     42 H9           8.6588 -11.2773   3.2972 H              1 <1>                0.0000
     43 H10          9.2877  -9.3075   4.3504 H              1 <1>                0.0000
     44 H11          7.9381  -8.3158   5.9826 H              1 <1>                0.0000
     45 H12         10.3711 -10.3835   5.9994 H              1 <1>                0.0000
     46 H13          9.0657 -11.6088   6.1457 H              1 <1>                0.0000
     47 H14          9.9045  -8.1173   8.7461 H              1 <1>                0.0000
     48 H15         10.7376  -8.3529  11.0426 H              1 <1>                0.0000
     49 H16         10.0531 -11.2342  13.1042 H              1 <1>                0.0000
     50 H17         12.5039  -8.8175  11.5253 H              1 <1>                0.0000
     51 H18         15.5185  -7.5964  13.3297 H              1 <1>                0.0000
     52 H19         16.2934  -7.6831  10.7705 H              1 <1>                0.0000
     53 H20         14.1653  -4.8229   8.3949 H              1 <1>                0.0000
     54 H21         12.4601  -4.6232  10.1716 H              1 <1>                0.0000
     55 H22         13.0347 -10.1175  16.1840 H              1 <1>                0.0000
     56 H23          9.4478 -12.4527  11.0208 H              1 <1>                0.0000
     57 H24          8.6339 -12.2126   8.6936 H              1 <1>                0.0000
@<TRIPOS>BOND
    1    1    2 1     
    2    2    3 1     
    3    2    4 1     
    4    4    5 1     
    5    5    6 1     
    6    5    7 1     
    7    7    8 1     
    8    8    9 1     
    9    9   33 ar    
   10    9   10 ar    
   11   10   11 ar    
   12   11   12 ar    
   13   12   13 1     
   14   12   32 ar    
   15   13   14 1     
   16   14   31 ar    
   17   14   15 ar    
   18   15   16 ar    
   19   16   17 1     
   20   16   29 ar    
   21   17   18 1     
   22   18   23 ar    
   23   18   19 ar    
   24   19   20 ar    
   25   20   21 ar    
   26   20   25 1     
   27   21   22 ar    
   28   22   23 ar    
   29   23   24 1     
   30   25   26 1     
   31   25   27 1     
   32   25   28 1     
   33   29   30 ar    
   34   30   31 ar    
   35   32   33 ar    
   36    1   34 1     
   37    1   35 1     
   38    1   36 1     
   39    2   37 1     
   40    3   38 1     
   41    3   39 1     
   42    3   40 1     
   43    4   41 1     
   44    4   42 1     
   45    5   43 1     
   46    6   44 1     
   47    7   45 1     
   48    7   46 1     
   49   10   47 1     
   50   11   48 1     
   51   13   49 1     
   52   15   50 1     
   53   17   51 1     
   54   19   52 1     
   55   21   53 1     
   56   22   54 1     
   57   30   55 1     
   58   32   56 1     
   59   33   57 1     
@<TRIPOS>SUBSTRUCTURE
      1 ****           1
@<TRIPOS>SET
DONOR_HYDROGENS      STATIC     ATOMS    <user>   **** ""
4 37 44 49 51
ATOM$RED        STATIC     ATOMS    COLORGROUP SYSTEM
4 37 44 49 51
