# Supplementary material for: Three-Dimensional Biologically Relevant Spectrum (BRS-3D): Shape Similarity Profile Based on PDB Ligands as Molecular Descriptors
Source: Molecules. 2016 Nov 17;21(11):1554. doi: 10.3390/molecules21111554 (PMC6273508; doi:10.3390/molecules21111554)
Supplement: Supplementary file 2 [file molecules-21-01554-s002.zip › 144.mol2]

@<TRIPOS>MOLECULE
2hhn_GNQ
    70    72     1
SMALL
NO_CHARGES
@<TRIPOS>ATOM
      1 C1          39.2250  29.1560  13.3420 C.3            1 <1>                0.0000
      2 C2          39.1680  28.3760  14.6600 C.3            1 <1>                0.0000
      3 C3          40.3760  28.6320  15.5440 C.3            1 <1>                0.0000
      4 N1          41.2080  29.5600  14.7840 N.pl3          1 <1>                0.0000
      5 C4          42.5290  29.6450  15.0440 C.ar           1 <1>                0.0000
      6 C5          42.9240  29.4380  16.3410 C.ar           1 <1>                0.0000
      7 C6          44.2510  29.5220  16.6440 C.ar           1 <1>                0.0000
      8 C7          45.2510  29.7860  15.7140 C.ar           1 <1>                0.0000
      9 O1          46.5770  29.8530  16.1350 O.3            1 <1>                0.0000
     10 C8          47.6720  28.9570  15.8070 C.3            1 <1>                0.0000
     11 F1          47.7860  28.8460  14.4970 F              1 <1>                0.0000
     12 F2          47.5130  27.7430  16.3110 F              1 <1>                0.0000
     13 F3          48.8070  29.4480  16.2940 F              1 <1>                0.0000
     14 C9          44.8400  30.0120  14.4000 C.ar           1 <1>                0.0000
     15 C10         43.4830  29.9300  14.0630 C.ar           1 <1>                0.0000
     16 N2          37.9390  28.8090  15.3160 N.am           1 <1>                0.0000
     17 C11         36.8460  28.0560  15.2090 C.2            1 <1>                0.0000
     18 O2          36.8530  26.9900  14.6090 O.2            1 <1>                0.0000
     19 C12         35.5670  28.5690  15.8250 C.3            1 <1>                0.0000
     20 C13         35.2280  27.7880  17.1020 C.3            1 <1>                0.0000
     21 S1          33.9880  28.4750  18.0000 S.o2           1 <1>                0.0000
     22 O3          34.0520  29.9080  17.8990 O.2            1 <1>                0.0000
     23 O4          34.1220  27.9400  19.3370 O.2            1 <1>                0.0000
     24 C14         32.6020  27.8750  17.2930 C.3            1 <1>                0.0000
     25 C15         31.3200  28.3370  17.9180 C.ar           1 <1>                0.0000
     26 C16         30.7110  27.5610  18.8970 C.ar           1 <1>                0.0000
     27 C17         29.5020  28.0230  19.4190 C.ar           1 <1>                0.0000
     28 C18         28.9300  29.2080  18.9620 C.ar           1 <1>                0.0000
     29 C19         29.5420  29.9710  17.9850 C.ar           1 <1>                0.0000
     30 C20         30.7470  29.5180  17.4540 C.ar           1 <1>                0.0000
     31 N3          34.5390  28.3870  14.7760 N.am           1 <1>                0.0000
     32 C21         34.6030  29.1490  13.6610 C.2            1 <1>                0.0000
     33 O5          35.5030  29.9920  13.5350 O.2            1 <1>                0.0000
     34 N4          33.7260  28.9910  12.6560 N.am           1 <1>                0.0000
     35 C22         32.5760  28.0830  12.7180 C.3            1 <1>                0.0000
     36 C23         32.2790  27.4860  11.3390 C.3            1 <1>                0.0000
     37 O6          32.2310  28.5240  10.3400 O.3            1 <1>                0.0000
     38 C24         33.5300  29.0900  10.2090 C.3            1 <1>                0.0000
     39 C25         33.8170  29.8720  11.4820 C.3            1 <1>                0.0000
     40 H1          40.1346  28.8770  12.7899 H              1 <1>                0.0000
     41 H2          39.2419  30.2351  13.5549 H              1 <1>                0.0000
     42 H3          38.3395  28.9158  12.7352 H              1 <1>                0.0000
     43 H4          39.1166  27.2982  14.4462 H              1 <1>                0.0000
     44 H5          40.9191  27.6953  15.7379 H              1 <1>                0.0000
     45 H6          40.0680  29.0819  16.4994 H              1 <1>                0.0000
     46 H7          40.7874  30.1486  14.0508 H              1 <1>                0.0000
     47 H8          42.1951  29.2119  17.1108 H              1 <1>                0.0000
     48 H9          44.5455  29.3734  17.6766 H              1 <1>                0.0000
     49 H10         45.5728  30.2517  13.6380 H              1 <1>                0.0000
     50 H11         43.1713  30.0883  13.0369 H              1 <1>                0.0000
     51 H12         37.9177  29.6607  15.8395 H              1 <1>                0.0000
     52 H13         35.6652  29.6356  16.0753 H              1 <1>                0.0000
     53 H14         36.1290  27.7423  17.7313 H              1 <1>                0.0000
     54 H15         34.9276  26.7689  16.8171 H              1 <1>                0.0000
     55 H16         32.6353  26.7773  17.3547 H              1 <1>                0.0000
     56 H17         32.5970  28.1829  16.2370 H              1 <1>                0.0000
     57 H18         31.1568  26.6348  19.2411 H              1 <1>                0.0000
     58 H19         29.0006  27.4512  20.1915 H              1 <1>                0.0000
     59 H20         27.9863  29.5385  19.3807 H              1 <1>                0.0000
     60 H21         29.0958  30.8972  17.6414 H              1 <1>                0.0000
     61 H22         31.2413  30.0877  16.6755 H              1 <1>                0.0000
     62 H23         33.8098  27.7122  14.8899 H              1 <1>                0.0000
     63 H24         31.6945  28.6409  13.0668 H              1 <1>                0.0000
     64 H25         32.7973  27.2685  13.4234 H              1 <1>                0.0000
     65 H26         31.3091  26.9680  11.3699 H              1 <1>                0.0000
     66 H27         33.0700  26.7679  11.0773 H              1 <1>                0.0000
     67 H28         33.5608  29.7631   9.3395 H              1 <1>                0.0000
     68 H29         34.2765  28.2922  10.0817 H              1 <1>                0.0000
     69 H30         34.8299  30.2973  11.4255 H              1 <1>                0.0000
     70 H31         33.0829  30.6851  11.5812 H              1 <1>                0.0000
@<TRIPOS>BOND
    1    1    2 1     
    2    2    3 1     
    3    2   16 1     
    4    3    4 1     
    5    4    5 1     
    6    5   15 ar    
    7    5    6 ar    
    8    6    7 ar    
    9    7    8 ar    
   10    8    9 1     
   11    8   14 ar    
   12    9   10 1     
   13   10   11 1     
   14   10   12 1     
   15   10   13 1     
   16   14   15 ar    
   17   16   17 am    
   18   17   18 2     
   19   17   19 1     
   20   19   20 1     
   21   19   31 1     
   22   20   21 1     
   23   21   22 2     
   24   21   23 2     
   25   21   24 1     
   26   24   25 1     
   27   25   30 ar    
   28   25   26 ar    
   29   26   27 ar    
   30   27   28 ar    
   31   28   29 ar    
   32   29   30 ar    
   33   31   32 am    
   34   32   33 2     
   35   32   34 am    
   36   34   39 1     
   37   34   35 1     
   38   35   36 1     
   39   36   37 1     
   40   37   38 1     
   41   38   39 1     
   42    1   40 1     
   43    1   41 1     
   44    1   42 1     
   45    2   43 1     
   46    3   44 1     
   47    3   45 1     
   48    4   46 1     
   49    6   47 1     
   50    7   48 1     
   51   14   49 1     
   52   15   50 1     
   53   16   51 1     
   54   19   52 1     
   55   20   53 1     
   56   20   54 1     
   57   24   55 1     
   58   24   56 1     
   59   26   57 1     
   60   27   58 1     
   61   28   59 1     
   62   29   60 1     
   63   30   61 1     
   64   31   62 1     
   65   35   63 1     
   66   35   64 1     
   67   36   65 1     
   68   36   66 1     
   69   38   67 1     
   70   38   68 1     
   71   39   69 1     
   72   39   70 1     
@<TRIPOS>SUBSTRUCTURE
      1 ****           1
@<TRIPOS>SET
DONOR_HYDROGENS      STATIC     ATOMS    <user>   **** ""
3 46 51 62
ATOM$RED        STATIC     ATOMS    COLORGROUP SYSTEM
3 46 51 62
