# Supplementary material for: Three-Dimensional Biologically Relevant Spectrum (BRS-3D): Shape Similarity Profile Based on PDB Ligands as Molecular Descriptors
Source: Molecules. 2016 Nov 17;21(11):1554. doi: 10.3390/molecules21111554 (PMC6273508; doi:10.3390/molecules21111554)
Supplement: Supplementary file 2 [file molecules-21-01554-s002.zip › 145.mol2]

@<TRIPOS>MOLECULE
2hog_710
    58    63     1
SMALL
NO_CHARGES
@<TRIPOS>ATOM
      1 O1           9.8800   0.5140  14.2080 O.3            1 <1>                0.0000
      2 C1          10.4630   0.0350  13.0030 C.3            1 <1>                0.0000
      3 C2          10.6950  -1.4370  13.0310 C.2            1 <1>                0.0000
      4 N1           9.8060  -2.2310  13.6370 N.2            1 <1>                0.0000
      5 N2          10.3510  -3.4310  13.4570 N.pl3          1 <1>                0.0000
      6 N3          11.5060  -3.5230  12.7970 N.2            1 <1>                0.0000
      7 C3          11.7680  -2.2430  12.4990 C.2            1 <1>                0.0000
      8 C4          12.9890  -1.8780  11.7570 C.ar           1 <1>                0.0000
      9 C5          14.1590  -2.6780  11.8960 C.ar           1 <1>                0.0000
     10 C6          15.3630  -2.3500  11.2170 C.ar           1 <1>                0.0000
     11 C7          15.4060  -1.1850  10.3740 C.ar           1 <1>                0.0000
     12 C8          14.2370  -0.4080  10.2400 C.ar           1 <1>                0.0000
     13 N4          14.5730   0.6110   9.3930 N.pl3          1 <1>                0.0000
     14 N5          15.8420   0.5770   8.9690 N.2            1 <1>                0.0000
     15 C9          16.3620  -0.5080   9.5570 C.2            1 <1>                0.0000
     16 C10         17.7760  -0.8610   9.3190 C.2            1 <1>                0.0000
     17 N6          18.6860  -0.0870   8.6610 N.pl3          1 <1>                0.0000
     18 C11         19.9020  -0.7210   8.6150 C.ar           1 <1>                0.0000
     19 C12         21.1360  -0.3100   8.0400 C.ar           1 <1>                0.0000
     20 C13         22.2370  -1.2020   8.1480 C.ar           1 <1>                0.0000
     21 C14         22.1150  -2.4550   8.8120 C.ar           1 <1>                0.0000
     22 C15         23.2870  -3.3990   8.8850 C.3            1 <1>                0.0000
     23 N7          23.6250  -4.0830   7.5290 N.4            1 <1>                0.0000
     24 C16         24.6910  -5.1640   7.7260 C.3            1 <1>                0.0000
     25 C17         25.0370  -5.8460   6.3840 C.3            1 <1>                0.0000
     26 C18         23.7880  -6.4160   5.6990 C.3            1 <1>                0.0000
     27 C19         22.7200  -5.3410   5.5140 C.3            1 <1>                0.0000
     28 C20         22.3620  -4.6780   6.8490 C.3            1 <1>                0.0000
     29 C21         20.8650  -2.8340   9.3850 C.ar           1 <1>                0.0000
     30 C22         19.7480  -1.9530   9.2840 C.ar           1 <1>                0.0000
     31 C23         18.4150  -2.0180   9.7130 C.2            1 <1>                0.0000
     32 C24         13.0200  -0.7140  10.9040 C.ar           1 <1>                0.0000
     33 H1           9.7506   1.4531  14.1457 H              1 <1>                0.0000
     34 H2          11.4273   0.5419  12.8511 H              1 <1>                0.0000
     35 H3           9.7890   0.2706  12.1662 H              1 <1>                0.0000
     36 H4           9.8881  -4.2758  13.8217 H              1 <1>                0.0000
     37 H5          14.1303  -3.5548  12.5327 H              1 <1>                0.0000
     38 H6          16.2426  -2.9728  11.3332 H              1 <1>                0.0000
     39 H7          13.9068   1.3422   9.1058 H              1 <1>                0.0000
     40 H8          18.4889   0.8397   8.2569 H              1 <1>                0.0000
     41 H9          21.2330   0.6463   7.5389 H              1 <1>                0.0000
     42 H10         23.1906  -0.9220   7.7152 H              1 <1>                0.0000
     43 H11         23.0561  -4.1830   9.6212 H              1 <1>                0.0000
     44 H12         24.1692  -2.8322   9.2173 H              1 <1>                0.0000
     45 H13         24.0031  -3.3793   6.9143 H              1 <1>                0.0000
     46 H14         24.3111  -5.9212   8.4276 H              1 <1>                0.0000
     47 H15         25.5995  -4.7029   8.1407 H              1 <1>                0.0000
     48 H16         25.7455  -6.6659   6.5729 H              1 <1>                0.0000
     49 H17         25.5026  -5.1053   5.7172 H              1 <1>                0.0000
     50 H18         23.3773  -7.2266   6.3188 H              1 <1>                0.0000
     51 H19         24.0699  -6.8149   4.7134 H              1 <1>                0.0000
     52 H20         21.8164  -5.8026   5.0892 H              1 <1>                0.0000
     53 H21         23.0993  -4.5738   4.8230 H              1 <1>                0.0000
     54 H22         21.6370  -3.8710   6.6672 H              1 <1>                0.0000
     55 H23         21.9144  -5.4298   7.5157 H              1 <1>                0.0000
     56 H24         20.7646  -3.7857   9.8941 H              1 <1>                0.0000
     57 H25         17.9616  -2.8412  10.2632 H              1 <1>                0.0000
     58 H26         12.1412  -0.0927  10.7744 H              1 <1>                0.0000
@<TRIPOS>BOND
    1    1    2 1     
    2    2    3 1     
    3    3    7 1     
    4    3    4 2     
    5    4    5 1     
    6    5    6 1     
    7    6    7 2     
    8    7    8 1     
    9    8   32 ar    
   10    8    9 ar    
   11    9   10 ar    
   12   10   11 ar    
   13   11   15 1     
   14   11   12 ar    
   15   12   13 1     
   16   12   32 ar    
   17   13   14 1     
   18   14   15 2     
   19   15   16 1     
   20   16   31 2     
   21   16   17 1     
   22   17   18 1     
   23   18   30 ar    
   24   18   19 ar    
   25   19   20 ar    
   26   20   21 ar    
   27   21   22 1     
   28   21   29 ar    
   29   22   23 1     
   30   23   28 1     
   31   23   24 1     
   32   24   25 1     
   33   25   26 1     
   34   26   27 1     
   35   27   28 1     
   36   29   30 ar    
   37   30   31 1     
   38    1   33 1     
   39    2   34 1     
   40    2   35 1     
   41    5   36 1     
   42    9   37 1     
   43   10   38 1     
   44   13   39 1     
   45   17   40 1     
   46   19   41 1     
   47   20   42 1     
   48   22   43 1     
   49   22   44 1     
   50   23   45 1     
   51   24   46 1     
   52   24   47 1     
   53   25   48 1     
   54   25   49 1     
   55   26   50 1     
   56   26   51 1     
   57   27   52 1     
   58   27   53 1     
   59   28   54 1     
   60   28   55 1     
   61   29   56 1     
   62   31   57 1     
   63   32   58 1     
@<TRIPOS>SUBSTRUCTURE
      1 ****           1
@<TRIPOS>SET
DONOR_HYDROGENS      STATIC     ATOMS    <user>   **** ""
5 33 36 39 40 45
ATOM$RED        STATIC     ATOMS    COLORGROUP SYSTEM
5 33 36 39 40 45
