# Supplementary material for: Three-Dimensional Biologically Relevant Spectrum (BRS-3D): Shape Similarity Profile Based on PDB Ligands as Molecular Descriptors
Source: Molecules. 2016 Nov 17;21(11):1554. doi: 10.3390/molecules21111554 (PMC6273508; doi:10.3390/molecules21111554)
Supplement: Supplementary file 2 [file molecules-21-01554-s002.zip › 146.mol2]

@<TRIPOS>MOLECULE
2hiw_7MP
    51    54     1
SMALL
NO_CHARGES
@<TRIPOS>ATOM
      1 C1          -2.4090   8.0310  31.5470 C.3            1 <1>                0.0000
      2 C2          -1.0840   7.3470  31.7760 C.ar           1 <1>                0.0000
      3 C3          -0.1760   7.2250  30.7230 C.ar           1 <1>                0.0000
      4 C4           1.0460   6.5970  30.9390 C.ar           1 <1>                0.0000
      5 C5           1.3660   6.0800  32.1970 C.ar           1 <1>                0.0000
      6 N1           2.5670   5.4710  32.3770 N.am           1 <1>                0.0000
      7 C6           3.0230   4.9250  33.5120 C.2            1 <1>                0.0000
      8 O1           2.3800   4.9250  34.5490 O.2            1 <1>                0.0000
      9 C7           4.3950   4.2870  33.4570 C.ar           1 <1>                0.0000
     10 C8           5.3770   4.8680  32.6520 C.ar           1 <1>                0.0000
     11 C9           6.6440   4.3040  32.5710 C.ar           1 <1>                0.0000
     12 C10          6.9270   3.1480  33.2970 C.ar           1 <1>                0.0000
     13 C11          5.9630   2.5480  34.1070 C.ar           1 <1>                0.0000
     14 C12          4.6880   3.1220  34.1780 C.ar           1 <1>                0.0000
     15 C13          6.3000   1.2910  34.8840 C.3            1 <1>                0.0000
     16 F1           6.1140   1.5190  36.1700 F              1 <1>                0.0000
     17 F2           7.5780   0.9680  34.7170 F              1 <1>                0.0000
     18 F3           5.5250   0.2770  34.4930 F              1 <1>                0.0000
     19 C14          0.4590   6.2070  33.2470 C.ar           1 <1>                0.0000
     20 C15         -0.7630   6.8270  33.0290 C.ar           1 <1>                0.0000
     21 N2          -1.6620   6.9720  34.0960 N.am           1 <1>                0.0000
     22 C16         -2.6130   6.2280  34.4880 C.2            1 <1>                0.0000
     23 C17         -3.5640   6.0090  35.2800 C.ar           1 <1>                0.0000
     24 C18         -4.4700   4.9620  35.3810 C.ar           1 <1>                0.0000
     25 N3          -5.3860   5.0410  36.3630 N.ar           1 <1>                0.0000
     26 C19         -5.3970   6.1060  37.2150 C.ar           1 <1>                0.0000
     27 N4          -4.5140   7.1230  37.1120 N.ar           1 <1>                0.0000
     28 C20         -3.5800   7.0960  36.1450 C.ar           1 <1>                0.0000
     29 N5          -2.5920   8.1240  35.9480 N.am           1 <1>                0.0000
     30 C21         -2.5750   9.2780  36.8440 C.3            1 <1>                0.0000
     31 C22         -1.6310   8.0410  34.8830 C.2            1 <1>                0.0000
     32 O2          -0.7650   8.9120  34.6580 O.2            1 <1>                0.0000
     33 N6          -6.3110   6.1660  38.2060 N.pl3          1 <1>                0.0000
     34 H1          -2.4713   8.3691  30.5021 H              1 <1>                0.0000
     35 H2          -2.4951   8.8979  32.2186 H              1 <1>                0.0000
     36 H3          -3.2267   7.3248  31.7532 H              1 <1>                0.0000
     37 H4          -0.4218   7.6173  29.7428 H              1 <1>                0.0000
     38 H5           1.7560   6.5079  30.1247 H              1 <1>                0.0000
     39 H6           3.1717   5.4258  31.5818 H              1 <1>                0.0000
     40 H7           5.1493   5.7646  32.0869 H              1 <1>                0.0000
     41 H8           7.4061   4.7589  31.9486 H              1 <1>                0.0000
     42 H9           7.9151   2.7071  33.2307 H              1 <1>                0.0000
     43 H10          3.9235   2.6626  34.7941 H              1 <1>                0.0000
     44 H11          0.7070   5.8231  34.2300 H              1 <1>                0.0000
     45 H12         -2.5973   5.3696  33.8181 H              1 <1>                0.0000
     46 H13         -4.4407   4.1193  34.6997 H              1 <1>                0.0000
     47 H14         -3.3745   9.1730  37.5922 H              1 <1>                0.0000
     48 H15         -2.7364  10.1970  36.2614 H              1 <1>                0.0000
     49 H16         -1.6014   9.3327  37.3530 H              1 <1>                0.0000
     50 H17         -7.0010   5.4093  38.3167 H              1 <1>                0.0000
     51 H18         -6.3186   6.9685  38.8517 H              1 <1>                0.0000
@<TRIPOS>BOND
    1    1    2 1     
    2    2   20 ar    
    3    2    3 ar    
    4    3    4 ar    
    5    4    5 ar    
    6    5    6 1     
    7    5   19 ar    
    8    6    7 am    
    9    7    8 2     
   10    7    9 1     
   11    9   14 ar    
   12    9   10 ar    
   13   10   11 ar    
   14   11   12 ar    
   15   12   13 ar    
   16   13   14 ar    
   17   13   15 1     
   18   15   16 1     
   19   15   17 1     
   20   15   18 1     
   21   19   20 ar    
   22   20   21 1     
   23   21   31 am    
   24   21   22 1     
   25   22   23 2     
   26   23   28 ar    
   27   23   24 ar    
   28   24   25 ar    
   29   25   26 ar    
   30   26   27 ar    
   31   26   33 1     
   32   27   28 ar    
   33   28   29 2     
   34   29   30 1     
   35   29   31 am    
   36   31   32 2     
   37    1   34 1     
   38    1   35 1     
   39    1   36 1     
   40    3   37 1     
   41    4   38 1     
   42    6   39 1     
   43   10   40 1     
   44   11   41 1     
   45   12   42 1     
   46   14   43 1     
   47   19   44 1     
   48   22   45 1     
   49   24   46 1     
   50   30   47 1     
   51   30   48 1     
   52   30   49 1     
   53   33   50 1     
   54   33   51 1     
@<TRIPOS>SUBSTRUCTURE
      1 ****           1
@<TRIPOS>SET
DONOR_HYDROGENS      STATIC     ATOMS    <user>   **** ""
3 39 50 51
ATOM$RED        STATIC     ATOMS    COLORGROUP SYSTEM
3 39 50 51
