# Supplementary material for: Three-Dimensional Biologically Relevant Spectrum (BRS-3D): Shape Similarity Profile Based on PDB Ligands as Molecular Descriptors
Source: Molecules. 2016 Nov 17;21(11):1554. doi: 10.3390/molecules21111554 (PMC6273508; doi:10.3390/molecules21111554)
Supplement: Supplementary file 2 [file molecules-21-01554-s002.zip › 147.mol2]

@<TRIPOS>MOLECULE
2hxl_422
    55    59     1
SMALL
NO_CHARGES
@<TRIPOS>ATOM
      1 N1          23.1190  -8.4950   4.6220 N.4            1 <1>                0.0000
      2 C5          24.0680  -8.3270   5.7370 C.3            1 <1>                0.0000
      3 C6          24.1380  -6.8350   6.0790 C.3            1 <1>                0.0000
      4 C7          22.7700  -6.3180   6.5220 C.3            1 <1>                0.0000
      5 C8          22.7910  -4.8670   6.9890 C.3            1 <1>                0.0000
      6 N9          23.6910  -4.7480   8.1560 N.4            1 <1>                0.0000
      7 C11         23.6430  -3.4950   8.9560 C.3            1 <1>                0.0000
      8 C12         22.3830  -2.6350   8.8100 C.ar           1 <1>                0.0000
      9 C13         22.5200  -1.3850   8.0400 C.ar           1 <1>                0.0000
     10 C14         21.3280  -0.5220   7.8880 C.ar           1 <1>                0.0000
     11 C15         20.0600  -0.9410   8.5040 C.ar           1 <1>                0.0000
     12 N16         18.7690  -0.3610   8.5810 N.pl3          1 <1>                0.0000
     13 C18         17.9370  -1.1780   9.2580 C.2            1 <1>                0.0000
     14 C19         18.5830  -2.3730   9.7440 C.2            1 <1>                0.0000
     15 C20         19.9420  -2.2050   9.2660 C.ar           1 <1>                0.0000
     16 C21         21.1090  -3.0570   9.4290 C.ar           1 <1>                0.0000
     17 C22         16.4780  -0.7740   9.4700 C.2            1 <1>                0.0000
     18 N23         15.9110   0.4000   8.9840 N.2            1 <1>                0.0000
     19 N24         14.6020   0.4960   9.3680 N.pl3          1 <1>                0.0000
     20 C26         14.2660  -0.5370  10.1570 C.ar           1 <1>                0.0000
     21 C27         12.9960  -0.7510  10.8540 C.ar           1 <1>                0.0000
     22 C28         12.9160  -1.9550  11.7090 C.ar           1 <1>                0.0000
     23 C29         14.0440  -2.9120  11.8440 C.ar           1 <1>                0.0000
     24 C30         15.3090  -2.6190  11.1160 C.ar           1 <1>                0.0000
     25 C31         15.4320  -1.4030  10.2560 C.ar           1 <1>                0.0000
     26 C32         11.7150  -2.2030  12.4790 C.1            1 <1>                0.0000
     27 N33         10.7350  -2.4220  13.0660 N.1            1 <1>                0.0000
     28 C34         25.0750  -5.1650   7.7760 C.3            1 <1>                0.0000
     29 C35         25.0580  -6.6090   7.2790 C.3            1 <1>                0.0000
     30 H1          23.0560  -9.4711   4.3786 H              1 <1>                0.0000
     31 H2          23.4415  -7.9700   3.8243 H              1 <1>                0.0000
     32 H3          22.2104  -8.1589   4.9005 H              1 <1>                0.0000
     33 H4          25.0630  -8.6884   5.4380 H              1 <1>                0.0000
     34 H5          23.7195  -8.8946   6.6124 H              1 <1>                0.0000
     35 H6          24.4977  -6.2738   5.2040 H              1 <1>                0.0000
     36 H7          22.4124  -6.9457   7.3515 H              1 <1>                0.0000
     37 H8          22.0749  -6.4007   5.6735 H              1 <1>                0.0000
     38 H9          21.7749  -4.5570   7.2743 H              1 <1>                0.0000
     39 H10         23.1559  -4.2232   6.1752 H              1 <1>                0.0000
     40 H11         23.3661  -5.4543   8.7975 H              1 <1>                0.0000
     41 H12         24.5043  -2.8776   8.6611 H              1 <1>                0.0000
     42 H13         23.7366  -3.7723  10.0163 H              1 <1>                0.0000
     43 H14         23.4691  -1.1057   7.5970 H              1 <1>                0.0000
     44 H15         21.3884   0.4058   7.3306 H              1 <1>                0.0000
     45 H16         18.5054   0.5500   8.1792 H              1 <1>                0.0000
     46 H17         18.1584  -3.1923  10.3223 H              1 <1>                0.0000
     47 H18         21.0460  -3.9812   9.9920 H              1 <1>                0.0000
     48 H19         13.9631   1.2548   9.0907 H              1 <1>                0.0000
     49 H20         12.1623  -0.0661  10.7492 H              1 <1>                0.0000
     50 H21         13.9485  -3.8010  12.4569 H              1 <1>                0.0000
     51 H22         16.1507  -3.2955  11.2108 H              1 <1>                0.0000
     52 H23         25.7342  -5.0878   8.6532 H              1 <1>                0.0000
     53 H24         25.4489  -4.5076   6.9773 H              1 <1>                0.0000
     54 H25         26.0817  -6.8886   6.9894 H              1 <1>                0.0000
     55 H26         24.7202  -7.2556   8.1023 H              1 <1>                0.0000
@<TRIPOS>BOND
    1    1    2 1     
    2    2    3 1     
    3    3   29 1     
    4    3    4 1     
    5    4    5 1     
    6    5    6 1     
    7    6    7 1     
    8    6   28 1     
    9    7    8 1     
   10    8   16 ar    
   11    8    9 ar    
   12    9   10 ar    
   13   10   11 ar    
   14   11   15 ar    
   15   11   12 1     
   16   12   13 1     
   17   13   14 2     
   18   13   17 1     
   19   14   15 1     
   20   15   16 ar    
   21   17   25 1     
   22   17   18 2     
   23   18   19 1     
   24   19   20 1     
   25   20   25 ar    
   26   20   21 ar    
   27   21   22 ar    
   28   22   23 ar    
   29   22   26 1     
   30   23   24 ar    
   31   24   25 ar    
   32   26   27 3     
   33   28   29 1     
   34    1   30 1     
   35    1   31 1     
   36    1   32 1     
   37    2   33 1     
   38    2   34 1     
   39    3   35 1     
   40    4   36 1     
   41    4   37 1     
   42    5   38 1     
   43    5   39 1     
   44    6   40 1     
   45    7   41 1     
   46    7   42 1     
   47    9   43 1     
   48   10   44 1     
   49   12   45 1     
   50   14   46 1     
   51   16   47 1     
   52   19   48 1     
   53   21   49 1     
   54   23   50 1     
   55   24   51 1     
   56   28   52 1     
   57   28   53 1     
   58   29   54 1     
   59   29   55 1     
@<TRIPOS>SUBSTRUCTURE
      1 ****           1
@<TRIPOS>SET
DONOR_HYDROGENS      STATIC     ATOMS    <user>   **** ""
6 30 31 32 40 45 48
ATOM$RED        STATIC     ATOMS    COLORGROUP SYSTEM
6 30 31 32 40 45 48
