# Supplementary material for: Three-Dimensional Biologically Relevant Spectrum (BRS-3D): Shape Similarity Profile Based on PDB Ligands as Molecular Descriptors
Source: Molecules. 2016 Nov 17;21(11):1554. doi: 10.3390/molecules21111554 (PMC6273508; doi:10.3390/molecules21111554)
Supplement: Supplementary file 2 [file molecules-21-01554-s002.zip › 148.mol2]

@<TRIPOS>MOLECULE
3mvm_39P
   55    58     1     0     1
SMALL
NO_CHARGES
@<TRIPOS>ATOM
      1 C1         34.7170   -7.3300   66.1520 C.3       1 <1>         0.0000 
      2 C2         33.4430   -6.7050   66.6790 C.3       1 <1>         0.0000 
      3 C3         33.1710   -7.2790   68.0680 C.3       1 <1>         0.0000 
      4 N4         33.4820   -6.2180   69.0470 N.am      1 <1>         0.0000 
      5 C5         34.1970   -6.3290   70.2030 C.2       1 <1>         0.0000 
      6 O6         34.5940   -7.4070   70.7030 O.2       1 <1>         0.0000 
      7 C7         34.5110   -5.0390   70.8980 C.2       1 <1>         0.0000 
      8 C8         34.3610   -3.7990   70.3820 C.2       1 <1>         0.0000 
      9 N9         34.7400   -2.8760   71.2870 N.pl3     1 <1>         0.0000 
     10 N10        34.7630   -1.4310   71.2060 N.2       1 <1>         0.0000 
     11 C11        35.1790   -0.6590   72.2230 C.2       1 <1>         0.0000 
     12 N12        35.6110   -1.2670   73.4150 N.2       1 <1>         0.0000 
     13 C13        35.6060   -2.6030   73.5310 C.2       1 <1>         0.0000 
     14 N14        36.0250   -3.1370   74.6760 N.pl3     1 <1>         0.0000 
     15 C15        36.4580   -2.3030   75.6960 C.ar      1 <1>         0.0000 
     16 C16        35.4820   -1.8030   76.5570 C.ar      1 <1>         0.0000 
     17 C17        35.8480   -0.9730   77.5880 C.ar      1 <1>         0.0000 
     18 C18        37.2210   -0.6200   77.7880 C.ar      1 <1>         0.0000 
     19 C19        38.2240   -1.1110   76.9370 C.ar      1 <1>         0.0000 
     20 C20        37.8680   -1.9620   75.8730 C.ar      1 <1>         0.0000 
     21 C21        38.9730   -2.4830   74.9640 C.3       1 <1>         0.0000 
     22 C22        34.7700   -0.4870   78.4470 C.2       1 <1>         0.0000 
     23 O23        33.6610   -1.0740   78.3590 O.2       1 <1>         0.0000 
     24 N24        35.0210    0.5490   79.2750 N.am      1 <1>         0.0000 
     25 C25        34.1590    0.9360   80.2450 C.2       1 <1>         0.0000 
     26 C26        33.8740    2.3230   80.6080 C.2       1 <1>         0.0000 
     27 C27        33.0040    2.3130   81.5730 C.2       1 <1>         0.0000 
     28 O28        32.6880    1.0280   81.8790 O.3       1 <1>         0.0000 
     29 N29        33.4160    0.1630   81.0410 N.2       1 <1>         0.0000 
     30 C30        35.1470   -3.5070   72.4150 C.2       1 <1>         0.0000 
     31 C31        35.0340   -4.8700   72.2510 C.2       1 <1>         0.0000 
     32 C32        35.3650   -5.9840   73.2310 C.3       1 <1>         0.0000 
     33 H1         34.9340   -6.9310   65.1502 H         1 <1>         0.0000 
     34 H2         34.5929   -8.4214   66.0930 H         1 <1>         0.0000 
     35 H3         35.5499   -7.0918   66.8298 H         1 <1>         0.0000 
     36 H4         32.6054   -6.9430   66.0069 H         1 <1>         0.0000 
     37 H5         33.5625   -5.6134   66.7437 H         1 <1>         0.0000 
     38 H6         33.8115   -8.1554   68.2458 H         1 <1>         0.0000 
     39 H7         32.1146   -7.5733   68.1540 H         1 <1>         0.0000 
     40 H8         33.1250   -5.3078   68.8368 H         1 <1>         0.0000 
     41 H9         33.9888   -3.5786   69.3826 H         1 <1>         0.0000 
     42 H10        35.1817    0.4256   72.1257 H         1 <1>         0.0000 
     43 H11        36.0276   -4.1591   74.8032 H         1 <1>         0.0000 
     44 H12        34.4407   -2.0678   76.4135 H         1 <1>         0.0000 
     45 H13        37.4900    0.0357   78.6082 H         1 <1>         0.0000 
     46 H14        39.2608   -0.8381   77.0972 H         1 <1>         0.0000 
     47 H15        38.5357   -3.1292   74.1886 H         1 <1>         0.0000 
     48 H16        39.6950   -3.0615   75.5590 H         1 <1>         0.0000 
     49 H17        39.4864   -1.6348   74.4877 H         1 <1>         0.0000 
     50 H18        35.8789    1.0515   79.1677 H         1 <1>         0.0000 
     51 H19        34.3132    3.2083   80.1505 H         1 <1>         0.0000 
     52 H20        32.5928    3.1961   82.0599 H         1 <1>         0.0000 
     53 H21        35.1518   -6.9574   72.7652 H         1 <1>         0.0000 
     54 H22        34.7523   -5.8692   74.1373 H         1 <1>         0.0000 
     55 H23        36.4304   -5.9316   73.4996 H         1 <1>         0.0000 
@<TRIPOS>BOND
     1    1    2 1    
     2    2    3 1    
     3    3    4 1    
     4    4    5 am   
     5    5    6 2    
     6    5    7 1    
     7    7   31 1    
     8    7    8 2    
     9    8    9 1    
    10    9   30 1    
    11    9   10 1    
    12   10   11 2    
    13   11   12 1    
    14   12   13 2    
    15   13   14 1    
    16   13   30 1    
    17   14   15 1    
    18   15   20 ar   
    19   15   16 ar   
    20   16   17 ar   
    21   17   18 ar   
    22   17   22 1    
    23   18   19 ar   
    24   19   20 ar   
    25   20   21 1    
    26   22   23 2    
    27   22   24 am   
    28   24   25 1    
    29   25   29 2    
    30   25   26 1    
    31   26   27 2    
    32   27   28 1    
    33   28   29 1    
    34   30   31 2    
    35   31   32 1    
    36    1   33 1    
    37    1   34 1    
    38    1   35 1    
    39    2   36 1    
    40    2   37 1    
    41    3   38 1    
    42    3   39 1    
    43    4   40 1    
    44    8   41 1    
    45   11   42 1    
    46   14   43 1    
    47   16   44 1    
    48   18   45 1    
    49   19   46 1    
    50   21   47 1    
    51   21   48 1    
    52   21   49 1    
    53   24   50 1    
    54   26   51 1    
    55   27   52 1    
    56   32   53 1    
    57   32   54 1    
    58   32   55 1    
@<TRIPOS>SUBSTRUCTURE
     1 ****        1 PERM              0 ****  ****    0 ROOT 
@<TRIPOS>SET
DONOR_HYDROGENS STATIC     ATOMS    <user>   **** ""
3 40 43 50
