# Supplementary material for: Three-Dimensional Biologically Relevant Spectrum (BRS-3D): Shape Similarity Profile Based on PDB Ligands as Molecular Descriptors
Source: Molecules. 2016 Nov 17;21(11):1554. doi: 10.3390/molecules21111554 (PMC6273508; doi:10.3390/molecules21111554)
Supplement: Supplementary file 2 [file molecules-21-01554-s002.zip › 149.mol2]

@<TRIPOS>MOLECULE
2i3i_618
    68    71     1
SMALL
NO_CHARGES
@<TRIPOS>ATOM
      1 C1          86.3710  58.9560  13.8820 C.3            1 <1>                0.0000
      2 N1          86.2510  60.0790  14.8380 N.4            1 <1>                0.0000
      3 C2          84.8460  60.4470  15.1870 C.3            1 <1>                0.0000
      4 C3          84.8190  61.3510  16.4370 C.3            1 <1>                0.0000
      5 C4          84.0570  61.0430  13.9930 C.2            1 <1>                0.0000
      6 O1          84.6490  61.3310  12.9700 O.2            1 <1>                0.0000
      7 N2          82.7510  61.2480  14.1980 N.am           1 <1>                0.0000
      8 C5          81.5940  60.9910  13.2980 C.3            1 <1>                0.0000
      9 C6          81.9670  60.8170  11.8140 C.2            1 <1>                0.0000
     10 C7          80.8220  60.6120  10.8070 C.2            1 <1>                0.0000
     11 C8          79.8020  61.7620  10.6210 C.3            1 <1>                0.0000
     12 C9          80.0160  63.0610  11.4290 C.3            1 <1>                0.0000
     13 S1          78.7100  64.2060  10.9450 S.3            1 <1>                0.0000
     14 C10         78.5670  65.0050  12.5530 C.3            1 <1>                0.0000
     15 C11         77.2060  65.7210  12.6910 C.3            1 <1>                0.0000
     16 C12         79.6490  66.1010  12.7180 C.3            1 <1>                0.0000
     17 C13         78.7830  63.7860  13.4890 C.3            1 <1>                0.0000
     18 N3          79.8590  62.9270  12.8930 N.am           1 <1>                0.0000
     19 C14         80.5700  62.0900  13.7100 C.2            1 <1>                0.0000
     20 O2          80.3690  62.1550  14.9240 O.2            1 <1>                0.0000
     21 C15         77.5400  62.8530  13.7060 C.2            1 <1>                0.0000
     22 O3          77.3280  61.9020  12.9520 O.2            1 <1>                0.0000
     23 N4          76.7480  63.1890  14.7340 N.am           1 <1>                0.0000
     24 C16         75.3800  62.7940  15.0410 C.2            1 <1>                0.0000
     25 C17         74.4960  62.3450  14.0870 C.2            1 <1>                0.0000
     26 C18         73.2980  62.0660  14.7370 C.2            1 <1>                0.0000
     27 C19         72.0120  61.5450  14.1270 C.3            1 <1>                0.0000
     28 N5          73.4410  62.3330  16.0780 N.2            1 <1>                0.0000
     29 N6          74.7040  62.7850  16.2920 N.pl3          1 <1>                0.0000
     30 C20         75.1510  63.1330  17.4540 C.ar           1 <1>                0.0000
     31 C21         76.4480  62.7700  17.8900 C.ar           1 <1>                0.0000
     32 C22         76.8760  63.1590  19.1520 C.ar           1 <1>                0.0000
     33 C23         76.0480  63.9020  19.9960 C.ar           1 <1>                0.0000
     34 C24         74.7700  64.2680  19.5840 C.ar           1 <1>                0.0000
     35 C25         74.3230  63.8860  18.3210 C.ar           1 <1>                0.0000
     36 H1          87.4342  58.7552  13.6838 H              1 <1>                0.0000
     37 H2          85.8661  59.2199  12.9410 H              1 <1>                0.0000
     38 H3          85.9020  58.0580  14.3104 H              1 <1>                0.0000
     39 H4          86.6967  60.8870  14.4323 H              1 <1>                0.0000
     40 H5          86.7295  59.8222  15.6872 H              1 <1>                0.0000
     41 H6          84.3326  59.5131  15.4596 H              1 <1>                0.0000
     42 H7          83.7780  61.6115  16.6787 H              1 <1>                0.0000
     43 H8          85.3900  62.2698  16.2375 H              1 <1>                0.0000
     44 H9          85.2697  60.8163  17.2861 H              1 <1>                0.0000
     45 H10         82.5168  61.6320  15.0911 H              1 <1>                0.0000
     46 H11         81.1532  60.0255  13.5871 H              1 <1>                0.0000
     47 H12         83.0060  60.8383  11.4884 H              1 <1>                0.0000
     48 H13         80.7316  59.6855  10.2418 H              1 <1>                0.0000
     49 H14         78.8117  61.3676  10.8927 H              1 <1>                0.0000
     50 H15         79.8082  62.0352   9.5555 H              1 <1>                0.0000
     51 H16         81.0116  63.4684  11.1993 H              1 <1>                0.0000
     52 H17         77.1424  66.2003  13.6790 H              1 <1>                0.0000
     53 H18         76.3933  64.9871  12.5865 H              1 <1>                0.0000
     54 H19         77.1127  66.4857  11.9059 H              1 <1>                0.0000
     55 H20         79.5433  66.5749  13.7050 H              1 <1>                0.0000
     56 H21         79.5249  66.8601  11.9317 H              1 <1>                0.0000
     57 H22         80.6472  65.6464  12.6346 H              1 <1>                0.0000
     58 H23         79.1058  64.1644  14.4701 H              1 <1>                0.0000
     59 H24         77.1635  63.8114  15.3973 H              1 <1>                0.0000
     60 H25         74.6965  62.2297  13.0228 H              1 <1>                0.0000
     61 H26         71.2523  61.4316  14.9144 H              1 <1>                0.0000
     62 H27         72.1991  60.5693  13.6548 H              1 <1>                0.0000
     63 H28         71.6512  62.2560  13.3691 H              1 <1>                0.0000
     64 H29         77.1008  62.1937  17.2445 H              1 <1>                0.0000
     65 H30         77.8687  62.8816  19.4876 H              1 <1>                0.0000
     66 H31         76.4026  64.1953  20.9775 H              1 <1>                0.0000
     67 H32         74.1282  64.8451  20.2399 H              1 <1>                0.0000
     68 H33         73.3278  64.1691  17.9978 H              1 <1>                0.0000
@<TRIPOS>BOND
    1    1    2 1     
    2    2    3 1     
    3    3    4 1     
    4    3    5 1     
    5    5    6 2     
    6    5    7 am    
    7    7    8 1     
    8    8   19 1     
    9    8    9 1     
   10    9   10 2     
   11   10   11 1     
   12   11   12 1     
   13   12   18 1     
   14   12   13 1     
   15   13   14 1     
   16   14   15 1     
   17   14   16 1     
   18   14   17 1     
   19   17   18 1     
   20   17   21 1     
   21   18   19 am    
   22   19   20 2     
   23   21   22 2     
   24   21   23 am    
   25   23   24 1     
   26   24   29 1     
   27   24   25 2     
   28   25   26 1     
   29   26   27 1     
   30   26   28 2     
   31   28   29 1     
   32   29   30 1     
   33   30   35 ar    
   34   30   31 ar    
   35   31   32 ar    
   36   32   33 ar    
   37   33   34 ar    
   38   34   35 ar    
   39    1   36 1     
   40    1   37 1     
   41    1   38 1     
   42    2   39 1     
   43    2   40 1     
   44    3   41 1     
   45    4   42 1     
   46    4   43 1     
   47    4   44 1     
   48    7   45 1     
   49    8   46 1     
   50    9   47 1     
   51   10   48 1     
   52   11   49 1     
   53   11   50 1     
   54   12   51 1     
   55   15   52 1     
   56   15   53 1     
   57   15   54 1     
   58   16   55 1     
   59   16   56 1     
   60   16   57 1     
   61   17   58 1     
   62   23   59 1     
   63   25   60 1     
   64   27   61 1     
   65   27   62 1     
   66   27   63 1     
   67   31   64 1     
   68   32   65 1     
   69   33   66 1     
   70   34   67 1     
   71   35   68 1     
@<TRIPOS>SUBSTRUCTURE
      1 ****           1
@<TRIPOS>SET
DONOR_HYDROGENS      STATIC     ATOMS    <user>   **** ""
4 39 40 45 59
ATOM$RED        STATIC     ATOMS    COLORGROUP SYSTEM
4 39 40 45 59
