# Supplementary material for: Three-Dimensional Biologically Relevant Spectrum (BRS-3D): Shape Similarity Profile Based on PDB Ligands as Molecular Descriptors
Source: Molecules. 2016 Nov 17;21(11):1554. doi: 10.3390/molecules21111554 (PMC6273508; doi:10.3390/molecules21111554)
Supplement: Supplementary file 2 [file molecules-21-01554-s002.zip › 150.mol2]

@<TRIPOS>MOLECULE
3hky_IX6
   73    77     1     0     1
SMALL
NO_CHARGES
@<TRIPOS>ATOM
      1 C1         29.8110    5.3170    8.1870 C.3       1 <1>         0.0000 
      2 C2         29.5980    4.1650    7.2460 C.2       1 <1>         0.0000 
      3 C3         30.6440    3.4660    6.7990 C.2       1 <1>         0.0000 
      4 C4         28.2050    3.8020    6.7940 C.3       1 <1>         0.0000 
      5 O5         28.0320    2.3910    6.7630 O.3       1 <1>         0.0000 
      6 C6         28.0490    1.5580    7.8500 C.ar      1 <1>         0.0000 
      7 C7         28.1890    2.0200    9.1580 C.ar      1 <1>         0.0000 
      8 C8         28.2020    1.1290   10.2150 C.ar      1 <1>         0.0000 
      9 C9         28.0660   -0.2360    9.9830 C.ar      1 <1>         0.0000 
     10 C10        28.0660   -1.2840   11.1000 C.3       1 <1>         0.0000 
     11 N11        26.7860   -2.0060   11.0420 N.am      1 <1>         0.0000 
     12 C12        26.5860   -3.3810   11.2290 C.2       1 <1>         0.0000 
     13 O13        27.5560   -4.0800   11.0530 O.2       1 <1>         0.0000 
     14 C14        25.3570   -4.0690   11.6080 C.2       1 <1>         0.0000 
     15 N15        24.7030   -4.9590   10.8740 N.2       1 <1>         0.0000 
     16 C16        23.6560   -5.2530   11.6830 C.2       1 <1>         0.0000 
     17 C17        22.5800   -6.2480   11.3330 C.3       1 <1>         0.0000 
     18 O18        23.6600   -4.6290   12.7390 O.3       1 <1>         0.0000 
     19 C19        24.6380   -3.9030   12.7750 C.2       1 <1>         0.0000 
     20 C20        24.9760   -2.9820   13.9250 C.3       1 <1>         0.0000 
     21 C21        25.6120   -1.2110   10.8910 C.ar      1 <1>         0.0000 
     22 C22        24.7630   -1.4580    9.8210 C.ar      1 <1>         0.0000 
     23 C23        23.6260   -0.6910    9.6170 C.ar      1 <1>         0.0000 
     24 C24        23.3610    0.3560   10.4750 C.ar      1 <1>         0.0000 
     25 C25        24.2170    0.6230   11.5240 C.ar      1 <1>         0.0000 
     26 O26        23.9720    1.6560   12.3760 O.3       1 <1>         0.0000 
     27 C27        25.3470   -0.1350   11.7380 C.ar      1 <1>         0.0000 
     28 N28        26.1280    0.2730   12.8450 N.pl3     1 <1>         0.0000 
     29 C29        27.4350    0.0460   13.2070 C.2       1 <1>         0.0000 
     30 C30        28.2950   -0.7160   12.4920 C.2       1 <1>         0.0000 
     31 S31        29.7560   -1.1840   13.2170 S.o2      1 <1>         0.0000 
     32 O32        29.7850   -2.6140   13.4980 O.2       1 <1>         0.0000 
     33 O33        30.7670   -0.7380   12.2970 O.2       1 <1>         0.0000 
     34 C34        30.0130   -0.3050   14.7690 C.3       1 <1>         0.0000 
     35 C35        29.2570    1.0200   14.8540 C.3       1 <1>         0.0000 
     36 C36        29.3860    1.5370   16.2990 C.3       1 <1>         0.0000 
     37 C37        29.7820    2.0750   13.8620 C.3       1 <1>         0.0000 
     38 C38        27.8020    0.7090   14.5330 C.3       1 <1>         0.0000 
     39 C39        27.9210   -0.6920    8.6770 C.ar      1 <1>         0.0000 
     40 F40        27.7760   -1.9890    8.4290 F         1 <1>         0.0000 
     41 C41        27.9110    0.1970    7.6150 C.ar      1 <1>         0.0000 
     42 H1         30.8852    5.4241    8.3982 H         1 <1>         0.0000 
     43 H2         29.2698    5.1284    9.1259 H         1 <1>         0.0000 
     44 H3         29.4340    6.2417    7.7258 H         1 <1>         0.0000 
     45 H4         30.4896    2.6311    6.1170 H         1 <1>         0.0000 
     46 H5         31.6515    3.7307    7.1164 H         1 <1>         0.0000 
     47 H6         28.0367    4.2075    5.7854 H         1 <1>         0.0000 
     48 H7         27.4750    4.2388    7.4913 H         1 <1>         0.0000 
     49 H8         28.2881    3.0828    9.3470 H         1 <1>         0.0000 
     50 H9         28.3186    1.4954   11.2285 H         1 <1>         0.0000 
     51 H10        28.8806   -1.9947   10.8968 H         1 <1>         0.0000 
     52 H11        22.7872   -6.6787   10.3423 H         1 <1>         0.0000 
     53 H12        21.6037   -5.7415   11.3157 H         1 <1>         0.0000 
     54 H13        22.5636   -7.0502   12.0854 H         1 <1>         0.0000 
     55 H14        24.2092   -3.0765   14.7080 H         1 <1>         0.0000 
     56 H15        25.0070   -1.9428   13.5657 H         1 <1>         0.0000 
     57 H16        25.9577   -3.2565   14.3383 H         1 <1>         0.0000 
     58 H17        24.9927   -2.2639    9.1334 H         1 <1>         0.0000 
     59 H18        22.9548   -0.9111    8.7948 H         1 <1>         0.0000 
     60 H19        22.4799    0.9694   10.3252 H         1 <1>         0.0000 
     61 H20        23.1689    2.0941   12.1198 H         1 <1>         0.0000 
     62 H21        25.6125    0.8596   13.5166 H         1 <1>         0.0000 
     63 H22        31.0881   -0.0995   14.8784 H         1 <1>         0.0000 
     64 H23        29.6772   -0.9505   15.5940 H         1 <1>         0.0000 
     65 H24        28.8509    2.4932   16.3954 H         1 <1>         0.0000 
     66 H25        30.4485    1.6853   16.5419 H         1 <1>         0.0000 
     67 H26        28.9506    0.8018   16.9917 H         1 <1>         0.0000 
     68 H27        29.6841    1.6933   12.8350 H         1 <1>         0.0000 
     69 H28        30.8404    2.2848   14.0759 H         1 <1>         0.0000 
     70 H29        29.1964    3.0002   13.9666 H         1 <1>         0.0000 
     71 H30        27.4360    0.0462   15.3309 H         1 <1>         0.0000 
     72 H31        27.2578    1.6642   14.5713 H         1 <1>         0.0000 
     73 H32        27.7955   -0.1697    6.6015 H         1 <1>         0.0000 
@<TRIPOS>BOND
     1    1    2 1    
     2    2    3 2    
     3    2    4 1    
     4    4    5 1    
     5    5    6 1    
     6    6   41 ar   
     7    6    7 ar   
     8    7    8 ar   
     9    8    9 ar   
    10    9   10 1    
    11    9   39 ar   
    12   10   30 1    
    13   10   11 1    
    14   11   12 am   
    15   11   21 1    
    16   12   13 2    
    17   12   14 1    
    18   14   19 2    
    19   14   15 1    
    20   15   16 2    
    21   16   17 1    
    22   16   18 1    
    23   18   19 1    
    24   19   20 1    
    25   21   27 ar   
    26   21   22 ar   
    27   22   23 ar   
    28   23   24 ar   
    29   24   25 ar   
    30   25   26 1    
    31   25   27 ar   
    32   27   28 1    
    33   28   29 1    
    34   29   38 1    
    35   29   30 2    
    36   30   31 1    
    37   31   32 2    
    38   31   33 2    
    39   31   34 1    
    40   34   35 1    
    41   35   36 1    
    42   35   37 1    
    43   35   38 1    
    44   39   40 1    
    45   39   41 ar   
    46    1   42 1    
    47    1   43 1    
    48    1   44 1    
    49    3   45 1    
    50    3   46 1    
    51    4   47 1    
    52    4   48 1    
    53    7   49 1    
    54    8   50 1    
    55   10   51 1    
    56   17   52 1    
    57   17   53 1    
    58   17   54 1    
    59   20   55 1    
    60   20   56 1    
    61   20   57 1    
    62   22   58 1    
    63   23   59 1    
    64   24   60 1    
    65   26   61 1    
    66   28   62 1    
    67   34   63 1    
    68   34   64 1    
    69   36   65 1    
    70   36   66 1    
    71   36   67 1    
    72   37   68 1    
    73   37   69 1    
    74   37   70 1    
    75   38   71 1    
    76   38   72 1    
    77   41   73 1    
@<TRIPOS>SUBSTRUCTURE
     1 ****        1 PERM              0 ****  ****    0 ROOT 
@<TRIPOS>SET
DONOR_HYDROGENS STATIC     ATOMS    <user>   **** ""
2 61 62
