# Supplementary material for: Three-Dimensional Biologically Relevant Spectrum (BRS-3D): Shape Similarity Profile Based on PDB Ligands as Molecular Descriptors
Source: Molecules. 2016 Nov 17;21(11):1554. doi: 10.3390/molecules21111554 (PMC6273508; doi:10.3390/molecules21111554)
Supplement: Supplementary file 2 [file molecules-21-01554-s002.zip › 151.mol2]

@<TRIPOS>MOLECULE
2ica_2IC
    57    61     1
SMALL
NO_CHARGES
@<TRIPOS>ATOM
      1 C1         -12.4870   2.4400  28.9310 C.3            1 <1>                0.0000
      2 N1         -11.1120   2.2600  28.4660 N.am           1 <1>                0.0000
      3 C2         -10.1350   1.7020  29.1900 C.2            1 <1>                0.0000
      4 O1         -10.2820   1.2740  30.3330 O.2            1 <1>                0.0000
      5 N2          -8.9920   1.6820  28.4480 N.am           1 <1>                0.0000
      6 C3          -9.2020   2.2330  27.2230 C.2            1 <1>                0.0000
      7 O2          -8.3850   2.4670  26.3330 O.2            1 <1>                0.0000
      8 C4         -10.7030   2.5370  27.0990 C.3            1 <1>                0.0000
      9 C5         -10.9490   3.9460  26.5410 C.3            1 <1>                0.0000
     10 N3         -11.7360   3.7710  25.2940 N.4            1 <1>                0.0000
     11 C6         -11.4780   2.4260  24.8100 C.3            1 <1>                0.0000
     12 C7         -11.3600   1.6130  26.0770 C.3            1 <1>                0.0000
     13 C8         -10.8010   0.2210  25.9750 C.ar           1 <1>                0.0000
     14 C9         -11.3580  -0.7730  26.8130 C.ar           1 <1>                0.0000
     15 C10        -10.8020  -2.0610  26.8730 C.ar           1 <1>                0.0000
     16 C11         -9.7150  -2.3790  26.0470 C.ar           1 <1>                0.0000
     17 C12         -9.1710  -1.4240  25.1750 C.ar           1 <1>                0.0000
     18 C13         -9.7220  -0.1330  25.1160 C.ar           1 <1>                0.0000
     19 C14         -9.1980  -3.7090  26.0550 C.1            1 <1>                0.0000
     20 N4          -8.8040  -4.7980  26.0330 N.1            1 <1>                0.0000
     21 C15        -11.4910   4.6370  24.1370 C.3            1 <1>                0.0000
     22 C16        -12.1830   5.9530  24.2900 C.2            1 <1>                0.0000
     23 S1         -11.3500   7.2220  25.1550 S.3            1 <1>                0.0000
     24 C17        -12.7530   8.2560  25.0140 C.2            1 <1>                0.0000
     25 C18        -13.6670   7.7260  24.1900 C.2            1 <1>                0.0000
     26 C19        -13.3550   6.3550  23.7660 C.2            1 <1>                0.0000
     27 C20        -14.8570   8.4870  23.7440 C.2            1 <1>                0.0000
     28 O3         -15.6030   7.9730  22.8830 O.co2          1 <1>                0.0000
     29 O4         -15.0660   9.6200  24.2290 O.co2          1 <1>                0.0000
     30 C21         -7.8190   1.1030  28.8260 C.ar           1 <1>                0.0000
     31 C22         -7.2970   1.3340  30.1120 C.ar           1 <1>                0.0000
     32 C23         -6.1080   0.7090  30.5060 C.ar           1 <1>                0.0000
     33 Cl1         -5.5300   0.9450  32.1050 Cl             1 <1>                0.0000
     34 C24         -5.3870  -0.1250  29.6500 C.ar           1 <1>                0.0000
     35 C25         -5.9170  -0.3460  28.3750 C.ar           1 <1>                0.0000
     36 Cl2         -5.0550  -1.4000  27.3100 Cl             1 <1>                0.0000
     37 C26         -7.1200   0.2360  27.9440 C.ar           1 <1>                0.0000
     38 H1         -12.5528   2.1684  29.9949 H              1 <1>                0.0000
     39 H2         -13.1593   1.7954  28.3458 H              1 <1>                0.0000
     40 H3         -12.7830   3.4915  28.8021 H              1 <1>                0.0000
     41 H4          -9.9915   4.4405  26.3204 H              1 <1>                0.0000
     42 H5         -11.5146   4.5492  27.2664 H              1 <1>                0.0000
     43 H6         -12.7077   3.8692  25.5435 H              1 <1>                0.0000
     44 H7         -10.5438   2.3889  24.2305 H              1 <1>                0.0000
     45 H8         -12.3102   2.0656  24.1875 H              1 <1>                0.0000
     46 H9         -12.3906   1.4548  26.4274 H              1 <1>                0.0000
     47 H10        -12.2264  -0.5372  27.4175 H              1 <1>                0.0000
     48 H11        -11.2093  -2.8020  27.5513 H              1 <1>                0.0000
     49 H12         -8.3259  -1.6821  24.5471 H              1 <1>                0.0000
     50 H13         -9.3256   0.5939  24.4163 H              1 <1>                0.0000
     51 H14        -11.8646   4.1386  23.2304 H              1 <1>                0.0000
     52 H15        -10.4089   4.8098  24.0410 H              1 <1>                0.0000
     53 H16        -12.8690   9.2082  25.5296 H              1 <1>                0.0000
     54 H17        -13.9850   5.7480  23.1174 H              1 <1>                0.0000
     55 H18         -7.8151   1.9953  30.7970 H              1 <1>                0.0000
     56 H19         -4.4547  -0.5825  29.9607 H              1 <1>                0.0000
     57 H20         -7.5091   0.0271  26.9541 H              1 <1>                0.0000
@<TRIPOS>BOND
    1    1    2 1     
    2    2    8 1     
    3    2    3 am    
    4    3    4 2     
    5    3    5 am    
    6    5    6 am    
    7    5   30 1     
    8    6    7 2     
    9    6    8 1     
   10    8   12 1     
   11    8    9 1     
   12    9   10 1     
   13   10   11 1     
   14   10   21 1     
   15   11   12 1     
   16   12   13 1     
   17   13   18 ar    
   18   13   14 ar    
   19   14   15 ar    
   20   15   16 ar    
   21   16   17 ar    
   22   16   19 1     
   23   17   18 ar    
   24   19   20 3     
   25   21   22 1     
   26   22   26 2     
   27   22   23 1     
   28   23   24 1     
   29   24   25 2     
   30   25   26 1     
   31   25   27 1     
   32   27   28 ar    
   33   27   29 ar    
   34   30   37 ar    
   35   30   31 ar    
   36   31   32 ar    
   37   32   33 1     
   38   32   34 ar    
   39   34   35 ar    
   40   35   36 1     
   41   35   37 ar    
   42    1   38 1     
   43    1   39 1     
   44    1   40 1     
   45    9   41 1     
   46    9   42 1     
   47   10   43 1     
   48   11   44 1     
   49   11   45 1     
   50   12   46 1     
   51   14   47 1     
   52   15   48 1     
   53   17   49 1     
   54   18   50 1     
   55   21   51 1     
   56   21   52 1     
   57   24   53 1     
   58   26   54 1     
   59   31   55 1     
   60   34   56 1     
   61   37   57 1     
@<TRIPOS>SUBSTRUCTURE
      1 ****           1
@<TRIPOS>SET
DONOR_HYDROGENS      STATIC     ATOMS    <user>   **** ""
1 43
ATOM$RED        STATIC     ATOMS    COLORGROUP SYSTEM
1 43
