# Supplementary material for: Three-Dimensional Biologically Relevant Spectrum (BRS-3D): Shape Similarity Profile Based on PDB Ligands as Molecular Descriptors
Source: Molecules. 2016 Nov 17;21(11):1554. doi: 10.3390/molecules21111554 (PMC6273508; doi:10.3390/molecules21111554)
Supplement: Supplementary file 2 [file molecules-21-01554-s002.zip › 152.mol2]

@<TRIPOS>MOLECULE
2ioa_GGA
    70    69     1
SMALL
NO_CHARGES
@<TRIPOS>ATOM
      1 C1          -9.8320  13.1070  -2.0650 C.3            1 <1>                0.0000
      2 C2          -9.6820  14.4650  -2.7930 C.3            1 <1>                0.0000
      3 N1         -10.5370  15.5460  -2.3900 N.am           1 <1>                0.0000
      4 C3         -10.8140  15.9370  -1.0900 C.2            1 <1>                0.0000
      5 O1         -10.3120  15.3720  -0.1090 O.2            1 <1>                0.0000
      6 C4         -11.7760  17.0510  -0.9150 C.3            1 <1>                0.0000
      7 C5         -12.0030  17.2740   0.5610 C.3            1 <1>                0.0000
      8 C6         -13.0030  18.3860   0.7740 C.3            1 <1>                0.0000
      9 N2         -14.2650  18.1000   0.0770 N.4            1 <1>                0.0000
     10 C7         -13.2340  18.5070   2.2750 C.2            1 <1>                0.0000
     11 O2         -14.4560  18.5630   2.8960 O.co2          1 <1>                0.0000
     12 O3         -11.9960  18.6010   3.0020 O.co2          1 <1>                0.0000
     13 C8          -8.2140  14.8940  -2.8610 C.2            1 <1>                0.0000
     14 O4          -8.0590  16.1100  -3.0360 O.2            1 <1>                0.0000
     15 N3          -7.2000  13.9690  -2.7930 N.am           1 <1>                0.0000
     16 C9          -5.8320  14.2990  -2.9270 C.3            1 <1>                0.0000
     17 P1          -5.2710  13.1500  -3.9640 P.3            1 <1>                0.0000
     18 O5          -5.3130  11.9430  -3.4010 O.2            1 <1>                0.0000
     19 C10         -6.3090  12.9240  -5.2150 C.3            1 <1>                0.0000
     20 C11         -6.4300  14.1840  -6.0680 C.3            1 <1>                0.0000
     21 C12         -7.4490  13.9860  -7.1870 C.3            1 <1>                0.0000
     22 C13         -6.8800  14.1730  -8.5900 C.3            1 <1>                0.0000
     23 N4          -8.0260  14.0040  -9.4960 N.4            1 <1>                0.0000
     24 C14         -7.6250  14.2030 -10.8820 C.3            1 <1>                0.0000
     25 C15         -8.8670  14.0990 -11.7840 C.3            1 <1>                0.0000
     26 C16         -8.4560  14.3770 -13.2370 C.3            1 <1>                0.0000
     27 C17         -9.6990  14.3180 -14.1330 C.3            1 <1>                0.0000
     28 N5          -9.3250  14.5990 -15.5230 N.4            1 <1>                0.0000
     29 O6          -3.8650  13.4120  -4.6070 O.3            1 <1>                0.0000
     30 P2          -3.0030  14.6890  -4.3490 P.3            1 <1>                0.0000
     31 O7          -2.7690  14.8790  -3.0360 O.co2          1 <1>                0.0000
     32 O8          -3.7070  15.9420  -4.7850 O.co2          1 <1>                0.0000
     33 O9          -1.7180  14.5330  -5.1210 O.co2          1 <1>                0.0000
     34 H1          -9.1140  12.3858  -2.4827 H              1 <1>                0.0000
     35 H2         -10.8552  12.7277  -2.2035 H              1 <1>                0.0000
     36 H3          -9.6333  13.2424  -0.9916 H              1 <1>                0.0000
     37 H4          -9.9793  14.2550  -3.8310 H              1 <1>                0.0000
     38 H5         -10.9763  16.0688  -3.1206 H              1 <1>                0.0000
     39 H6         -12.7293  16.7954  -1.4007 H              1 <1>                0.0000
     40 H7         -11.3675  17.9663  -1.3681 H              1 <1>                0.0000
     41 H8         -11.0500  17.5465   1.0379 H              1 <1>                0.0000
     42 H9         -12.3878  16.3481   1.0132 H              1 <1>                0.0000
     43 H10        -12.5902  19.3296   0.3879 H              1 <1>                0.0000
     44 H11        -14.9142  18.8549   0.2342 H              1 <1>                0.0000
     45 H12        -14.6567  17.2410   0.4302 H              1 <1>                0.0000
     46 H13        -14.0896  18.0080  -0.9113 H              1 <1>                0.0000
     47 H14         -7.4429  13.0110  -2.6405 H              1 <1>                0.0000
     48 H15         -5.3152  14.2422  -1.9576 H              1 <1>                0.0000
     49 H16         -5.7084  15.3069  -3.3500 H              1 <1>                0.0000
     50 H17         -7.3007  12.6647  -4.8158 H              1 <1>                0.0000
     51 H18         -5.9396  12.1000  -5.8431 H              1 <1>                0.0000
     52 H19         -5.4497  14.4157  -6.5100 H              1 <1>                0.0000
     53 H20         -6.7521  15.0210  -5.4311 H              1 <1>                0.0000
     54 H21         -8.2629  14.7122  -7.0451 H              1 <1>                0.0000
     55 H22         -7.8511  12.9650  -7.1110 H              1 <1>                0.0000
     56 H23         -6.1091  13.4163  -8.7978 H              1 <1>                0.0000
     57 H24         -6.4464  15.1779  -8.6997 H              1 <1>                0.0000
     58 H25         -8.7372  14.6775  -9.2581 H              1 <1>                0.0000
     59 H26         -8.3963  13.0725  -9.3899 H              1 <1>                0.0000
     60 H27         -6.8954  13.4314 -11.1690 H              1 <1>                0.0000
     61 H28         -7.1699  15.1981 -10.9948 H              1 <1>                0.0000
     62 H29         -9.6169  14.8380 -11.4653 H              1 <1>                0.0000
     63 H30         -9.2936  13.0879 -11.7087 H              1 <1>                0.0000
     64 H31         -7.7296  13.6190 -13.5653 H              1 <1>                0.0000
     65 H32         -8.0001  15.3757 -13.3057 H              1 <1>                0.0000
     66 H33        -10.4296  15.0668 -13.7932 H              1 <1>                0.0000
     67 H34        -10.1462  13.3149 -14.0711 H              1 <1>                0.0000
     68 H35        -10.1459  14.5587 -16.1065 H              1 <1>                0.0000
     69 H36         -8.6562  13.9130 -15.8363 H              1 <1>                0.0000
     70 H37         -8.9159  15.5184 -15.5816 H              1 <1>                0.0000
@<TRIPOS>BOND
    1    1    2 1     
    2    2    3 1     
    3    2   13 1     
    4    3    4 am    
    5    4    5 2     
    6    4    6 1     
    7    6    7 1     
    8    7    8 1     
    9    8    9 1     
   10    8   10 1     
   11   10   11 ar    
   12   10   12 ar    
   13   13   14 2     
   14   13   15 am    
   15   15   16 1     
   16   16   17 1     
   17   17   18 2     
   18   17   19 1     
   19   17   29 1     
   20   19   20 1     
   21   20   21 1     
   22   21   22 1     
   23   22   23 1     
   24   23   24 1     
   25   24   25 1     
   26   25   26 1     
   27   26   27 1     
   28   27   28 1     
   29   29   30 1     
   30   30   31 ar    
   31   30   32 ar    
   32   30   33 ar    
   33    1   34 1     
   34    1   35 1     
   35    1   36 1     
   36    2   37 1     
   37    3   38 1     
   38    6   39 1     
   39    6   40 1     
   40    7   41 1     
   41    7   42 1     
   42    8   43 1     
   43    9   44 1     
   44    9   45 1     
   45    9   46 1     
   46   15   47 1     
   47   16   48 1     
   48   16   49 1     
   49   19   50 1     
   50   19   51 1     
   51   20   52 1     
   52   20   53 1     
   53   21   54 1     
   54   21   55 1     
   55   22   56 1     
   56   22   57 1     
   57   23   58 1     
   58   23   59 1     
   59   24   60 1     
   60   24   61 1     
   61   25   62 1     
   62   25   63 1     
   63   26   64 1     
   64   26   65 1     
   65   27   66 1     
   66   27   67 1     
   67   28   68 1     
   68   28   69 1     
   69   28   70 1     
@<TRIPOS>SUBSTRUCTURE
      1 ****           1
@<TRIPOS>SET
DONOR_HYDROGENS      STATIC     ATOMS    <user>   **** ""
10 38 44 45 46 47 58 59 68 69 70
ATOM$RED        STATIC     ATOMS    COLORGROUP SYSTEM
10 38 44 45 46 47 58 59 68 69 70
