# Supplementary material for: Three-Dimensional Biologically Relevant Spectrum (BRS-3D): Shape Similarity Profile Based on PDB Ligands as Molecular Descriptors
Source: Molecules. 2016 Nov 17;21(11):1554. doi: 10.3390/molecules21111554 (PMC6273508; doi:10.3390/molecules21111554)
Supplement: Supplementary file 2 [file molecules-21-01554-s002.zip › 153.mol2]

@<TRIPOS>MOLECULE
2itp_AEE
    66    70     1
SMALL
NO_CHARGES
@<TRIPOS>ATOM
      1 C1         -50.5150  -1.9410  -8.9750 C.3            1 <1>                0.0000
      2 C2         -50.3550  -2.7930 -10.2580 C.3            1 <1>                0.0000
      3 N1         -49.3020  -2.2240 -11.1470 N.3            1 <1>                0.0000
      4 C3         -49.0080  -3.0800 -12.3420 C.3            1 <1>                0.0000
      5 C4         -49.7880  -2.7090 -13.6360 C.3            1 <1>                0.0000
      6 N2         -50.1890  -1.2670 -13.8070 N.4            1 <1>                0.0000
      7 C5         -50.6230  -0.5830 -12.5610 C.3            1 <1>                0.0000
      8 C6         -49.5610  -0.7780 -11.4520 C.3            1 <1>                0.0000
      9 C7         -49.1930  -0.4480 -14.5800 C.3            1 <1>                0.0000
     10 C8         -49.9080  -0.1170 -15.8880 C.ar           1 <1>                0.0000
     11 C9         -49.5910  -0.8370 -17.0350 C.ar           1 <1>                0.0000
     12 C10        -50.2700  -0.5710 -18.2180 C.ar           1 <1>                0.0000
     13 C11        -51.2600   0.4100 -18.2610 C.ar           1 <1>                0.0000
     14 C12        -51.5930   1.1200 -17.0980 C.ar           1 <1>                0.0000
     15 C13        -50.9130   0.8550 -15.9060 C.ar           1 <1>                0.0000
     16 C14        -51.9420   0.6390 -19.4570 C.2            1 <1>                0.0000
     17 N3         -53.0900   1.3230 -19.5730 N.pl3          1 <1>                0.0000
     18 C15        -53.4470   1.3140 -20.8530 C.ar           1 <1>                0.0000
     19 N4         -54.4940   1.8370 -21.5270 N.ar           1 <1>                0.0000
     20 C16        -54.6330   1.6530 -22.8450 C.ar           1 <1>                0.0000
     21 N5         -53.7350   0.9560 -23.5300 N.ar           1 <1>                0.0000
     22 C17        -52.6520   0.4060 -22.9160 C.ar           1 <1>                0.0000
     23 N6         -51.7500  -0.3020 -23.6120 N.pl3          1 <1>                0.0000
     24 C18        -52.1210  -0.8630 -24.9160 C.3            1 <1>                0.0000
     25 C19        -51.2500  -2.0690 -25.3010 C.3            1 <1>                0.0000
     26 C20        -52.0290   0.2630 -25.9540 C.ar           1 <1>                0.0000
     27 C21        -52.5420   0.0670 -27.2480 C.ar           1 <1>                0.0000
     28 C22        -52.4400   1.1210 -28.1590 C.ar           1 <1>                0.0000
     29 C23        -51.8640   2.3520 -27.7840 C.ar           1 <1>                0.0000
     30 C24        -51.3600   2.5610 -26.4940 C.ar           1 <1>                0.0000
     31 C25        -51.4470   1.5000 -25.5840 C.ar           1 <1>                0.0000
     32 C26        -52.4940   0.5780 -21.5400 C.ar           1 <1>                0.0000
     33 C27        -51.5900   0.1700 -20.6560 C.2            1 <1>                0.0000
     34 H1         -51.2961  -2.3811  -8.3377 H              1 <1>                0.0000
     35 H2         -50.8009  -0.9149  -9.2495 H              1 <1>                0.0000
     36 H3         -49.5618  -1.9218  -8.4263 H              1 <1>                0.0000
     37 H4         -51.3122  -2.8114 -10.7997 H              1 <1>                0.0000
     38 H5         -50.0731  -3.8183  -9.9766 H              1 <1>                0.0000
     39 H6         -49.2548  -4.1203 -12.0834 H              1 <1>                0.0000
     40 H7         -47.9326  -3.0014 -12.5596 H              1 <1>                0.0000
     41 H8         -50.7074  -3.3126 -13.6531 H              1 <1>                0.0000
     42 H9         -49.1550  -2.9806 -14.4936 H              1 <1>                0.0000
     43 H10        -51.0126  -1.2989 -14.3872 H              1 <1>                0.0000
     44 H11        -51.5808  -1.0083 -12.2268 H              1 <1>                0.0000
     45 H12        -50.7484   0.4915 -12.7601 H              1 <1>                0.0000
     46 H13        -48.6196  -0.3134 -11.7805 H              1 <1>                0.0000
     47 H14        -49.9141  -0.2827 -10.5355 H              1 <1>                0.0000
     48 H15        -48.2780  -1.0275 -14.7723 H              1 <1>                0.0000
     49 H16        -48.9367   0.4713 -14.0330 H              1 <1>                0.0000
     50 H17        -48.8208  -1.5992 -17.0064 H              1 <1>                0.0000
     51 H18        -50.0281  -1.1305 -19.1144 H              1 <1>                0.0000
     52 H19        -52.3743   1.8709 -17.1236 H              1 <1>                0.0000
     53 H20        -51.1629   1.3989 -15.0022 H              1 <1>                0.0000
     54 H21        -53.6048   1.7760 -18.8044 H              1 <1>                0.0000
     55 H22        -55.4879   2.0776 -23.3586 H              1 <1>                0.0000
     56 H23        -50.8036  -0.4508 -23.2337 H              1 <1>                0.0000
     57 H24        -53.1644  -1.2072 -24.8638 H              1 <1>                0.0000
     58 H25        -51.5667  -2.4515 -26.2825 H              1 <1>                0.0000
     59 H26        -51.3640  -2.8599 -24.5451 H              1 <1>                0.0000
     60 H27        -50.1958  -1.7589 -25.3511 H              1 <1>                0.0000
     61 H28        -53.0025  -0.8729 -27.5301 H              1 <1>                0.0000
     62 H29        -52.8094   0.9905 -29.1697 H              1 <1>                0.0000
     63 H30        -51.8100   3.1548 -28.5104 H              1 <1>                0.0000
     64 H31        -50.9186   3.5096 -26.2103 H              1 <1>                0.0000
     65 H32        -51.0621   1.6278 -24.5787 H              1 <1>                0.0000
     66 H33        -50.7145  -0.4406 -20.8720 H              1 <1>                0.0000
@<TRIPOS>BOND
    1    1    2 1     
    2    2    3 1     
    3    3    8 1     
    4    3    4 1     
    5    4    5 1     
    6    5    6 1     
    7    6    7 1     
    8    6    9 1     
    9    7    8 1     
   10    9   10 1     
   11   10   15 ar    
   12   10   11 ar    
   13   11   12 ar    
   14   12   13 ar    
   15   13   14 ar    
   16   13   16 1     
   17   14   15 ar    
   18   16   33 2     
   19   16   17 1     
   20   17   18 1     
   21   18   32 ar    
   22   18   19 ar    
   23   19   20 ar    
   24   20   21 ar    
   25   21   22 ar    
   26   22   23 1     
   27   22   32 ar    
   28   23   24 1     
   29   24   25 1     
   30   24   26 1     
   31   26   31 ar    
   32   26   27 ar    
   33   27   28 ar    
   34   28   29 ar    
   35   29   30 ar    
   36   30   31 ar    
   37   32   33 1     
   38    1   34 1     
   39    1   35 1     
   40    1   36 1     
   41    2   37 1     
   42    2   38 1     
   43    4   39 1     
   44    4   40 1     
   45    5   41 1     
   46    5   42 1     
   47    6   43 1     
   48    7   44 1     
   49    7   45 1     
   50    8   46 1     
   51    8   47 1     
   52    9   48 1     
   53    9   49 1     
   54   11   50 1     
   55   12   51 1     
   56   14   52 1     
   57   15   53 1     
   58   17   54 1     
   59   20   55 1     
   60   23   56 1     
   61   24   57 1     
   62   25   58 1     
   63   25   59 1     
   64   25   60 1     
   65   27   61 1     
   66   28   62 1     
   67   29   63 1     
   68   30   64 1     
   69   31   65 1     
   70   33   66 1     
@<TRIPOS>SUBSTRUCTURE
      1 ****           1
@<TRIPOS>SET
DONOR_HYDROGENS      STATIC     ATOMS    <user>   **** ""
3 43 54 56
ATOM$RED        STATIC     ATOMS    COLORGROUP SYSTEM
3 43 54 56
