# Supplementary material for: Three-Dimensional Biologically Relevant Spectrum (BRS-3D): Shape Similarity Profile Based on PDB Ligands as Molecular Descriptors
Source: Molecules. 2016 Nov 17;21(11):1554. doi: 10.3390/molecules21111554 (PMC6273508; doi:10.3390/molecules21111554)
Supplement: Supplementary file 2 [file molecules-21-01554-s002.zip › 154.mol2]

@<TRIPOS>MOLECULE
1qbo_711
    67    71     1
SMALL
NO_CHARGES
@<TRIPOS>ATOM
      1 C1          33.2880  -3.3880  50.4050 C.3            1 <1>                0.0000
      2 C2          32.0730  -3.8860  50.9870 C.ar           1 <1>                0.0000
      3 N3          31.8250  -5.3090  50.9520 N.pl3          1 <1>                0.0000
      4 N4          31.2110  -3.0350  51.5630 N.pl3          1 <1>                0.0000
      5 C5          31.4740  -1.5830  51.6030 C.3            1 <1>                0.0000
      6 C6          31.4760  -1.0950  53.0590 C.3            1 <1>                0.0000
      7 C7          30.3250  -1.5990  53.9140 C.3            1 <1>                0.0000
      8 C8          29.8670  -3.0210  53.6270 C.3            1 <1>                0.0000
      9 C9          29.9460  -3.4930  52.1910 C.3            1 <1>                0.0000
     10 O10         29.2120  -0.7000  53.9230 O.3            1 <1>                0.0000
     11 C11         29.3430   0.2150  54.9280 C.ar           1 <1>                0.0000
     12 C12         30.5030   0.0380  55.7080 C.ar           1 <1>                0.0000
     13 C13         30.7690   0.9040  56.7730 C.ar           1 <1>                0.0000
     14 C14         29.9120   1.9710  57.0550 C.ar           1 <1>                0.0000
     15 N15         30.0210   2.8670  57.9880 N.pl3          1 <1>                0.0000
     16 C17         28.9560   3.6620  57.8740 C.2            1 <1>                0.0000
     17 C18         28.7270   4.7860  58.7280 C.3            1 <1>                0.0000
     18 N19         28.0440   3.2560  56.7410 N.pl3          1 <1>                0.0000
     19 C20         26.7860   3.8890  56.3190 C.3            1 <1>                0.0000
     20 C21         25.6730   3.1150  56.7850 C.ar           1 <1>                0.0000
     21 C22         25.7470   2.3730  57.9730 C.ar           1 <1>                0.0000
     22 C23         24.6480   1.6250  58.4160 C.ar           1 <1>                0.0000
     23 C24         23.5150   1.6290  57.6640 C.ar           1 <1>                0.0000
     24 C25         22.4050   0.8770  58.0950 C.ar           1 <1>                0.0000
     25 C26         21.2260   0.8620  57.3340 C.ar           1 <1>                0.0000
     26 C27         21.1670   1.5710  56.1090 C.ar           1 <1>                0.0000
     27 C28         22.2750   2.3240  55.6880 C.ar           1 <1>                0.0000
     28 C29         23.4470   2.3680  56.4640 C.ar           1 <1>                0.0000
     29 C30         24.4830   3.1160  56.0120 C.ar           1 <1>                0.0000
     30 C31         20.0620   1.5510  55.3560 C.ar           1 <1>                0.0000
     31 N32         19.9720   2.2570  54.3110 N.pl3          1 <1>                0.0000
     32 N33         18.9850   0.7930  55.7530 N.pl3          1 <1>                0.0000
     33 C34         28.7530   2.1720  56.2730 C.ar           1 <1>                0.0000
     34 C35         28.4660   1.2800  55.2080 C.ar           1 <1>                0.0000
     35 H1          33.8632  -4.2258  49.9841 H              1 <1>                0.0000
     36 H2          33.8861  -2.8849  51.1791 H              1 <1>                0.0000
     37 H3          33.0453  -2.6719  49.6061 H              1 <1>                0.0000
     38 H4          30.9612  -5.6915  51.3625 H              1 <1>                0.0000
     39 H5          32.5120  -5.9409  50.5166 H              1 <1>                0.0000
     40 H6          30.6897  -1.0541  51.0417 H              1 <1>                0.0000
     41 H7          32.4536  -1.3765  51.1473 H              1 <1>                0.0000
     42 H8          31.4361   0.0042  53.0492 H              1 <1>                0.0000
     43 H9          32.4159  -1.4237  53.5264 H              1 <1>                0.0000
     44 H10         30.7143  -1.6155  54.9427 H              1 <1>                0.0000
     45 H11         28.8172  -3.1019  53.9453 H              1 <1>                0.0000
     46 H12         30.4871  -3.6978  54.2331 H              1 <1>                0.0000
     47 H13         29.9076  -4.5921  52.1684 H              1 <1>                0.0000
     48 H14         29.0937  -3.0847  51.6282 H              1 <1>                0.0000
     49 H15         31.1895  -0.7700  55.4823 H              1 <1>                0.0000
     50 H16         31.6489   0.7461  57.3861 H              1 <1>                0.0000
     51 H17         30.7799   2.9480  58.6797 H              1 <1>                0.0000
     52 H18         29.5390   4.8567  59.4667 H              1 <1>                0.0000
     53 H19         27.7667   4.6606  59.2496 H              1 <1>                0.0000
     54 H20         28.6992   5.7053  58.1246 H              1 <1>                0.0000
     55 H21         26.7565   3.9466  55.2209 H              1 <1>                0.0000
     56 H22         26.7278   4.9031  56.7411 H              1 <1>                0.0000
     57 H23         26.6624   2.3782  58.5535 H              1 <1>                0.0000
     58 H24         24.6998   1.0561  59.3373 H              1 <1>                0.0000
     59 H25         22.4614   0.3087  59.0163 H              1 <1>                0.0000
     60 H26         20.3617   0.3087  57.6831 H              1 <1>                0.0000
     61 H27         22.2265   2.8763  54.7565 H              1 <1>                0.0000
     62 H28         24.4056   3.6918  55.0968 H              1 <1>                0.0000
     63 H29         19.1132   2.2291  53.7430 H              1 <1>                0.0000
     64 H30         20.7575   2.8601  54.0277 H              1 <1>                0.0000
     65 H31         19.0478   0.2143  56.6028 H              1 <1>                0.0000
     66 H32         18.1158   0.8041  55.2005 H              1 <1>                0.0000
     67 H33         27.5723   1.4183  54.6104 H              1 <1>                0.0000
@<TRIPOS>BOND
    1    1    2 1     
    2    2    3 ar    
    3    2    4 ar    
    4    4    9 1     
    5    4    5 1     
    6    5    6 1     
    7    6    7 1     
    8    7    8 1     
    9    7   10 1     
   10    8    9 1     
   11   10   11 1     
   12   11   34 ar    
   13   11   12 ar    
   14   12   13 ar    
   15   13   14 ar    
   16   14   33 ar    
   17   14   15 1     
   18   15   16 2     
   19   16   17 1     
   20   16   18 1     
   21   18   19 1     
   22   18   33 1     
   23   19   20 1     
   24   20   29 ar    
   25   20   21 ar    
   26   21   22 ar    
   27   22   23 ar    
   28   23   28 ar    
   29   23   24 ar    
   30   24   25 ar    
   31   25   26 ar    
   32   26   27 ar    
   33   26   30 1     
   34   27   28 ar    
   35   28   29 ar    
   36   30   31 ar    
   37   30   32 ar    
   38   33   34 ar    
   39    1   35 1     
   40    1   36 1     
   41    1   37 1     
   42    3   38 1     
   43    3   39 1     
   44    5   40 1     
   45    5   41 1     
   46    6   42 1     
   47    6   43 1     
   48    7   44 1     
   49    8   45 1     
   50    8   46 1     
   51    9   47 1     
   52    9   48 1     
   53   12   49 1     
   54   13   50 1     
   55   15   51 1     
   56   17   52 1     
   57   17   53 1     
   58   17   54 1     
   59   19   55 1     
   60   19   56 1     
   61   21   57 1     
   62   22   58 1     
   63   24   59 1     
   64   25   60 1     
   65   27   61 1     
   66   29   62 1     
   67   31   63 1     
   68   31   64 1     
   69   32   65 1     
   70   32   66 1     
   71   34   67 1     
@<TRIPOS>SUBSTRUCTURE
      1 ****           1
@<TRIPOS>SET
DONOR_HYDROGENS      STATIC     ATOMS    <user>   **** ""
7 38 39 51 63 64 65 66
ATOM$RED        STATIC     ATOMS    COLORGROUP SYSTEM
7 38 39 51 63 64 65 66
