# Supplementary material for: Three-Dimensional Biologically Relevant Spectrum (BRS-3D): Shape Similarity Profile Based on PDB Ligands as Molecular Descriptors
Source: Molecules. 2016 Nov 17;21(11):1554. doi: 10.3390/molecules21111554 (PMC6273508; doi:10.3390/molecules21111554)
Supplement: Supplementary file 2 [file molecules-21-01554-s002.zip › 155.mol2]

@<TRIPOS>MOLECULE
3gkj_HC3
   75    78     1     0     1
SMALL
NO_CHARGES
@<TRIPOS>ATOM
      1 C1        -36.2770  -27.9700   -1.0660 C.3       1 <1>         0.0000 
      2 C2        -35.1360  -27.1690   -0.4330 C.3       1 <1>         0.0000 
      3 C4        -33.9310  -27.2330   -1.3740 C.3       1 <1>         0.0000 
      4 C5        -34.0760  -26.3330   -2.6080 C.3       1 <1>         0.0000 
      5 C6        -34.0580  -24.8440   -2.2630 C.3       1 <1>         0.0000 
      6 C7        -34.0990  -23.9650   -3.5130 C.3       1 <1>         0.0000 
      7 C8        -32.8400  -24.1620   -4.3400 C.3       1 <1>         0.0000 
      8 C9        -34.2780  -22.5050   -3.1110 C.3       1 <1>         0.0000 
      9 O10       -35.2340  -24.3320   -4.3270 O.3       1 <1>         0.0000 
     10 C11       -34.7390  -27.7180    0.9410 C.3       1 <1>         0.0000 
     11 C13       -33.6590  -26.8290    1.5970 C.3       1 <1>         0.0000 
     12 C14       -33.8460  -26.9500    3.1220 C.3       1 <1>         0.0000 
     13 C15       -34.9190  -28.0440    3.2650 C.3       1 <1>         0.0000 
     14 C17       -35.7050  -28.1500    4.5810 C.3       1 <1>         0.0000 
     15 C19       -34.7820  -28.3340    5.7880 C.3       1 <1>         0.0000 
     16 C20       -35.5890  -28.6280    7.0270 C.2       1 <1>         0.0000 
     17 C21       -36.8640  -29.0830    7.0510 C.2       1 <1>         0.0000 
     18 C22       -37.4490  -29.3900    8.4310 C.3       1 <1>         0.0000 
     19 C23       -38.1950  -30.7260    8.4310 C.3       1 <1>         0.0000 
     20 O25       -38.9150  -30.9090    9.6560 O.3       1 <1>         0.0000 
     21 C26       -39.2250  -30.7090    7.2940 C.3       1 <1>         0.0000 
     22 C27       -38.4510  -30.5910    5.9550 C.3       1 <1>         0.0000 
     23 C28       -37.6960  -29.2530    5.7760 C.3       1 <1>         0.0000 
     24 C29       -38.7120  -28.1090    5.6640 C.3       1 <1>         0.0000 
     25 C30       -36.7600  -29.2900    4.5500 C.3       1 <1>         0.0000 
     26 C32       -37.5500  -29.2760    3.2340 C.3       1 <1>         0.0000 
     27 C33       -36.6550  -29.1550    1.9810 C.3       1 <1>         0.0000 
     28 C34       -35.8080  -27.8690    2.0390 C.3       1 <1>         0.0000 
     29 C35       -36.6500  -26.5960    2.0760 C.3       1 <1>         0.0000 
     30 H1        -36.5263  -27.5402   -2.0474 H         1 <1>         0.0000 
     31 H2        -37.1608  -27.9285   -0.4124 H         1 <1>         0.0000 
     32 H3        -35.9637  -29.0167   -1.1931 H         1 <1>         0.0000 
     33 H4        -35.4555  -26.1230   -0.3160 H         1 <1>         0.0000 
     34 H5        -33.8072  -28.2723   -1.7125 H         1 <1>         0.0000 
     35 H6        -33.0358  -26.9198   -0.8167 H         1 <1>         0.0000 
     36 H7        -35.0299  -26.5671   -3.1032 H         1 <1>         0.0000 
     37 H8        -33.2442  -26.5440   -3.2961 H         1 <1>         0.0000 
     38 H9        -33.1385  -24.6207   -1.7021 H         1 <1>         0.0000 
     39 H10       -34.9336  -24.6137   -1.6383 H         1 <1>         0.0000 
     40 H11       -32.8852  -23.5234   -5.2345 H         1 <1>         0.0000 
     41 H12       -32.7631  -25.2159   -4.6455 H         1 <1>         0.0000 
     42 H13       -31.9600  -23.8893   -3.7389 H         1 <1>         0.0000 
     43 H14       -35.1965  -22.3988   -2.5151 H         1 <1>         0.0000 
     44 H15       -34.3532  -21.8824   -4.0147 H         1 <1>         0.0000 
     45 H16       -33.4135  -22.1806   -2.5131 H         1 <1>         0.0000 
     46 H17       -35.1515  -25.2399   -4.5944 H         1 <1>         0.0000 
     47 H18       -34.3180  -28.7174    0.7565 H         1 <1>         0.0000 
     48 H19       -33.7874  -25.7829    1.2819 H         1 <1>         0.0000 
     49 H20       -32.6561  -27.1780    1.3100 H         1 <1>         0.0000 
     50 H21       -34.1937  -25.9993    3.5525 H         1 <1>         0.0000 
     51 H22       -32.9081  -27.2526    3.6107 H         1 <1>         0.0000 
     52 H23       -34.3993  -29.0085    3.1673 H         1 <1>         0.0000 
     53 H24       -36.2444  -27.2006    4.7144 H         1 <1>         0.0000 
     54 H25       -34.2013  -27.4129    5.9439 H         1 <1>         0.0000 
     55 H26       -34.0959  -29.1719    5.5952 H         1 <1>         0.0000 
     56 H27       -35.1037  -28.4596    7.9872 H         1 <1>         0.0000 
     57 H28       -38.1486  -28.5885    8.7106 H         1 <1>         0.0000 
     58 H29       -36.6313  -29.4357    9.1653 H         1 <1>         0.0000 
     59 H30       -37.4802  -31.5500    8.2892 H         1 <1>         0.0000 
     60 H31       -39.3697  -31.7428    9.6345 H         1 <1>         0.0000 
     61 H32       -39.8998  -29.8485    7.4132 H         1 <1>         0.0000 
     62 H33       -39.8115  -31.6395    7.3064 H         1 <1>         0.0000 
     63 H34       -39.1711  -30.6940    5.1298 H         1 <1>         0.0000 
     64 H35       -37.7182  -31.4099    5.9066 H         1 <1>         0.0000 
     65 H36       -38.1782  -27.1557    5.5366 H         1 <1>         0.0000 
     66 H37       -39.3211  -28.0686    6.5791 H         1 <1>         0.0000 
     67 H38       -39.3652  -28.2823    4.7961 H         1 <1>         0.0000 
     68 H39       -36.2108  -30.2422    4.5916 H         1 <1>         0.0000 
     69 H40       -38.2417  -28.4209    3.2519 H         1 <1>         0.0000 
     70 H41       -38.1247  -30.2112    3.1626 H         1 <1>         0.0000 
     71 H42       -37.2911  -29.1282    1.0840 H         1 <1>         0.0000 
     72 H43       -35.9855  -30.0263    1.9299 H         1 <1>         0.0000 
     73 H44       -35.9872  -25.7191    2.1166 H         1 <1>         0.0000 
     74 H45       -37.2956  -26.6091    2.9665 H         1 <1>         0.0000 
     75 H46       -37.2738  -26.5425    1.1716 H         1 <1>         0.0000 
@<TRIPOS>BOND
     1    1    2 1    
     2    2    3 1    
     3    2   10 1    
     4    3    4 1    
     5    4    5 1    
     6    5    6 1    
     7    6    7 1    
     8    6    8 1    
     9    6    9 1    
    10   10   28 1    
    11   10   11 1    
    12   11   12 1    
    13   12   13 1    
    14   13   28 1    
    15   13   14 1    
    16   14   25 1    
    17   14   15 1    
    18   15   16 1    
    19   16   17 2    
    20   17   23 1    
    21   17   18 1    
    22   18   19 1    
    23   19   20 1    
    24   19   21 1    
    25   21   22 1    
    26   22   23 1    
    27   23   24 1    
    28   23   25 1    
    29   25   26 1    
    30   26   27 1    
    31   27   28 1    
    32   28   29 1    
    33    1   30 1    
    34    1   31 1    
    35    1   32 1    
    36    2   33 1    
    37    3   34 1    
    38    3   35 1    
    39    4   36 1    
    40    4   37 1    
    41    5   38 1    
    42    5   39 1    
    43    7   40 1    
    44    7   41 1    
    45    7   42 1    
    46    8   43 1    
    47    8   44 1    
    48    8   45 1    
    49    9   46 1    
    50   10   47 1    
    51   11   48 1    
    52   11   49 1    
    53   12   50 1    
    54   12   51 1    
    55   13   52 1    
    56   14   53 1    
    57   15   54 1    
    58   15   55 1    
    59   16   56 1    
    60   18   57 1    
    61   18   58 1    
    62   19   59 1    
    63   20   60 1    
    64   21   61 1    
    65   21   62 1    
    66   22   63 1    
    67   22   64 1    
    68   24   65 1    
    69   24   66 1    
    70   24   67 1    
    71   25   68 1    
    72   26   69 1    
    73   26   70 1    
    74   27   71 1    
    75   27   72 1    
    76   29   73 1    
    77   29   74 1    
    78   29   75 1    
@<TRIPOS>SUBSTRUCTURE
     1 ****        1 PERM              0 ****  ****    0 ROOT 
@<TRIPOS>SET
DONOR_HYDROGENS STATIC     ATOMS    <user>   **** ""
2 46 60
