# Supplementary material for: Three-Dimensional Biologically Relevant Spectrum (BRS-3D): Shape Similarity Profile Based on PDB Ligands as Molecular Descriptors
Source: Molecules. 2016 Nov 17;21(11):1554. doi: 10.3390/molecules21111554 (PMC6273508; doi:10.3390/molecules21111554)
Supplement: Supplementary file 2 [file molecules-21-01554-s002.zip › 156.mol2]

@<TRIPOS>MOLECULE
2v7a_627
    66    70     1
SMALL
NO_CHARGES
@<TRIPOS>ATOM
      1 C1         -45.1420 -45.2110  -7.5230 C.3            1 <1>                0.0000
      2 O1         -43.9080 -44.9170  -8.2070 O.3            1 <1>                0.0000
      3 C2         -43.2740 -46.0540  -8.7970 C.3            1 <1>                0.0000
      4 C3         -42.0550 -45.5900  -9.5330 C.2            1 <1>                0.0000
      5 O2         -41.5580 -44.5040  -9.2400 O.2            1 <1>                0.0000
      6 N1         -41.5340 -46.3820 -10.4830 N.am           1 <1>                0.0000
      7 C4         -40.3240 -45.9500 -11.2150 C.3            1 <1>                0.0000
      8 C5         -39.9680 -47.2170 -11.9130 C.2            1 <1>                0.0000
      9 N2         -38.9440 -47.7120 -12.6370 N.pl3          1 <1>                0.0000
     10 N3         -39.2690 -49.0590 -12.9530 N.2            1 <1>                0.0000
     11 C6         -40.4680 -49.3270 -12.4040 C.2            1 <1>                0.0000
     12 N4         -41.0120 -50.5850 -12.5470 N.am           1 <1>                0.0000
     13 C7         -42.2820 -50.9100 -12.3700 C.2            1 <1>                0.0000
     14 O3         -43.1600 -50.1190 -12.0800 O.2            1 <1>                0.0000
     15 C8         -42.6550 -52.3300 -12.5570 C.ar           1 <1>                0.0000
     16 C9         -43.8250 -52.7650 -11.9540 C.ar           1 <1>                0.0000
     17 C10        -44.2500 -54.0700 -12.0910 C.ar           1 <1>                0.0000
     18 C11        -43.4780 -54.9360 -12.8330 C.ar           1 <1>                0.0000
     19 C12        -42.2860 -54.4960 -13.4390 C.ar           1 <1>                0.0000
     20 C13        -41.8650 -53.1850 -13.3110 C.ar           1 <1>                0.0000
     21 N5         -43.9090 -56.2660 -12.9770 N.pl3          1 <1>                0.0000
     22 C14        -44.8070 -56.7740 -12.2280 C.3            1 <1>                0.0000
     23 C15        -44.5700 -57.9900 -11.7140 C.3            1 <1>                0.0000
     24 N6         -43.6110 -58.8840 -12.3120 N.4            1 <1>                0.0000
     25 C16        -42.8610 -59.6260 -11.2800 C.3            1 <1>                0.0000
     26 C17        -42.6240 -58.1950 -13.1890 C.3            1 <1>                0.0000
     27 C18        -43.2910 -57.0970 -14.0150 C.3            1 <1>                0.0000
     28 C19        -40.9620 -48.2280 -11.7300 C.2            1 <1>                0.0000
     29 C20        -42.0890 -47.7140 -10.8900 C.3            1 <1>                0.0000
     30 C21        -42.8400 -47.0760  -7.7950 C.ar           1 <1>                0.0000
     31 C22        -41.7460 -46.8220  -6.9410 C.ar           1 <1>                0.0000
     32 C23        -41.3300 -47.7880  -6.0390 C.ar           1 <1>                0.0000
     33 C24        -42.0120 -49.0070  -5.9660 C.ar           1 <1>                0.0000
     34 C25        -43.1140 -49.2810  -6.8010 C.ar           1 <1>                0.0000
     35 C26        -43.5290 -48.3090  -7.7100 C.ar           1 <1>                0.0000
     36 H1         -45.5580 -44.2836  -7.1023 H              1 <1>                0.0000
     37 H2         -44.9495 -45.9278  -6.7112 H              1 <1>                0.0000
     38 H3         -45.8605 -45.6458  -8.2334 H              1 <1>                0.0000
     39 H4         -43.9773 -46.5235  -9.5005 H              1 <1>                0.0000
     40 H5         -39.5275 -45.6257 -10.5291 H              1 <1>                0.0000
     41 H6         -40.5462 -45.1417 -11.9272 H              1 <1>                0.0000
     42 H7         -38.0876 -47.2088 -12.9097 H              1 <1>                0.0000
     43 H8         -40.3882 -51.3213 -12.8092 H              1 <1>                0.0000
     44 H9         -44.4140 -52.0699 -11.3667 H              1 <1>                0.0000
     45 H10        -45.1697 -54.4059 -11.6258 H              1 <1>                0.0000
     46 H11        -41.6896 -55.1949 -14.0142 H              1 <1>                0.0000
     47 H12        -40.9522 -52.8387 -13.7821 H              1 <1>                0.0000
     48 H13        -45.7311 -56.8414 -12.8209 H              1 <1>                0.0000
     49 H14        -44.9616 -56.0845 -11.3850 H              1 <1>                0.0000
     50 H15        -45.5332 -58.5213 -11.7156 H              1 <1>                0.0000
     51 H16        -44.2411 -57.8302 -10.6766 H              1 <1>                0.0000
     52 H17        -44.1228 -59.5450 -12.8751 H              1 <1>                0.0000
     53 H18        -42.1382 -60.2988 -11.7647 H              1 <1>                0.0000
     54 H19        -43.5613 -60.2172 -10.6717 H              1 <1>                0.0000
     55 H20        -42.3244 -58.9151 -10.6345 H              1 <1>                0.0000
     56 H21        -42.1729 -58.9320 -13.8696 H              1 <1>                0.0000
     57 H22        -41.8393 -57.7460 -12.5624 H              1 <1>                0.0000
     58 H23        -42.5498 -56.5270 -14.5944 H              1 <1>                0.0000
     59 H24        -44.0475 -57.5135 -14.6963 H              1 <1>                0.0000
     60 H25        -43.0156 -47.6078 -11.4732 H              1 <1>                0.0000
     61 H26        -42.2755 -48.3603 -10.0197 H              1 <1>                0.0000
     62 H27        -41.2303 -45.8698  -6.9906 H              1 <1>                0.0000
     63 H28        -40.4801 -47.5999  -5.3930 H              1 <1>                0.0000
     64 H29        -41.6866 -49.7559  -5.2531 H              1 <1>                0.0000
     65 H30        -43.6304 -50.2320  -6.7374 H              1 <1>                0.0000
     66 H31        -44.3811 -48.4981  -8.3529 H              1 <1>                0.0000
@<TRIPOS>BOND
    1    1    2 1     
    2    2    3 1     
    3    3    4 1     
    4    3   30 1     
    5    4    5 2     
    6    4    6 am    
    7    6   29 1     
    8    6    7 1     
    9    7    8 1     
   10    8   28 2     
   11    8    9 1     
   12    9   10 1     
   13   10   11 2     
   14   11   12 1     
   15   11   28 1     
   16   12   13 am    
   17   13   14 2     
   18   13   15 1     
   19   15   20 ar    
   20   15   16 ar    
   21   16   17 ar    
   22   17   18 ar    
   23   18   19 ar    
   24   18   21 1     
   25   19   20 ar    
   26   21   27 1     
   27   21   22 1     
   28   22   23 1     
   29   23   24 1     
   30   24   25 1     
   31   24   26 1     
   32   26   27 1     
   33   28   29 1     
   34   30   35 ar    
   35   30   31 ar    
   36   31   32 ar    
   37   32   33 ar    
   38   33   34 ar    
   39   34   35 ar    
   40    1   36 1     
   41    1   37 1     
   42    1   38 1     
   43    3   39 1     
   44    7   40 1     
   45    7   41 1     
   46    9   42 1     
   47   12   43 1     
   48   16   44 1     
   49   17   45 1     
   50   19   46 1     
   51   20   47 1     
   52   22   48 1     
   53   22   49 1     
   54   23   50 1     
   55   23   51 1     
   56   24   52 1     
   57   25   53 1     
   58   25   54 1     
   59   25   55 1     
   60   26   56 1     
   61   26   57 1     
   62   27   58 1     
   63   27   59 1     
   64   29   60 1     
   65   29   61 1     
   66   31   62 1     
   67   32   63 1     
   68   33   64 1     
   69   34   65 1     
   70   35   66 1     
@<TRIPOS>SUBSTRUCTURE
      1 ****           1
@<TRIPOS>SET
DONOR_HYDROGENS      STATIC     ATOMS    <user>   **** ""
3 42 43 52
ATOM$RED        STATIC     ATOMS    COLORGROUP SYSTEM
3 42 43 52
