# Supplementary material for: Three-Dimensional Biologically Relevant Spectrum (BRS-3D): Shape Similarity Profile Based on PDB Ligands as Molecular Descriptors
Source: Molecules. 2016 Nov 17;21(11):1554. doi: 10.3390/molecules21111554 (PMC6273508; doi:10.3390/molecules21111554)
Supplement: Supplementary file 2 [file molecules-21-01554-s002.zip › 157.mol2]

@<TRIPOS>MOLECULE
2j4i_GSJ
    67    69     1
SMALL
NO_CHARGES
@<TRIPOS>ATOM
      1 C1          10.1470   3.3300  18.0570 C.3            1 <1>                0.0000
      2 C2           9.0130   2.6560  18.8370 C.3            1 <1>                0.0000
      3 C3           9.0130   1.1430  18.5280 C.3            1 <1>                0.0000
      4 N1           7.6890   3.2710  18.5190 N.am           1 <1>                0.0000
      5 C4           7.3130   3.2640  17.0980 C.3            1 <1>                0.0000
      6 C5           7.3550   4.6390  16.4510 C.3            1 <1>                0.0000
      7 N2           7.1840   4.5040  15.0140 N.pl3          1 <1>                0.0000
      8 S1           5.6250   4.9510  14.3890 S.o2           1 <1>                0.0000
      9 C6           5.2460   3.7470  13.1360 C.3            1 <1>                0.0000
     10 O1           5.8540   6.2250  13.8070 O.2            1 <1>                0.0000
     11 O2           4.7130   4.8760  15.4770 O.2            1 <1>                0.0000
     12 C7           6.7930   3.7970  19.4300 C.2            1 <1>                0.0000
     13 O3           5.6990   4.2900  19.1640 O.2            1 <1>                0.0000
     14 C8           7.1340   3.7980  20.9300 C.3            1 <1>                0.0000
     15 C9           6.9400   2.4050  21.5590 C.3            1 <1>                0.0000
     16 N3           6.4120   4.7810  21.7240 N.am           1 <1>                0.0000
     17 C10          5.0900   4.5270  22.3140 C.3            1 <1>                0.0000
     18 C11          4.6310   5.9410  22.6920 C.3            1 <1>                0.0000
     19 C12          5.9420   6.6820  23.0010 C.3            1 <1>                0.0000
     20 N4           5.8600   8.1290  22.8640 N.pl3          1 <1>                0.0000
     21 S2           6.1470   9.0940  24.2610 S.o2           1 <1>                0.0000
     22 O4           5.5060   8.5560  25.4020 O.2            1 <1>                0.0000
     23 O5           5.8230  10.3950  23.7960 O.2            1 <1>                0.0000
     24 C13          7.8850   8.9160  24.6080 C.ar           1 <1>                0.0000
     25 C14          8.8140   9.4950  23.7400 C.ar           1 <1>                0.0000
     26 C15         10.1820   9.3310  24.0330 C.ar           1 <1>                0.0000
     27 C16         10.5810   8.5900  25.1600 C.ar           1 <1>                0.0000
     28 C17         11.9510   8.4420  25.4280 C.ar           1 <1>                0.0000
     29 C18         12.3510   7.7350  26.5550 C.ar           1 <1>                0.0000
     30 Cl1         14.0630   7.5620  26.8010 Cl             1 <1>                0.0000
     31 C19         11.4230   7.1460  27.4560 C.ar           1 <1>                0.0000
     32 C20         10.0440   7.3130  27.1840 C.ar           1 <1>                0.0000
     33 C21          9.6310   8.0110  26.0420 C.ar           1 <1>                0.0000
     34 C22          8.2400   8.1890  25.7410 C.ar           1 <1>                0.0000
     35 C23          6.9570   5.9620  22.1000 C.2            1 <1>                0.0000
     36 O6           8.0700   6.3670  21.7510 O.2            1 <1>                0.0000
     37 H1          11.1038   2.8529  18.3155 H              1 <1>                0.0000
     38 H2          10.1875   4.3978  18.3180 H              1 <1>                0.0000
     39 H3           9.9637   3.2231  16.9777 H              1 <1>                0.0000
     40 H4           9.2021   2.7922  19.9120 H              1 <1>                0.0000
     41 H5           8.2003   0.6549  19.0859 H              1 <1>                0.0000
     42 H6           9.9773   0.7073  18.8286 H              1 <1>                0.0000
     43 H7           8.8613   0.9890  17.4495 H              1 <1>                0.0000
     44 H8           6.2898   2.8697  17.0109 H              1 <1>                0.0000
     45 H9           8.0076   2.6040  16.5576 H              1 <1>                0.0000
     46 H10          8.3245   5.1139  16.6618 H              1 <1>                0.0000
     47 H11          6.5453   5.2614  16.8596 H              1 <1>                0.0000
     48 H12          7.9406   4.1642  14.4033 H              1 <1>                0.0000
     49 H13          4.2637   3.9730  12.6955 H              1 <1>                0.0000
     50 H14          5.2238   2.7437  13.5863 H              1 <1>                0.0000
     51 H15          6.0160   3.7797  12.3512 H              1 <1>                0.0000
     52 H16          8.2022   4.0496  21.0047 H              1 <1>                0.0000
     53 H17          7.4829   1.6555  20.9645 H              1 <1>                0.0000
     54 H18          5.8688   2.1553  21.5739 H              1 <1>                0.0000
     55 H19          7.3298   2.4096  22.5876 H              1 <1>                0.0000
     56 H20          5.1659   3.8812  23.2012 H              1 <1>                0.0000
     57 H21          4.4080   4.0677  21.5833 H              1 <1>                0.0000
     58 H22          3.9766   5.9174  23.5759 H              1 <1>                0.0000
     59 H23          4.0996   6.4174  21.8549 H              1 <1>                0.0000
     60 H24          6.2164   6.4915  24.0490 H              1 <1>                0.0000
     61 H25          5.6366   8.5633  21.9571 H              1 <1>                0.0000
     62 H26          8.4921  10.0531  22.8682 H              1 <1>                0.0000
     63 H27         10.9299   9.7774  23.3877 H              1 <1>                0.0000
     64 H28         12.6891   8.8749  24.7625 H              1 <1>                0.0000
     65 H29         11.7598   6.5878  28.3221 H              1 <1>                0.0000
     66 H30          9.3055   6.8996  27.8613 H              1 <1>                0.0000
     67 H31          7.4780   7.7647  26.3848 H              1 <1>                0.0000
@<TRIPOS>BOND
    1    1    2 1     
    2    2    3 1     
    3    2    4 1     
    4    4    5 1     
    5    4   12 am    
    6    5    6 1     
    7    6    7 1     
    8    7    8 1     
    9    8    9 1     
   10    8   10 2     
   11    8   11 2     
   12   12   13 2     
   13   12   14 1     
   14   14   15 1     
   15   14   16 1     
   16   16   35 am    
   17   16   17 1     
   18   17   18 1     
   19   18   19 1     
   20   19   20 1     
   21   19   35 1     
   22   20   21 1     
   23   21   22 2     
   24   21   23 2     
   25   21   24 1     
   26   24   34 ar    
   27   24   25 ar    
   28   25   26 ar    
   29   26   27 ar    
   30   27   33 ar    
   31   27   28 ar    
   32   28   29 ar    
   33   29   30 1     
   34   29   31 ar    
   35   31   32 ar    
   36   32   33 ar    
   37   33   34 ar    
   38   35   36 2     
   39    1   37 1     
   40    1   38 1     
   41    1   39 1     
   42    2   40 1     
   43    3   41 1     
   44    3   42 1     
   45    3   43 1     
   46    5   44 1     
   47    5   45 1     
   48    6   46 1     
   49    6   47 1     
   50    7   48 1     
   51    9   49 1     
   52    9   50 1     
   53    9   51 1     
   54   14   52 1     
   55   15   53 1     
   56   15   54 1     
   57   15   55 1     
   58   17   56 1     
   59   17   57 1     
   60   18   58 1     
   61   18   59 1     
   62   19   60 1     
   63   20   61 1     
   64   25   62 1     
   65   26   63 1     
   66   28   64 1     
   67   31   65 1     
   68   32   66 1     
   69   34   67 1     
@<TRIPOS>SUBSTRUCTURE
      1 ****           1
@<TRIPOS>SET
DONOR_HYDROGENS      STATIC     ATOMS    <user>   **** ""
2 48 61
ATOM$RED        STATIC     ATOMS    COLORGROUP SYSTEM
2 48 61
