# Supplementary material for: Three-Dimensional Biologically Relevant Spectrum (BRS-3D): Shape Similarity Profile Based on PDB Ligands as Molecular Descriptors
Source: Molecules. 2016 Nov 17;21(11):1554. doi: 10.3390/molecules21111554 (PMC6273508; doi:10.3390/molecules21111554)
Supplement: Supplementary file 2 [file molecules-21-01554-s002.zip › 158.mol2]

@<TRIPOS>MOLECULE
1z41_FMN
    51    53     1
PROTEIN
NO_CHARGES
@<TRIPOS>ATOM
      1 O3P         -3.8740  25.5150  30.1020 O.co2          1 FMN6              11.2600
      2 P           -5.3840  25.2030  29.7900 P.3            1 FMN6              11.7200
      3 O5'         -5.3470  23.7740  29.1130 O.3            1 FMN6              12.3900
      4 C5'         -6.4570  22.9340  28.6340 C.3            1 FMN6              12.9100
      5 C4'         -6.8510  23.3020  27.1820 C.3            1 FMN6              12.9000
      6 C3'         -5.6710  23.0250  26.2600 C.3            1 FMN6              12.8000
      7 C2'         -5.9340  23.4830  24.8390 C.3            1 FMN6              12.1100
      8 C1'         -7.2360  22.9280  24.2060 C.3            1 FMN6              12.5200
      9 N10         -7.4100  23.5500  22.8680 N.pl3          1 FMN6              10.6700
     10 C9A         -7.8530  24.8900  22.7480 C.ar           1 FMN6              12.2200
     11 C5A         -7.9300  25.4200  21.3810 C.ar           1 FMN6              13.3900
     12 N5          -7.5680  24.6700  20.2860 N.2            1 FMN6              12.7200
     13 C4A         -6.9660  23.4740  20.4860 C.2            1 FMN6              12.2300
     14 C4          -6.2820  22.7710  19.3960 C.2            1 FMN6              12.1000
     15 N3          -5.7320  21.5500  19.7030 N.am           1 FMN6              12.3400
     16 C2          -5.7820  20.9230  20.9940 C.2            1 FMN6              10.6300
     17 N1          -6.3600  21.6120  22.0030 N.am           1 FMN6              11.2300
     18 C10         -6.9120  22.8140  21.7930 C.ar           1 FMN6              11.1000
     19 O2          -5.2990  19.8480  21.1280 O.2            1 FMN6              11.8600
     20 O4          -6.1730  23.2560  18.2720 O.2            1 FMN6              14.4900
     21 C6          -8.3760  26.8070  21.2210 C.ar           1 FMN6              13.2600
     22 C7          -8.7010  27.6100  22.2990 C.ar           1 FMN6              13.9000
     23 C7M         -9.1390  29.0550  22.1250 C.3            1 FMN6              14.6900
     24 C8          -8.5920  27.0550  23.6770 C.ar           1 FMN6              13.7200
     25 C8M         -8.9010  27.8830  24.9030 C.3            1 FMN6              15.0500
     26 C9          -8.1850  25.7320  23.8260 C.ar           1 FMN6              12.7000
     27 O2'         -4.7150  23.1560  24.1240 O.3            1 FMN6              11.4200
     28 O3'         -5.4120  21.5920  26.2520 O.3            1 FMN6              13.3900
     29 O4'         -7.2730  24.6880  27.0880 O.3            1 FMN6              13.1600
     30 O1P         -6.2210  25.0780  31.0340 O.co2          1 FMN6              11.5700
     31 O2P         -5.9640  26.1650  28.8050 O.co2          1 FMN6              12.1500
     32 H1          -7.3275  23.0810  29.2902 H              1 FMN6               0.0000
     33 H2          -6.1481  21.8788  28.6655 H              1 FMN6               0.0000
     34 H3          -7.6935  22.6649  26.8750 H              1 FMN6               0.0000
     35 H4          -4.7877  23.5554  26.6452 H              1 FMN6               0.0000
     36 H5          -6.0419  24.5777  24.8467 H              1 FMN6               0.0000
     37 H6          -8.0954  23.1770  24.8458 H              1 FMN6               0.0000
     38 H7          -7.1614  21.8356  24.1008 H              1 FMN6               0.0000
     39 H8          -5.2600  21.0596  18.9703 H              1 FMN6               0.0000
     40 H9          -6.3757  21.2176  22.9218 H              1 FMN6               0.0000
     41 H10         -8.4540  27.2184  20.2211 H              1 FMN6               0.0000
     42 H11         -9.1672  29.3031  21.0537 H              1 FMN6               0.0000
     43 H12         -8.4260  29.7184  22.6364 H              1 FMN6               0.0000
     44 H13        -10.1408  29.1893  22.5589 H              1 FMN6               0.0000
     45 H14         -8.7534  27.2713  25.8053 H              1 FMN6               0.0000
     46 H15         -9.9450  28.2267  24.8598 H              1 FMN6               0.0000
     47 H16         -8.2295  28.7536  24.9363 H              1 FMN6               0.0000
     48 H17         -8.1201  25.3272  24.8295 H              1 FMN6               0.0000
     49 H18         -3.9707  23.5331  24.5782 H              1 FMN6               0.0000
     50 H19         -5.2459  21.2953  27.1391 H              1 FMN6               0.0000
     51 H20         -8.0085  24.8353  27.6710 H              1 FMN6               0.0000
@<TRIPOS>BOND
    1    2    1 ar    
    2    2    3 1     
    3    2   30 ar    
    4    2   31 ar    
    5    3    4 1     
    6    4    5 1     
    7    5    6 1     
    8    5   29 1     
    9    6    7 1     
   10    6   28 1     
   11    7    8 1     
   12    7   27 1     
   13    8    9 1     
   14    9   10 1     
   15    9   18 1     
   16   10   11 ar    
   17   10   26 ar    
   18   11   12 1     
   19   11   21 ar    
   20   12   13 2     
   21   13   14 1     
   22   13   18 1     
   23   14   15 1     
   24   14   20 2     
   25   15   16 1     
   26   16   17 1     
   27   16   19 2     
   28   17   18 1     
   29   21   22 ar    
   30   22   23 1     
   31   22   24 ar    
   32   24   25 1     
   33   24   26 ar    
   34    4   32 1     
   35    4   33 1     
   36    5   34 1     
   37    6   35 1     
   38    7   36 1     
   39    8   37 1     
   40    8   38 1     
   41   15   39 1     
   42   17   40 1     
   43   21   41 1     
   44   23   42 1     
   45   23   43 1     
   46   23   44 1     
   47   25   45 1     
   48   25   46 1     
   49   25   47 1     
   50   26   48 1     
   51   27   49 1     
   52   28   50 1     
   53   29   51 1     
@<TRIPOS>SUBSTRUCTURE
      1 FMN6          31
@<TRIPOS>SET
DONOR_HYDROGENS      STATIC     ATOMS    <user>   **** ""
5 39 40 49 50 51
ATOM$RED        STATIC     ATOMS    COLORGROUP SYSTEM
5 39 40 49 50 51
