# Supplementary material for: Three-Dimensional Biologically Relevant Spectrum (BRS-3D): Shape Similarity Profile Based on PDB Ligands as Molecular Descriptors
Source: Molecules. 2016 Nov 17;21(11):1554. doi: 10.3390/molecules21111554 (PMC6273508; doi:10.3390/molecules21111554)
Supplement: Supplementary file 2 [file molecules-21-01554-s002.zip › 159.mol2]

@<TRIPOS>MOLECULE
2jfh_LK1
    49    50     1
PROTEIN
NO_CHARGES
@<TRIPOS>ATOM
      1 CA          24.6290  -3.8380  19.8440 C.3            1 LK1_433           25.6500
      2 N           23.2680  -3.6380  20.3080 N.pl3          1 LK1_433           28.2300
      3 S11         21.8960  -4.2890  19.8140 S.o2           1 LK1_433           30.4000
      4 O28         21.9100  -4.5900  18.4290 O.2            1 LK1_433           28.9000
      5 O27         21.6840  -5.4490  20.5860 O.2            1 LK1_433           28.7900
      6 C12         20.8230  -3.1900  20.1820 C.ar           1 LK1_433           29.8300
      7 C17         20.5440  -3.0640  21.5230 C.ar           1 LK1_433           31.7100
      8 C16         19.6630  -2.1230  22.0020 C.ar           1 LK1_433           32.6900
      9 C15         19.0480  -1.2710  21.1090 C.ar           1 LK1_433           31.2600
     10 C21         18.1580  -0.3560  21.6070 C.ar           1 LK1_433           31.2000
     11 C20         17.5430   0.5350  20.7710 C.ar           1 LK1_433           31.6700
     12 C19         17.7780   0.4820  19.4000 C.ar           1 LK1_433           31.4000
     13 C18         18.6650  -0.4600  18.8950 C.ar           1 LK1_433           33.4600
     14 C14         19.3190  -1.3500  19.7510 C.ar           1 LK1_433           31.8800
     15 C13         20.2190  -2.3190  19.2720 C.ar           1 LK1_433           31.8200
     16 O22         16.6610   1.4250  21.3000 O.3            1 LK1_433           30.5200
     17 C23         15.4310   1.5780  20.6070 C.3            1 LK1_433           26.2600
     18 C24         14.3090   0.8080  21.2630 C.3            1 LK1_433           22.7200
     19 C25         13.0040   1.1700  20.5780 C.3            1 LK1_433           18.6700
     20 C26         11.8530   1.2940  21.5410 C.3            1 LK1_433           20.9800
     21 C           25.3050  -5.1450  20.2270 C.2            1 LK1_433           24.2700
     22 OXT         25.6270  -5.3590  21.3890 O.co2          1 LK1_433           21.7000
     23 O           25.3980  -5.9360  19.2930 O.co2          1 LK1_433           24.3500
     24 CB          25.4110  -2.6580  20.4150 C.3            1 LK1_433           25.2500
     25 CG          26.7770  -2.5710  19.7860 C.3            1 LK1_433           24.0500
     26 CD          27.4540  -1.3150  20.2360 C.2            1 LK1_433           22.0900
     27 OE2         27.9500  -1.3150  21.3630 O.co2          1 LK1_433           22.0900
     28 OE1         27.4870  -0.3600  19.4490 O.co2          1 LK1_433           19.9000
     29 H1          24.6281  -3.7831  18.7454 H              1 LK1_433            0.0000
     30 H2          23.1743  -2.9857  21.0602 H              1 LK1_433            0.0000
     31 H3          21.0347  -3.7282  22.2252 H              1 LK1_433            0.0000
     32 H4          19.4555  -2.0522  23.0636 H              1 LK1_433            0.0000
     33 H5          17.9402  -0.3381  22.6687 H              1 LK1_433            0.0000
     34 H6          17.2729   1.1702  18.7320 H              1 LK1_433            0.0000
     35 H7          18.8514  -0.5051  17.8281 H              1 LK1_433            0.0000
     36 H8          20.4405  -2.3888  18.2132 H              1 LK1_433            0.0000
     37 H9          15.5565   1.2131  19.5769 H              1 LK1_433            0.0000
     38 H10         15.1650   2.6452  20.5881 H              1 LK1_433            0.0000
     39 H11         14.2529   1.0722  22.3293 H              1 LK1_433            0.0000
     40 H12         14.4928  -0.2718  21.1620 H              1 LK1_433            0.0000
     41 H13         12.7642   0.3875  19.8430 H              1 LK1_433            0.0000
     42 H14         13.1340   2.1318  20.0604 H              1 LK1_433            0.0000
     43 H15         10.9390   1.5566  20.9881 H              1 LK1_433            0.0000
     44 H16         12.0744   2.0802  22.2778 H              1 LK1_433            0.0000
     45 H17         11.7046   0.3358  22.0605 H              1 LK1_433            0.0000
     46 H18         25.5214  -2.7896  21.5015 H              1 LK1_433            0.0000
     47 H19         24.8602  -1.7277  20.2124 H              1 LK1_433            0.0000
     48 H20         26.6764  -2.5611  18.6907 H              1 LK1_433            0.0000
     49 H21         27.3774  -3.4407  20.0912 H              1 LK1_433            0.0000
@<TRIPOS>BOND
    1    1    2 1     
    2    1   21 1     
    3    1   24 1     
    4    2    3 1     
    5    3    4 2     
    6    3    5 2     
    7    3    6 1     
    8    6    7 ar    
    9    6   15 ar    
   10    7    8 ar    
   11    8    9 ar    
   12    9   10 ar    
   13    9   14 ar    
   14   10   11 ar    
   15   11   12 ar    
   16   11   16 1     
   17   12   13 ar    
   18   13   14 ar    
   19   14   15 ar    
   20   16   17 1     
   21   17   18 1     
   22   18   19 1     
   23   19   20 1     
   24   21   22 ar    
   25   21   23 ar    
   26   24   25 1     
   27   25   26 1     
   28   26   27 ar    
   29   26   28 ar    
   30    1   29 1     
   31    2   30 1     
   32    7   31 1     
   33    8   32 1     
   34   10   33 1     
   35   12   34 1     
   36   13   35 1     
   37   15   36 1     
   38   17   37 1     
   39   17   38 1     
   40   18   39 1     
   41   18   40 1     
   42   19   41 1     
   43   19   42 1     
   44   20   43 1     
   45   20   44 1     
   46   20   45 1     
   47   24   46 1     
   48   24   47 1     
   49   25   48 1     
   50   25   49 1     
@<TRIPOS>SUBSTRUCTURE
      1 LK1_433        1
@<TRIPOS>SET
DONOR_HYDROGENS      STATIC     ATOMS    <user>   **** ""
1 30
ATOM$RED        STATIC     ATOMS    COLORGROUP SYSTEM
1 30
