# Supplementary material for: Three-Dimensional Biologically Relevant Spectrum (BRS-3D): Shape Similarity Profile Based on PDB Ligands as Molecular Descriptors
Source: Molecules. 2016 Nov 17;21(11):1554. doi: 10.3390/molecules21111554 (PMC6273508; doi:10.3390/molecules21111554)
Supplement: Supplementary file 2 [file molecules-21-01554-s002.zip › 160.mol2]

@<TRIPOS>MOLECULE
2jkq_VG8
    77    82     1
SMALL
NO_CHARGES
@<TRIPOS>ATOM
      1 C1           4.3780  -0.6870  30.6870 C.3            1 <1>                0.0000
      2 O2           4.7630   0.3210  29.7180 O.3            1 <1>                0.0000
      3 C3           6.0200   0.0500  29.2890 C.ar           1 <1>                0.0000
      4 C4           6.8920  -0.7120  30.0690 C.ar           1 <1>                0.0000
      5 C5           8.1770  -0.9960  29.6200 C.ar           1 <1>                0.0000
      6 C6           8.5860  -0.5070  28.3860 C.ar           1 <1>                0.0000
      7 C7           7.7160   0.2490  27.6040 C.ar           1 <1>                0.0000
      8 C8           6.4320   0.5420  28.0550 C.ar           1 <1>                0.0000
      9 N9           5.5760   1.2660  27.3240 N.pl3          1 <1>                0.0000
     10 C10          5.8860   2.4140  26.7300 C.ar           1 <1>                0.0000
     11 N11          4.9090   3.1280  26.1670 N.ar           1 <1>                0.0000
     12 C12          5.1860   4.2720  25.5570 C.ar           1 <1>                0.0000
     13 C13          6.4950   4.7500  25.4790 C.ar           1 <1>                0.0000
     14 Cl1          6.8220   6.2570  24.6740 Cl             1 <1>                0.0000
     15 C15          7.5110   3.9950  26.0630 C.ar           1 <1>                0.0000
     16 N16          8.8040   4.3870  26.0220 N.pl3          1 <1>                0.0000
     17 C17          9.8100   3.4890  26.0560 C.ar           1 <1>                0.0000
     18 C18         10.0730   2.8440  27.2590 C.ar           1 <1>                0.0000
     19 C19         11.0940   1.9120  27.3500 C.ar           1 <1>                0.0000
     20 C20         11.8850   1.5970  26.2480 C.ar           1 <1>                0.0000
     21 N21         12.9030   0.6190  26.4170 N.pl3          1 <1>                0.0000
     22 C22         13.9790   0.3890  25.4110 C.3            1 <1>                0.0000
     23 C23         14.5800  -1.0050  25.6590 C.3            1 <1>                0.0000
     24 C24         15.2620  -1.0410  27.0540 C.3            1 <1>                0.0000
     25 C25         14.3000  -0.5350  28.1710 C.3            1 <1>                0.0000
     26 C26         12.8770  -0.2280  27.6590 C.3            1 <1>                0.0000
     27 N27         15.8500  -2.3730  27.4100 N.4            1 <1>                0.0000
     28 C29         15.2250  -3.5540  26.7410 C.3            1 <1>                0.0000
     29 C30         16.0350  -4.8540  27.1440 C.3            1 <1>                0.0000
     30 C31         16.9640  -4.5870  28.3480 C.3            1 <1>                0.0000
     31 C32         17.9690  -3.4470  28.0440 C.3            1 <1>                0.0000
     32 C33         17.3060  -2.3690  27.1230 C.3            1 <1>                0.0000
     33 C34         11.6200   2.2470  25.0400 C.ar           1 <1>                0.0000
     34 C35         12.3090   2.1150  23.6760 C.3            1 <1>                0.0000
     35 N36         11.5450   3.0710  22.8750 N.am           1 <1>                0.0000
     36 C37         11.7750   3.3480  21.4510 C.3            1 <1>                0.0000
     37 C38         10.6050   3.6520  23.6130 C.2            1 <1>                0.0000
     38 O39          9.8360   4.5000  23.1600 O.2            1 <1>                0.0000
     39 C40         10.6000   3.1930  24.9350 C.ar           1 <1>                0.0000
     40 N41          7.1600   2.8460  26.6750 N.ar           1 <1>                0.0000
     41 H1           3.3586  -0.4807  31.0453 H              1 <1>                0.0000
     42 H2           5.0766  -0.6649  31.5364 H              1 <1>                0.0000
     43 H3           4.4066  -1.6799  30.2144 H              1 <1>                0.0000
     44 H4           6.5645  -1.0853  31.0326 H              1 <1>                0.0000
     45 H5           8.8509  -1.5914  30.2253 H              1 <1>                0.0000
     46 H6           9.5883  -0.7150  28.0294 H              1 <1>                0.0000
     47 H7           8.0415   0.6123  26.6360 H              1 <1>                0.0000
     48 H8           4.6154   0.9108  27.2147 H              1 <1>                0.0000
     49 H9           4.3819   4.8461  25.1111 H              1 <1>                0.0000
     50 H10          9.0255   5.3912  25.9636 H              1 <1>                0.0000
     51 H11          9.4741   3.0722  28.1333 H              1 <1>                0.0000
     52 H12         11.2807   1.4186  28.2970 H              1 <1>                0.0000
     53 H13         14.7602   1.1558  25.5196 H              1 <1>                0.0000
     54 H14         13.5565   0.4370  24.3965 H              1 <1>                0.0000
     55 H15         15.3264  -1.2249  24.8815 H              1 <1>                0.0000
     56 H16         13.7803  -1.7595  25.6235 H              1 <1>                0.0000
     57 H17         16.1016  -0.3319  27.0079 H              1 <1>                0.0000
     58 H18         14.7209   0.3844  28.6041 H              1 <1>                0.0000
     59 H19         14.2313  -1.3091  28.9495 H              1 <1>                0.0000
     60 H20         12.3673  -1.1762  27.4331 H              1 <1>                0.0000
     61 H21         12.3236   0.3078  28.4443 H              1 <1>                0.0000
     62 H22         15.7240  -2.4941  28.4027 H              1 <1>                0.0000
     63 H23         15.2576  -3.4212  25.6495 H              1 <1>                0.0000
     64 H24         14.1792  -3.6536  27.0672 H              1 <1>                0.0000
     65 H25         16.6439  -5.1767  26.2866 H              1 <1>                0.0000
     66 H26         15.3245  -5.6506  27.4097 H              1 <1>                0.0000
     67 H27         17.5236  -5.5054  28.5790 H              1 <1>                0.0000
     68 H28         16.3518  -4.3024  29.2164 H              1 <1>                0.0000
     69 H29         18.8500  -3.8660  27.5359 H              1 <1>                0.0000
     70 H30         18.2797  -2.9759  28.9882 H              1 <1>                0.0000
     71 H31         17.7292  -1.3773  27.3407 H              1 <1>                0.0000
     72 H32         17.4814  -2.6186  26.0662 H              1 <1>                0.0000
     73 H33         12.2200   1.0938  23.2771 H              1 <1>                0.0000
     74 H34         13.3712   2.3953  23.7326 H              1 <1>                0.0000
     75 H35         11.0584   4.1073  21.1048 H              1 <1>                0.0000
     76 H36         11.6384   2.4235  20.8709 H              1 <1>                0.0000
     77 H37         12.8004   3.7207  21.3109 H              1 <1>                0.0000
@<TRIPOS>BOND
    1    1    2 1     
    2    2    3 1     
    3    3    8 ar    
    4    3    4 ar    
    5    4    5 ar    
    6    5    6 ar    
    7    6    7 ar    
    8    7    8 ar    
    9    8    9 1     
   10    9   10 1     
   11   10   40 ar    
   12   10   11 ar    
   13   11   12 ar    
   14   12   13 ar    
   15   13   14 1     
   16   13   15 ar    
   17   15   16 1     
   18   15   40 ar    
   19   16   17 1     
   20   17   39 ar    
   21   17   18 ar    
   22   18   19 ar    
   23   19   20 ar    
   24   20   21 1     
   25   20   33 ar    
   26   21   26 1     
   27   21   22 1     
   28   22   23 1     
   29   23   24 1     
   30   24   25 1     
   31   24   27 1     
   32   25   26 1     
   33   27   32 1     
   34   27   28 1     
   35   28   29 1     
   36   29   30 1     
   37   30   31 1     
   38   31   32 1     
   39   33   39 ar    
   40   33   34 1     
   41   34   35 1     
   42   35   36 1     
   43   35   37 am    
   44   37   38 2     
   45   37   39 1     
   46    1   41 1     
   47    1   42 1     
   48    1   43 1     
   49    4   44 1     
   50    5   45 1     
   51    6   46 1     
   52    7   47 1     
   53    9   48 1     
   54   12   49 1     
   55   16   50 1     
   56   18   51 1     
   57   19   52 1     
   58   22   53 1     
   59   22   54 1     
   60   23   55 1     
   61   23   56 1     
   62   24   57 1     
   63   25   58 1     
   64   25   59 1     
   65   26   60 1     
   66   26   61 1     
   67   27   62 1     
   68   28   63 1     
   69   28   64 1     
   70   29   65 1     
   71   29   66 1     
   72   30   67 1     
   73   30   68 1     
   74   31   69 1     
   75   31   70 1     
   76   32   71 1     
   77   32   72 1     
   78   34   73 1     
   79   34   74 1     
   80   36   75 1     
   81   36   76 1     
   82   36   77 1     
@<TRIPOS>SUBSTRUCTURE
      1 ****           1
@<TRIPOS>SET
DONOR_HYDROGENS      STATIC     ATOMS    <user>   **** ""
3 48 50 62
ATOM$RED        STATIC     ATOMS    COLORGROUP SYSTEM
3 48 50 62
