# Supplementary material for: Three-Dimensional Biologically Relevant Spectrum (BRS-3D): Shape Similarity Profile Based on PDB Ligands as Molecular Descriptors
Source: Molecules. 2016 Nov 17;21(11):1554. doi: 10.3390/molecules21111554 (PMC6273508; doi:10.3390/molecules21111554)
Supplement: Supplementary file 2 [file molecules-21-01554-s002.zip › 161.mol2]

@<TRIPOS>MOLECULE
2jkh_BI7
   59    63     1     0     1
PROTEIN
NO_CHARGES
@<TRIPOS>ATOM
      1 CL1        -0.4950    5.7740   28.1070 Cl        1 BI7_235    19.2600 
      2 C25        -1.2890    7.3390   27.6830 C.2       1 BI7_235    18.6300 
      3 C24        -2.4110    7.8370   28.3300 C.ar      1 BI7_235    19.2200 
      4 C22        -2.7630    9.0540   27.7450 C.ar      1 BI7_235    22.0700 
      5 C20        -1.8730    9.3760   26.7280 C.2       1 BI7_235    21.3600 
      6 C17        -1.9190   10.4620   25.8600 C.2       1 BI7_235    24.7500 
      7 C16        -3.0640   11.1180   25.3850 C.2       1 BI7_235    27.2500 
      8 C4         -2.5260   12.0300   24.4490 C.2       1 BI7_235    28.4700 
      9 C1         -3.3790   12.9840   23.6880 C.3       1 BI7_235    30.1600 
     10 C2         -3.5440   12.5840   22.2200 C.3       1 BI7_235    30.2800 
     11 C6         -3.9410   11.1580   21.9180 C.2       1 BI7_235    29.8600 
     12 O13        -3.3790   10.1460   22.3380 O.2       1 BI7_235    26.6600 
     13 N12        -4.9910   11.0850   21.0360 N.am      1 BI7_235    29.1400 
     14 C19        -5.8800    9.9090   21.1480 C.3       1 BI7_235    26.6600 
     15 C21        -5.5610    9.1700   19.8540 C.3       1 BI7_235    24.3400 
     16 C23        -6.3260    7.8750   19.6540 C.3       1 BI7_235    24.2100 
     17 N29        -6.0510    7.1990   18.3700 N.4       1 BI7_235    21.4900 
     18 C30        -4.6370    6.8540   18.2010 C.3       1 BI7_235    25.8700 
     19 C31        -6.7910    5.9390   18.3930 C.3       1 BI7_235    25.0000 
     20 C32        -6.5190    7.9920   17.2120 C.3       1 BI7_235    27.1600 
     21 C11        -5.5910   12.3290   21.0820 C.2       1 BI7_235    31.3500 
     22 C5         -4.7430   13.3810   21.7340 C.3       1 BI7_235    31.0100 
     23 C7         -5.3720   13.9770   22.9790 C.3       1 BI7_235    32.0400 
     24 N3         -4.7170   13.3720   24.1640 N.3       1 BI7_235    31.0200 
     25 C8         -4.6370   14.4120   25.2040 C.3       1 BI7_235    32.1000 
     26 C15        -4.7100   15.7650   24.5000 C.3       1 BI7_235    33.2900 
     27 C14        -5.1380   15.4870   23.0620 C.3       1 BI7_235    32.9100 
     28 O18        -6.6970   12.5320   20.5910 O.2       1 BI7_235    32.0900 
     29 N9         -1.1850   11.9120   24.2960 N.2       1 BI7_235    31.2900 
     30 O10        -0.8190   10.8700   25.1950 O.3       1 BI7_235    28.2000 
     31 S1         -0.5750    8.2640   26.4200 S.3       1 BI7_235    18.6900 
     32 H1         -2.9287    7.3594   29.1540 H         1 BI7_235     0.0000 
     33 H2         -3.6102    9.6616   28.0418 H         1 BI7_235     0.0000 
     34 H3         -4.1047   10.9636   25.6663 H         1 BI7_235     0.0000 
     35 H4         -2.7962   13.9169   23.6966 H         1 BI7_235     0.0000 
     36 H5         -2.6248   12.8350   21.6704 H         1 BI7_235     0.0000 
     37 H6         -6.9381   10.2066   21.1915 H         1 BI7_235     0.0000 
     38 H7         -5.6337    9.3004   22.0306 H         1 BI7_235     0.0000 
     39 H8         -4.4861    8.9363   19.8498 H         1 BI7_235     0.0000 
     40 H9         -5.7943    9.8384   19.0121 H         1 BI7_235     0.0000 
     41 H10        -7.4018    8.0994   19.7017 H         1 BI7_235     0.0000 
     42 H11        -6.0584    7.1872   20.4697 H         1 BI7_235     0.0000 
     43 H12        -4.4947    6.3554   17.2309 H         1 BI7_235     0.0000 
     44 H13        -4.3254    6.1772   19.0102 H         1 BI7_235     0.0000 
     45 H14        -4.0294    7.7703   18.2349 H         1 BI7_235     0.0000 
     46 H15        -7.8640    6.1462   18.5188 H         1 BI7_235     0.0000 
     47 H16        -6.4363    5.3207   19.2308 H         1 BI7_235     0.0000 
     48 H17        -6.6298    5.4017   17.4468 H         1 BI7_235     0.0000 
     49 H18        -5.9732    8.9464   17.1766 H         1 BI7_235     0.0000 
     50 H19        -7.5963    8.1893   17.3140 H         1 BI7_235     0.0000 
     51 H20        -6.3354    7.4300   16.2844 H         1 BI7_235     0.0000 
     52 H21        -4.4702   14.1724   21.0204 H         1 BI7_235     0.0000 
     53 H22        -6.4515   13.7656   22.9845 H         1 BI7_235     0.0000 
     54 H23        -3.6875   14.3238   25.7523 H         1 BI7_235     0.0000 
     55 H24        -5.4771   14.3074   25.9063 H         1 BI7_235     0.0000 
     56 H25        -3.7248   16.2539   24.5147 H         1 BI7_235     0.0000 
     57 H26        -5.4479   16.4119   24.9970 H         1 BI7_235     0.0000 
     58 H27        -6.0644   16.0314   22.8265 H         1 BI7_235     0.0000 
     59 H28        -4.3461   15.7906   22.3616 H         1 BI7_235     0.0000 
@<TRIPOS>BOND
     1    2    3 ar   
     2    2   31 1    
     3    3    4 ar   
     4    4    5 ar   
     5    5    6 1    
     6    5   31 1    
     7    6    7 2    
     8    6   30 1    
     9    7    8 1    
    10    8    9 1    
    11    8   29 2    
    12    9   10 1    
    13    9   24 1    
    14   10   11 1    
    15   10   22 1    
    16   11   12 2    
    17   11   13 am   
    18   13   14 1    
    19   13   21 am   
    20   14   15 1    
    21   15   16 1    
    22   16   17 1    
    23   17   18 1    
    24   17   19 1    
    25   17   20 1    
    26   21   22 1    
    27   21   28 2    
    28   22   23 1    
    29   23   24 1    
    30   23   27 1    
    31   24   25 1    
    32   25   26 1    
    33   26   27 1    
    34   29   30 1    
    35    2    1 1    
    36    3   32 1    
    37    4   33 1    
    38    7   34 1    
    39    9   35 1    
    40   10   36 1    
    41   14   37 1    
    42   14   38 1    
    43   15   39 1    
    44   15   40 1    
    45   16   41 1    
    46   16   42 1    
    47   18   43 1    
    48   18   44 1    
    49   18   45 1    
    50   19   46 1    
    51   19   47 1    
    52   19   48 1    
    53   20   49 1    
    54   20   50 1    
    55   20   51 1    
    56   22   52 1    
    57   23   53 1    
    58   25   54 1    
    59   25   55 1    
    60   26   56 1    
    61   26   57 1    
    62   27   58 1    
    63   27   59 1    
@<TRIPOS>SUBSTRUCTURE
     1 BI7_235    31 PERM              1 ****  ****    0 ROOT 
@<TRIPOS>SET
LAB$A_TYPE      STATIC     ATOMS    LABELGROUP SYSTEM 
59 1 2 3 4 5 6 7 8 9 10 11 12 13 14 15 16 17 18 19 \
 20 21 22 23 24 25 26 27 28 29 30 31 32 33 34 35 36 37 \
 38 39 40 41 42 43 44 45 46 47 48 49 50 51 52 53 54 55 \
 56 57 58 59
