# Supplementary material for: Three-Dimensional Biologically Relevant Spectrum (BRS-3D): Shape Similarity Profile Based on PDB Ligands as Molecular Descriptors
Source: Molecules. 2016 Nov 17;21(11):1554. doi: 10.3390/molecules21111554 (PMC6273508; doi:10.3390/molecules21111554)
Supplement: Supplementary file 2 [file molecules-21-01554-s002.zip › 162.mol2]

@<TRIPOS>MOLECULE
3lc3_IYX
   41    43     1     0     1
SMALL
NO_CHARGES
@<TRIPOS>ATOM
      1 C1         15.0150   78.1660   38.0050 C.3       1 <1>         0.0000 
      2 O2         14.7820   77.8800   39.3810 O.3       1 <1>         0.0000 
      3 C3         13.9450   76.8610   39.7260 C.ar      1 <1>         0.0000 
      4 C4         12.7570   77.0650   40.4110 C.ar      1 <1>         0.0000 
      5 C5         11.9500   75.9670   40.7160 C.ar      1 <1>         0.0000 
      6 C6         12.3300   74.6830   40.3310 C.ar      1 <1>         0.0000 
      7 C7         13.5210   74.5030   39.6380 C.ar      1 <1>         0.0000 
      8 C8         14.3210   75.5920   39.3430 C.ar      1 <1>         0.0000 
      9 O9         15.5000   75.4320   38.6910 O.3       1 <1>         0.0000 
     10 C10        15.5940   74.9750   37.3600 C.3       1 <1>         0.0000 
     11 C11        11.4860   73.5130   40.6450 C.ar      1 <1>         0.0000 
     12 C12        12.1210   72.3080   40.9850 C.ar      1 <1>         0.0000 
     13 C13        11.3840   71.1700   41.2840 C.ar      1 <1>         0.0000 
     14 C14        10.0110   71.2340   41.2270 C.ar      1 <1>         0.0000 
     15 S15         8.9380   70.0710   41.5360 S.3       1 <1>         0.0000 
     16 C16         7.6110   70.9790   41.2740 C.2       1 <1>         0.0000 
     17 C17         7.9980   72.2710   40.9240 C.2       1 <1>         0.0000 
     18 C18         9.3740   72.4140   40.8980 C.ar      1 <1>         0.0000 
     19 C19        10.0950   73.5690   40.5970 C.ar      1 <1>         0.0000 
     20 C20         6.2130   70.5190   41.3340 C.3       1 <1>         0.0000 
     21 N21         5.1480   71.3790   41.1810 N.3       1 <1>         0.0000 
     22 N22         5.9430   69.2650   41.4460 N.4       1 <1>         0.0000 
     23 H1         15.7113   79.0133   37.9194 H         1 <1>         0.0000 
     24 H2         14.0630   78.4231   37.5176 H         1 <1>         0.0000 
     25 H3         15.4507   77.2825   37.5155 H         1 <1>         0.0000 
     26 H4         12.4583   78.0644   40.7061 H         1 <1>         0.0000 
     27 H5         11.0217   76.1146   41.2559 H         1 <1>         0.0000 
     28 H6         13.8231   73.5090   39.3286 H         1 <1>         0.0000 
     29 H7         16.6518   74.9309   37.0613 H         1 <1>         0.0000 
     30 H8         15.0541   75.6661   36.6960 H         1 <1>         0.0000 
     31 H9         15.1496   73.9716   37.2846 H         1 <1>         0.0000 
     32 H10        13.2038   72.2654   41.0145 H         1 <1>         0.0000 
     33 H11        11.8820   70.2469   41.5577 H         1 <1>         0.0000 
     34 H12         7.2989   73.0746   40.6973 H         1 <1>         0.0000 
     35 H13         9.5853   74.4883   40.3320 H         1 <1>         0.0000 
     36 H14         6.2003   70.6543   42.4256 H         1 <1>         0.0000 
     37 H15         4.2240   70.8257   41.2616 H         1 <1>         0.0000 
     38 H16         5.2021   71.8500   40.2106 H         1 <1>         0.0000 
     39 H17         6.8000   68.7449   41.5515 H         1 <1>         0.0000 
     40 H18         5.4587   68.9505   40.6198 H         1 <1>         0.0000 
     41 H19         5.3591   69.1179   42.2543 H         1 <1>         0.0000 
@<TRIPOS>BOND
     1    1    2 1    
     2    2    3 1    
     3    3    8 ar   
     4    3    4 ar   
     5    4    5 ar   
     6    5    6 ar   
     7    6    7 ar   
     8    6   11 1    
     9    7    8 ar   
    10    8    9 1    
    11    9   10 1    
    12   11   19 ar   
    13   11   12 ar   
    14   12   13 ar   
    15   13   14 ar   
    16   14   18 ar   
    17   14   15 1    
    18   15   16 1    
    19   16   17 2    
    20   16   20 1    
    21   17   18 1    
    22   18   19 ar   
    23   20   21 1    
    24   20   22 1    
    25    1   23 1    
    26    1   24 1    
    27    1   25 1    
    28    4   26 1    
    29    5   27 1    
    30    7   28 1    
    31   10   29 1    
    32   10   30 1    
    33   10   31 1    
    34   12   32 1    
    35   13   33 1    
    36   17   34 1    
    37   19   35 1    
    38   20   36 1    
    39   21   37 1    
    40   21   38 1    
    41   22   39 1    
    42   22   40 1    
    43   22   41 1    
@<TRIPOS>SUBSTRUCTURE
     1 ****        1 PERM              0 ****  ****    0 ROOT 
@<TRIPOS>SET
DONOR_HYDROGENS STATIC     ATOMS    <user>   **** ""
5 37 38 39 40 41
