# Supplementary material for: Three-Dimensional Biologically Relevant Spectrum (BRS-3D): Shape Similarity Profile Based on PDB Ligands as Molecular Descriptors
Source: Molecules. 2016 Nov 17;21(11):1554. doi: 10.3390/molecules21111554 (PMC6273508; doi:10.3390/molecules21111554)
Supplement: Supplementary file 2 [file molecules-21-01554-s002.zip › 163.mol2]

@<TRIPOS>MOLECULE
2nt7_902
    62    66     1
SMALL
NO_CHARGES
@<TRIPOS>ATOM
      1 O1          46.9340  17.2730   5.7050 O.co2          1 <1>                0.0000
      2 C1          47.7040  17.2290   4.7460 C.2            1 <1>                0.0000
      3 O2          48.7950  17.7890   4.7820 O.co2          1 <1>                0.0000
      4 C2          47.3170  16.4660   3.4630 C.3            1 <1>                0.0000
      5 O3          46.0390  15.8070   3.5740 O.3            1 <1>                0.0000
      6 C3          45.7820  14.8400   2.5380 C.2            1 <1>                0.0000
      7 C4          46.3610  13.5470   2.5380 C.2            1 <1>                0.0000
      8 Br1         47.5540  12.9350   3.8880 Br             1 <1>                0.0000
      9 C5          45.9340  12.7760   1.4070 C.2            1 <1>                0.0000
     10 S1          44.8920  13.7100   0.4730 S.3            1 <1>                0.0000
     11 C6          44.9350  15.0810   1.4460 C.2            1 <1>                0.0000
     12 C7          44.1870  16.3180   1.1490 C.ar           1 <1>                0.0000
     13 N1          43.7040  16.5980  -0.0870 N.ar           1 <1>                0.0000
     14 N2          43.0700  17.7980  -0.0310 N.ar           1 <1>                0.0000
     15 N3          43.1630  18.2600   1.2490 N.ar           1 <1>                0.0000
     16 N4          43.8520  17.3430   1.9750 N.ar           1 <1>                0.0000
     17 C8          46.2610  11.3970   0.9810 C.ar           1 <1>                0.0000
     18 C9          45.1910  10.5650   0.5000 C.ar           1 <1>                0.0000
     19 C10         45.4430   9.2220   0.0780 C.ar           1 <1>                0.0000
     20 C11         46.7770   8.7110   0.1580 C.ar           1 <1>                0.0000
     21 C12         47.8480   9.5490   0.6440 C.ar           1 <1>                0.0000
     22 N5          49.1470   9.1080   0.7490 N.pl3          1 <1>                0.0000
     23 C13         49.5760   7.9110   1.4930 C.3            1 <1>                0.0000
     24 C14         51.1060   7.8900   1.6070 C.3            1 <1>                0.0000
     25 C15         51.5820   6.5500   2.2190 C.3            1 <1>                0.0000
     26 N6          50.7820   6.0670   3.3900 N.pl3          1 <1>                0.0000
     27 C16         49.3360   6.4290   3.4980 C.3            1 <1>                0.0000
     28 C17         48.9940   7.8160   2.9230 C.3            1 <1>                0.0000
     29 S2          51.4680   5.1050   4.5450 S.o2           1 <1>                0.0000
     30 O4          50.6800   5.2250   5.7320 O.2            1 <1>                0.0000
     31 O5          52.8620   5.4920   4.6340 O.2            1 <1>                0.0000
     32 C18         51.4210   3.3930   4.0570 C.3            1 <1>                0.0000
     33 C19         51.9420   2.4850   5.1490 C.ar           1 <1>                0.0000
     34 C20         51.0210   1.9750   6.1270 C.ar           1 <1>                0.0000
     35 C21         51.4940   1.1140   7.1660 C.ar           1 <1>                0.0000
     36 C22         52.8890   0.7720   7.2140 C.ar           1 <1>                0.0000
     37 C23         53.8190   1.2770   6.2420 C.ar           1 <1>                0.0000
     38 C24         53.3410   2.1400   5.2010 C.ar           1 <1>                0.0000
     39 C25         47.5870  10.8860   1.0620 C.ar           1 <1>                0.0000
     40 H1          48.0875  15.7082   3.2577 H              1 <1>                0.0000
     41 H2          47.2736  17.1804   2.6277 H              1 <1>                0.0000
     42 H3          44.1825  10.9602   0.4569 H              1 <1>                0.0000
     43 H4          44.6368   8.6015  -0.2962 H              1 <1>                0.0000
     44 H5          46.9844   7.6917  -0.1471 H              1 <1>                0.0000
     45 H6          49.8756   9.6569   0.2707 H              1 <1>                0.0000
     46 H7          49.2457   7.0270   0.9279 H              1 <1>                0.0000
     47 H8          51.4331   8.7194   2.2513 H              1 <1>                0.0000
     48 H9          51.5459   8.0079   0.6057 H              1 <1>                0.0000
     49 H10         52.6243   6.6763   2.5471 H              1 <1>                0.0000
     50 H11         51.5353   5.7810   1.4339 H              1 <1>                0.0000
     51 H12         49.0545   6.4162   4.5613 H              1 <1>                0.0000
     52 H13         48.7488   5.6745   2.9541 H              1 <1>                0.0000
     53 H14         47.9021   7.9445   2.8886 H              1 <1>                0.0000
     54 H15         49.4357   8.5995   3.5563 H              1 <1>                0.0000
     55 H16         52.0412   3.2615   3.1581 H              1 <1>                0.0000
     56 H17         50.3812   3.1158   3.8289 H              1 <1>                0.0000
     57 H18         49.9716   2.2420   6.0773 H              1 <1>                0.0000
     58 H19         50.8081   0.7236   7.9091 H              1 <1>                0.0000
     59 H20         53.2476   0.1185   8.0010 H              1 <1>                0.0000
     60 H21         54.8681   1.0092   6.2948 H              1 <1>                0.0000
     61 H22         54.0271   2.5304   4.4581 H              1 <1>                0.0000
     62 H23         48.3909  11.5082   1.4382 H              1 <1>                0.0000
@<TRIPOS>BOND
    1    1    2 ar    
    2    2    3 ar    
    3    2    4 1     
    4    4    5 1     
    5    5    6 1     
    6    6   11 2     
    7    6    7 1     
    8    7    8 1     
    9    7    9 2     
   10    9   10 1     
   11    9   17 1     
   12   10   11 1     
   13   11   12 1     
   14   12   16 ar    
   15   12   13 ar    
   16   13   14 ar    
   17   14   15 ar    
   18   15   16 ar    
   19   17   39 ar    
   20   17   18 ar    
   21   18   19 ar    
   22   19   20 ar    
   23   20   21 ar    
   24   21   22 1     
   25   21   39 ar    
   26   22   23 1     
   27   23   28 1     
   28   23   24 1     
   29   24   25 1     
   30   25   26 1     
   31   26   27 1     
   32   26   29 1     
   33   27   28 1     
   34   29   30 2     
   35   29   31 2     
   36   29   32 1     
   37   32   33 1     
   38   33   38 ar    
   39   33   34 ar    
   40   34   35 ar    
   41   35   36 ar    
   42   36   37 ar    
   43   37   38 ar    
   44    4   40 1     
   45    4   41 1     
   46   18   42 1     
   47   19   43 1     
   48   20   44 1     
   49   22   45 1     
   50   23   46 1     
   51   24   47 1     
   52   24   48 1     
   53   25   49 1     
   54   25   50 1     
   55   27   51 1     
   56   27   52 1     
   57   28   53 1     
   58   28   54 1     
   59   32   55 1     
   60   32   56 1     
   61   34   57 1     
   62   35   58 1     
   63   36   59 1     
   64   37   60 1     
   65   38   61 1     
   66   39   62 1     
@<TRIPOS>SUBSTRUCTURE
      1 ****           1
@<TRIPOS>SET
DONOR_HYDROGENS      STATIC     ATOMS    <user>   **** ""
1 45
ATOM$RED        STATIC     ATOMS    COLORGROUP SYSTEM
1 45
