# Supplementary material for: Three-Dimensional Biologically Relevant Spectrum (BRS-3D): Shape Similarity Profile Based on PDB Ligands as Molecular Descriptors
Source: Molecules. 2016 Nov 17;21(11):1554. doi: 10.3390/molecules21111554 (PMC6273508; doi:10.3390/molecules21111554)
Supplement: Supplementary file 2 [file molecules-21-01554-s002.zip › 164.mol2]

@<TRIPOS>MOLECULE
2o0u_C0M
    63    67     1
SMALL
NO_CHARGES
@<TRIPOS>ATOM
      1 O1          26.9170   7.6100  28.7840 O.2            1 <1>                0.0000
      2 C1          26.2720   6.7640  29.4180 C.2            1 <1>                0.0000
      3 C2          26.9050   5.4460  29.9010 C.3            1 <1>                0.0000
      4 C3          27.9020   4.7870  28.9260 C.3            1 <1>                0.0000
      5 N1          29.0540   5.6690  28.6640 N.4            1 <1>                0.0000
      6 C4          30.0040   5.6230  29.7790 C.3            1 <1>                0.0000
      7 C5          31.0200   6.7470  29.5550 C.3            1 <1>                0.0000
      8 C6          31.7720   6.5450  28.2390 C.3            1 <1>                0.0000
      9 C7          30.8060   6.2910  27.0860 C.3            1 <1>                0.0000
     10 C8          29.7560   5.2330  27.4470 C.3            1 <1>                0.0000
     11 N2          24.9730   7.0110  29.7470 N.am           1 <1>                0.0000
     12 C9          23.9830   5.9310  29.7560 C.3            1 <1>                0.0000
     13 C10         23.1320   5.8960  31.0130 C.3            1 <1>                0.0000
     14 C11         22.7290   7.2980  31.3720 C.2            1 <1>                0.0000
     15 C12         23.4280   8.4700  30.8530 C.2            1 <1>                0.0000
     16 C13         24.5080   8.4170  29.8190 C.3            1 <1>                0.0000
     17 S1          22.8060   9.9570  31.4690 S.3            1 <1>                0.0000
     18 C14         21.6010   9.2120  32.4550 C.2            1 <1>                0.0000
     19 N3          20.7650   9.8310  33.2420 N.am           1 <1>                0.0000
     20 C15         20.7620  11.1620  33.4910 C.2            1 <1>                0.0000
     21 O2          21.3590  11.9900  32.8530 O.2            1 <1>                0.0000
     22 C16         19.8590  11.5170  34.6210 C.ar           1 <1>                0.0000
     23 C17         19.8730  10.7560  35.8050 C.ar           1 <1>                0.0000
     24 C18         18.9850  11.0330  36.8340 C.ar           1 <1>                0.0000
     25 C19         18.0390  12.0350  36.7230 C.ar           1 <1>                0.0000
     26 C20         17.9300  12.8170  35.5700 C.ar           1 <1>                0.0000
     27 C21         16.9890  13.8410  35.4610 C.ar           1 <1>                0.0000
     28 C22         16.9190  14.5980  34.3000 C.ar           1 <1>                0.0000
     29 C23         17.8200  14.3740  33.2360 C.ar           1 <1>                0.0000
     30 C24         18.7720  13.3800  33.2940 C.ar           1 <1>                0.0000
     31 C25         18.8550  12.5920  34.4440 C.ar           1 <1>                0.0000
     32 C26         21.7170   7.7510  32.3210 C.2            1 <1>                0.0000
     33 C27         21.0360   6.7750  32.9210 C.1            1 <1>                0.0000
     34 N4          20.4350   5.9530  33.4280 N.1            1 <1>                0.0000
     35 H1          26.0920   4.7293  30.0888 H              1 <1>                0.0000
     36 H2          27.4374   5.6513  30.8414 H              1 <1>                0.0000
     37 H3          27.3887   4.5758  27.9763 H              1 <1>                0.0000
     38 H4          28.2637   3.8454  29.3647 H              1 <1>                0.0000
     39 H5          28.7243   6.6138  28.5432 H              1 <1>                0.0000
     40 H6          30.5166   4.6499  29.7975 H              1 <1>                0.0000
     41 H7          29.4753   5.7772  30.7312 H              1 <1>                0.0000
     42 H8          31.7414   6.7519  30.3854 H              1 <1>                0.0000
     43 H9          30.4906   7.7107  29.5235 H              1 <1>                0.0000
     44 H10         32.4459   5.6814  28.3395 H              1 <1>                0.0000
     45 H11         32.3622   7.4472  28.0206 H              1 <1>                0.0000
     46 H12         31.3771   5.9427  26.2128 H              1 <1>                0.0000
     47 H13         30.2930   7.2317  26.8372 H              1 <1>                0.0000
     48 H14         29.0368   5.1271  26.6214 H              1 <1>                0.0000
     49 H15         30.2498   4.2671  27.6293 H              1 <1>                0.0000
     50 H16         24.5142   4.9717  29.6691 H              1 <1>                0.0000
     51 H17         23.3180   6.0617  28.8896 H              1 <1>                0.0000
     52 H18         23.7115   5.4565  31.8382 H              1 <1>                0.0000
     53 H19         22.2327   5.2889  30.8324 H              1 <1>                0.0000
     54 H20         24.1119   8.7340  28.8430 H              1 <1>                0.0000
     55 H21         25.3402   9.0755  30.1084 H              1 <1>                0.0000
     56 H22         20.0691   9.2771  33.6990 H              1 <1>                0.0000
     57 H23         20.5847   9.9456  35.9138 H              1 <1>                0.0000
     58 H24         19.0340  10.4501  37.7466 H              1 <1>                0.0000
     59 H25         17.3646  12.2188  37.5515 H              1 <1>                0.0000
     60 H26         16.3126  14.0454  36.2830 H              1 <1>                0.0000
     61 H27         16.1638  15.3703  34.2088 H              1 <1>                0.0000
     62 H28         17.7611  14.9992  32.3524 H              1 <1>                0.0000
     63 H29         19.4453  13.2123  32.4611 H              1 <1>                0.0000
@<TRIPOS>BOND
    1    1    2 2     
    2    2    3 1     
    3    2   11 am    
    4    3    4 1     
    5    4    5 1     
    6    5   10 1     
    7    5    6 1     
    8    6    7 1     
    9    7    8 1     
   10    8    9 1     
   11    9   10 1     
   12   11   16 1     
   13   11   12 1     
   14   12   13 1     
   15   13   14 1     
   16   14   32 1     
   17   14   15 2     
   18   15   16 1     
   19   15   17 1     
   20   17   18 1     
   21   18   19 1     
   22   18   32 2     
   23   19   20 am    
   24   20   21 2     
   25   20   22 1     
   26   22   31 ar    
   27   22   23 ar    
   28   23   24 ar    
   29   24   25 ar    
   30   25   26 ar    
   31   26   31 ar    
   32   26   27 ar    
   33   27   28 ar    
   34   28   29 ar    
   35   29   30 ar    
   36   30   31 ar    
   37   32   33 1     
   38   33   34 3     
   39    3   35 1     
   40    3   36 1     
   41    4   37 1     
   42    4   38 1     
   43    5   39 1     
   44    6   40 1     
   45    6   41 1     
   46    7   42 1     
   47    7   43 1     
   48    8   44 1     
   49    8   45 1     
   50    9   46 1     
   51    9   47 1     
   52   10   48 1     
   53   10   49 1     
   54   12   50 1     
   55   12   51 1     
   56   13   52 1     
   57   13   53 1     
   58   16   54 1     
   59   16   55 1     
   60   19   56 1     
   61   23   57 1     
   62   24   58 1     
   63   25   59 1     
   64   27   60 1     
   65   28   61 1     
   66   29   62 1     
   67   30   63 1     
@<TRIPOS>SUBSTRUCTURE
      1 ****           1
@<TRIPOS>SET
DONOR_HYDROGENS      STATIC     ATOMS    <user>   **** ""
2 39 56
ATOM$RED        STATIC     ATOMS    COLORGROUP SYSTEM
2 39 56
