# Supplementary material for: Three-Dimensional Biologically Relevant Spectrum (BRS-3D): Shape Similarity Profile Based on PDB Ligands as Molecular Descriptors
Source: Molecules. 2016 Nov 17;21(11):1554. doi: 10.3390/molecules21111554 (PMC6273508; doi:10.3390/molecules21111554)
Supplement: Supplementary file 2 [file molecules-21-01554-s002.zip › 165.mol2]

@<TRIPOS>MOLECULE
1n0u_SO1
    76    80     1
SMALL
NO_CHARGES
@<TRIPOS>ATOM
      1 C1          65.8060  51.6550  15.5250 C.3            1 <1>                0.0000
      2 O2          67.0910  51.8670  14.9390 O.3            1 <1>                0.0000
      3 C3          68.1750  51.9010  15.8900 C.3            1 <1>                0.0000
      4 C5          68.9220  53.2750  15.8440 C.3            1 <1>                0.0000
      5 C7          68.0010  54.4470  16.2080 C.3            1 <1>                0.0000
      6 O8          70.0070  53.2670  16.7900 O.3            1 <1>                0.0000
      7 C9          70.9840  52.2120  16.5240 C.3            1 <1>                0.0000
      8 O11         72.0730  52.3450  17.3850 O.3            1 <1>                0.0000
      9 C12         72.7480  53.5740  17.2740 C.3            1 <1>                0.0000
     10 C13         73.8990  53.6000  18.3410 C.3            1 <1>                0.0000
     11 C14         73.0930  53.8050  19.7130 C.3            1 <1>                0.0000
     12 C15         73.9770  53.8780  20.9560 C.3            1 <1>                0.0000
     13 C17         73.4380  54.5230  22.2550 C.3            1 <1>                0.0000
     14 C19         72.5480  55.7540  22.0350 C.3            1 <1>                0.0000
     15 C20         74.7430  54.9410  22.9870 C.3            1 <1>                0.0000
     16 C21         75.9060  54.5300  22.0760 C.3            1 <1>                0.0000
     17 C22         75.2860  54.7010  20.7060 C.3            1 <1>                0.0000
     18 C24         76.0060  54.1740  19.4040 C.3            1 <1>                0.0000
     19 C25         76.0400  52.6070  19.2760 C.3            1 <1>                0.0000
     20 C26         74.9070  52.4090  18.2170 C.3            1 <1>                0.0000
     21 C28         75.5400  52.6650  16.8680 C.3            1 <1>                0.0000
     22 C29         75.6900  54.0340  16.7740 C.3            1 <1>                0.0000
     23 C31         76.3000  54.8350  15.6410 C.3            1 <1>                0.0000
     24 C32         77.4120  54.0600  14.9040 C.3            1 <1>                0.0000
     25 C33         75.2290  55.2730  14.6170 C.3            1 <1>                0.0000
     26 C34         75.0880  54.5970  18.1300 C.3            1 <1>                0.0000
     27 C35         74.7810  56.1340  18.0310 C.2            1 <1>                0.0000
     28 O36         73.5780  56.4450  17.8940 O.co2          1 <1>                0.0000
     29 O37         75.7690  56.9160  18.0860 O.co2          1 <1>                0.0000
     30 C38         77.4090  54.7920  19.2660 C.2            1 <1>                0.0000
     31 O39         78.4330  54.1740  19.0560 O.2            1 <1>                0.0000
     32 C40         70.3440  50.7920  16.5400 C.3            1 <1>                0.0000
     33 O42         69.8840  50.4540  17.8470 O.3            1 <1>                0.0000
     34 C43         69.1510  50.7520  15.5710 C.3            1 <1>                0.0000
     35 O45         69.6330  50.8670  14.2330 O.3            1 <1>                0.0000
     36 H1          65.0404  51.6428  14.7353 H              1 <1>                0.0000
     37 H2          65.5880  52.4669  16.2344 H              1 <1>                0.0000
     38 H3          65.7997  50.6920  16.0566 H              1 <1>                0.0000
     39 H4          67.7671  51.7564  16.9013 H              1 <1>                0.0000
     40 H5          69.3172  53.4285  14.8290 H              1 <1>                0.0000
     41 H6          68.5691  55.3878  16.1618 H              1 <1>                0.0000
     42 H7          67.6106  54.3040  17.2264 H              1 <1>                0.0000
     43 H8          67.1630  54.4895  15.4967 H              1 <1>                0.0000
     44 H9          71.3624  52.3705  15.5034 H              1 <1>                0.0000
     45 H10         72.0479  54.4015  17.4614 H              1 <1>                0.0000
     46 H11         73.1736  53.6752  16.2648 H              1 <1>                0.0000
     47 H12         72.3979  52.9610  19.8337 H              1 <1>                0.0000
     48 H13         72.5223  54.7426  19.6406 H              1 <1>                0.0000
     49 H14         74.2444  52.8370  21.1899 H              1 <1>                0.0000
     50 H15         72.8753  53.7811  22.8406 H              1 <1>                0.0000
     51 H16         72.2132  56.1430  23.0079 H              1 <1>                0.0000
     52 H17         71.6724  55.4705  21.4325 H              1 <1>                0.0000
     53 H18         73.1205  56.5308  21.5070 H              1 <1>                0.0000
     54 H19         74.8178  54.4238  23.9549 H              1 <1>                0.0000
     55 H20         74.7549  56.0287  23.1506 H              1 <1>                0.0000
     56 H21         76.2075  53.4872  22.2539 H              1 <1>                0.0000
     57 H22         76.7750  55.1910  22.2098 H              1 <1>                0.0000
     58 H23         75.0685  55.7666  20.5414 H              1 <1>                0.0000
     59 H24         75.8016  52.1123  20.2291 H              1 <1>                0.0000
     60 H25         77.0122  52.2464  18.9088 H              1 <1>                0.0000
     61 H26         74.4252  51.4235  18.2985 H              1 <1>                0.0000
     62 H27         74.8878  52.2955  16.0630 H              1 <1>                0.0000
     63 H28         76.5190  52.1676  16.8042 H              1 <1>                0.0000
     64 H29         74.7239  54.1376  16.2584 H              1 <1>                0.0000
     65 H30         76.7479  55.7395  16.0782 H              1 <1>                0.0000
     66 H31         77.8191  54.6839  14.0947 H              1 <1>                0.0000
     67 H32         76.9947  53.1351  14.4793 H              1 <1>                0.0000
     68 H33         78.2150  53.8085  15.6124 H              1 <1>                0.0000
     69 H34         74.4317  55.8267  15.1345 H              1 <1>                0.0000
     70 H35         74.8015  54.3839  14.1305 H              1 <1>                0.0000
     71 H36         75.6912  55.9203  13.8571 H              1 <1>                0.0000
     72 H37         77.4900  55.8735  19.3649 H              1 <1>                0.0000
     73 H38         71.0978  50.0568  16.2218 H              1 <1>                0.0000
     74 H39         69.4985  49.5859  17.8323 H              1 <1>                0.0000
     75 H40         68.6241  49.7930  15.6839 H              1 <1>                0.0000
     76 H41         68.9000  50.8429  13.6292 H              1 <1>                0.0000
@<TRIPOS>BOND
    1    1    2 1     
    2    2    3 1     
    3    3   34 1     
    4    3    4 1     
    5    4    5 1     
    6    4    6 1     
    7    6    7 1     
    8    7    8 1     
    9    7   32 1     
   10    8    9 1     
   11    9   10 1     
   12   10   20 1     
   13   10   26 1     
   14   10   11 1     
   15   11   12 1     
   16   12   17 1     
   17   12   13 1     
   18   13   14 1     
   19   13   15 1     
   20   15   16 1     
   21   16   17 1     
   22   17   18 1     
   23   18   26 1     
   24   18   19 1     
   25   18   30 1     
   26   19   20 1     
   27   20   21 1     
   28   21   22 1     
   29   22   23 1     
   30   22   26 1     
   31   23   24 1     
   32   23   25 1     
   33   26   27 1     
   34   27   28 ar    
   35   27   29 ar    
   36   30   31 2     
   37   32   33 1     
   38   32   34 1     
   39   34   35 1     
   40    1   36 1     
   41    1   37 1     
   42    1   38 1     
   43    3   39 1     
   44    4   40 1     
   45    5   41 1     
   46    5   42 1     
   47    5   43 1     
   48    7   44 1     
   49    9   45 1     
   50    9   46 1     
   51   11   47 1     
   52   11   48 1     
   53   12   49 1     
   54   13   50 1     
   55   14   51 1     
   56   14   52 1     
   57   14   53 1     
   58   15   54 1     
   59   15   55 1     
   60   16   56 1     
   61   16   57 1     
   62   17   58 1     
   63   19   59 1     
   64   19   60 1     
   65   20   61 1     
   66   21   62 1     
   67   21   63 1     
   68   22   64 1     
   69   23   65 1     
   70   24   66 1     
   71   24   67 1     
   72   24   68 1     
   73   25   69 1     
   74   25   70 1     
   75   25   71 1     
   76   30   72 1     
   77   32   73 1     
   78   33   74 1     
   79   34   75 1     
   80   35   76 1     
@<TRIPOS>SUBSTRUCTURE
      1 ****           1
@<TRIPOS>SET
DONOR_HYDROGENS      STATIC     ATOMS    <user>   **** ""
2 74 76
ATOM$RED        STATIC     ATOMS    COLORGROUP SYSTEM
2 74 76
