# Supplementary material for: Three-Dimensional Biologically Relevant Spectrum (BRS-3D): Shape Similarity Profile Based on PDB Ligands as Molecular Descriptors
Source: Molecules. 2016 Nov 17;21(11):1554. doi: 10.3390/molecules21111554 (PMC6273508; doi:10.3390/molecules21111554)
Supplement: Supplementary file 2 [file molecules-21-01554-s002.zip › 166.mol2]

@<TRIPOS>MOLECULE
1xos_VIA
    64    67     1
SMALL
NO_CHARGES
@<TRIPOS>ATOM
      1 C1          -0.5200  69.5830  42.5040 C.3            1 <1>                0.0000
      2 C2          -0.6090  68.3410  43.3430 C.3            1 <1>                0.0000
      3 C3           0.7000  68.0690  44.0170 C.3            1 <1>                0.0000
      4 C4           0.8560  66.6780  44.4560 C.2            1 <1>                0.0000
      5 N5           1.0030  66.2070  45.7300 N.2            1 <1>                0.0000
      6 N6           1.1330  64.8800  45.7020 N.pl3          1 <1>                0.0000
      7 C7           1.3020  64.0880  46.9040 C.3            1 <1>                0.0000
      8 C8           1.0770  64.4190  44.3740 C.2            1 <1>                0.0000
      9 C9           1.1460  63.1040  43.7230 C.2            1 <1>                0.0000
     10 O10          1.2960  62.0090  44.3010 O.2            1 <1>                0.0000
     11 N11          1.0220  63.1550  42.3070 N.am           1 <1>                0.0000
     12 C12          0.8500  64.3860  41.6120 C.2            1 <1>                0.0000
     13 N13          0.7830  65.5720  42.1890 N.2            1 <1>                0.0000
     14 C14          0.8940  65.5810  43.5510 C.2            1 <1>                0.0000
     15 C15          0.7290  64.4170  40.1250 C.ar           1 <1>                0.0000
     16 C16         -0.1910  65.3240  39.5790 C.ar           1 <1>                0.0000
     17 C17         -0.3890  65.4600  38.1910 C.ar           1 <1>                0.0000
     18 C18          0.4020  64.6380  37.3560 C.ar           1 <1>                0.0000
     19 C19          1.3370  63.7340  37.8700 C.ar           1 <1>                0.0000
     20 C20          1.5280  63.6030  39.2710 C.ar           1 <1>                0.0000
     21 O21          2.4190  62.7670  39.9140 O.3            1 <1>                0.0000
     22 C22          3.0520  61.6690  39.2380 C.3            1 <1>                0.0000
     23 C23          2.0050  60.5870  39.0740 C.3            1 <1>                0.0000
     24 S24         -1.5390  66.5660  37.5580 S.o2           1 <1>                0.0000
     25 O25         -2.3640  67.0010  38.6200 O.2            1 <1>                0.0000
     26 O26         -2.2000  65.9270  36.4840 O.2            1 <1>                0.0000
     27 N27         -0.6900  67.8710  37.0290 N.pl3          1 <1>                0.0000
     28 C28          0.1440  68.6530  37.9190 C.3            1 <1>                0.0000
     29 C29          0.4010  70.1110  37.4660 C.3            1 <1>                0.0000
     30 N30          0.8010  70.2130  36.0680 N.4            1 <1>                0.0000
     31 C31          1.1440  71.5550  35.6370 C.3            1 <1>                0.0000
     32 C32         -0.1450  69.5450  35.1970 C.3            1 <1>                0.0000
     33 C33         -0.3860  68.0780  35.6220 C.3            1 <1>                0.0000
     34 H1          -1.4892  69.7669  42.0173 H              1 <1>                0.0000
     35 H2           0.2568  69.4520  41.7363 H              1 <1>                0.0000
     36 H3          -0.2626  70.4400  43.1437 H              1 <1>                0.0000
     37 H4          -0.8693  67.4874  42.6998 H              1 <1>                0.0000
     38 H5          -1.3886  68.4754  44.1072 H              1 <1>                0.0000
     39 H6           0.7802  68.7228  44.8979 H              1 <1>                0.0000
     40 H7           1.5102  68.3039  43.3111 H              1 <1>                0.0000
     41 H8           1.3875  63.0252  46.6337 H              1 <1>                0.0000
     42 H9           0.4321  64.2301  47.5621 H              1 <1>                0.0000
     43 H10          2.2146  64.4075  47.4284 H              1 <1>                0.0000
     44 H11          1.0566  62.3028  41.7850 H              1 <1>                0.0000
     45 H12         -0.7723  65.9445  40.2513 H              1 <1>                0.0000
     46 H13          0.2797  64.7109  36.2814 H              1 <1>                0.0000
     47 H14          1.9232  63.1258  37.1906 H              1 <1>                0.0000
     48 H15          3.8943  61.2919  39.8365 H              1 <1>                0.0000
     49 H16          3.4183  61.9926  38.2526 H              1 <1>                0.0000
     50 H17          2.4487  59.7226  38.5583 H              1 <1>                0.0000
     51 H18          1.1649  60.9766  38.4803 H              1 <1>                0.0000
     52 H19          1.6410  60.2758  40.0643 H              1 <1>                0.0000
     53 H20          1.1167  68.1470  38.0069 H              1 <1>                0.0000
     54 H21         -0.3439  68.6833  38.9044 H              1 <1>                0.0000
     55 H22          1.2004  70.5361  38.0908 H              1 <1>                0.0000
     56 H23         -0.5232  70.6901  37.6089 H              1 <1>                0.0000
     57 H24          1.6576  69.6870  35.9937 H              1 <1>                0.0000
     58 H25          1.4317  71.5368  34.5754 H              1 <1>                0.0000
     59 H26          1.9853  71.9295  36.2385 H              1 <1>                0.0000
     60 H27          0.2751  72.2162  35.7701 H              1 <1>                0.0000
     61 H28          0.2479  69.5573  34.1696 H              1 <1>                0.0000
     62 H29         -1.1020  70.0863  35.2301 H              1 <1>                0.0000
     63 H30         -1.2302  67.6899  35.0331 H              1 <1>                0.0000
     64 H31          0.5216  67.5038  35.3843 H              1 <1>                0.0000
@<TRIPOS>BOND
    1    1    2 1     
    2    2    3 1     
    3    3    4 1     
    4    4   14 1     
    5    4    5 2     
    6    5    6 1     
    7    6    7 1     
    8    6    8 1     
    9    8   14 2     
   10    8    9 1     
   11    9   10 2     
   12    9   11 am    
   13   11   12 1     
   14   12   13 2     
   15   12   15 1     
   16   13   14 1     
   17   15   20 ar    
   18   15   16 ar    
   19   16   17 ar    
   20   17   18 ar    
   21   17   24 1     
   22   18   19 ar    
   23   19   20 ar    
   24   20   21 1     
   25   21   22 1     
   26   22   23 1     
   27   24   25 2     
   28   24   26 2     
   29   24   27 1     
   30   27   33 1     
   31   27   28 1     
   32   28   29 1     
   33   29   30 1     
   34   30   31 1     
   35   30   32 1     
   36   32   33 1     
   37    1   34 1     
   38    1   35 1     
   39    1   36 1     
   40    2   37 1     
   41    2   38 1     
   42    3   39 1     
   43    3   40 1     
   44    7   41 1     
   45    7   42 1     
   46    7   43 1     
   47   11   44 1     
   48   16   45 1     
   49   18   46 1     
   50   19   47 1     
   51   22   48 1     
   52   22   49 1     
   53   23   50 1     
   54   23   51 1     
   55   23   52 1     
   56   28   53 1     
   57   28   54 1     
   58   29   55 1     
   59   29   56 1     
   60   30   57 1     
   61   31   58 1     
   62   31   59 1     
   63   31   60 1     
   64   32   61 1     
   65   32   62 1     
   66   33   63 1     
   67   33   64 1     
@<TRIPOS>SUBSTRUCTURE
      1 ****           1
@<TRIPOS>SET
DONOR_HYDROGENS      STATIC     ATOMS    <user>   **** ""
2 44 57
ATOM$RED        STATIC     ATOMS    COLORGROUP SYSTEM
2 44 57
