# Supplementary material for: Three-Dimensional Biologically Relevant Spectrum (BRS-3D): Shape Similarity Profile Based on PDB Ligands as Molecular Descriptors
Source: Molecules. 2016 Nov 17;21(11):1554. doi: 10.3390/molecules21111554 (PMC6273508; doi:10.3390/molecules21111554)
Supplement: Supplementary file 2 [file molecules-21-01554-s002.zip › 167.mol2]

@<TRIPOS>MOLECULE
2og8_1N8
    73    76     1
SMALL
NO_CHARGES
@<TRIPOS>ATOM
      1 C1          17.4760   0.3980  32.9460 C.3            1 <1>                0.0000
      2 C2          17.5850   1.4540  31.8360 C.3            1 <1>                0.0000
      3 N1          16.8930   1.0160  30.5960 N.4            1 <1>                0.0000
      4 C3          17.7580   1.6050  29.5340 C.3            1 <1>                0.0000
      5 C4          17.0510   1.6940  28.1760 C.3            1 <1>                0.0000
      6 C5          15.5200   1.5970  30.5870 C.3            1 <1>                0.0000
      7 C6          14.4820   0.7640  29.8470 C.2            1 <1>                0.0000
      8 O1          14.7640  -0.3090  29.3060 O.2            1 <1>                0.0000
      9 N2          13.2340   1.3180  29.8520 N.am           1 <1>                0.0000
     10 C7          11.9770   0.7160  29.8590 C.ar           1 <1>                0.0000
     11 C8          11.8400  -0.7150  30.0490 C.ar           1 <1>                0.0000
     12 C9          10.5280  -1.2460  30.1010 C.ar           1 <1>                0.0000
     13 C10          9.3650  -0.3770  29.9690 C.ar           1 <1>                0.0000
     14 C11          9.5090   1.0500  29.7670 C.ar           1 <1>                0.0000
     15 C12         10.8540   1.5730  29.7150 C.ar           1 <1>                0.0000
     16 N3          11.0890   2.8840  29.5090 N.am           1 <1>                0.0000
     17 C13         10.3640   3.8840  30.0520 C.2            1 <1>                0.0000
     18 O2           9.6870   3.6950  31.0470 O.2            1 <1>                0.0000
     19 C14         10.4200   5.2140  29.4230 C.ar           1 <1>                0.0000
     20 C15         10.9700   5.3970  28.0950 C.ar           1 <1>                0.0000
     21 C16         10.9760   6.7360  27.5780 C.ar           1 <1>                0.0000
     22 C17         10.4430   7.8180  28.3870 C.ar           1 <1>                0.0000
     23 C18         10.4890   9.1390  27.7230 C.3            1 <1>                0.0000
     24 C19          9.8990   7.6500  29.7050 C.ar           1 <1>                0.0000
     25 C20          9.8950   6.3050  30.2200 C.ar           1 <1>                0.0000
     26 C21          9.3550   8.7170  30.6020 C.ar           1 <1>                0.0000
     27 C22         10.2120   9.4220  31.5720 C.ar           1 <1>                0.0000
     28 C23          9.6390  10.4460  32.4700 C.ar           1 <1>                0.0000
     29 C24          8.2240  10.7850  32.4120 C.ar           1 <1>                0.0000
     30 N4           7.6460  11.7450  33.2220 N.ar           1 <1>                0.0000
     31 C25          6.3040  12.0380  33.1010 C.ar           1 <1>                0.0000
     32 N5           5.6760  12.9860  33.8280 N.pl3          1 <1>                0.0000
     33 C26          6.3630  13.8290  34.8180 C.3            1 <1>                0.0000
     34 N6           5.5150  11.4010  32.2000 N.ar           1 <1>                0.0000
     35 C27          5.9860  10.4440  31.3680 C.ar           1 <1>                0.0000
     36 C28          7.3530  10.0720  31.4120 C.ar           1 <1>                0.0000
     37 C29          7.9300   9.0700  30.5500 C.ar           1 <1>                0.0000
     38 C30          7.9460  -1.0290  30.1160 C.3            1 <1>                0.0000
     39 F1           7.0140  -0.4090  29.4600 F              1 <1>                0.0000
     40 F2           7.5790  -1.0340  31.3760 F              1 <1>                0.0000
     41 F3           7.9220  -2.2780  29.7300 F              1 <1>                0.0000
     42 H1          17.9983   0.7562  33.8454 H              1 <1>                0.0000
     43 H2          17.9355  -0.5414  32.6049 H              1 <1>                0.0000
     44 H3          16.4162   0.2229  33.1828 H              1 <1>                0.0000
     45 H4          18.6476   1.6264  31.6101 H              1 <1>                0.0000
     46 H5          17.1283   2.3907  32.1880 H              1 <1>                0.0000
     47 H6          16.8464   0.0120  30.5196 H              1 <1>                0.0000
     48 H7          18.6551   0.9782  29.4231 H              1 <1>                0.0000
     49 H8          18.0544   2.6181  29.8433 H              1 <1>                0.0000
     50 H9          17.7344   2.1342  27.4350 H              1 <1>                0.0000
     51 H10         16.1554   2.3258  28.2696 H              1 <1>                0.0000
     52 H11         16.7561   0.6859  27.8493 H              1 <1>                0.0000
     53 H12         15.5696   2.5864  30.1089 H              1 <1>                0.0000
     54 H13         15.1887   1.7099  31.6298 H              1 <1>                0.0000
     55 H14         13.2196   2.3179  29.8504 H              1 <1>                0.0000
     56 H15         12.7096  -1.3547  30.1476 H              1 <1>                0.0000
     57 H16         10.3869  -2.3117  30.2407 H              1 <1>                0.0000
     58 H17          8.6456   1.6966  29.6596 H              1 <1>                0.0000
     59 H18         11.8527   3.1325  28.9131 H              1 <1>                0.0000
     60 H19         11.3578   4.5637  27.5203 H              1 <1>                0.0000
     61 H20         11.3755   6.9382  26.5908 H              1 <1>                0.0000
     62 H21         10.9432   9.0330  26.7268 H              1 <1>                0.0000
     63 H22         11.0907   9.8329  28.3283 H              1 <1>                0.0000
     64 H23          9.4673   9.5334  27.6201 H              1 <1>                0.0000
     65 H24          9.4973   6.1075  31.2089 H              1 <1>                0.0000
     66 H25         11.2690   9.1879  31.6269 H              1 <1>                0.0000
     67 H26         10.2810  10.9520  33.1820 H              1 <1>                0.0000
     68 H27          4.6660  13.1259  33.6823 H              1 <1>                0.0000
     69 H28          5.6401  14.5206  35.2753 H              1 <1>                0.0000
     70 H29          7.1575  14.4050  34.3210 H              1 <1>                0.0000
     71 H30          6.8052  13.1921  35.5982 H              1 <1>                0.0000
     72 H31          5.3164   9.9605  30.6660 H              1 <1>                0.0000
     73 H32          7.2901   8.5598  29.8392 H              1 <1>                0.0000
@<TRIPOS>BOND
    1    1    2 1     
    2    2    3 1     
    3    3    4 1     
    4    3    6 1     
    5    4    5 1     
    6    6    7 1     
    7    7    8 2     
    8    7    9 am    
    9    9   10 1     
   10   10   15 ar    
   11   10   11 ar    
   12   11   12 ar    
   13   12   13 ar    
   14   13   14 ar    
   15   13   38 1     
   16   14   15 ar    
   17   15   16 1     
   18   16   17 am    
   19   17   18 2     
   20   17   19 1     
   21   19   25 ar    
   22   19   20 ar    
   23   20   21 ar    
   24   21   22 ar    
   25   22   23 1     
   26   22   24 ar    
   27   24   25 ar    
   28   24   26 1     
   29   26   37 ar    
   30   26   27 ar    
   31   27   28 ar    
   32   28   29 ar    
   33   29   36 ar    
   34   29   30 ar    
   35   30   31 ar    
   36   31   32 1     
   37   31   34 ar    
   38   32   33 1     
   39   34   35 ar    
   40   35   36 ar    
   41   36   37 ar    
   42   38   39 1     
   43   38   40 1     
   44   38   41 1     
   45    1   42 1     
   46    1   43 1     
   47    1   44 1     
   48    2   45 1     
   49    2   46 1     
   50    3   47 1     
   51    4   48 1     
   52    4   49 1     
   53    5   50 1     
   54    5   51 1     
   55    5   52 1     
   56    6   53 1     
   57    6   54 1     
   58    9   55 1     
   59   11   56 1     
   60   12   57 1     
   61   14   58 1     
   62   16   59 1     
   63   20   60 1     
   64   21   61 1     
   65   23   62 1     
   66   23   63 1     
   67   23   64 1     
   68   25   65 1     
   69   27   66 1     
   70   28   67 1     
   71   32   68 1     
   72   33   69 1     
   73   33   70 1     
   74   33   71 1     
   75   35   72 1     
   76   37   73 1     
@<TRIPOS>SUBSTRUCTURE
      1 ****           1
@<TRIPOS>SET
DONOR_HYDROGENS      STATIC     ATOMS    <user>   **** ""
4 47 55 59 68
ATOM$RED        STATIC     ATOMS    COLORGROUP SYSTEM
4 47 55 59 68
