# Supplementary material for: Three-Dimensional Biologically Relevant Spectrum (BRS-3D): Shape Similarity Profile Based on PDB Ligands as Molecular Descriptors
Source: Molecules. 2016 Nov 17;21(11):1554. doi: 10.3390/molecules21111554 (PMC6273508; doi:10.3390/molecules21111554)
Supplement: Supplementary file 2 [file molecules-21-01554-s002.zip › 168.mol2]

@<TRIPOS>MOLECULE
3bkl_KAW
    69    72     1
SMALL
NO_CHARGES
@<TRIPOS>ATOM
      1 O1          45.1310  44.8520  45.6130 O.3            1 <1>                0.0000
      2 C2          44.7160  45.8110  46.5900 C.3            1 <1>                0.0000
      3 O3          43.2970  45.7300  46.7390 O.3            1 <1>                0.0000
      4 C4          45.0680  47.2310  46.1390 C.3            1 <1>                0.0000
      5 C5          44.6390  47.4650  44.6780 C.3            1 <1>                0.0000
      6 C6          45.8720  47.2920  43.7970 C.2            1 <1>                0.0000
      7 O7          46.9960  47.2770  44.2980 O.2            1 <1>                0.0000
      8 N8          45.6760  47.1780  42.4880 N.am           1 <1>                0.0000
      9 C9          46.8120  47.0180  41.5880 C.3            1 <1>                0.0000
     10 C10         46.3430  46.5210  40.2200 C.3            1 <1>                0.0000
     11 C11         45.4400  47.4740  39.4980 C.2            1 <1>                0.0000
     12 C12         45.7960  48.6270  38.8600 C.2            1 <1>                0.0000
     13 N13         44.6900  49.2040  38.2820 N.pl3          1 <1>                0.0000
     14 C15         43.5930  48.4270  38.5420 C.ar           1 <1>                0.0000
     15 C16         42.2600  48.5980  38.1680 C.ar           1 <1>                0.0000
     16 C17         41.3680  47.6450  38.5800 C.ar           1 <1>                0.0000
     17 C18         41.7690  46.5420  39.3440 C.ar           1 <1>                0.0000
     18 C19         43.0900  46.3710  39.7150 C.ar           1 <1>                0.0000
     19 C20         44.0270  47.3280  39.3110 C.ar           1 <1>                0.0000
     20 C21         47.5730  48.3370  41.4420 C.2            1 <1>                0.0000
     21 O22         48.7380  48.3000  40.9940 O.co2          1 <1>                0.0000
     22 O23         46.9890  49.3890  41.7800 O.co2          1 <1>                0.0000
     23 C24         45.3540  45.5030  47.9470 C.3            1 <1>                0.0000
     24 C25         46.8750  45.6680  47.9210 C.3            1 <1>                0.0000
     25 C26         47.4990  45.4480  49.2710 C.ar           1 <1>                0.0000
     26 C27         47.8590  44.1770  49.6860 C.ar           1 <1>                0.0000
     27 C28         48.4170  43.9670  50.9330 C.ar           1 <1>                0.0000
     28 C29         48.6220  45.0350  51.7870 C.ar           1 <1>                0.0000
     29 C30         48.2660  46.3090  51.3850 C.ar           1 <1>                0.0000
     30 C31         47.7080  46.5100  50.1360 C.ar           1 <1>                0.0000
     31 N32         45.0470  44.1520  48.4000 N.am           1 <1>                0.0000
     32 C33         44.0130  43.9120  49.1980 C.2            1 <1>                0.0000
     33 O34         43.2210  44.7820  49.5600 O.2            1 <1>                0.0000
     34 C35         43.8360  42.4450  49.5920 C.ar           1 <1>                0.0000
     35 C36         44.4470  41.4580  48.8390 C.ar           1 <1>                0.0000
     36 C37         44.2790  40.1280  49.1770 C.ar           1 <1>                0.0000
     37 C38         43.5040  39.7850  50.2690 C.ar           1 <1>                0.0000
     38 C39         42.8970  40.7720  51.0230 C.ar           1 <1>                0.0000
     39 C40         43.0610  42.1030  50.6870 C.ar           1 <1>                0.0000
     40 H1          46.0738  44.8970  45.5057 H              1 <1>                0.0000
     41 H2          43.0099  46.3633  47.3863 H              1 <1>                0.0000
     42 H3          46.1551  47.3767  46.2230 H              1 <1>                0.0000
     43 H4          44.5500  47.9536  46.7867 H              1 <1>                0.0000
     44 H5          44.2376  48.4828  44.5642 H              1 <1>                0.0000
     45 H6          43.8692  46.7331  44.3922 H              1 <1>                0.0000
     46 H7          44.7469  47.2020  42.1189 H              1 <1>                0.0000
     47 H8          47.4932  46.2684  42.0170 H              1 <1>                0.0000
     48 H9          45.8016  45.5743  40.3637 H              1 <1>                0.0000
     49 H10         47.2302  46.3448  39.5940 H              1 <1>                0.0000
     50 H11         46.8066  49.0302  38.8154 H              1 <1>                0.0000
     51 H12         44.6871  50.0801  37.7404 H              1 <1>                0.0000
     52 H13         41.9440  49.4495  37.5762 H              1 <1>                0.0000
     53 H14         40.3237  47.7468  38.3077 H              1 <1>                0.0000
     54 H15         41.0309  45.8094  39.6499 H              1 <1>                0.0000
     55 H16         43.3929  45.5142  40.3059 H              1 <1>                0.0000
     56 H17         44.9418  46.2149  48.6773 H              1 <1>                0.0000
     57 H18         47.1140  46.6873  47.5834 H              1 <1>                0.0000
     58 H19         47.2973  44.9390  47.2138 H              1 <1>                0.0000
     59 H20         47.7009  43.3341  49.0230 H              1 <1>                0.0000
     60 H21         48.6938  42.9653  51.2414 H              1 <1>                0.0000
     61 H22         49.0592  44.8743  52.7658 H              1 <1>                0.0000
     62 H23         48.4244  47.1508  52.0494 H              1 <1>                0.0000
     63 H24         47.4303  47.5120  49.8294 H              1 <1>                0.0000
     64 H25         45.6257  43.3919  48.1044 H              1 <1>                0.0000
     65 H26         45.0571  41.7274  47.9845 H              1 <1>                0.0000
     66 H27         44.7550  39.3542  48.5857 H              1 <1>                0.0000
     67 H28         43.3722  38.7422  50.5341 H              1 <1>                0.0000
     68 H29         42.2908  40.5016  51.8800 H              1 <1>                0.0000
     69 H30         42.5844  42.8761  51.2788 H              1 <1>                0.0000
@<TRIPOS>BOND
    1    1    2 1     
    2    2    3 1     
    3    2    4 1     
    4    2   23 1     
    5    4    5 1     
    6    5    6 1     
    7    6    7 2     
    8    6    8 am    
    9    8    9 1     
   10    9   10 1     
   11    9   20 1     
   12   10   11 1     
   13   11   19 1     
   14   11   12 2     
   15   12   13 1     
   16   13   14 1     
   17   14   19 ar    
   18   14   15 ar    
   19   15   16 ar    
   20   16   17 ar    
   21   17   18 ar    
   22   18   19 ar    
   23   20   21 ar    
   24   20   22 ar    
   25   23   24 1     
   26   23   31 1     
   27   24   25 1     
   28   25   30 ar    
   29   25   26 ar    
   30   26   27 ar    
   31   27   28 ar    
   32   28   29 ar    
   33   29   30 ar    
   34   31   32 am    
   35   32   33 2     
   36   32   34 1     
   37   34   39 ar    
   38   34   35 ar    
   39   35   36 ar    
   40   36   37 ar    
   41   37   38 ar    
   42   38   39 ar    
   43    1   40 1     
   44    3   41 1     
   45    4   42 1     
   46    4   43 1     
   47    5   44 1     
   48    5   45 1     
   49    8   46 1     
   50    9   47 1     
   51   10   48 1     
   52   10   49 1     
   53   12   50 1     
   54   13   51 1     
   55   15   52 1     
   56   16   53 1     
   57   17   54 1     
   58   18   55 1     
   59   23   56 1     
   60   24   57 1     
   61   24   58 1     
   62   26   59 1     
   63   27   60 1     
   64   28   61 1     
   65   29   62 1     
   66   30   63 1     
   67   31   64 1     
   68   35   65 1     
   69   36   66 1     
   70   37   67 1     
   71   38   68 1     
   72   39   69 1     
@<TRIPOS>SUBSTRUCTURE
      1 ****           1
@<TRIPOS>SET
DONOR_HYDROGENS      STATIC     ATOMS    <user>   **** ""
5 40 41 46 51 64
ATOM$RED        STATIC     ATOMS    COLORGROUP SYSTEM
5 40 41 46 51 64
