# Supplementary material for: Three-Dimensional Biologically Relevant Spectrum (BRS-3D): Shape Similarity Profile Based on PDB Ligands as Molecular Descriptors
Source: Molecules. 2016 Nov 17;21(11):1554. doi: 10.3390/molecules21111554 (PMC6273508; doi:10.3390/molecules21111554)
Supplement: Supplementary file 2 [file molecules-21-01554-s002.zip › 169.mol2]

@<TRIPOS>MOLECULE
2hw7_STU
    62    69     1
SMALL
NO_CHARGES
@<TRIPOS>ATOM
      1 C1          -6.1850  71.4740  -6.9240 C.3            1 <1>                0.0000
      2 N2          -5.7060  71.1560  -5.5730 N.4            1 <1>                0.0000
      3 C3          -4.2300  71.0490  -5.6030 C.3            1 <1>                0.0000
      4 C5          -3.7650  69.5920  -5.8100 C.3            1 <1>                0.0000
      5 C6          -2.2340  69.5640  -5.8450 C.3            1 <1>                0.0000
      6 O8          -1.6160  70.7760  -5.4680 O.3            1 <1>                0.0000
      7 C9          -2.1000  71.4110  -4.3270 C.3            1 <1>                0.0000
      8 C10         -1.5660  72.8270  -4.5370 C.3            1 <1>                0.0000
      9 C11         -3.6260  71.5240  -4.2660 C.3            1 <1>                0.0000
     10 O13         -4.0820  70.6260  -3.2420 O.3            1 <1>                0.0000
     11 C14         -4.5120  71.4450  -2.1470 C.3            1 <1>                0.0000
     12 N15         -1.5210  70.8410  -3.0900 N.pl3          1 <1>                0.0000
     13 C16         -1.2540  71.4910  -1.8950 C.ar           1 <1>                0.0000
     14 C17         -1.4340  72.8280  -1.5040 C.ar           1 <1>                0.0000
     15 C18         -1.0590  73.1910  -0.2090 C.ar           1 <1>                0.0000
     16 C19         -0.5180  72.2700   0.6750 C.ar           1 <1>                0.0000
     17 C20         -0.3320  70.9420   0.3060 C.ar           1 <1>                0.0000
     18 C21         -0.7030  70.5670  -0.9830 C.ar           1 <1>                0.0000
     19 C22         -0.6420  69.2850  -1.6670 C.ar           1 <1>                0.0000
     20 C23         -0.2130  68.0180  -1.2920 C.ar           1 <1>                0.0000
     21 C24          0.3710  67.4800  -0.0060 C.3            1 <1>                0.0000
     22 N25          0.6140  66.0450  -0.2380 N.am           1 <1>                0.0000
     23 C26          0.2390  65.7500  -1.5000 C.2            1 <1>                0.0000
     24 O27          0.3300  64.6390  -1.9990 O.2            1 <1>                0.0000
     25 C28         -0.2760  66.9470  -2.1860 C.ar           1 <1>                0.0000
     26 C29         -0.7960  67.1580  -3.4900 C.ar           1 <1>                0.0000
     27 C30         -1.0240  66.3020  -4.6570 C.ar           1 <1>                0.0000
     28 C31         -0.7880  64.9400  -4.8820 C.ar           1 <1>                0.0000
     29 C32         -1.1250  64.4420  -6.1400 C.ar           1 <1>                0.0000
     30 C33         -1.6750  65.2530  -7.1320 C.ar           1 <1>                0.0000
     31 C34         -1.9190  66.6080  -6.9200 C.ar           1 <1>                0.0000
     32 C35         -1.5920  67.1350  -5.6630 C.ar           1 <1>                0.0000
     33 N36         -1.6980  68.4180  -5.1250 N.pl3          1 <1>                0.0000
     34 C37         -1.2350  68.4440  -3.8600 C.ar           1 <1>                0.0000
     35 C38         -1.1590  69.5060  -2.9550 C.ar           1 <1>                0.0000
     36 H1          -7.2819  71.5561  -6.9142 H              1 <1>                0.0000
     37 H2          -5.8833  70.6752  -7.6175 H              1 <1>                0.0000
     38 H3          -5.7488  72.4289  -7.2524 H              1 <1>                0.0000
     39 H4          -6.1030  70.2804  -5.2702 H              1 <1>                0.0000
     40 H5          -5.9797  71.8874  -4.9356 H              1 <1>                0.0000
     41 H6          -3.8486  71.6740  -6.4239 H              1 <1>                0.0000
     42 H7          -4.1638  69.2079  -6.7605 H              1 <1>                0.0000
     43 H8          -4.1275  68.9667  -4.9808 H              1 <1>                0.0000
     44 H9          -1.9644  69.4128  -6.9007 H              1 <1>                0.0000
     45 H10         -1.8745  73.4638  -3.6948 H              1 <1>                0.0000
     46 H11         -1.9713  73.2366  -5.4740 H              1 <1>                0.0000
     47 H12         -0.4678  72.8002  -4.5933 H              1 <1>                0.0000
     48 H13         -3.9304  72.5585  -4.0488 H              1 <1>                0.0000
     49 H14         -4.8736  70.8039  -1.3295 H              1 <1>                0.0000
     50 H15         -5.3248  72.1066  -2.4810 H              1 <1>                0.0000
     51 H16         -3.6676  72.0529  -1.7901 H              1 <1>                0.0000
     52 H17         -1.8522  73.5573  -2.1883 H              1 <1>                0.0000
     53 H18         -1.1940  74.2173   0.1129 H              1 <1>                0.0000
     54 H19         -0.2351  72.5906   1.6711 H              1 <1>                0.0000
     55 H20          0.0881  70.2222   0.9991 H              1 <1>                0.0000
     56 H21         -0.3387  67.6181   0.8230 H              1 <1>                0.0000
     57 H22          1.3146  67.9940   0.2295 H              1 <1>                0.0000
     58 H23          0.9921  65.4003   0.4263 H              1 <1>                0.0000
     59 H24         -0.3634  64.3031  -4.1144 H              1 <1>                0.0000
     60 H25         -0.9543  63.3930  -6.3532 H              1 <1>                0.0000
     61 H26         -1.9193  64.8173  -8.0941 H              1 <1>                0.0000
     62 H27         -2.3456  67.2312  -7.6976 H              1 <1>                0.0000
@<TRIPOS>BOND
    1    1    2 1     
    2    2    3 1     
    3    3    9 1     
    4    3    4 1     
    5    4    5 1     
    6    5   33 1     
    7    5    6 1     
    8    6    7 1     
    9    7    8 1     
   10    7    9 1     
   11    7   12 1     
   12    9   10 1     
   13   10   11 1     
   14   12   35 1     
   15   12   13 1     
   16   13   18 ar    
   17   13   14 ar    
   18   14   15 ar    
   19   15   16 ar    
   20   16   17 ar    
   21   17   18 ar    
   22   18   19 1     
   23   19   35 ar    
   24   19   20 ar    
   25   20   25 ar    
   26   20   21 1     
   27   21   22 1     
   28   22   23 am    
   29   23   24 2     
   30   23   25 1     
   31   25   26 ar    
   32   26   34 ar    
   33   26   27 1     
   34   27   32 ar    
   35   27   28 ar    
   36   28   29 ar    
   37   29   30 ar    
   38   30   31 ar    
   39   31   32 ar    
   40   32   33 1     
   41   33   34 1     
   42   34   35 ar    
   43    1   36 1     
   44    1   37 1     
   45    1   38 1     
   46    2   39 1     
   47    2   40 1     
   48    3   41 1     
   49    4   42 1     
   50    4   43 1     
   51    5   44 1     
   52    8   45 1     
   53    8   46 1     
   54    8   47 1     
   55    9   48 1     
   56   11   49 1     
   57   11   50 1     
   58   11   51 1     
   59   14   52 1     
   60   15   53 1     
   61   16   54 1     
   62   17   55 1     
   63   21   56 1     
   64   21   57 1     
   65   22   58 1     
   66   28   59 1     
   67   29   60 1     
   68   30   61 1     
   69   31   62 1     
@<TRIPOS>SUBSTRUCTURE
      1 ****           1
@<TRIPOS>SET
DONOR_HYDROGENS      STATIC     ATOMS    <user>   **** ""
3 39 40 58
ATOM$RED        STATIC     ATOMS    COLORGROUP SYSTEM
3 39 40 58
