# Supplementary material for: Three-Dimensional Biologically Relevant Spectrum (BRS-3D): Shape Similarity Profile Based on PDB Ligands as Molecular Descriptors
Source: Molecules. 2016 Nov 17;21(11):1554. doi: 10.3390/molecules21111554 (PMC6273508; doi:10.3390/molecules21111554)
Supplement: Supplementary file 2 [file molecules-21-01554-s002.zip › 170.mol2]

@<TRIPOS>MOLECULE
7upj_INU
    63    67     1
SMALL
NO_CHARGES
@<TRIPOS>ATOM
      1 O1          14.7250  25.6750   4.8300 O.3            1 <1>                0.0000
      2 C2          14.3120  24.4820   5.3550 C.2            1 <1>                0.0000
      3 C3          12.9630  24.1000   5.3730 C.2            1 <1>                0.0000
      4 C4          11.9100  25.0510   4.8330 C.3            1 <1>                0.0000
      5 C6          10.9340  24.3880   3.8370 C.3            1 <1>                0.0000
      6 C7          10.2150  25.1970   2.7750 C.3            1 <1>                0.0000
      7 C8          11.3620  24.2700   2.3830 C.3            1 <1>                0.0000
      8 C9          11.2720  25.8560   5.9360 C.ar           1 <1>                0.0000
      9 C10         12.0820  26.4400   6.9430 C.ar           1 <1>                0.0000
     10 C11         11.4870  27.2460   7.9300 C.ar           1 <1>                0.0000
     11 C12         10.1100  27.4950   7.9530 C.ar           1 <1>                0.0000
     12 C13          9.2800  26.9260   6.9500 C.ar           1 <1>                0.0000
     13 N14          7.8910  27.2770   6.9080 N.pl3          1 <1>                0.0000
     14 S15          7.5030  28.6780   6.0930 S.o2           1 <1>                0.0000
     15 O16          8.5110  29.6400   6.4390 O.2            1 <1>                0.0000
     16 O17          6.1590  28.9700   6.5430 O.2            1 <1>                0.0000
     17 C18          7.4840  28.2200   4.4120 C.ar           1 <1>                0.0000
     18 C19          6.3970  27.4300   3.9370 C.ar           1 <1>                0.0000
     19 C20          6.3680  27.0320   2.6040 C.ar           1 <1>                0.0000
     20 C21          7.4070  27.4080   1.7260 C.ar           1 <1>                0.0000
     21 C22          8.4890  28.1860   2.1890 C.ar           1 <1>                0.0000
     22 C23          8.5390  28.5960   3.5280 C.ar           1 <1>                0.0000
     23 C24          9.8720  26.1000   5.9490 C.ar           1 <1>                0.0000
     24 C25         12.5940  22.8440   5.9470 C.2            1 <1>                0.0000
     25 O26         11.4470  22.5440   6.0220 O.2            1 <1>                0.0000
     26 O27         13.4860  21.9770   6.4690 O.3            1 <1>                0.0000
     27 C28         14.8300  22.4030   6.4230 C.2            1 <1>                0.0000
     28 C29         15.2710  23.6230   5.8890 C.2            1 <1>                0.0000
     29 C30         16.7370  24.0090   5.9090 C.3            1 <1>                0.0000
     30 C31         17.3020  24.6280   7.2520 C.3            1 <1>                0.0000
     31 C32         17.4920  23.6590   8.4420 C.3            1 <1>                0.0000
     32 C33         16.2140  22.9870   8.9940 C.3            1 <1>                0.0000
     33 C34         15.9780  21.5560   8.5390 C.3            1 <1>                0.0000
     34 C35         15.7680  21.3830   7.0500 C.3            1 <1>                0.0000
     35 H1          15.6687  25.7471   4.9116 H              1 <1>                0.0000
     36 H2          12.4633  25.7859   4.2299 H              1 <1>                0.0000
     37 H3          10.4087  23.5589   4.3337 H              1 <1>                0.0000
     38 H4          10.3493  26.2878   2.7296 H              1 <1>                0.0000
     39 H5           9.1820  24.9427   2.4952 H              1 <1>                0.0000
     40 H6          11.1566  23.3466   1.8216 H              1 <1>                0.0000
     41 H7          12.3238  24.6918   2.0560 H              1 <1>                0.0000
     42 H8          13.1520  26.2664   6.9519 H              1 <1>                0.0000
     43 H9          12.1139  27.6877   8.6961 H              1 <1>                0.0000
     44 H10          9.6801  28.1170   8.7298 H              1 <1>                0.0000
     45 H11          7.1706  26.6942   7.3578 H              1 <1>                0.0000
     46 H12          5.5978  27.1410   4.6100 H              1 <1>                0.0000
     47 H13          5.5437  26.4305   2.2383 H              1 <1>                0.0000
     48 H14          7.3734  27.0967   0.6882 H              1 <1>                0.0000
     49 H15          9.2835  28.4673   1.5073 H              1 <1>                0.0000
     50 H16          9.3697  29.1920   3.8881 H              1 <1>                0.0000
     51 H17          9.2447  25.6518   5.1870 H              1 <1>                0.0000
     52 H18         16.8957  24.7490   5.1108 H              1 <1>                0.0000
     53 H19         17.3212  23.1029   5.6904 H              1 <1>                0.0000
     54 H20         16.6058  25.4167   7.5734 H              1 <1>                0.0000
     55 H21         18.2821  25.0736   7.0263 H              1 <1>                0.0000
     56 H22         17.9536  24.2256   9.2642 H              1 <1>                0.0000
     57 H23         18.1758  22.8609   8.1174 H              1 <1>                0.0000
     58 H24         15.3503  23.5900   8.6773 H              1 <1>                0.0000
     59 H25         16.2784  22.9871  10.0921 H              1 <1>                0.0000
     60 H26         15.0839  21.1770   9.0557 H              1 <1>                0.0000
     61 H27         16.8525  20.9565   8.8319 H              1 <1>                0.0000
     62 H28         16.7461  21.4646   6.5533 H              1 <1>                0.0000
     63 H29         15.3510  20.3801   6.8761 H              1 <1>                0.0000
@<TRIPOS>BOND
    1    1    2 1     
    2    2   28 1     
    3    2    3 2     
    4    3    4 1     
    5    3   24 1     
    6    4    5 1     
    7    4    8 1     
    8    5    7 1     
    9    5    6 1     
   10    6    7 1     
   11    8   23 ar    
   12    8    9 ar    
   13    9   10 ar    
   14   10   11 ar    
   15   11   12 ar    
   16   12   13 1     
   17   12   23 ar    
   18   13   14 1     
   19   14   15 2     
   20   14   16 2     
   21   14   17 1     
   22   17   22 ar    
   23   17   18 ar    
   24   18   19 ar    
   25   19   20 ar    
   26   20   21 ar    
   27   21   22 ar    
   28   24   25 2     
   29   24   26 1     
   30   26   27 1     
   31   27   34 1     
   32   27   28 2     
   33   28   29 1     
   34   29   30 1     
   35   30   31 1     
   36   31   32 1     
   37   32   33 1     
   38   33   34 1     
   39    1   35 1     
   40    4   36 1     
   41    5   37 1     
   42    6   38 1     
   43    6   39 1     
   44    7   40 1     
   45    7   41 1     
   46    9   42 1     
   47   10   43 1     
   48   11   44 1     
   49   13   45 1     
   50   18   46 1     
   51   19   47 1     
   52   20   48 1     
   53   21   49 1     
   54   22   50 1     
   55   23   51 1     
   56   29   52 1     
   57   29   53 1     
   58   30   54 1     
   59   30   55 1     
   60   31   56 1     
   61   31   57 1     
   62   32   58 1     
   63   32   59 1     
   64   33   60 1     
   65   33   61 1     
   66   34   62 1     
   67   34   63 1     
@<TRIPOS>SUBSTRUCTURE
      1 ****           1
@<TRIPOS>SET
DONOR_HYDROGENS      STATIC     ATOMS    <user>   **** ""
2 35 45
ATOM$RED        STATIC     ATOMS    COLORGROUP SYSTEM
2 35 45
