# Supplementary material for: Three-Dimensional Biologically Relevant Spectrum (BRS-3D): Shape Similarity Profile Based on PDB Ligands as Molecular Descriptors
Source: Molecules. 2016 Nov 17;21(11):1554. doi: 10.3390/molecules21111554 (PMC6273508; doi:10.3390/molecules21111554)
Supplement: Supplementary file 2 [file molecules-21-01554-s002.zip › 171.mol2]

@<TRIPOS>MOLECULE
1xh4_R69
    69    72     1
SMALL
NO_CHARGES
@<TRIPOS>ATOM
      1 C1          -0.7470  13.1140  30.1970 C.3            1 <1>                0.0000
      2 N2          -0.3710  14.4470  30.7200 N.pl3          1 <1>                0.0000
      3 C3          -1.5140  15.2720  31.1550 C.3            1 <1>                0.0000
      4 C4           0.9520  14.6270  31.2730 C.ar           1 <1>                0.0000
      5 C5           1.9990  13.7420  30.9360 C.ar           1 <1>                0.0000
      6 C6           3.2750  13.9260  31.4340 C.ar           1 <1>                0.0000
      7 C7           3.6050  15.0230  32.3090 C.ar           1 <1>                0.0000
      8 C8           2.5290  15.9180  32.6200 C.ar           1 <1>                0.0000
      9 C9           1.2470  15.6980  32.1010 C.ar           1 <1>                0.0000
     10 C10          2.6330  17.0780  33.4470 C.2            1 <1>                0.0000
     11 O11          1.8300  17.2340  34.3920 O.2            1 <1>                0.0000
     12 C12          3.5170  18.2050  33.1690 C.ar           1 <1>                0.0000
     13 C13          3.9270  19.0680  34.2100 C.ar           1 <1>                0.0000
     14 C14          4.7440  20.1480  33.8810 C.ar           1 <1>                0.0000
     15 C15          5.0990  20.4040  32.5400 C.ar           1 <1>                0.0000
     16 C16          4.6540  19.5510  31.5100 C.ar           1 <1>                0.0000
     17 C17          3.8840  18.4530  31.8250 C.ar           1 <1>                0.0000
     18 C18          5.9010  21.5730  32.2130 C.2            1 <1>                0.0000
     19 O19          5.9260  22.5290  33.0120 O.2            1 <1>                0.0000
     20 N20          6.5560  21.5950  30.9730 N.am           1 <1>                0.0000
     21 C21          7.1380  22.8470  30.4060 C.3            1 <1>                0.0000
     22 C22          6.0280  23.8390  30.0020 C.3            1 <1>                0.0000
     23 C23          4.9730  23.2960  29.0250 C.3            1 <1>                0.0000
     24 C24          5.5070  23.3440  27.6050 C.3            1 <1>                0.0000
     25 N25          6.7050  22.4480  27.4340 N.4            1 <1>                0.0000
     26 C28          8.0340  22.9900  27.8980 C.3            1 <1>                0.0000
     27 C29          8.2370  22.5120  29.3400 C.3            1 <1>                0.0000
     28 N30          9.4840  23.1060  29.8090 N.am           1 <1>                0.0000
     29 C31         10.5970  22.3480  30.1630 C.2            1 <1>                0.0000
     30 O32         10.4770  21.1160  30.2560 O.2            1 <1>                0.0000
     31 C33         11.8860  23.0360  30.3770 C.ar           1 <1>                0.0000
     32 C34         13.0520  22.2830  30.6220 C.ar           1 <1>                0.0000
     33 C35         14.2860  22.9300  30.7630 C.ar           1 <1>                0.0000
     34 N36         14.4020  24.2590  30.7110 N.ar           1 <1>                0.0000
     35 C37         13.3120  25.0040  30.4780 C.ar           1 <1>                0.0000
     36 C38         12.0360  24.4380  30.2860 C.ar           1 <1>                0.0000
     37 O39          4.7990  15.1780  32.7580 O.3            1 <1>                0.0000
     38 H1          -1.7782  13.1473  29.8155 H              1 <1>                0.0000
     39 H2          -0.6788  12.3705  31.0048 H              1 <1>                0.0000
     40 H3          -0.0635  12.8337  29.3820 H              1 <1>                0.0000
     41 H4          -1.1470  16.2399  31.5271 H              1 <1>                0.0000
     42 H5          -2.0567  14.7523  31.9583 H              1 <1>                0.0000
     43 H6          -2.1906  15.4391  30.3039 H              1 <1>                0.0000
     44 H7           1.7990  12.9053  30.2765 H              1 <1>                0.0000
     45 H8           4.0525  13.2229  31.1578 H              1 <1>                0.0000
     46 H9           0.4550  16.3924  32.3570 H              1 <1>                0.0000
     47 H10          3.6154  18.8952  35.2338 H              1 <1>                0.0000
     48 H11          5.1114  20.7996  34.6655 H              1 <1>                0.0000
     49 H12          4.9155  19.7573  30.4784 H              1 <1>                0.0000
     50 H13          3.5586  17.7777  31.0419 H              1 <1>                0.0000
     51 H14          6.6356  20.7450  30.4523 H              1 <1>                0.0000
     52 H15          7.6767  23.3403  31.2284 H              1 <1>                0.0000
     53 H16          6.5077  24.7100  29.5317 H              1 <1>                0.0000
     54 H17          5.5086  24.1567  30.9181 H              1 <1>                0.0000
     55 H18          4.0631  23.9104  29.0929 H              1 <1>                0.0000
     56 H19          4.7334  22.2554  29.2890 H              1 <1>                0.0000
     57 H20          5.7975  24.3780  27.3674 H              1 <1>                0.0000
     58 H21          4.7154  23.0176  26.9145 H              1 <1>                0.0000
     59 H22          6.7888  22.2355  26.4522 H              1 <1>                0.0000
     60 H23          6.5263  21.5992  27.9474 H              1 <1>                0.0000
     61 H24          8.0263  24.0894  27.8625 H              1 <1>                0.0000
     62 H25          8.8420  22.6081  27.2567 H              1 <1>                0.0000
     63 H26          8.3378  21.4171  29.3097 H              1 <1>                0.0000
     64 H27          9.5421  24.1018  29.8794 H              1 <1>                0.0000
     65 H28         12.9936  21.2035  30.7013 H              1 <1>                0.0000
     66 H29         15.1764  22.3319  30.9195 H              1 <1>                0.0000
     67 H30         13.4162  26.0822  30.4357 H              1 <1>                0.0000
     68 H31         11.1814  25.0694  30.0715 H              1 <1>                0.0000
     69 H32          5.3530  14.4782  32.4326 H              1 <1>                0.0000
@<TRIPOS>BOND
    1    1    2 1     
    2    2    3 1     
    3    2    4 1     
    4    4    9 ar    
    5    4    5 ar    
    6    5    6 ar    
    7    6    7 ar    
    8    7    8 ar    
    9    7   37 1     
   10    8    9 ar    
   11    8   10 1     
   12   10   11 2     
   13   10   12 1     
   14   12   17 ar    
   15   12   13 ar    
   16   13   14 ar    
   17   14   15 ar    
   18   15   16 ar    
   19   15   18 1     
   20   16   17 ar    
   21   18   19 2     
   22   18   20 am    
   23   20   21 1     
   24   21   27 1     
   25   21   22 1     
   26   22   23 1     
   27   23   24 1     
   28   24   25 1     
   29   25   26 1     
   30   26   27 1     
   31   27   28 1     
   32   28   29 am    
   33   29   30 2     
   34   29   31 1     
   35   31   36 ar    
   36   31   32 ar    
   37   32   33 ar    
   38   33   34 ar    
   39   34   35 ar    
   40   35   36 ar    
   41    1   38 1     
   42    1   39 1     
   43    1   40 1     
   44    3   41 1     
   45    3   42 1     
   46    3   43 1     
   47    5   44 1     
   48    6   45 1     
   49    9   46 1     
   50   13   47 1     
   51   14   48 1     
   52   16   49 1     
   53   17   50 1     
   54   20   51 1     
   55   21   52 1     
   56   22   53 1     
   57   22   54 1     
   58   23   55 1     
   59   23   56 1     
   60   24   57 1     
   61   24   58 1     
   62   25   59 1     
   63   25   60 1     
   64   26   61 1     
   65   26   62 1     
   66   27   63 1     
   67   28   64 1     
   68   32   65 1     
   69   33   66 1     
   70   35   67 1     
   71   36   68 1     
   72   37   69 1     
@<TRIPOS>SUBSTRUCTURE
      1 ****           1
@<TRIPOS>SET
DONOR_HYDROGENS      STATIC     ATOMS    <user>   **** ""
5 51 59 60 64 69
ATOM$RED        STATIC     ATOMS    COLORGROUP SYSTEM
5 51 59 60 64 69
