# Supplementary material for: Three-Dimensional Biologically Relevant Spectrum (BRS-3D): Shape Similarity Profile Based on PDB Ligands as Molecular Descriptors
Source: Molecules. 2016 Nov 17;21(11):1554. doi: 10.3390/molecules21111554 (PMC6273508; doi:10.3390/molecules21111554)
Supplement: Supplementary file 2 [file molecules-21-01554-s002.zip › 172.mol2]

@<TRIPOS>MOLECULE
1xka_4PP
    53    55     1
SMALL
NO_CHARGES
@<TRIPOS>ATOM
      1 N1           4.9330  20.3120  10.3410 N.pl3          1 <1>                0.0000
      2 C2           4.0810  19.4230  10.8170 C.ar           1 <1>                0.0000
      3 N3           3.1740  18.8870  10.0250 N.pl3          1 <1>                0.0000
      4 C4           4.1260  19.0050  12.2990 C.ar           1 <1>                0.0000
      5 C5           5.3190  19.1300  13.0650 C.ar           1 <1>                0.0000
      6 C6           5.3300  18.7330  14.4360 C.ar           1 <1>                0.0000
      7 C7           4.1470  18.2120  15.0370 C.ar           1 <1>                0.0000
      8 C8           2.9490  18.0890  14.2630 C.ar           1 <1>                0.0000
      9 C9           2.9520  18.4890  12.9010 C.ar           1 <1>                0.0000
     10 C10          1.6390  17.5290  14.8830 C.ar           1 <1>                0.0000
     11 C11          0.7180  16.7840  14.0710 C.ar           1 <1>                0.0000
     12 C12         -0.4850  16.2740  14.6320 C.ar           1 <1>                0.0000
     13 C13         -0.7800  16.5030  16.0010 C.ar           1 <1>                0.0000
     14 C14          0.1240  17.2410  16.8200 C.ar           1 <1>                0.0000
     15 C15          1.3390  17.7560  16.2610 C.ar           1 <1>                0.0000
     16 C16         -0.2300  17.4660  18.2990 C.3            1 <1>                0.0000
     17 C18          0.0960  18.8970  18.7340 C.3            1 <1>                0.0000
     18 C19         -1.2270  19.5940  19.0360 C.3            1 <1>                0.0000
     19 C20         -1.0180  21.1040  19.0560 C.3            1 <1>                0.0000
     20 N21         -1.9020  21.7140  18.0390 N.pl3          1 <1>                0.0000
     21 C22         -1.7900  23.1960  17.9930 C.ar           1 <1>                0.0000
     22 C23         -2.5830  23.8980  17.0620 C.ar           1 <1>                0.0000
     23 C24         -2.5080  25.3040  16.9820 C.ar           1 <1>                0.0000
     24 N25         -1.6370  26.0050  17.8390 N.ar           1 <1>                0.0000
     25 C26         -0.8420  25.3070  18.7760 C.ar           1 <1>                0.0000
     26 C27         -0.9130  23.9090  18.8580 C.ar           1 <1>                0.0000
     27 C28          0.5200  16.4390  19.1710 C.2            1 <1>                0.0000
     28 O29          0.0480  15.3010  19.3010 O.co2          1 <1>                0.0000
     29 O30          1.6960  16.7720  19.7870 O.co2          1 <1>                0.0000
     30 H1           5.6412  20.7300  10.9611 H              1 <1>                0.0000
     31 H2           4.8895  20.5876   9.3495 H              1 <1>                0.0000
     32 H3           2.5099  18.1935  10.3978 H              1 <1>                0.0000
     33 H4           3.1293  19.1616   9.0333 H              1 <1>                0.0000
     34 H5           6.2184  19.5263  12.6077 H              1 <1>                0.0000
     35 H6           6.2381  18.8277  15.0203 H              1 <1>                0.0000
     36 H7           4.1545  17.9096  16.0779 H              1 <1>                0.0000
     37 H8           2.0449  18.3985  12.3144 H              1 <1>                0.0000
     38 H9           0.9412  16.6095  13.0247 H              1 <1>                0.0000
     39 H10         -1.1758  15.7111  14.0147 H              1 <1>                0.0000
     40 H11         -1.6981  16.1145  16.4266 H              1 <1>                0.0000
     41 H12          2.0284  18.3162  16.8822 H              1 <1>                0.0000
     42 H13         -1.3111  17.3073  18.4259 H              1 <1>                0.0000
     43 H14          0.6232  19.4249  17.9257 H              1 <1>                0.0000
     44 H15          0.7272  18.8817  19.6348 H              1 <1>                0.0000
     45 H16         -1.5993  19.2632  20.0168 H              1 <1>                0.0000
     46 H17         -1.9619  19.3367  18.2590 H              1 <1>                0.0000
     47 H18          0.0315  21.3364  18.8226 H              1 <1>                0.0000
     48 H19         -1.2688  21.5001  20.0511 H              1 <1>                0.0000
     49 H20         -2.5282  21.1704  17.4280 H              1 <1>                0.0000
     50 H21         -3.2529  23.3548  16.4053 H              1 <1>                0.0000
     51 H22         -3.1172  25.8423  16.2650 H              1 <1>                0.0000
     52 H23         -0.1755  25.8538  19.4331 H              1 <1>                0.0000
     53 H24         -0.3029  23.3739  19.5767 H              1 <1>                0.0000
@<TRIPOS>BOND
    1    1    2 ar    
    2    2    3 ar    
    3    2    4 1     
    4    4    9 ar    
    5    4    5 ar    
    6    5    6 ar    
    7    6    7 ar    
    8    7    8 ar    
    9    8    9 ar    
   10    8   10 1     
   11   10   15 ar    
   12   10   11 ar    
   13   11   12 ar    
   14   12   13 ar    
   15   13   14 ar    
   16   14   15 ar    
   17   14   16 1     
   18   16   17 1     
   19   16   27 1     
   20   17   18 1     
   21   18   19 1     
   22   19   20 1     
   23   20   21 1     
   24   21   26 ar    
   25   21   22 ar    
   26   22   23 ar    
   27   23   24 ar    
   28   24   25 ar    
   29   25   26 ar    
   30   27   28 ar    
   31   27   29 ar    
   32    1   30 1     
   33    1   31 1     
   34    3   32 1     
   35    3   33 1     
   36    5   34 1     
   37    6   35 1     
   38    7   36 1     
   39    9   37 1     
   40   11   38 1     
   41   12   39 1     
   42   13   40 1     
   43   15   41 1     
   44   16   42 1     
   45   17   43 1     
   46   17   44 1     
   47   18   45 1     
   48   18   46 1     
   49   19   47 1     
   50   19   48 1     
   51   20   49 1     
   52   22   50 1     
   53   23   51 1     
   54   25   52 1     
   55   26   53 1     
@<TRIPOS>SUBSTRUCTURE
      1 ****           1
@<TRIPOS>SET
DONOR_HYDROGENS      STATIC     ATOMS    <user>   **** ""
5 30 31 32 33 49
ATOM$RED        STATIC     ATOMS    COLORGROUP SYSTEM
5 30 31 32 33 49
