# Supplementary material for: Three-Dimensional Biologically Relevant Spectrum (BRS-3D): Shape Similarity Profile Based on PDB Ligands as Molecular Descriptors
Source: Molecules. 2016 Nov 17;21(11):1554. doi: 10.3390/molecules21111554 (PMC6273508; doi:10.3390/molecules21111554)
Supplement: Supplementary file 2 [file molecules-21-01554-s002.zip › 173.mol2]

@<TRIPOS>MOLECULE
2p16_GG2
    59    63     1
SMALL
NO_CHARGES
@<TRIPOS>ATOM
      1 C1          12.9240  44.5170  66.8760 C.3            1 <1>                0.0000
      2 O2          12.3270  45.4980  66.0280 O.3            1 <1>                0.0000
      3 C3          10.9790  45.4960  65.6520 C.ar           1 <1>                0.0000
      4 C4          10.5810  46.5540  64.7160 C.ar           1 <1>                0.0000
      5 C5           9.1900  46.6140  64.2440 C.ar           1 <1>                0.0000
      6 C6           8.2200  45.6120  64.7250 C.ar           1 <1>                0.0000
      7 C7           8.6230  44.5640  65.6710 C.ar           1 <1>                0.0000
      8 C8          10.0050  44.5030  66.1370 C.ar           1 <1>                0.0000
      9 N9           6.8790  45.6360  64.2780 N.pl3          1 <1>                0.0000
     10 N10          5.8880  46.3330  64.9330 N.2            1 <1>                0.0000
     11 C11          4.6910  46.1160  64.3630 C.2            1 <1>                0.0000
     12 C12          3.4550  46.6050  64.8150 C.2            1 <1>                0.0000
     13 N13          3.4400  46.9690  66.1140 N.am           1 <1>                0.0000
     14 O14          2.4610  46.6680  64.0870 O.2            1 <1>                0.0000
     15 C15          4.9430  45.2490  63.2990 C.2            1 <1>                0.0000
     16 C16          3.9610  44.6750  62.3170 C.3            1 <1>                0.0000
     17 C17          4.4860  43.2960  61.9230 C.3            1 <1>                0.0000
     18 N18          5.9270  43.2760  61.5570 N.am           1 <1>                0.0000
     19 C19          6.8170  44.0860  62.2650 C.2            1 <1>                0.0000
     20 O20          8.0340  44.0700  62.0790 O.2            1 <1>                0.0000
     21 C21          6.2950  44.9530  63.2390 C.2            1 <1>                0.0000
     22 C22          6.3780  42.3570  60.6060 C.ar           1 <1>                0.0000
     23 C23          6.1340  40.9300  60.8600 C.ar           1 <1>                0.0000
     24 C24          6.6700  39.9600  59.9320 C.ar           1 <1>                0.0000
     25 C25          7.4470  40.4520  58.7920 C.ar           1 <1>                0.0000
     26 C26          7.6890  41.8730  58.5230 C.ar           1 <1>                0.0000
     27 C27          7.1290  42.8420  59.4380 C.ar           1 <1>                0.0000
     28 N28          7.9590  39.5180  57.9310 N.am           1 <1>                0.0000
     29 C29          9.3750  39.1080  58.0890 C.3            1 <1>                0.0000
     30 C30          9.7640  37.8510  57.3310 C.3            1 <1>                0.0000
     31 C31          9.2350  37.9910  55.9200 C.3            1 <1>                0.0000
     32 C32          7.7140  37.9910  55.9890 C.3            1 <1>                0.0000
     33 C33          7.1610  39.0420  56.9350 C.2            1 <1>                0.0000
     34 O34          5.9950  39.4040  56.7820 O.2            1 <1>                0.0000
     35 H1          13.9903  44.7504  67.0125 H              1 <1>                0.0000
     36 H2          12.8223  43.5233  66.4154 H              1 <1>                0.0000
     37 H3          12.4196  44.5214  67.8535 H              1 <1>                0.0000
     38 H4          11.3060  47.2845  64.3758 H              1 <1>                0.0000
     39 H5           8.8803  47.3866  63.5496 H              1 <1>                0.0000
     40 H6           7.8976  43.8389  66.0218 H              1 <1>                0.0000
     41 H7          10.3123  43.7326  66.8349 H              1 <1>                0.0000
     42 H8           2.6014  47.3290  66.5227 H              1 <1>                0.0000
     43 H9           4.2675  46.8788  66.6681 H              1 <1>                0.0000
     44 H10          3.8911  45.3213  61.4296 H              1 <1>                0.0000
     45 H11          2.9689  44.5835  62.7831 H              1 <1>                0.0000
     46 H12          3.9055  42.9393  61.0594 H              1 <1>                0.0000
     47 H13          4.3361  42.6137  62.7727 H              1 <1>                0.0000
     48 H14          5.5639  40.6116  61.7253 H              1 <1>                0.0000
     49 H15          6.5017  38.8988  60.0756 H              1 <1>                0.0000
     50 H16          8.2704  42.1874  57.6638 H              1 <1>                0.0000
     51 H17          7.2599  43.9044  59.2668 H              1 <1>                0.0000
     52 H18          9.5633  38.9342  59.1587 H              1 <1>                0.0000
     53 H19         10.0112  39.9320  57.7338 H              1 <1>                0.0000
     54 H20          9.3190  36.9682  57.8134 H              1 <1>                0.0000
     55 H21         10.8589  37.7464  57.3133 H              1 <1>                0.0000
     56 H22          9.5813  37.1470  55.3054 H              1 <1>                0.0000
     57 H23          9.5892  38.9348  55.4798 H              1 <1>                0.0000
     58 H24          7.3790  37.0008  56.3314 H              1 <1>                0.0000
     59 H25          7.3178  38.1839  54.9812 H              1 <1>                0.0000
@<TRIPOS>BOND
    1    1    2 1     
    2    2    3 1     
    3    3    8 ar    
    4    3    4 ar    
    5    4    5 ar    
    6    5    6 ar    
    7    6    7 ar    
    8    6    9 1     
    9    7    8 ar    
   10    9   21 1     
   11    9   10 1     
   12   10   11 2     
   13   11   12 1     
   14   11   15 1     
   15   12   13 am    
   16   12   14 2     
   17   15   21 2     
   18   15   16 1     
   19   16   17 1     
   20   17   18 1     
   21   18   19 am    
   22   18   22 1     
   23   19   20 2     
   24   19   21 1     
   25   22   27 ar    
   26   22   23 ar    
   27   23   24 ar    
   28   24   25 ar    
   29   25   26 ar    
   30   25   28 1     
   31   26   27 ar    
   32   28   33 am    
   33   28   29 1     
   34   29   30 1     
   35   30   31 1     
   36   31   32 1     
   37   32   33 1     
   38   33   34 2     
   39    1   35 1     
   40    1   36 1     
   41    1   37 1     
   42    4   38 1     
   43    5   39 1     
   44    7   40 1     
   45    8   41 1     
   46   13   42 1     
   47   13   43 1     
   48   16   44 1     
   49   16   45 1     
   50   17   46 1     
   51   17   47 1     
   52   23   48 1     
   53   24   49 1     
   54   26   50 1     
   55   27   51 1     
   56   29   52 1     
   57   29   53 1     
   58   30   54 1     
   59   30   55 1     
   60   31   56 1     
   61   31   57 1     
   62   32   58 1     
   63   32   59 1     
@<TRIPOS>SUBSTRUCTURE
      1 ****           1
@<TRIPOS>SET
DONOR_HYDROGENS      STATIC     ATOMS    <user>   **** ""
2 42 43
ATOM$RED        STATIC     ATOMS    COLORGROUP SYSTEM
2 42 43
