# Supplementary material for: Three-Dimensional Biologically Relevant Spectrum (BRS-3D): Shape Similarity Profile Based on PDB Ligands as Molecular Descriptors
Source: Molecules. 2016 Nov 17;21(11):1554. doi: 10.3390/molecules21111554 (PMC6273508; doi:10.3390/molecules21111554)
Supplement: Supplementary file 2 [file molecules-21-01554-s002.zip › 174.mol2]

@<TRIPOS>MOLECULE
2vij_C44
    85    89     1
SMALL
NO_CHARGES
@<TRIPOS>ATOM
      1 C1          27.7150  -3.7080  34.2120 C.3            1 <1>                0.0000
      2 C2          29.2470  -3.7140  34.1570 C.3            1 <1>                0.0000
      3 N3          29.8130  -3.3460  35.4630 N.pl3          1 <1>                0.0000
      4 C4          30.2040  -2.0650  35.8190 C.ar           1 <1>                0.0000
      5 C5          30.8430  -1.8660  37.0790 C.ar           1 <1>                0.0000
      6 C6          31.2610  -0.5560  37.4890 C.ar           1 <1>                0.0000
      7 C7          31.0290   0.5340  36.6190 C.ar           1 <1>                0.0000
      8 C8          30.4010   0.3500  35.3680 C.ar           1 <1>                0.0000
      9 C9          29.9880  -0.9460  34.9670 C.ar           1 <1>                0.0000
     10 C10         30.2050   1.5220  34.5170 C.2            1 <1>                0.0000
     11 O11         31.1080   2.3240  34.2700 O.2            1 <1>                0.0000
     12 N12         28.9560   1.6770  34.0080 N.am           1 <1>                0.0000
     13 C13         28.6740   2.5240  32.8540 C.3            1 <1>                0.0000
     14 C14         27.9250   1.6750  31.7880 C.3            1 <1>                0.0000
     15 C15         28.6870   0.4410  31.3520 C.ar           1 <1>                0.0000
     16 C16         27.9670  -0.7720  31.2260 C.ar           1 <1>                0.0000
     17 C17         28.6190  -1.9630  30.8350 C.ar           1 <1>                0.0000
     18 C18         30.0060  -1.9500  30.5660 C.ar           1 <1>                0.0000
     19 C19         30.7410  -0.7450  30.6860 C.ar           1 <1>                0.0000
     20 C20         30.0840   0.4490  31.0780 C.ar           1 <1>                0.0000
     21 C21         27.8950   3.7520  33.3640 C.3            1 <1>                0.0000
     22 O22         27.5730   4.5850  32.2710 O.3            1 <1>                0.0000
     23 C23         28.6060   4.5960  34.4170 C.3            1 <1>                0.0000
     24 N24         27.7540   5.7420  34.7740 N.4            1 <1>                0.0000
     25 C27         28.3850   6.9530  35.3670 C.3            1 <1>                0.0000
     26 C28         28.8460   6.6620  36.8180 C.3            1 <1>                0.0000
     27 C29         29.6560   7.8410  37.3930 C.3            1 <1>                0.0000
     28 C30         30.9610   8.0510  36.5870 C.3            1 <1>                0.0000
     29 C31         30.7660   7.9920  35.0740 C.ar           1 <1>                0.0000
     30 C32         31.8080   8.4550  34.2290 C.ar           1 <1>                0.0000
     31 C33         31.6790   8.4210  32.8200 C.ar           1 <1>                0.0000
     32 C34         30.5020   7.9240  32.2280 C.ar           1 <1>                0.0000
     33 C35         29.4490   7.4570  33.0570 C.ar           1 <1>                0.0000
     34 C36         29.5570   7.4780  34.4830 C.ar           1 <1>                0.0000
     35 N37         31.8930  -0.3000  38.7030 N.3            1 <1>                0.0000
     36 C38         33.3840  -0.1610  38.5600 C.3            1 <1>                0.0000
     37 C39         34.1570  -1.4990  38.6200 C.3            1 <1>                0.0000
     38 C40         33.9500  -2.2470  39.9490 C.3            1 <1>                0.0000
     39 C41         32.4790  -2.6260  40.1570 C.3            1 <1>                0.0000
     40 S42         31.4930  -1.1420  40.0680 S.o2           1 <1>                0.0000
     41 O43         31.8290  -0.3030  41.1740 O.2            1 <1>                0.0000
     42 O44         30.1170  -1.5540  39.9900 O.2            1 <1>                0.0000
     43 H1          27.3117  -3.9854  33.2269 H              1 <1>                0.0000
     44 H2          27.3617  -2.7021  34.4827 H              1 <1>                0.0000
     45 H3          27.3723  -4.4322  34.9657 H              1 <1>                0.0000
     46 H4          29.5844  -2.9907  33.4000 H              1 <1>                0.0000
     47 H5          29.5950  -4.7209  33.8830 H              1 <1>                0.0000
     48 H6          29.9270  -4.0931  36.1629 H              1 <1>                0.0000
     49 H7          31.0145  -2.7131  37.7333 H              1 <1>                0.0000
     50 H8          31.3389   1.5289  36.9178 H              1 <1>                0.0000
     51 H9          29.5052  -1.0849  34.0064 H              1 <1>                0.0000
     52 H10         28.1978   1.1904  34.4421 H              1 <1>                0.0000
     53 H11         29.6191   2.8724  32.4119 H              1 <1>                0.0000
     54 H12         27.7475   2.3047  30.9037 H              1 <1>                0.0000
     55 H13         26.9608   1.3569  32.2113 H              1 <1>                0.0000
     56 H14         26.9029  -0.7869  31.4320 H              1 <1>                0.0000
     57 H15         28.0562  -2.8848  30.7416 H              1 <1>                0.0000
     58 H16         30.5082  -2.8631  30.2675 H              1 <1>                0.0000
     59 H17         31.8049  -0.7356  30.4783 H              1 <1>                0.0000
     60 H18         30.6472   1.3707  31.1693 H              1 <1>                0.0000
     61 H19         26.9615   3.3825  33.8135 H              1 <1>                0.0000
     62 H20         27.0925   5.3434  32.5816 H              1 <1>                0.0000
     63 H21         29.5620   4.9601  34.0128 H              1 <1>                0.0000
     64 H22         28.7951   3.9852  35.3120 H              1 <1>                0.0000
     65 H23         27.0731   5.4084  35.4382 H              1 <1>                0.0000
     66 H24         27.2854   6.0357  33.9312 H              1 <1>                0.0000
     67 H25         27.6218   7.7440  35.4093 H              1 <1>                0.0000
     68 H26         29.4750   5.7596  36.8204 H              1 <1>                0.0000
     69 H27         27.9607   6.4936  37.4487 H              1 <1>                0.0000
     70 H28         29.9095   7.6278  38.4419 H              1 <1>                0.0000
     71 H29         29.0482   8.7563  37.3414 H              1 <1>                0.0000
     72 H30         31.6769   7.2672  36.8753 H              1 <1>                0.0000
     73 H31         31.3735   9.0374  36.8454 H              1 <1>                0.0000
     74 H32         32.7192   8.8417  34.6708 H              1 <1>                0.0000
     75 H33         32.4889   8.7787  32.1945 H              1 <1>                0.0000
     76 H34         30.4011   7.8983  31.1490 H              1 <1>                0.0000
     77 H35         28.5431   7.0761  32.5994 H              1 <1>                0.0000
     78 H36         33.7492   0.4844  39.3724 H              1 <1>                0.0000
     79 H37         33.5942   0.3150  37.5908 H              1 <1>                0.0000
     80 H38         35.2301  -1.2910  38.4970 H              1 <1>                0.0000
     81 H39         33.8115  -2.1420  37.7971 H              1 <1>                0.0000
     82 H40         34.2729  -1.5997  40.7776 H              1 <1>                0.0000
     83 H41         34.5577  -3.1638  39.9416 H              1 <1>                0.0000
     84 H42         32.3530  -3.0963  41.1434 H              1 <1>                0.0000
     85 H43         32.1626  -3.3291  39.3724 H              1 <1>                0.0000
@<TRIPOS>BOND
    1    1    2 1     
    2    2    3 1     
    3    3    4 1     
    4    4    9 ar    
    5    4    5 ar    
    6    5    6 ar    
    7    6    7 ar    
    8    6   35 1     
    9    7    8 ar    
   10    8    9 ar    
   11    8   10 1     
   12   10   11 2     
   13   10   12 am    
   14   12   13 1     
   15   13   14 1     
   16   13   21 1     
   17   14   15 1     
   18   15   20 ar    
   19   15   16 ar    
   20   16   17 ar    
   21   17   18 ar    
   22   18   19 ar    
   23   19   20 ar    
   24   21   22 1     
   25   21   23 1     
   26   23   24 1     
   27   24   25 1     
   28   25   34 1     
   29   25   26 1     
   30   26   27 1     
   31   27   28 1     
   32   28   29 1     
   33   29   34 ar    
   34   29   30 ar    
   35   30   31 ar    
   36   31   32 ar    
   37   32   33 ar    
   38   33   34 ar    
   39   35   40 1     
   40   35   36 1     
   41   36   37 1     
   42   37   38 1     
   43   38   39 1     
   44   39   40 1     
   45   40   41 2     
   46   40   42 2     
   47    1   43 1     
   48    1   44 1     
   49    1   45 1     
   50    2   46 1     
   51    2   47 1     
   52    3   48 1     
   53    5   49 1     
   54    7   50 1     
   55    9   51 1     
   56   12   52 1     
   57   13   53 1     
   58   14   54 1     
   59   14   55 1     
   60   16   56 1     
   61   17   57 1     
   62   18   58 1     
   63   19   59 1     
   64   20   60 1     
   65   21   61 1     
   66   22   62 1     
   67   23   63 1     
   68   23   64 1     
   69   24   65 1     
   70   24   66 1     
   71   25   67 1     
   72   26   68 1     
   73   26   69 1     
   74   27   70 1     
   75   27   71 1     
   76   28   72 1     
   77   28   73 1     
   78   30   74 1     
   79   31   75 1     
   80   32   76 1     
   81   33   77 1     
   82   36   78 1     
   83   36   79 1     
   84   37   80 1     
   85   37   81 1     
   86   38   82 1     
   87   38   83 1     
   88   39   84 1     
   89   39   85 1     
@<TRIPOS>SUBSTRUCTURE
      1 ****           1
@<TRIPOS>SET
DONOR_HYDROGENS      STATIC     ATOMS    <user>   **** ""
5 48 52 62 65 66
ATOM$RED        STATIC     ATOMS    COLORGROUP SYSTEM
5 48 52 62 65 66
