# Supplementary material for: Three-Dimensional Biologically Relevant Spectrum (BRS-3D): Shape Similarity Profile Based on PDB Ligands as Molecular Descriptors
Source: Molecules. 2016 Nov 17;21(11):1554. doi: 10.3390/molecules21111554 (PMC6273508; doi:10.3390/molecules21111554)
Supplement: Supplementary file 2 [file molecules-21-01554-s002.zip › 175.mol2]

@<TRIPOS>MOLECULE
2p55_MRA
    38    39     1
SMALL
NO_CHARGES
@<TRIPOS>ATOM
      1 O1          53.5980  32.5940  -3.0360 O.3            1 <1>                0.0000
      2 C2          53.7630  32.3570  -4.4180 C.3            1 <1>                0.0000
      3 C3          53.0120  31.1110  -4.8900 C.3            1 <1>                0.0000
      4 O4          51.9610  30.6750  -4.0090 O.3            1 <1>                0.0000
      5 N5          51.7520  29.2680  -3.9190 N.am           1 <1>                0.0000
      6 C6          51.2000  28.5740  -4.9400 C.2            1 <1>                0.0000
      7 O7          50.8700  29.1500  -5.9670 O.2            1 <1>                0.0000
      8 C8          51.0450  27.1160  -4.7890 C.ar           1 <1>                0.0000
      9 C9          51.7730  26.4160  -3.7880 C.ar           1 <1>                0.0000
     10 C10         51.6450  25.0210  -3.6530 C.ar           1 <1>                0.0000
     11 C11         50.8010  24.3330  -4.5240 C.ar           1 <1>                0.0000
     12 F12         50.6810  23.0090  -4.4030 F              1 <1>                0.0000
     13 C13         50.0880  24.9940  -5.5090 C.ar           1 <1>                0.0000
     14 F14         49.3090  24.2670  -6.3120 F              1 <1>                0.0000
     15 C15         50.1690  26.3900  -5.6700 C.ar           1 <1>                0.0000
     16 N16         49.4460  27.0650  -6.6460 N.pl3          1 <1>                0.0000
     17 C17         48.0810  27.0540  -6.9530 C.ar           1 <1>                0.0000
     18 C18         47.0520  26.2970  -6.3000 C.ar           1 <1>                0.0000
     19 C19         45.7150  26.3780  -6.7300 C.ar           1 <1>                0.0000
     20 C20         45.3730  27.2140  -7.8090 C.ar           1 <1>                0.0000
     21 C21         46.3550  27.9750  -8.4640 C.ar           1 <1>                0.0000
     22 C22         47.6920  27.8810  -8.0230 C.ar           1 <1>                0.0000
     23 F23         48.6400  28.6040  -8.6480 F              1 <1>                0.0000
     24 C24         44.0100  27.2920  -8.2540 C.1            1 <1>                0.0000
     25 C25         42.8780  27.3250  -8.6280 C.1            1 <1>                0.0000
     26 H1          54.0800  33.3745  -2.7888 H              1 <1>                0.0000
     27 H2          54.8345  32.2242  -4.6281 H              1 <1>                0.0000
     28 H3          53.3856  33.2283  -4.9733 H              1 <1>                0.0000
     29 H4          53.7377  30.2905  -4.9905 H              1 <1>                0.0000
     30 H5          52.5676  31.3298  -5.8721 H              1 <1>                0.0000
     31 H6          52.0186  28.7849  -3.0850 H              1 <1>                0.0000
     32 H7          52.4325  26.9618  -3.1229 H              1 <1>                0.0000
     33 H8          52.1939  24.4897  -2.8839 H              1 <1>                0.0000
     34 H9          50.0129  27.6797  -7.2474 H              1 <1>                0.0000
     35 H10         47.3079  25.6548  -5.4651 H              1 <1>                0.0000
     36 H11         44.9486  25.7967  -6.2303 H              1 <1>                0.0000
     37 H12         46.0908  28.6222  -9.2925 H              1 <1>                0.0000
     38 H13         41.8757  27.3542  -8.9592 H              1 <1>                0.0000
@<TRIPOS>BOND
    1    1    2 1     
    2    2    3 1     
    3    3    4 1     
    4    4    5 1     
    5    5    6 am    
    6    6    7 2     
    7    6    8 1     
    8    8   15 ar    
    9    8    9 ar    
   10    9   10 ar    
   11   10   11 ar    
   12   11   12 1     
   13   11   13 ar    
   14   13   14 1     
   15   13   15 ar    
   16   15   16 1     
   17   16   17 1     
   18   17   22 ar    
   19   17   18 ar    
   20   18   19 ar    
   21   19   20 ar    
   22   20   21 ar    
   23   20   24 1     
   24   21   22 ar    
   25   22   23 1     
   26   24   25 3     
   27    1   26 1     
   28    2   27 1     
   29    2   28 1     
   30    3   29 1     
   31    3   30 1     
   32    5   31 1     
   33    9   32 1     
   34   10   33 1     
   35   16   34 1     
   36   18   35 1     
   37   19   36 1     
   38   21   37 1     
   39   25   38 1     
@<TRIPOS>SUBSTRUCTURE
      1 ****           1
@<TRIPOS>SET
DONOR_HYDROGENS      STATIC     ATOMS    <user>   **** ""
3 26 31 34
ATOM$RED        STATIC     ATOMS    COLORGROUP SYSTEM
3 26 31 34
