# Supplementary material for: Three-Dimensional Biologically Relevant Spectrum (BRS-3D): Shape Similarity Profile Based on PDB Ligands as Molecular Descriptors
Source: Molecules. 2016 Nov 17;21(11):1554. doi: 10.3390/molecules21111554 (PMC6273508; doi:10.3390/molecules21111554)
Supplement: Supplementary file 2 [file molecules-21-01554-s002.zip › 176.mol2]

@<TRIPOS>MOLECULE
2pe2_464
    68    72     1
SMALL
NO_CHARGES
@<TRIPOS>ATOM
      1 N1          -5.6870  48.5530  42.6200 N.am           1 <1>                0.0000
      2 C2          -6.6340  47.6230  42.6920 C.2            1 <1>                0.0000
      3 O3          -7.7610  47.8370  42.2280 O.2            1 <1>                0.0000
      4 N4          -6.2530  46.4360  43.2340 N.am           1 <1>                0.0000
      5 C5          -7.0290  45.3320  43.4310 C.ar           1 <1>                0.0000
      6 C6          -8.3990  45.2780  43.0750 C.ar           1 <1>                0.0000
      7 C7          -9.1400  44.0890  43.2470 C.ar           1 <1>                0.0000
      8 C8          -8.5210  42.9410  43.7690 C.ar           1 <1>                0.0000
      9 N9          -8.9680  41.6810  43.9450 N.2            1 <1>                0.0000
     10 C10         -7.9630  40.9250  44.4060 C.2            1 <1>                0.0000
     11 O11         -8.0640  39.7220  44.6650 O.2            1 <1>                0.0000
     12 C12         -6.8170  41.7080  44.5450 C.2            1 <1>                0.0000
     13 C13         -5.5220  41.3200  44.9860 C.3            1 <1>                0.0000
     14 C14         -5.1510  40.0140  45.3690 C.2            1 <1>                0.0000
     15 C15         -3.9020  39.7800  45.7790 C.2            1 <1>                0.0000
     16 C16         -3.7900  38.4780  46.0910 C.2            1 <1>                0.0000
     17 C17         -4.9780  37.9120  45.8550 C.2            1 <1>                0.0000
     18 N18         -5.8110  38.8550  45.4150 N.pl3          1 <1>                0.0000
     19 C20         -2.6340  37.8320  46.5930 C.ar           1 <1>                0.0000
     20 C21         -1.7360  38.5530  47.4060 C.ar           1 <1>                0.0000
     21 C22         -0.6180  37.9190  47.9730 C.ar           1 <1>                0.0000
     22 C23         -0.3830  36.5580  47.7320 C.ar           1 <1>                0.0000
     23 C24         -1.2600  35.8190  46.9210 C.ar           1 <1>                0.0000
     24 C25         -2.3910  36.4540  46.3500 C.ar           1 <1>                0.0000
     25 C26         -0.9780  34.3160  46.6830 C.2            1 <1>                0.0000
     26 O27         -0.2190  33.6930  47.4300 O.2            1 <1>                0.0000
     27 N28         -1.5920  33.7690  45.6290 N.am           1 <1>                0.0000
     28 C29         -1.4390  32.3450  45.2690 C.3            1 <1>                0.0000
     29 C30         -1.0520  32.1800  43.7810 C.3            1 <1>                0.0000
     30 N31          0.4190  32.2540  43.5250 N.4            1 <1>                0.0000
     31 C33          0.9620  33.6150  43.7690 C.3            1 <1>                0.0000
     32 C34          2.4450  33.6550  43.3510 C.3            1 <1>                0.0000
     33 C35          3.2450  32.5930  44.1170 C.3            1 <1>                0.0000
     34 C36          2.6280  31.2050  43.9080 C.3            1 <1>                0.0000
     35 C37          1.1440  31.2170  44.3120 C.3            1 <1>                0.0000
     36 C38         -7.1580  42.9910  44.1410 C.ar           1 <1>                0.0000
     37 C39         -6.4210  44.1840  43.9780 C.ar           1 <1>                0.0000
     38 H1          -4.7788  48.3721  42.9974 H              1 <1>                0.0000
     39 H2          -5.8828  49.4336  42.1884 H              1 <1>                0.0000
     40 H3          -5.2975  46.3644  43.5201 H              1 <1>                0.0000
     41 H4          -8.8828  46.1579  42.6667 H              1 <1>                0.0000
     42 H5         -10.1891  44.0616  42.9757 H              1 <1>                0.0000
     43 H6          -5.3093  41.9525  45.8604 H              1 <1>                0.0000
     44 H7          -4.8410  41.5883  44.1649 H              1 <1>                0.0000
     45 H8          -3.1069  40.5208  45.8488 H              1 <1>                0.0000
     46 H9          -5.2232  36.8606  45.9978 H              1 <1>                0.0000
     47 H10         -6.7974  38.7131  45.1545 H              1 <1>                0.0000
     48 H11         -1.9097  39.6061  47.5953 H              1 <1>                0.0000
     49 H12          0.0645  38.4833  48.5982 H              1 <1>                0.0000
     50 H13          0.4801  36.0734  48.1739 H              1 <1>                0.0000
     51 H14         -3.0722  35.8866  45.7263 H              1 <1>                0.0000
     52 H15         -2.1783  34.3472  45.0617 H              1 <1>                0.0000
     53 H16         -2.3910  31.8250  45.4514 H              1 <1>                0.0000
     54 H17         -0.6521  31.8996  45.8954 H              1 <1>                0.0000
     55 H18         -1.5441  32.9774  43.2048 H              1 <1>                0.0000
     56 H19         -1.4146  31.2007  43.4355 H              1 <1>                0.0000
     57 H20          0.5646  32.0476  42.5492 H              1 <1>                0.0000
     58 H21          0.8750  33.8590  44.8381 H              1 <1>                0.0000
     59 H22          0.3939  34.3485  43.1781 H              1 <1>                0.0000
     60 H23          2.8577  34.6501  43.5735 H              1 <1>                0.0000
     61 H24          2.5228  33.4587  42.2715 H              1 <1>                0.0000
     62 H25          3.2355  32.8360  45.1898 H              1 <1>                0.0000
     63 H26          4.2825  32.5872  43.7515 H              1 <1>                0.0000
     64 H27          3.1667  30.4712  44.5255 H              1 <1>                0.0000
     65 H28          2.7136  30.9252  42.8476 H              1 <1>                0.0000
     66 H29          0.7022  30.2299  44.1111 H              1 <1>                0.0000
     67 H30          1.0587  31.4456  45.3846 H              1 <1>                0.0000
     68 H31         -5.3793  44.2174  44.2759 H              1 <1>                0.0000
@<TRIPOS>BOND
    1    1    2 am    
    2    2    3 2     
    3    2    4 am    
    4    4    5 1     
    5    5   37 ar    
    6    5    6 ar    
    7    6    7 ar    
    8    7    8 ar    
    9    8   36 ar    
   10    8    9 2     
   11    9   10 1     
   12   10   11 2     
   13   10   12 1     
   14   12   13 1     
   15   12   36 2     
   16   13   14 1     
   17   14   18 1     
   18   14   15 2     
   19   15   16 1     
   20   16   17 2     
   21   16   19 1     
   22   17   18 1     
   23   19   24 ar    
   24   19   20 ar    
   25   20   21 ar    
   26   21   22 ar    
   27   22   23 ar    
   28   23   24 ar    
   29   23   25 1     
   30   25   26 2     
   31   25   27 am    
   32   27   28 1     
   33   28   29 1     
   34   29   30 1     
   35   30   35 1     
   36   30   31 1     
   37   31   32 1     
   38   32   33 1     
   39   33   34 1     
   40   34   35 1     
   41   36   37 ar    
   42    1   38 1     
   43    1   39 1     
   44    4   40 1     
   45    6   41 1     
   46    7   42 1     
   47   13   43 1     
   48   13   44 1     
   49   15   45 1     
   50   17   46 1     
   51   18   47 1     
   52   20   48 1     
   53   21   49 1     
   54   22   50 1     
   55   24   51 1     
   56   27   52 1     
   57   28   53 1     
   58   28   54 1     
   59   29   55 1     
   60   29   56 1     
   61   30   57 1     
   62   31   58 1     
   63   31   59 1     
   64   32   60 1     
   65   32   61 1     
   66   33   62 1     
   67   33   63 1     
   68   34   64 1     
   69   34   65 1     
   70   35   66 1     
   71   35   67 1     
   72   37   68 1     
@<TRIPOS>SUBSTRUCTURE
      1 ****           1
@<TRIPOS>SET
DONOR_HYDROGENS      STATIC     ATOMS    <user>   **** ""
6 38 39 40 47 52 57
ATOM$RED        STATIC     ATOMS    COLORGROUP SYSTEM
6 38 39 40 47 52 57
