# Supplementary material for: Three-Dimensional Biologically Relevant Spectrum (BRS-3D): Shape Similarity Profile Based on PDB Ligands as Molecular Descriptors
Source: Molecules. 2016 Nov 17;21(11):1554. doi: 10.3390/molecules21111554 (PMC6273508; doi:10.3390/molecules21111554)
Supplement: Supplementary file 2 [file molecules-21-01554-s002.zip › 177.mol2]

@<TRIPOS>MOLECULE
2pj8_17A
    66    68     1
SMALL
NO_CHARGES
@<TRIPOS>ATOM
      1 C1          36.2980  16.1720  59.9370 C.3            1 <1>                0.0000
      2 C2          34.9730  15.7960  60.6120 C.3            1 <1>                0.0000
      3 C3          34.4130  17.0280  61.3310 C.3            1 <1>                0.0000
      4 C4          35.1050  14.6150  61.6080 C.3            1 <1>                0.0000
      5 N5          36.0960  14.8830  62.5540 N.pl3          1 <1>                0.0000
      6 S6          35.8260  14.8600  64.2220 S.o2           1 <1>                0.0000
      7 O7          34.4730  14.4310  64.4930 O.2            1 <1>                0.0000
      8 O8          36.7910  13.8970  64.8550 O.2            1 <1>                0.0000
      9 C9          36.0880  16.4610  64.8730 C.ar           1 <1>                0.0000
     10 C10         34.9950  17.3440  65.0590 C.ar           1 <1>                0.0000
     11 C11         35.2130  18.6490  65.5610 C.ar           1 <1>                0.0000
     12 C12         36.5350  19.0920  65.8900 C.ar           1 <1>                0.0000
     13 C13         37.6270  18.1870  65.7000 C.ar           1 <1>                0.0000
     14 C14         37.4030  16.8830  65.1930 C.ar           1 <1>                0.0000
     15 C15         36.7720  20.4420  66.3030 C.ar           1 <1>                0.0000
     16 C16         35.8780  21.4910  65.9110 C.ar           1 <1>                0.0000
     17 C17         36.1760  22.8430  66.2140 C.ar           1 <1>                0.0000
     18 C18         37.3650  23.1660  66.9150 C.ar           1 <1>                0.0000
     19 C19         38.2610  22.1410  67.3150 C.ar           1 <1>                0.0000
     20 C20         37.9700  20.7890  67.0120 C.ar           1 <1>                0.0000
     21 P21         35.4090  12.9730  60.8180 P.3            1 <1>                0.0000
     22 O22         34.4720  12.8420  59.6940 O.co2          1 <1>                0.0000
     23 O23         35.2840  12.0120  61.9370 O.co2          1 <1>                0.0000
     24 C24         37.0920  12.8170  60.1310 C.3            1 <1>                0.0000
     25 C25         37.4830  11.3520  59.8260 C.3            1 <1>                0.0000
     26 C26         37.6630  10.5060  61.1070 C.2            1 <1>                0.0000
     27 O27         37.4150   9.2870  61.0100 O.co2          1 <1>                0.0000
     28 O28         38.0700  11.0950  62.1370 O.co2          1 <1>                0.0000
     29 C29         38.8130  11.3210  59.0480 C.ar           1 <1>                0.0000
     30 C30         39.9840  11.9380  59.5740 C.ar           1 <1>                0.0000
     31 C31         41.2090  11.8450  58.8780 C.ar           1 <1>                0.0000
     32 C32         41.2730  11.1380  57.6570 C.ar           1 <1>                0.0000
     33 C33         40.1080  10.5210  57.1340 C.ar           1 <1>                0.0000
     34 C34         40.1930   9.6890  55.8660 C.3            1 <1>                0.0000
     35 N35         40.3000   8.2700  56.2430 N.4            1 <1>                0.0000
     36 C39         38.8790  10.6190  57.8270 C.ar           1 <1>                0.0000
     37 H1          36.1324  17.0125  59.2469 H              1 <1>                0.0000
     38 H2          36.6821  15.3073  59.3760 H              1 <1>                0.0000
     39 H3          37.0297  16.4660  60.7039 H              1 <1>                0.0000
     40 H4          34.2647  15.4951  59.8260 H              1 <1>                0.0000
     41 H5          33.4619  16.7673  61.8184 H              1 <1>                0.0000
     42 H6          34.2422  17.8327  60.6007 H              1 <1>                0.0000
     43 H7          35.1327  17.3683  62.0900 H              1 <1>                0.0000
     44 H8          34.1457  14.5399  62.1410 H              1 <1>                0.0000
     45 H9          37.0432  15.1069  62.2170 H              1 <1>                0.0000
     46 H10         33.9898  17.0189  64.8162 H              1 <1>                0.0000
     47 H11         34.3722  19.3194  65.6978 H              1 <1>                0.0000
     48 H12         38.6346  18.5019  65.9462 H              1 <1>                0.0000
     49 H13         38.2383  16.2071  65.0496 H              1 <1>                0.0000
     50 H14         34.9658  21.2483  65.3780 H              1 <1>                0.0000
     51 H15         35.4951  23.6297  65.9099 H              1 <1>                0.0000
     52 H16         37.5907  24.2007  67.1465 H              1 <1>                0.0000
     53 H17         39.1680  22.3931  67.8524 H              1 <1>                0.0000
     54 H18         38.6582  20.0094  67.3183 H              1 <1>                0.0000
     55 H19         37.8078  13.2273  60.8586 H              1 <1>                0.0000
     56 H20         37.1454  13.3963  59.1974 H              1 <1>                0.0000
     57 H21         36.6899  10.9007  59.2117 H              1 <1>                0.0000
     58 H22         39.9346  12.4805  60.5112 H              1 <1>                0.0000
     59 H23         42.0989  12.3155  59.2802 H              1 <1>                0.0000
     60 H24         42.2119  11.0670  57.1200 H              1 <1>                0.0000
     61 H25         41.0791   9.9864  55.2861 H              1 <1>                0.0000
     62 H26         39.2887   9.8442  55.2593 H              1 <1>                0.0000
     63 H27         40.3573   7.7046  55.4105 H              1 <1>                0.0000
     64 H28         39.4876   8.0017  56.7760 H              1 <1>                0.0000
     65 H29         41.1283   8.1320  56.8005 H              1 <1>                0.0000
     66 H30         37.9882  10.1546  57.4196 H              1 <1>                0.0000
@<TRIPOS>BOND
    1    1    2 1     
    2    2    3 1     
    3    2    4 1     
    4    4    5 1     
    5    4   21 1     
    6    5    6 1     
    7    6    7 2     
    8    6    8 2     
    9    6    9 1     
   10    9   14 ar    
   11    9   10 ar    
   12   10   11 ar    
   13   11   12 ar    
   14   12   13 ar    
   15   12   15 1     
   16   13   14 ar    
   17   15   20 ar    
   18   15   16 ar    
   19   16   17 ar    
   20   17   18 ar    
   21   18   19 ar    
   22   19   20 ar    
   23   21   22 ar    
   24   21   23 ar    
   25   21   24 1     
   26   24   25 1     
   27   25   26 1     
   28   25   29 1     
   29   26   27 ar    
   30   26   28 ar    
   31   29   36 ar    
   32   29   30 ar    
   33   30   31 ar    
   34   31   32 ar    
   35   32   33 ar    
   36   33   34 1     
   37   33   36 ar    
   38   34   35 1     
   39    1   37 1     
   40    1   38 1     
   41    1   39 1     
   42    2   40 1     
   43    3   41 1     
   44    3   42 1     
   45    3   43 1     
   46    4   44 1     
   47    5   45 1     
   48   10   46 1     
   49   11   47 1     
   50   13   48 1     
   51   14   49 1     
   52   16   50 1     
   53   17   51 1     
   54   18   52 1     
   55   19   53 1     
   56   20   54 1     
   57   24   55 1     
   58   24   56 1     
   59   25   57 1     
   60   30   58 1     
   61   31   59 1     
   62   32   60 1     
   63   34   61 1     
   64   34   62 1     
   65   35   63 1     
   66   35   64 1     
   67   35   65 1     
   68   36   66 1     
@<TRIPOS>SUBSTRUCTURE
      1 ****           1
@<TRIPOS>SET
DONOR_HYDROGENS      STATIC     ATOMS    <user>   **** ""
4 45 63 64 65
ATOM$RED        STATIC     ATOMS    COLORGROUP SYSTEM
4 45 63 64 65
