# Supplementary material for: Three-Dimensional Biologically Relevant Spectrum (BRS-3D): Shape Similarity Profile Based on PDB Ligands as Molecular Descriptors
Source: Molecules. 2016 Nov 17;21(11):1554. doi: 10.3390/molecules21111554 (PMC6273508; doi:10.3390/molecules21111554)
Supplement: Supplementary file 2 [file molecules-21-01554-s002.zip › 178.mol2]

@<TRIPOS>MOLECULE
2owb_626
    57    61     1
SMALL
NO_CHARGES
@<TRIPOS>ATOM
      1 C1           1.4540  16.8830  70.5530 C.3            1 <1>                0.0000
      2 N1           0.4230  17.6180  71.3230 N.4            1 <1>                0.0000
      3 C2           0.9990  18.7730  72.0480 C.3            1 <1>                0.0000
      4 C3          -0.0820  19.5050  72.8470 C.3            1 <1>                0.0000
      5 N2          -1.1260  19.9640  71.9180 N.3            1 <1>                0.0000
      6 C4          -1.7640  18.7760  71.3230 C.3            1 <1>                0.0000
      7 C5          -0.7340  18.0130  70.4850 C.3            1 <1>                0.0000
      8 C6          -0.9040  21.1450  71.1150 C.ar           1 <1>                0.0000
      9 C7          -0.0320  22.1590  71.5690 C.ar           1 <1>                0.0000
     10 C8           0.2030  23.3230  70.8220 C.ar           1 <1>                0.0000
     11 C9          -0.4150  23.5420  69.5720 C.ar           1 <1>                0.0000
     12 C10         -1.2930  22.5310  69.1120 C.ar           1 <1>                0.0000
     13 C11         -1.5290  21.3650  69.8610 C.ar           1 <1>                0.0000
     14 C12         -0.1730  24.7700  68.7470 C.2            1 <1>                0.0000
     15 O1          -0.8200  24.8810  67.7080 O.2            1 <1>                0.0000
     16 N3           0.7470  25.6700  69.1520 N.am           1 <1>                0.0000
     17 C13          1.0950  26.8180  68.4280 C.2            1 <1>                0.0000
     18 N4           2.0440  27.5860  68.8750 N.2            1 <1>                0.0000
     19 N5           2.2070  28.5660  68.0640 N.pl3          1 <1>                0.0000
     20 C14          1.3560  28.5080  66.9920 C.2            1 <1>                0.0000
     21 C15          1.0500  29.2840  65.7690 C.2            1 <1>                0.0000
     22 N6          -0.0340  28.4200  65.2440 N.am           1 <1>                0.0000
     23 C16         -0.3620  27.2160  66.0640 C.2            1 <1>                0.0000
     24 C17          0.6220  27.4120  67.1700 C.2            1 <1>                0.0000
     25 C18         -0.6310  28.7700  64.1010 C.2            1 <1>                0.0000
     26 O2          -0.2580  29.7610  63.4780 O.2            1 <1>                0.0000
     27 C19         -1.7960  27.9610  63.5460 C.3            1 <1>                0.0000
     28 C20         -1.3080  26.9940  62.4920 C.2            1 <1>                0.0000
     29 S1          -2.3310  25.7200  61.9460 S.3            1 <1>                0.0000
     30 C21         -1.1010  25.1660  60.8630 C.2            1 <1>                0.0000
     31 C22          0.0640  25.9230  60.9060 C.2            1 <1>                0.0000
     32 C23         -0.0550  27.0070  61.8670 C.2            1 <1>                0.0000
     33 H1           0.9865  16.0352  70.0307 H              1 <1>                0.0000
     34 H2           2.2275  16.5090  71.2399 H              1 <1>                0.0000
     35 H3           1.9132  17.5591  69.8168 H              1 <1>                0.0000
     36 H4           0.0719  16.9806  72.0205 H              1 <1>                0.0000
     37 H5           1.4448  19.4690  71.3221 H              1 <1>                0.0000
     38 H6           1.7772  18.4145  72.7379 H              1 <1>                0.0000
     39 H7           0.3608  20.3699  73.3627 H              1 <1>                0.0000
     40 H8          -0.5210  18.8213  73.5885 H              1 <1>                0.0000
     41 H9          -2.5994  19.0909  70.6804 H              1 <1>                0.0000
     42 H10         -2.1427  18.1230  72.1231 H              1 <1>                0.0000
     43 H11         -1.2038  17.1105  70.0670 H              1 <1>                0.0000
     44 H12         -0.3845  18.6577  69.6652 H              1 <1>                0.0000
     45 H13          0.4699  22.0343  72.5217 H              1 <1>                0.0000
     46 H14          0.8776  24.0747  71.2155 H              1 <1>                0.0000
     47 H15         -1.7951  22.6591  68.1598 H              1 <1>                0.0000
     48 H16         -2.2063  20.6145  69.4699 H              1 <1>                0.0000
     49 H17          1.2095  25.5075  70.0236 H              1 <1>                0.0000
     50 H18          2.9011  29.3141  68.2033 H              1 <1>                0.0000
     51 H19          1.4852  30.2023  65.3775 H              1 <1>                0.0000
     52 H20         -1.0985  26.4301  65.9035 H              1 <1>                0.0000
     53 H21         -2.5320  28.6449  63.0981 H              1 <1>                0.0000
     54 H22         -2.2690  27.3978  64.3639 H              1 <1>                0.0000
     55 H23         -1.2276  24.3047  60.2087 H              1 <1>                0.0000
     56 H24          0.9482  25.7297  60.3003 H              1 <1>                0.0000
     57 H25          0.7284  27.7346  62.0740 H              1 <1>                0.0000
@<TRIPOS>BOND
    1    1    2 1     
    2    2    7 1     
    3    2    3 1     
    4    3    4 1     
    5    4    5 1     
    6    5    6 1     
    7    5    8 1     
    8    6    7 1     
    9    8   13 ar    
   10    8    9 ar    
   11    9   10 ar    
   12   10   11 ar    
   13   11   12 ar    
   14   11   14 1     
   15   12   13 ar    
   16   14   15 2     
   17   14   16 am    
   18   16   17 1     
   19   17   24 1     
   20   17   18 2     
   21   18   19 1     
   22   19   20 1     
   23   20   24 1     
   24   20   21 2     
   25   21   22 1     
   26   22   23 1     
   27   22   25 am    
   28   23   24 2     
   29   25   26 2     
   30   25   27 1     
   31   27   28 1     
   32   28   32 2     
   33   28   29 1     
   34   29   30 1     
   35   30   31 2     
   36   31   32 1     
   37    1   33 1     
   38    1   34 1     
   39    1   35 1     
   40    2   36 1     
   41    3   37 1     
   42    3   38 1     
   43    4   39 1     
   44    4   40 1     
   45    6   41 1     
   46    6   42 1     
   47    7   43 1     
   48    7   44 1     
   49    9   45 1     
   50   10   46 1     
   51   12   47 1     
   52   13   48 1     
   53   16   49 1     
   54   19   50 1     
   55   21   51 1     
   56   23   52 1     
   57   27   53 1     
   58   27   54 1     
   59   30   55 1     
   60   31   56 1     
   61   32   57 1     
@<TRIPOS>SUBSTRUCTURE
      1 ****           1
@<TRIPOS>SET
DONOR_HYDROGENS      STATIC     ATOMS    <user>   **** ""
3 36 49 50
ATOM$RED        STATIC     ATOMS    COLORGROUP SYSTEM
3 36 49 50
