# Supplementary material for: Three-Dimensional Biologically Relevant Spectrum (BRS-3D): Shape Similarity Profile Based on PDB Ligands as Molecular Descriptors
Source: Molecules. 2016 Nov 17;21(11):1554. doi: 10.3390/molecules21111554 (PMC6273508; doi:10.3390/molecules21111554)
Supplement: Supplementary file 2 [file molecules-21-01554-s002.zip › 179.mol2]

@<TRIPOS>MOLECULE
2ppb_STD
    86    90     1
SMALL
NO_CHARGES
@<TRIPOS>ATOM
      1 C1          39.8260  -5.3910  53.5540 C.3            1 <1>                0.0000
      2 N2          40.6830  -4.8990  54.6190 N.am           1 <1>                0.0000
      3 C3          41.0570  -5.7220  55.7300 C.2            1 <1>                0.0000
      4 O4          40.2720  -6.0600  56.5660 O.2            1 <1>                0.0000
      5 C5          42.5580  -6.2160  55.8670 C.3            1 <1>                0.0000
      6 C6          42.7640  -6.9790  54.9680 C.3            1 <1>                0.0000
      7 C7          43.7260  -5.0780  55.9550 C.3            1 <1>                0.0000
      8 N8          44.1150  -4.6780  57.2990 N.am           1 <1>                0.0000
      9 C9          44.9690  -5.3540  58.3390 C.3            1 <1>                0.0000
     10 C10         45.9390  -4.3370  59.1390 C.3            1 <1>                0.0000
     11 C11         46.6680  -4.8310  59.9530 C.3            1 <1>                0.0000
     12 C12         47.5900  -6.0550  59.4280 C.3            1 <1>                0.0000
     13 O13         48.5870  -5.5240  58.5090 O.3            1 <1>                0.0000
     14 C14         46.6430  -7.1250  58.6980 C.3            1 <1>                0.0000
     15 C15         47.4350  -8.2280  57.9500 C.3            1 <1>                0.0000
     16 O16         45.7940  -6.4010  57.7100 O.3            1 <1>                0.0000
     17 C17         43.4670  -3.4690  57.4370 C.2            1 <1>                0.0000
     18 O18         43.0790  -3.1290  58.5570 O.2            1 <1>                0.0000
     19 C19         43.2180  -2.7150  56.3050 C.2            1 <1>                0.0000
     20 C20         42.9900  -1.3130  56.0580 C.2            1 <1>                0.0000
     21 O21         42.8410  -0.9070  54.7420 O.co2          1 <1>                0.0000
     22 C22         42.8860  -0.3720  57.0490 C.2            1 <1>                0.0000
     23 C23         42.6760   0.9840  56.9190 C.2            1 <1>                0.0000
     24 C24         42.5530   1.9200  57.9180 C.2            1 <1>                0.0000
     25 C25         43.3290   1.8250  59.2550 C.3            1 <1>                0.0000
     26 C26         41.7220   2.9280  57.6410 C.2            1 <1>                0.0000
     27 C27         41.3110   4.1140  58.4900 C.3            1 <1>                0.0000
     28 C28         41.6580   5.3990  57.7340 C.3            1 <1>                0.0000
     29 C29         39.7790   4.0520  58.8710 C.3            1 <1>                0.0000
     30 O30         39.5850   5.0180  60.1340 O.3            1 <1>                0.0000
     31 C31         38.5100   5.3880  60.4900 C.3            1 <1>                0.0000
     32 C32         38.7340   6.6630  61.3530 C.3            1 <1>                0.0000
     33 O33         37.7150   5.8440  59.3000 O.3            1 <1>                0.0000
     34 C34         37.4900   4.7390  58.2890 C.3            1 <1>                0.0000
     35 C35         36.5980   3.5950  59.0610 C.2            1 <1>                0.0000
     36 C36         36.6910   3.3840  60.4290 C.2            1 <1>                0.0000
     37 C37         37.6570   4.2360  61.2740 C.3            1 <1>                0.0000
     38 C38         38.2920   3.5350  62.4660 C.3            1 <1>                0.0000
     39 O39         37.1600   4.5230  62.7070 O.3            1 <1>                0.0000
     40 C40         38.5950   4.3820  57.7230 C.3            1 <1>                0.0000
     41 C41         38.4740   3.4210  56.9290 C.3            1 <1>                0.0000
     42 C42         43.3510  -3.6810  55.2870 C.2            1 <1>                0.0000
     43 O43         43.2440  -3.5350  54.0920 O.2            1 <1>                0.0000
     44 H1          39.6712  -4.5951  52.8107 H              1 <1>                0.0000
     45 H2          38.8557  -5.6937  53.9744 H              1 <1>                0.0000
     46 H3          40.3022  -6.2567  53.0705 H              1 <1>                0.0000
     47 H4          41.0214  -3.9590  54.5751 H              1 <1>                0.0000
     48 H5          42.6177  -6.7803  56.8093 H              1 <1>                0.0000
     49 H6          41.9623  -7.7315  54.9348 H              1 <1>                0.0000
     50 H7          43.7305  -7.4798  55.1262 H              1 <1>                0.0000
     51 H8          42.7884  -6.4270  54.0169 H              1 <1>                0.0000
     52 H9          44.6045  -5.4955  55.4413 H              1 <1>                0.0000
     53 H10         44.2962  -5.8268  59.0697 H              1 <1>                0.0000
     54 H11         45.3029  -3.6051  59.6584 H              1 <1>                0.0000
     55 H12         46.5654  -3.8182  58.3985 H              1 <1>                0.0000
     56 H13         46.0456  -5.2079  60.7780 H              1 <1>                0.0000
     57 H14         47.3368  -4.0427  60.3288 H              1 <1>                0.0000
     58 H15         48.0963  -6.5348  60.2786 H              1 <1>                0.0000
     59 H16         49.1355  -6.2324  58.1930 H              1 <1>                0.0000
     60 H17         46.0032  -7.6031  59.4544 H              1 <1>                0.0000
     61 H18         46.7308  -8.9259  57.4736 H              1 <1>                0.0000
     62 H19         48.0662  -8.7754  58.6655 H              1 <1>                0.0000
     63 H20         48.0700  -7.7654  57.1801 H              1 <1>                0.0000
     64 H21         42.9814  -0.7427  58.0685 H              1 <1>                0.0000
     65 H22         42.5980   1.3598  55.8999 H              1 <1>                0.0000
     66 H23         43.0683   2.6830  59.8920 H              1 <1>                0.0000
     67 H24         44.4102   1.8336  59.0529 H              1 <1>                0.0000
     68 H25         43.0596   0.8910  59.7698 H              1 <1>                0.0000
     69 H26         41.2694   2.8921  56.6512 H              1 <1>                0.0000
     70 H27         41.8917   4.0924  59.4239 H              1 <1>                0.0000
     71 H28         42.7303   5.4019  57.4887 H              1 <1>                0.0000
     72 H29         41.4237   6.2697  58.3640 H              1 <1>                0.0000
     73 H30         41.0695   5.4488  56.8060 H              1 <1>                0.0000
     74 H31         39.5900   3.0184  59.1964 H              1 <1>                0.0000
     75 H32         37.7635   7.0422  61.7057 H              1 <1>                0.0000
     76 H33         39.2302   7.4343  60.7457 H              1 <1>                0.0000
     77 H34         39.3665   6.4140  62.2178 H              1 <1>                0.0000
     78 H35         36.8593   5.1385  57.4811 H              1 <1>                0.0000
     79 H36         35.9110   2.9821  58.4794 H              1 <1>                0.0000
     80 H37         36.0818   2.6170  60.9049 H              1 <1>                0.0000
     81 H38         39.3173   3.7926  62.7700 H              1 <1>                0.0000
     82 H39         38.1224   2.4595  62.6226 H              1 <1>                0.0000
     83 H40         38.9403   5.2425  57.1311 H              1 <1>                0.0000
     84 H41         39.4545   3.1806  56.4922 H              1 <1>                0.0000
     85 H42         37.7724   3.6940  56.1271 H              1 <1>                0.0000
     86 H43         38.0890   2.5443  57.4704 H              1 <1>                0.0000
@<TRIPOS>BOND
    1    1    2 1     
    2    2    3 am    
    3    3    4 2     
    4    3    5 1     
    5    5    6 1     
    6    5    7 1     
    7    7   42 1     
    8    7    8 1     
    9    8    9 1     
   10    8   17 am    
   11    9   16 1     
   12    9   10 1     
   13   10   11 1     
   14   11   12 1     
   15   12   13 1     
   16   12   14 1     
   17   14   15 1     
   18   14   16 1     
   19   17   18 2     
   20   17   19 1     
   21   19   20 2     
   22   19   42 1     
   23   20   21 ar    
   24   20   22 1     
   25   22   23 2     
   26   23   24 1     
   27   24   25 1     
   28   24   26 2     
   29   26   27 1     
   30   27   28 1     
   31   27   29 1     
   32   29   40 1     
   33   29   30 1     
   34   30   31 1     
   35   31   37 1     
   36   31   32 1     
   37   31   33 1     
   38   33   34 1     
   39   34   35 1     
   40   34   40 1     
   41   35   36 2     
   42   36   37 1     
   43   37   39 1     
   44   37   38 1     
   45   38   39 1     
   46   40   41 1     
   47   42   43 2     
   48    1   44 1     
   49    1   45 1     
   50    1   46 1     
   51    2   47 1     
   52    5   48 1     
   53    6   49 1     
   54    6   50 1     
   55    6   51 1     
   56    7   52 1     
   57    9   53 1     
   58   10   54 1     
   59   10   55 1     
   60   11   56 1     
   61   11   57 1     
   62   12   58 1     
   63   13   59 1     
   64   14   60 1     
   65   15   61 1     
   66   15   62 1     
   67   15   63 1     
   68   22   64 1     
   69   23   65 1     
   70   25   66 1     
   71   25   67 1     
   72   25   68 1     
   73   26   69 1     
   74   27   70 1     
   75   28   71 1     
   76   28   72 1     
   77   28   73 1     
   78   29   74 1     
   79   32   75 1     
   80   32   76 1     
   81   32   77 1     
   82   34   78 1     
   83   35   79 1     
   84   36   80 1     
   85   38   81 1     
   86   38   82 1     
   87   40   83 1     
   88   41   84 1     
   89   41   85 1     
   90   41   86 1     
@<TRIPOS>SUBSTRUCTURE
      1 ****           1
@<TRIPOS>SET
DONOR_HYDROGENS      STATIC     ATOMS    <user>   **** ""
2 47 59
ATOM$RED        STATIC     ATOMS    COLORGROUP SYSTEM
2 47 59
