# Supplementary material for: Three-Dimensional Biologically Relevant Spectrum (BRS-3D): Shape Similarity Profile Based on PDB Ligands as Molecular Descriptors
Source: Molecules. 2016 Nov 17;21(11):1554. doi: 10.3390/molecules21111554 (PMC6273508; doi:10.3390/molecules21111554)
Supplement: Supplementary file 2 [file molecules-21-01554-s002.zip › 180.mol2]

@<TRIPOS>MOLECULE
2pjc_343
    80    82     1
SMALL
NO_CHARGES
@<TRIPOS>ATOM
      1 C1          36.4460  15.7650  59.7360 C.3            1 <1>                0.0000
      2 C2          35.0520  15.4360  60.2750 C.3            1 <1>                0.0000
      3 C3          34.4410  16.6630  60.9650 C.3            1 <1>                0.0000
      4 C4          35.0540  14.2310  61.2460 C.3            1 <1>                0.0000
      5 N5          36.0590  14.3730  62.3130 N.am           1 <1>                0.0000
      6 C6          35.7070  14.3360  63.6040 C.2            1 <1>                0.0000
      7 O7          34.5440  14.2470  64.0040 O.2            1 <1>                0.0000
      8 C8          36.8610  14.4960  64.6090 C.3            1 <1>                0.0000
      9 C9          37.2080  13.1160  65.1980 C.3            1 <1>                0.0000
     10 C10         38.2660  13.1990  66.3110 C.ar           1 <1>                0.0000
     11 C11         39.6440  13.2870  65.9880 C.ar           1 <1>                0.0000
     12 C12         40.6120  13.3450  67.0260 C.ar           1 <1>                0.0000
     13 C13         40.2000  13.3150  68.3870 C.ar           1 <1>                0.0000
     14 O14         41.1260  13.3630  69.3840 O.3            1 <1>                0.0000
     15 C15         38.8220  13.2280  68.7090 C.ar           1 <1>                0.0000
     16 C16         37.8570  13.1710  67.6720 C.ar           1 <1>                0.0000
     17 N17         36.4250  15.4380  65.6820 N.am           1 <1>                0.0000
     18 C18         36.3140  16.7610  65.4760 C.2            1 <1>                0.0000
     19 O19         35.8750  17.5300  66.3410 O.2            1 <1>                0.0000
     20 O20         36.6480  17.2210  64.2190 O.3            1 <1>                0.0000
     21 C21         36.7170  18.6490  64.0210 C.3            1 <1>                0.0000
     22 C22         37.3040  19.0980  62.8380 C.ar           1 <1>                0.0000
     23 C23         36.5450  19.8390  61.8990 C.ar           1 <1>                0.0000
     24 C24         37.1320  20.2310  60.6670 C.ar           1 <1>                0.0000
     25 C25         38.4780  19.8840  60.3730 C.ar           1 <1>                0.0000
     26 C26         39.2400  19.1450  61.3150 C.ar           1 <1>                0.0000
     27 C27         38.6540  18.7540  62.5460 C.ar           1 <1>                0.0000
     28 P28         35.2150  12.6100  60.4240 P.3            1 <1>                0.0000
     29 O29         35.2020  11.5980  61.5000 O.co2          1 <1>                0.0000
     30 O30         34.1780  12.5100  59.3670 O.co2          1 <1>                0.0000
     31 O31         36.6570  12.5710  59.7280 O.3            1 <1>                0.0000
     32 C32         37.1060  11.2820  59.2760 C.3            1 <1>                0.0000
     33 C33         37.7510  10.4920  60.4550 C.2            1 <1>                0.0000
     34 O34         38.4380  11.1350  61.2760 O.co2          1 <1>                0.0000
     35 O35         37.5080   9.2660  60.5130 O.co2          1 <1>                0.0000
     36 C36         38.0760  11.3860  58.0600 C.ar           1 <1>                0.0000
     37 C37         38.2960  12.6110  57.3670 C.ar           1 <1>                0.0000
     38 C38         39.1980  12.6460  56.2620 C.ar           1 <1>                0.0000
     39 C39         39.8770  11.4570  55.8510 C.ar           1 <1>                0.0000
     40 C40         39.6450  10.2420  56.5470 C.ar           1 <1>                0.0000
     41 N41         40.2290   9.0850  56.1750 N.pl3          1 <1>                0.0000
     42 C42         41.0720   8.4010  56.9830 C.cat          1 <1>                0.0000
     43 N43         41.5820   7.2480  56.5740 N.pl3          1 <1>                0.0000
     44 N44         41.4540   8.8930  58.1670 N.pl3          1 <1>                0.0000
     45 C47         38.7480  10.2240  57.6390 C.ar           1 <1>                0.0000
     46 H1          36.3818  16.6261  59.0545 H              1 <1>                0.0000
     47 H2          36.8433  14.8956  59.1918 H              1 <1>                0.0000
     48 H3          37.1149  16.0100  60.5742 H              1 <1>                0.0000
     49 H4          34.4166  15.1730  59.4165 H              1 <1>                0.0000
     50 H5          33.4407  16.4092  61.3459 H              1 <1>                0.0000
     51 H6          34.3595  17.4878  60.2417 H              1 <1>                0.0000
     52 H7          35.0847  16.9715  61.8020 H              1 <1>                0.0000
     53 H8          34.0692  14.2338  61.7360 H              1 <1>                0.0000
     54 H9          37.0205  14.4992  62.0690 H              1 <1>                0.0000
     55 H10         37.7450  14.9065  64.0990 H              1 <1>                0.0000
     56 H11         37.5942  12.4754  64.3915 H              1 <1>                0.0000
     57 H12         36.2927  12.6699  65.6142 H              1 <1>                0.0000
     58 H13         39.9581  13.3100  64.9508 H              1 <1>                0.0000
     59 H14         41.6657  13.4122  66.7806 H              1 <1>                0.0000
     60 H15         40.6867  13.3339  70.2258 H              1 <1>                0.0000
     61 H16         38.5069  13.2051  69.7460 H              1 <1>                0.0000
     62 H17         36.8033  13.1058  67.9179 H              1 <1>                0.0000
     63 H18         36.2078  15.0711  66.5865 H              1 <1>                0.0000
     64 H19         37.2919  19.0724  64.8578 H              1 <1>                0.0000
     65 H20         35.6884  19.0377  64.0490 H              1 <1>                0.0000
     66 H21         35.5181  20.1062  62.1206 H              1 <1>                0.0000
     67 H22         36.5510  20.7972  59.9480 H              1 <1>                0.0000
     68 H23         38.9223  20.1833  59.4306 H              1 <1>                0.0000
     69 H24         40.2676  18.8800  61.0942 H              1 <1>                0.0000
     70 H25         39.2361  18.1913  63.2668 H              1 <1>                0.0000
     71 H26         36.2210  10.7209  58.9415 H              1 <1>                0.0000
     72 H27         37.7805  13.5125  57.6778 H              1 <1>                0.0000
     73 H28         39.3688  13.5765  55.7328 H              1 <1>                0.0000
     74 H29         40.5645  11.4832  55.0133 H              1 <1>                0.0000
     75 H30         40.0254   8.7068  55.2388 H              1 <1>                0.0000
     76 H31         42.2241   6.7233  57.1849 H              1 <1>                0.0000
     77 H32         41.3362   6.8767  55.6452 H              1 <1>                0.0000
     78 H33         41.0685   9.7876  58.5015 H              1 <1>                0.0000
     79 H34         42.1336   8.3772  58.7440 H              1 <1>                0.0000
     80 H35         38.5736   9.2923  58.1649 H              1 <1>                0.0000
@<TRIPOS>BOND
    1    1    2 1     
    2    2    3 1     
    3    2    4 1     
    4    4    5 1     
    5    4   28 1     
    6    5    6 am    
    7    6    7 2     
    8    6    8 1     
    9    8    9 1     
   10    8   17 1     
   11    9   10 1     
   12   10   16 ar    
   13   10   11 ar    
   14   11   12 ar    
   15   12   13 ar    
   16   13   14 1     
   17   13   15 ar    
   18   15   16 ar    
   19   17   18 am    
   20   18   19 2     
   21   18   20 1     
   22   20   21 1     
   23   21   22 1     
   24   22   27 ar    
   25   22   23 ar    
   26   23   24 ar    
   27   24   25 ar    
   28   25   26 ar    
   29   26   27 ar    
   30   28   29 ar    
   31   28   30 ar    
   32   28   31 1     
   33   31   32 1     
   34   32   33 1     
   35   32   36 1     
   36   33   34 ar    
   37   33   35 ar    
   38   36   45 ar    
   39   36   37 ar    
   40   37   38 ar    
   41   38   39 ar    
   42   39   40 ar    
   43   40   41 1     
   44   40   45 ar    
   45   41   42 ar    
   46   42   43 ar    
   47   42   44 ar    
   48    1   46 1     
   49    1   47 1     
   50    1   48 1     
   51    2   49 1     
   52    3   50 1     
   53    3   51 1     
   54    3   52 1     
   55    4   53 1     
   56    5   54 1     
   57    8   55 1     
   58    9   56 1     
   59    9   57 1     
   60   11   58 1     
   61   12   59 1     
   62   14   60 1     
   63   15   61 1     
   64   16   62 1     
   65   17   63 1     
   66   21   64 1     
   67   21   65 1     
   68   23   66 1     
   69   24   67 1     
   70   25   68 1     
   71   26   69 1     
   72   27   70 1     
   73   32   71 1     
   74   37   72 1     
   75   38   73 1     
   76   39   74 1     
   77   41   75 1     
   78   43   76 1     
   79   43   77 1     
   80   44   78 1     
   81   44   79 1     
   82   45   80 1     
@<TRIPOS>SUBSTRUCTURE
      1 ****           1
@<TRIPOS>SET
DONOR_HYDROGENS      STATIC     ATOMS    <user>   **** ""
8 54 60 63 75 76 77 78 79
ATOM$RED        STATIC     ATOMS    COLORGROUP SYSTEM
8 54 60 63 75 76 77 78 79
