# Supplementary material for: Three-Dimensional Biologically Relevant Spectrum (BRS-3D): Shape Similarity Profile Based on PDB Ligands as Molecular Descriptors
Source: Molecules. 2016 Nov 17;21(11):1554. doi: 10.3390/molecules21111554 (PMC6273508; doi:10.3390/molecules21111554)
Supplement: Supplementary file 2 [file molecules-21-01554-s002.zip › 181.mol2]

@<TRIPOS>MOLECULE
2piz_606
    50    51     1
SMALL
NO_CHARGES
@<TRIPOS>ATOM
      1 N1           5.2570  38.7900 138.3580 N.pl3          1 <1>                0.0000
      2 C2           5.1950  40.0890 138.0960 C.cat          1 <1>                0.0000
      3 N3           5.7210  40.5660 136.9600 N.pl3          1 <1>                0.0000
      4 N6           4.6180  40.9060 138.9940 N.pl3          1 <1>                0.0000
      5 C7           4.2980  42.1780 138.7210 C.ar           1 <1>                0.0000
      6 C8           4.9620  43.2400 139.3810 C.ar           1 <1>                0.0000
      7 C9           4.5540  44.5780 139.1550 C.ar           1 <1>                0.0000
      8 C10          3.4810  44.8580 138.2690 C.ar           1 <1>                0.0000
      9 C11          2.8150  43.7850 137.6060 C.ar           1 <1>                0.0000
     10 C12          3.2360  42.4580 137.8310 C.ar           1 <1>                0.0000
     11 C13          1.5540  43.9910 136.7410 C.3            1 <1>                0.0000
     12 C14          1.3620  45.4590 136.2700 C.3            1 <1>                0.0000
     13 P15         -0.0130  45.5430 135.0760 P.3            1 <1>                0.0000
     14 O16          0.2190  44.5210 134.0400 O.co2          1 <1>                0.0000
     15 O17         -1.3070  45.5260 135.8010 O.co2          1 <1>                0.0000
     16 C18          0.1640  47.1870 134.3190 C.3            1 <1>                0.0000
     17 C19          0.1160  48.3030 135.3710 C.3            1 <1>                0.0000
     18 C20          0.2040  49.6910 134.7270 C.3            1 <1>                0.0000
     19 C21          0.2210  50.7970 135.7910 C.ar           1 <1>                0.0000
     20 C22          1.4510  51.2040 136.3750 C.ar           1 <1>                0.0000
     21 C23          1.4690  52.2270 137.3590 C.ar           1 <1>                0.0000
     22 C24          0.2570  52.8460 137.7610 C.ar           1 <1>                0.0000
     23 C25         -0.9730  52.4410 137.1790 C.ar           1 <1>                0.0000
     24 C26         -0.9920  51.4180 136.1950 C.ar           1 <1>                0.0000
     25 C27          0.3490  43.4940 137.5780 C.2            1 <1>                0.0000
     26 O28          0.0020  42.3100 137.3930 O.co2          1 <1>                0.0000
     27 O29         -0.1510  44.2870 138.4190 O.co2          1 <1>                0.0000
     28 H1           5.6954  38.1486 137.6818 H              1 <1>                0.0000
     29 H2           4.8667  38.4228 139.2376 H              1 <1>                0.0000
     30 H3           5.6741  41.5742 136.7543 H              1 <1>                0.0000
     31 H4           6.1723  39.9246 136.2923 H              1 <1>                0.0000
     32 H5           4.4128  40.5377 139.9338 H              1 <1>                0.0000
     33 H6           5.7817  43.0298 140.0585 H              1 <1>                0.0000
     34 H7           5.0631  45.3906 139.6605 H              1 <1>                0.0000
     35 H8           3.1693  45.8819 138.0971 H              1 <1>                0.0000
     36 H9           2.7397  41.6436 137.3157 H              1 <1>                0.0000
     37 H10          1.6428  43.3641 135.8415 H              1 <1>                0.0000
     38 H11          2.2860  45.8133 135.7897 H              1 <1>                0.0000
     39 H12          1.1327  46.0949 137.1378 H              1 <1>                0.0000
     40 H13         -0.6548  47.3388 133.6003 H              1 <1>                0.0000
     41 H14          1.1282  47.2350 133.7918 H              1 <1>                0.0000
     42 H15          0.9611  48.1769 136.0637 H              1 <1>                0.0000
     43 H16         -0.8294  48.2276 135.9283 H              1 <1>                0.0000
     44 H17         -0.6666  49.8379 134.0709 H              1 <1>                0.0000
     45 H18          1.1267  49.7522 134.1313 H              1 <1>                0.0000
     46 H19          2.3775  50.7322 136.0684 H              1 <1>                0.0000
     47 H20          2.4085  52.5353 137.8033 H              1 <1>                0.0000
     48 H21          0.2703  53.6276 138.5120 H              1 <1>                0.0000
     49 H22         -1.8989  52.9136 137.4864 H              1 <1>                0.0000
     50 H23         -1.9320  51.1103 135.7515 H              1 <1>                0.0000
@<TRIPOS>BOND
    1    1    2 ar    
    2    2    3 ar    
    3    2    4 ar    
    4    4    5 1     
    5    5   10 ar    
    6    5    6 ar    
    7    6    7 ar    
    8    7    8 ar    
    9    8    9 ar    
   10    9   10 ar    
   11    9   11 1     
   12   11   12 1     
   13   11   25 1     
   14   12   13 1     
   15   13   14 ar    
   16   13   15 ar    
   17   13   16 1     
   18   16   17 1     
   19   17   18 1     
   20   18   19 1     
   21   19   24 ar    
   22   19   20 ar    
   23   20   21 ar    
   24   21   22 ar    
   25   22   23 ar    
   26   23   24 ar    
   27   25   26 ar    
   28   25   27 ar    
   29    1   28 1     
   30    1   29 1     
   31    3   30 1     
   32    3   31 1     
   33    4   32 1     
   34    6   33 1     
   35    7   34 1     
   36    8   35 1     
   37   10   36 1     
   38   11   37 1     
   39   12   38 1     
   40   12   39 1     
   41   16   40 1     
   42   16   41 1     
   43   17   42 1     
   44   17   43 1     
   45   18   44 1     
   46   18   45 1     
   47   20   46 1     
   48   21   47 1     
   49   22   48 1     
   50   23   49 1     
   51   24   50 1     
@<TRIPOS>SUBSTRUCTURE
      1 ****           1
@<TRIPOS>SET
DONOR_HYDROGENS      STATIC     ATOMS    <user>   **** ""
5 28 29 30 31 32
ATOM$RED        STATIC     ATOMS    COLORGROUP SYSTEM
5 28 29 30 31 32
