# Supplementary material for: Three-Dimensional Biologically Relevant Spectrum (BRS-3D): Shape Similarity Profile Based on PDB Ligands as Molecular Descriptors
Source: Molecules. 2016 Nov 17;21(11):1554. doi: 10.3390/molecules21111554 (PMC6273508; doi:10.3390/molecules21111554)
Supplement: Supplementary file 2 [file molecules-21-01554-s002.zip › 182.mol2]

@<TRIPOS>MOLECULE
1qxk_429
    66    67     1
SMALL
NO_CHARGES
@<TRIPOS>ATOM
      1 C1          25.5920  25.6820  20.3250 C.3            1 <1>                0.0000
      2 O2          24.9990  26.9780  20.5380 O.3            1 <1>                0.0000
      3 C3          24.5450  27.2720  21.7650 C.2            1 <1>                0.0000
      4 O4          24.6140  26.4980  22.6920 O.2            1 <1>                0.0000
      5 C5          23.9400  28.6200  21.9410 C.ar           1 <1>                0.0000
      6 C6          22.5950  28.7110  22.4340 C.ar           1 <1>                0.0000
      7 O7          21.8470  27.5910  22.7510 O.3            1 <1>                0.0000
      8 C8          21.9780  29.9710  22.6200 C.ar           1 <1>                0.0000
      9 C9          22.6710  31.1650  22.3230 C.ar           1 <1>                0.0000
     10 C10         23.9960  31.1030  21.8360 C.ar           1 <1>                0.0000
     11 C11         24.6570  29.8370  21.6320 C.ar           1 <1>                0.0000
     12 O12         25.9830  29.7510  21.1470 O.3            1 <1>                0.0000
     13 C13         26.3390  30.6290  20.0860 C.3            1 <1>                0.0000
     14 C14         27.6500  30.1510  19.4620 C.3            1 <1>                0.0000
     15 C15         27.4550  29.6820  18.0040 C.3            1 <1>                0.0000
     16 C16         28.7460  29.2060  17.3290 C.3            1 <1>                0.0000
     17 N17         29.3920  30.3480  16.6890 N.am           1 <1>                0.0000
     18 C18         30.7230  30.3610  16.4260 C.2            1 <1>                0.0000
     19 O19         31.3670  29.4170  15.9840 O.2            1 <1>                0.0000
     20 C20         31.3770  31.7290  16.7440 C.3            1 <1>                0.0000
     21 C22         31.4210  31.9840  18.2930 C.3            1 <1>                0.0000
     22 C23         32.2310  30.9430  19.0530 C.ar           1 <1>                0.0000
     23 C24         31.5840  29.9230  19.8090 C.ar           1 <1>                0.0000
     24 C25         32.3340  28.9530  20.5010 C.ar           1 <1>                0.0000
     25 C26         33.7610  28.9820  20.4480 C.ar           1 <1>                0.0000
     26 O27         34.5820  28.0540  21.0920 O.3            1 <1>                0.0000
     27 C28         34.1860  27.6790  22.3930 C.3            1 <1>                0.0000
     28 C29         35.0890  26.5600  22.8380 C.2            1 <1>                0.0000
     29 O30         34.9880  25.4290  22.4870 O.co2          1 <1>                0.0000
     30 O31         36.0330  27.0090  23.6830 O.co2          1 <1>                0.0000
     31 C32         34.4080  30.0010  19.7020 C.ar           1 <1>                0.0000
     32 O33         35.7900  30.0380  19.6450 O.3            1 <1>                0.0000
     33 C34         33.6480  30.9680  19.0090 C.ar           1 <1>                0.0000
     34 N35         30.5880  32.7730  16.0700 N.am           1 <1>                0.0000
     35 C36         30.8620  33.1910  14.8150 C.2            1 <1>                0.0000
     36 C37         29.6010  33.3810  13.9670 C.3            1 <1>                0.0000
     37 O38         31.9830  33.4070  14.3590 O.2            1 <1>                0.0000
     38 H1          25.9128  25.5934  19.2765 H              1 <1>                0.0000
     39 H2          24.8527  24.8991  20.5496 H              1 <1>                0.0000
     40 H3          26.4632  25.5642  20.9861 H              1 <1>                0.0000
     41 H4          20.9890  27.8597  23.0578 H              1 <1>                0.0000
     42 H5          20.9620  30.0201  22.9947 H              1 <1>                0.0000
     43 H6          22.1886  32.1249  22.4680 H              1 <1>                0.0000
     44 H7          24.5248  32.0223  21.6119 H              1 <1>                0.0000
     45 H8          26.4678  31.6484  20.4786 H              1 <1>                0.0000
     46 H9          25.5458  30.6270  19.3239 H              1 <1>                0.0000
     47 H10         28.0419  29.3123  20.0561 H              1 <1>                0.0000
     48 H11         28.3734  30.9795  19.4755 H              1 <1>                0.0000
     49 H12         27.0482  30.5215  17.4212 H              1 <1>                0.0000
     50 H13         26.7350  28.8504  18.0006 H              1 <1>                0.0000
     51 H14         28.5081  28.4441  16.5721 H              1 <1>                0.0000
     52 H15         29.4204  28.7751  18.0836 H              1 <1>                0.0000
     53 H16         28.8386  31.1421  16.4377 H              1 <1>                0.0000
     54 H17         32.4056  31.7399  16.3542 H              1 <1>                0.0000
     55 H18         30.3906  31.9733  18.6778 H              1 <1>                0.0000
     56 H19         31.8688  32.9728  18.4713 H              1 <1>                0.0000
     57 H20         30.5012  29.8935  19.8518 H              1 <1>                0.0000
     58 H21         31.8284  28.1842  21.0740 H              1 <1>                0.0000
     59 H22         33.1408  27.3362  22.3829 H              1 <1>                0.0000
     60 H23         34.2846  28.5351  23.0766 H              1 <1>                0.0000
     61 H24         36.0653  30.7737  19.1107 H              1 <1>                0.0000
     62 H25         34.1532  31.7379  18.4371 H              1 <1>                0.0000
     63 H26         29.8209  33.1881  16.5592 H              1 <1>                0.0000
     64 H27         29.8842  33.7205  12.9598 H              1 <1>                0.0000
     65 H28         28.9519  34.1336  14.4386 H              1 <1>                0.0000
     66 H29         29.0611  32.4254  13.8935 H              1 <1>                0.0000
@<TRIPOS>BOND
    1    1    2 1     
    2    2    3 1     
    3    3    4 2     
    4    3    5 1     
    5    5   11 ar    
    6    5    6 ar    
    7    6    7 1     
    8    6    8 ar    
    9    8    9 ar    
   10    9   10 ar    
   11   10   11 ar    
   12   11   12 1     
   13   12   13 1     
   14   13   14 1     
   15   14   15 1     
   16   15   16 1     
   17   16   17 1     
   18   17   18 am    
   19   18   19 2     
   20   18   20 1     
   21   20   21 1     
   22   20   34 1     
   23   21   22 1     
   24   22   33 ar    
   25   22   23 ar    
   26   23   24 ar    
   27   24   25 ar    
   28   25   26 1     
   29   25   31 ar    
   30   26   27 1     
   31   27   28 1     
   32   28   29 ar    
   33   28   30 ar    
   34   31   32 1     
   35   31   33 ar    
   36   34   35 am    
   37   35   36 1     
   38   35   37 2     
   39    1   38 1     
   40    1   39 1     
   41    1   40 1     
   42    7   41 1     
   43    8   42 1     
   44    9   43 1     
   45   10   44 1     
   46   13   45 1     
   47   13   46 1     
   48   14   47 1     
   49   14   48 1     
   50   15   49 1     
   51   15   50 1     
   52   16   51 1     
   53   16   52 1     
   54   17   53 1     
   55   20   54 1     
   56   21   55 1     
   57   21   56 1     
   58   23   57 1     
   59   24   58 1     
   60   27   59 1     
   61   27   60 1     
   62   32   61 1     
   63   33   62 1     
   64   34   63 1     
   65   36   64 1     
   66   36   65 1     
   67   36   66 1     
@<TRIPOS>SUBSTRUCTURE
      1 ****           1
@<TRIPOS>SET
DONOR_HYDROGENS      STATIC     ATOMS    <user>   **** ""
4 41 53 61 63
ATOM$RED        STATIC     ATOMS    COLORGROUP SYSTEM
4 41 53 61 63
