# Supplementary material for: Three-Dimensional Biologically Relevant Spectrum (BRS-3D): Shape Similarity Profile Based on PDB Ligands as Molecular Descriptors
Source: Molecules. 2016 Nov 17;21(11):1554. doi: 10.3390/molecules21111554 (PMC6273508; doi:10.3390/molecules21111554)
Supplement: Supplementary file 2 [file molecules-21-01554-s002.zip › 183.mol2]

@<TRIPOS>MOLECULE
2w3k_L1D
    63    67     1
SMALL
NO_CHARGES
@<TRIPOS>ATOM
      1 O1          -4.0100  -5.8510  23.4560 O.3            1 <1>                0.0000
      2 C2          -3.8070  -7.2370  23.7550 C.3            1 <1>                0.0000
      3 C3          -3.9430  -8.0160  22.4660 C.3            1 <1>                0.0000
      4 C4          -5.4570  -8.0320  22.2440 C.3            1 <1>                0.0000
      5 N5          -6.0420  -7.4910  23.4930 N.am           1 <1>                0.0000
      6 C6          -5.0170  -7.7210  24.5240 C.3            1 <1>                0.0000
      7 C7          -7.3730  -7.8920  23.8220 C.2            1 <1>                0.0000
      8 O8          -8.1170  -8.1920  22.9110 O.2            1 <1>                0.0000
      9 N9          -7.7810  -7.8870  25.0950 N.am           1 <1>                0.0000
     10 C10         -9.0960  -7.9280  25.4740 C.ar           1 <1>                0.0000
     11 C11         -9.4740  -7.2270  26.6160 C.ar           1 <1>                0.0000
     12 C12        -10.8200  -7.0950  26.9450 C.ar           1 <1>                0.0000
     13 C13        -11.7960  -7.6810  26.1500 C.ar           1 <1>                0.0000
     14 Cl1        -13.5230  -7.4750  26.6000 Cl             1 <1>                0.0000
     15 C15        -11.4280  -8.3800  25.0070 C.ar           1 <1>                0.0000
     16 C16        -10.0840  -8.5210  24.6720 C.ar           1 <1>                0.0000
     17 C17         -5.8270  -7.1450  21.0910 C.2            1 <1>                0.0000
     18 O18         -5.6840  -7.5450  19.9490 O.2            1 <1>                0.0000
     19 N19         -6.3140  -5.9370  21.3940 N.am           1 <1>                0.0000
     20 C20         -6.7210  -5.0330  20.4530 C.ar           1 <1>                0.0000
     21 C21         -7.5280  -5.4130  19.3790 C.ar           1 <1>                0.0000
     22 C22         -8.0470  -4.4440  18.5220 C.ar           1 <1>                0.0000
     23 C23         -7.7660  -3.0940  18.7250 C.ar           1 <1>                0.0000
     24 C24         -6.9640  -2.7120  19.8020 C.ar           1 <1>                0.0000
     25 C25         -6.4460  -3.6900  20.6540 C.ar           1 <1>                0.0000
     26 F26         -5.6680  -3.3370  21.6930 F              1 <1>                0.0000
     27 N27         -8.3030  -2.2050  17.8670 N.am           1 <1>                0.0000
     28 C28         -9.4560  -1.6040  18.2160 C.2            1 <1>                0.0000
     29 C29        -10.0800  -0.6960  17.3640 C.2            1 <1>                0.0000
     30 C30         -9.5040  -0.4030  16.1350 C.2            1 <1>                0.0000
     31 C31         -8.3140  -1.0320  15.7870 C.2            1 <1>                0.0000
     32 C32         -7.7290  -1.9380  16.6710 C.2            1 <1>                0.0000
     33 O33         -6.6610  -2.4850  16.3220 O.2            1 <1>                0.0000
     34 C34         -2.4930  -7.4150  24.4830 C.ar           1 <1>                0.0000
     35 C35         -1.6020  -6.3370  24.5880 C.ar           1 <1>                0.0000
     36 C36         -0.3860  -6.4750  25.2550 C.ar           1 <1>                0.0000
     37 C37         -0.0470  -7.6960  25.8290 C.ar           1 <1>                0.0000
     38 C38         -0.9240  -8.7750  25.7300 C.ar           1 <1>                0.0000
     39 C39         -2.1430  -8.6380  25.0590 C.ar           1 <1>                0.0000
     40 H1          -4.8359  -5.7433  22.9990 H              1 <1>                0.0000
     41 H2          -3.5469  -9.0364  22.5750 H              1 <1>                0.0000
     42 H3          -3.4257  -7.5082  21.6386 H              1 <1>                0.0000
     43 H4          -5.8117  -9.0562  22.0564 H              1 <1>                0.0000
     44 H5          -5.1988  -7.1226  25.4289 H              1 <1>                0.0000
     45 H6          -4.9360  -8.7835  24.7971 H              1 <1>                0.0000
     46 H7          -7.0852  -7.8512  25.8123 H              1 <1>                0.0000
     47 H8          -8.7169  -6.7822  27.2516 H              1 <1>                0.0000
     48 H9         -11.1076  -6.5323  27.8257 H              1 <1>                0.0000
     49 H10        -12.1908  -8.8176  24.3732 H              1 <1>                0.0000
     50 H11         -9.8007  -9.0881  23.7927 H              1 <1>                0.0000
     51 H12         -6.3840  -5.6820  22.3584 H              1 <1>                0.0000
     52 H13         -7.7507  -6.4606  19.2118 H              1 <1>                0.0000
     53 H14         -8.6747  -4.7430  17.6903 H              1 <1>                0.0000
     54 H15         -6.7450  -1.6646  19.9756 H              1 <1>                0.0000
     55 H16         -9.9081  -1.8315  19.1802 H              1 <1>                0.0000
     56 H17        -11.0133  -0.2191  17.6597 H              1 <1>                0.0000
     57 H18         -9.9756   0.3062  15.4564 H              1 <1>                0.0000
     58 H19         -7.8414  -0.8184  14.8294 H              1 <1>                0.0000
     59 H20         -1.8628  -5.3830  24.1441 H              1 <1>                0.0000
     60 H21          0.2935  -5.6334  25.3263 H              1 <1>                0.0000
     61 H22          0.8961  -7.8080  26.3516 H              1 <1>                0.0000
     62 H23         -0.6591  -9.7267  26.1762 H              1 <1>                0.0000
     63 H24         -2.8179  -9.4831  24.9857 H              1 <1>                0.0000
@<TRIPOS>BOND
    1    1    2 1     
    2    2    6 1     
    3    2    3 1     
    4    2   34 1     
    5    3    4 1     
    6    4    5 1     
    7    4   17 1     
    8    5    6 1     
    9    5    7 am    
   10    7    8 2     
   11    7    9 am    
   12    9   10 1     
   13   10   16 ar    
   14   10   11 ar    
   15   11   12 ar    
   16   12   13 ar    
   17   13   14 1     
   18   13   15 ar    
   19   15   16 ar    
   20   17   18 2     
   21   17   19 am    
   22   19   20 1     
   23   20   25 ar    
   24   20   21 ar    
   25   21   22 ar    
   26   22   23 ar    
   27   23   24 ar    
   28   23   27 1     
   29   24   25 ar    
   30   25   26 1     
   31   27   32 am    
   32   27   28 1     
   33   28   29 2     
   34   29   30 1     
   35   30   31 2     
   36   31   32 1     
   37   32   33 2     
   38   34   39 ar    
   39   34   35 ar    
   40   35   36 ar    
   41   36   37 ar    
   42   37   38 ar    
   43   38   39 ar    
   44    1   40 1     
   45    3   41 1     
   46    3   42 1     
   47    4   43 1     
   48    6   44 1     
   49    6   45 1     
   50    9   46 1     
   51   11   47 1     
   52   12   48 1     
   53   15   49 1     
   54   16   50 1     
   55   19   51 1     
   56   21   52 1     
   57   22   53 1     
   58   24   54 1     
   59   28   55 1     
   60   29   56 1     
   61   30   57 1     
   62   31   58 1     
   63   35   59 1     
   64   36   60 1     
   65   37   61 1     
   66   38   62 1     
   67   39   63 1     
@<TRIPOS>SUBSTRUCTURE
      1 ****           1
@<TRIPOS>SET
DONOR_HYDROGENS      STATIC     ATOMS    <user>   **** ""
3 40 46 51
ATOM$RED        STATIC     ATOMS    COLORGROUP SYSTEM
3 40 46 51
