# Supplementary material for: Three-Dimensional Biologically Relevant Spectrum (BRS-3D): Shape Similarity Profile Based on PDB Ligands as Molecular Descriptors
Source: Molecules. 2016 Nov 17;21(11):1554. doi: 10.3390/molecules21111554 (PMC6273508; doi:10.3390/molecules21111554)
Supplement: Supplementary file 2 [file molecules-21-01554-s002.zip › 184.mol2]

@<TRIPOS>MOLECULE
3qps_CHD
   68    71     1     0     1
SMALL
NO_CHARGES
@<TRIPOS>ATOM
      1 C1        -12.4040    0.5580  -11.3600 C.3       1 <1>         0.0000 
      2 C2        -11.5820   -0.2880  -10.3820 C.3       1 <1>         0.0000 
      3 C3        -11.4270    0.4360   -9.0430 C.3       1 <1>         0.0000 
      4 C4        -11.8010    1.9220   -9.1080 C.3       1 <1>         0.0000 
      5 C5        -10.6220    2.8000   -9.4860 C.2       1 <1>         0.0000 
      6 O6        -10.9130    3.8180  -10.1540 O.co2     1 <1>         0.0000 
      7 O7         -9.6140    2.7860   -8.7310 O.co2     1 <1>         0.0000 
      8 C8        -10.2240   -0.6910  -10.9690 C.3       1 <1>         0.0000 
      9 C9         -9.1180   -0.7250   -9.9060 C.3       1 <1>         0.0000 
     10 C10        -8.2090   -1.9310  -10.2170 C.3       1 <1>         0.0000 
     11 C11        -8.6500   -2.3080  -11.6260 C.3       1 <1>         0.0000 
     12 C12       -10.1630   -2.1130  -11.5290 C.3       1 <1>         0.0000 
     13 C13       -10.9200   -2.4050  -12.8490 C.3       1 <1>         0.0000 
     14 C14       -10.3690   -3.6570  -13.5620 C.3       1 <1>         0.0000 
     15 C15        -8.8440   -3.6850  -13.6210 C.3       1 <1>         0.0000 
     16 C16        -8.2580   -3.6680  -12.2110 C.3       1 <1>         0.0000 
     17 C17        -6.7590   -3.9900  -12.2840 C.3       1 <1>         0.0000 
     18 C18        -6.2040   -3.6960  -13.6790 C.3       1 <1>         0.0000 
     19 C19        -6.8370   -4.5940  -14.7470 C.3       1 <1>         0.0000 
     20 C20        -8.3170   -4.8480  -14.4560 C.3       1 <1>         0.0000 
     21 C21        -9.1180   -4.9580  -15.7460 C.3       1 <1>         0.0000 
     22 C22        -8.2860   -5.6610  -16.8050 C.3       1 <1>         0.0000 
     23 C23        -7.2720   -4.6610  -17.3140 C.3       1 <1>         0.0000 
     24 C24        -6.6010   -3.9660  -16.1290 C.3       1 <1>         0.0000 
     25 O25        -7.9710   -3.6980  -18.1100 O.3       1 <1>         0.0000 
     26 C26        -8.4690   -6.1720  -13.7020 C.3       1 <1>         0.0000 
     27 O27        -6.0120   -3.2840  -11.2890 O.3       1 <1>         0.0000 
     28 O28       -11.0300   -1.2660  -13.7330 O.3       1 <1>         0.0000 
     29 C29       -10.6920   -3.0470  -10.4390 C.3       1 <1>         0.0000 
     30 H1        -13.3662    0.8223  -10.8971 H         1 <1>         0.0000 
     31 H2        -12.5854   -0.0174  -12.2798 H         1 <1>         0.0000 
     32 H3        -11.8506    1.4764  -11.6052 H         1 <1>         0.0000 
     33 H4        -12.1440   -1.2148  -10.1944 H         1 <1>         0.0000 
     34 H5        -10.3782    0.3541   -8.7215 H         1 <1>         0.0000 
     35 H6        -12.0767   -0.0551   -8.3036 H         1 <1>         0.0000 
     36 H7        -12.1732    2.2360   -8.1217 H         1 <1>         0.0000 
     37 H8        -12.5944    2.0540   -9.8583 H         1 <1>         0.0000 
     38 H9         -9.9721    0.0315  -11.7593 H         1 <1>         0.0000 
     39 H10        -9.5622   -0.8382   -8.9061 H         1 <1>         0.0000 
     40 H11        -8.5326    0.2055   -9.9440 H         1 <1>         0.0000 
     41 H12        -8.3836   -2.7554   -9.5100 H         1 <1>         0.0000 
     42 H13        -7.1466   -1.6468  -10.1938 H         1 <1>         0.0000 
     43 H14        -8.2341   -1.5601  -12.3171 H         1 <1>         0.0000 
     44 H15       -11.9507   -2.6514  -12.5540 H         1 <1>         0.0000 
     45 H16       -10.7602   -3.6761  -14.5899 H         1 <1>         0.0000 
     46 H17       -10.7156   -4.5499  -13.0211 H         1 <1>         0.0000 
     47 H18        -8.5193   -2.7604  -14.1206 H         1 <1>         0.0000 
     48 H19        -8.7329   -4.4516  -11.6023 H         1 <1>         0.0000 
     49 H20        -6.6393   -5.0664  -12.0918 H         1 <1>         0.0000 
     50 H21        -5.1170   -3.8641  -13.6719 H         1 <1>         0.0000 
     51 H22        -6.4110   -2.6452  -13.9298 H         1 <1>         0.0000 
     52 H23        -6.3250   -5.5673  -14.7255 H         1 <1>         0.0000 
     53 H24        -9.3839   -3.9506  -16.0987 H         1 <1>         0.0000 
     54 H25       -10.0356   -5.5351  -15.5589 H         1 <1>         0.0000 
     55 H26        -8.9315   -5.9963  -17.6302 H         1 <1>         0.0000 
     56 H27        -7.7719   -6.5286  -16.3658 H         1 <1>         0.0000 
     57 H28        -6.5112   -5.1713  -17.9228 H         1 <1>         0.0000 
     58 H29        -5.5167   -3.9612  -16.3139 H         1 <1>         0.0000 
     59 H30        -6.9717   -2.9309  -16.0942 H         1 <1>         0.0000 
     60 H31        -8.3857   -4.1353  -18.8444 H         1 <1>         0.0000 
     61 H32        -7.9002   -6.1258  -12.7616 H         1 <1>         0.0000 
     62 H33        -8.0840   -6.9941  -14.3233 H         1 <1>         0.0000 
     63 H34        -9.5319   -6.3473  -13.4794 H         1 <1>         0.0000 
     64 H35        -6.3682   -3.4766  -10.4296 H         1 <1>         0.0000 
     65 H36       -11.3722   -0.5226  -13.2505 H         1 <1>         0.0000 
     66 H37       -10.1610   -2.8482   -9.4964 H         1 <1>         0.0000 
     67 H38       -10.5266   -4.0921  -10.7396 H         1 <1>         0.0000 
     68 H39       -11.7687   -2.8722  -10.2971 H         1 <1>         0.0000 
@<TRIPOS>BOND
     1    1    2 1    
     2    2    3 1    
     3    2    8 1    
     4    3    4 1    
     5    4    5 1    
     6    5    6 ar   
     7    5    7 ar   
     8    8   12 1    
     9    8    9 1    
    10    9   10 1    
    11   10   11 1    
    12   11   16 1    
    13   11   12 1    
    14   12   13 1    
    15   12   29 1    
    16   13   14 1    
    17   13   28 1    
    18   14   15 1    
    19   15   20 1    
    20   15   16 1    
    21   16   17 1    
    22   17   18 1    
    23   17   27 1    
    24   18   19 1    
    25   19   24 1    
    26   19   20 1    
    27   20   21 1    
    28   20   26 1    
    29   21   22 1    
    30   22   23 1    
    31   23   24 1    
    32   23   25 1    
    33    1   30 1    
    34    1   31 1    
    35    1   32 1    
    36    2   33 1    
    37    3   34 1    
    38    3   35 1    
    39    4   36 1    
    40    4   37 1    
    41    8   38 1    
    42    9   39 1    
    43    9   40 1    
    44   10   41 1    
    45   10   42 1    
    46   11   43 1    
    47   13   44 1    
    48   14   45 1    
    49   14   46 1    
    50   15   47 1    
    51   16   48 1    
    52   17   49 1    
    53   18   50 1    
    54   18   51 1    
    55   19   52 1    
    56   21   53 1    
    57   21   54 1    
    58   22   55 1    
    59   22   56 1    
    60   23   57 1    
    61   24   58 1    
    62   24   59 1    
    63   25   60 1    
    64   26   61 1    
    65   26   62 1    
    66   26   63 1    
    67   27   64 1    
    68   28   65 1    
    69   29   66 1    
    70   29   67 1    
    71   29   68 1    
@<TRIPOS>SUBSTRUCTURE
     1 ****        1 PERM              0 ****  ****    0 ROOT 
@<TRIPOS>SET
DONOR_HYDROGENS STATIC     ATOMS    <user>   **** ""
3 60 64 65
