# Supplementary material for: Three-Dimensional Biologically Relevant Spectrum (BRS-3D): Shape Similarity Profile Based on PDB Ligands as Molecular Descriptors
Source: Molecules. 2016 Nov 17;21(11):1554. doi: 10.3390/molecules21111554 (PMC6273508; doi:10.3390/molecules21111554)
Supplement: Supplementary file 2 [file molecules-21-01554-s002.zip › 185.mol2]

@<TRIPOS>MOLECULE
2q5y_TYR_GLY_LEU
    50    50     3
PROTEIN
NO_CHARGES
@<TRIPOS>ATOM
      1 N           65.9180 129.9450  72.1160 N.4            1 TYR1              60.4200
      2 CA          66.7990 129.5310  70.9960 C.3            1 TYR1              60.4200
      3 C           66.6680 128.0270  70.7460 C.2            1 TYR1              60.4200
      4 O           67.6660 127.3070  70.6590 O.2            1 TYR1              60.4200
      5 CB          68.2590 129.8840  71.3110 C.3            1 TYR1              60.4200
      6 CG          68.4170 131.0800  72.2290 C.ar           1 TYR1              19.9800
      7 CD1         68.4660 130.9190  73.6050 C.ar           1 TYR1              19.9800
      8 CD2         68.4990 132.3690  71.7170 C.ar           1 TYR1              19.9800
      9 CE1         68.5950 132.0060  74.4490 C.ar           1 TYR1              19.9800
     10 CE2         68.6290 133.4630  72.5520 C.ar           1 TYR1              19.9800
     11 CZ          68.6770 133.2760  73.9170 C.ar           1 TYR1              19.9800
     12 OH          68.8060 134.3620  74.7510 O.3            1 TYR1              19.9800
     13 N           65.4280 127.5610  70.6340 N.am           2 GLY2              60.4200
     14 CA          65.1810 126.1510  70.3990 C.3            2 GLY2              60.4200
     15 C           64.0850 125.6320  71.3050 C.2            2 GLY2              60.4200
     16 O           63.3580 126.4170  71.9130 O.2            2 GLY2              60.4200
     17 N           63.9600 124.3110  71.3920 N.am           3 LEU3              60.4200
     18 CA          62.9490 123.6820  72.2440 C.3            3 LEU3              60.4200
     19 C           63.3900 122.2400  72.5000 C.2            3 LEU3              60.4200
     20 O           64.3260 121.7940  71.7950 O.co2          3 LEU3              60.4200
     21 CB          61.5840 123.6900  71.5420 C.3            3 LEU3              60.4200
     22 CG          60.2830 123.7200  72.3590 C.3            3 LEU3              60.4200
     23 CD1         59.1090 123.5200  71.4090 C.3            3 LEU3              60.4200
     24 CD2         60.2690 122.6430  73.4280 C.3            3 LEU3              60.4200
     25 O1          62.8363 121.5305  73.3818 O.co2          3 LEU3               0.0000
     26 H1          66.0138 130.9366  72.2700 H              1 TYR1               0.0000
     27 H2          66.1818 129.4481  72.9524 H              1 TYR1               0.0000
     28 H3          64.9600 129.7317  71.8864 H              1 TYR1               0.0000
     29 H4          66.4920 130.0694  70.0872 H              1 TYR1               0.0000
     30 H5          68.7744 130.1035  70.3643 H              1 TYR1               0.0000
     31 H6          68.7299 129.0138  71.7917 H              1 TYR1               0.0000
     32 H7          68.4020 129.9225  74.0268 H              1 TYR1               0.0000
     33 H8          68.4604 132.5194  70.6442 H              1 TYR1               0.0000
     34 H9          68.6315 131.8613  75.5227 H              1 TYR1               0.0000
     35 H10         68.6928 134.4619  72.1359 H              1 TYR1               0.0000
     36 H11         68.8488 135.1565  74.2320 H              1 TYR1               0.0000
     37 H12         64.6553 128.1908  70.7128 H              2 GLY2               0.0000
     38 H13         66.1051 125.5869  70.5935 H              2 GLY2               0.0000
     39 H14         64.8783 126.0089  69.3511 H              2 GLY2               0.0000
     40 H15         64.5751 123.7296  70.8594 H              3 LEU3               0.0000
     41 H16         62.8733 124.2258  73.1972 H              3 LEU3               0.0000
     42 H17         61.5444 122.7829  70.9211 H              3 LEU3               0.0000
     43 H18         61.5689 124.5788  70.8941 H              3 LEU3               0.0000
     44 H19         60.1915 124.7014  72.8473 H              3 LEU3               0.0000
     45 H20         58.1686 123.5390  71.9793 H              3 LEU3               0.0000
     46 H21         59.2099 122.5498  70.9005 H              3 LEU3               0.0000
     47 H22         59.1007 124.3268  70.6613 H              3 LEU3               0.0000
     48 H23         61.1186 122.7927  74.1105 H              3 LEU3               0.0000
     49 H24         60.3500 121.6540  72.9533 H              3 LEU3               0.0000
     50 H25         59.3284 122.7016  73.9952 H              3 LEU3               0.0000
@<TRIPOS>BOND
    1    2    1 1     
    2    2    5 1     
    3    2    3 1     
    4    3    4 2     
    5    5    6 1     
    6    6    7 ar    
    7    6    8 ar    
    8    8   10 ar    
    9   10   11 ar    
   10   11   12 1     
   11   11    9 ar    
   12    9    7 ar    
   13   14   13 1     
   14   14   15 1     
   15   15   16 2     
   16    3   13 am    
   17   18   17 1     
   18   18   21 1     
   19   18   19 1     
   20   19   20 ar    
   21   21   22 1     
   22   22   23 1     
   23   22   24 1     
   24   15   17 am    
   25   19   25 ar    
   26    1   26 1     
   27    1   27 1     
   28    1   28 1     
   29    2   29 1     
   30    5   30 1     
   31    5   31 1     
   32    7   32 1     
   33    8   33 1     
   34    9   34 1     
   35   10   35 1     
   36   12   36 1     
   37   13   37 1     
   38   14   38 1     
   39   14   39 1     
   40   17   40 1     
   41   18   41 1     
   42   21   42 1     
   43   21   43 1     
   44   22   44 1     
   45   23   45 1     
   46   23   46 1     
   47   23   47 1     
   48   24   48 1     
   49   24   49 1     
   50   24   50 1     
@<TRIPOS>SUBSTRUCTURE
      1 TYR1           2
      2 GLY2          14
      3 LEU3          18
@<TRIPOS>SET
DONOR_HYDROGENS      STATIC     ATOMS    <user>   **** ""
6 26 27 28 36 37 40
ATOM$RED        STATIC     ATOMS    COLORGROUP SYSTEM
6 26 27 28 36 37 40
