# Supplementary material for: Three-Dimensional Biologically Relevant Spectrum (BRS-3D): Shape Similarity Profile Based on PDB Ligands as Molecular Descriptors
Source: Molecules. 2016 Nov 17;21(11):1554. doi: 10.3390/molecules21111554 (PMC6273508; doi:10.3390/molecules21111554)
Supplement: Supplementary file 2 [file molecules-21-01554-s002.zip › 186.mol2]

@<TRIPOS>MOLECULE
2q5g_1FA
    69    73     1
SMALL
NO_CHARGES
@<TRIPOS>ATOM
      1 O1         -30.0180  17.1270  16.5860 O.co2          1 <1>                0.0000
      2 C2         -31.2690  17.2690  16.5360 C.2            1 <1>                0.0000
      3 O3         -31.8810  17.9750  15.6890 O.co2          1 <1>                0.0000
      4 C4         -32.1320  16.5400  17.5380 C.3            1 <1>                0.0000
      5 O5         -33.4070  16.2260  16.9470 O.3            1 <1>                0.0000
      6 C6         -33.5900  15.2160  16.0290 C.ar           1 <1>                0.0000
      7 C7         -32.5510  14.5190  15.4020 C.ar           1 <1>                0.0000
      8 C8         -32.7770  13.4910  14.4740 C.ar           1 <1>                0.0000
      9 C9         -34.0460  13.0950  14.0970 C.ar           1 <1>                0.0000
     10 S10        -34.2910  11.8290  12.9920 S.3            1 <1>                0.0000
     11 C11        -34.8950  10.5110  13.8770 C.ar           1 <1>                0.0000
     12 C12        -35.2290   9.3650  13.1870 C.ar           1 <1>                0.0000
     13 C13        -35.7300   8.2660  13.8890 C.ar           1 <1>                0.0000
     14 N14        -35.8940   8.3080  15.2440 N.ar           1 <1>                0.0000
     15 C15        -35.5600   9.4190  15.9430 C.ar           1 <1>                0.0000
     16 C16        -35.0640  10.5370  15.2740 C.ar           1 <1>                0.0000
     17 C17        -35.7270   9.4480  17.2170 C.1            1 <1>                0.0000
     18 C18        -36.0500   9.4680  18.3710 C.1            1 <1>                0.0000
     19 C19        -36.2810   9.6190  19.6400 C.ar           1 <1>                0.0000
     20 C20        -36.1480   8.5570  20.5410 C.ar           1 <1>                0.0000
     21 C21        -36.4190   8.7560  21.9020 C.ar           1 <1>                0.0000
     22 C22        -36.8110  10.0110  22.3780 C.ar           1 <1>                0.0000
     23 C23        -36.9460  11.0710  21.4810 C.ar           1 <1>                0.0000
     24 C24        -36.6800  10.8740  20.1220 C.ar           1 <1>                0.0000
     25 C25        -37.0960  10.2060  23.8470 C.3            1 <1>                0.0000
     26 F26        -37.7540  11.3260  24.0370 F              1 <1>                0.0000
     27 F27        -37.9090   9.2400  24.2490 F              1 <1>                0.0000
     28 F28        -35.9730  10.2760  24.5760 F              1 <1>                0.0000
     29 C29        -36.0240   7.2170  13.2070 C.1            1 <1>                0.0000
     30 C30        -36.2830   6.2730  12.5490 C.1            1 <1>                0.0000
     31 C31        -36.5710   5.2270  11.8470 C.3            1 <1>                0.0000
     32 N32        -36.4480   5.4500  10.4080 N.4            1 <1>                0.0000
     33 C34        -37.6540   5.7830   9.6440 C.3            1 <1>                0.0000
     34 C35        -37.2740   7.0130   8.8330 C.3            1 <1>                0.0000
     35 O36        -36.0900   6.7150   8.0790 O.3            1 <1>                0.0000
     36 C37        -34.9410   6.5600   8.9120 C.3            1 <1>                0.0000
     37 C38        -35.1340   5.3060   9.7640 C.3            1 <1>                0.0000
     38 C39        -35.1890  13.7840  14.7230 C.ar           1 <1>                0.0000
     39 C40        -36.6680  13.5670  14.5200 C.3            1 <1>                0.0000
     40 C41        -37.2470  14.8970  15.0970 C.3            1 <1>                0.0000
     41 C42        -36.2480  15.4060  16.1790 C.3            1 <1>                0.0000
     42 C43        -34.9620  14.8300  15.6800 C.ar           1 <1>                0.0000
     43 H1         -32.2859  17.1786  18.4203 H              1 <1>                0.0000
     44 H2         -31.6314  15.6089  17.8421 H              1 <1>                0.0000
     45 H3         -31.5281  14.7845  15.6435 H              1 <1>                0.0000
     46 H4         -31.9227  12.9879  14.0357 H              1 <1>                0.0000
     47 H5         -35.1042   9.3173  12.1113 H              1 <1>                0.0000
     48 H6         -34.8074  11.4301  15.8321 H              1 <1>                0.0000
     49 H7         -35.8357   7.5812  20.1871 H              1 <1>                0.0000
     50 H8         -36.3235   7.9269  22.5938 H              1 <1>                0.0000
     51 H9         -37.2568  12.0466  21.8370 H              1 <1>                0.0000
     52 H10        -36.7838  11.7032  19.4316 H              1 <1>                0.0000
     53 H11        -37.6073   4.9316  12.0680 H              1 <1>                0.0000
     54 H12        -35.8886   4.4137  12.1347 H              1 <1>                0.0000
     55 H13        -36.2681   6.4300  10.5609 H              1 <1>                0.0000
     56 H14        -38.4913   6.0088  10.3208 H              1 <1>                0.0000
     57 H15        -37.9334   4.9521   8.9795 H              1 <1>                0.0000
     58 H16        -37.0796   7.8580   9.5099 H              1 <1>                0.0000
     59 H17        -38.0942   7.2733   8.1478 H              1 <1>                0.0000
     60 H18        -34.8321   7.4396   9.5635 H              1 <1>                0.0000
     61 H19        -34.0411   6.4517   8.2887 H              1 <1>                0.0000
     62 H20        -35.1157   4.4072   9.1302 H              1 <1>                0.0000
     63 H21        -34.3419   5.2350  10.5240 H              1 <1>                0.0000
     64 H22        -37.0287  12.6925  15.0814 H              1 <1>                0.0000
     65 H23        -36.9162  13.4470  13.4551 H              1 <1>                0.0000
     66 H24        -38.2320  14.7132  15.5508 H              1 <1>                0.0000
     67 H25        -37.3462  15.6436  14.2953 H              1 <1>                0.0000
     68 H26        -36.5027  15.0192  17.1768 H              1 <1>                0.0000
     69 H27        -36.2124  16.5050  16.2098 H              1 <1>                0.0000
@<TRIPOS>BOND
    1    1    2 ar    
    2    2    3 ar    
    3    2    4 1     
    4    4    5 1     
    5    5    6 1     
    6    6   42 ar    
    7    6    7 ar    
    8    7    8 ar    
    9    8    9 ar    
   10    9   10 1     
   11    9   38 ar    
   12   10   11 1     
   13   11   16 ar    
   14   11   12 ar    
   15   12   13 ar    
   16   13   14 ar    
   17   13   29 1     
   18   14   15 ar    
   19   15   16 ar    
   20   15   17 1     
   21   17   18 3     
   22   18   19 1     
   23   19   24 ar    
   24   19   20 ar    
   25   20   21 ar    
   26   21   22 ar    
   27   22   23 ar    
   28   22   25 1     
   29   23   24 ar    
   30   25   26 1     
   31   25   27 1     
   32   25   28 1     
   33   29   30 3     
   34   30   31 1     
   35   31   32 1     
   36   32   37 1     
   37   32   33 1     
   38   33   34 1     
   39   34   35 1     
   40   35   36 1     
   41   36   37 1     
   42   38   42 ar    
   43   38   39 1     
   44   39   40 1     
   45   40   41 1     
   46   41   42 1     
   47    4   43 1     
   48    4   44 1     
   49    7   45 1     
   50    8   46 1     
   51   12   47 1     
   52   16   48 1     
   53   20   49 1     
   54   21   50 1     
   55   23   51 1     
   56   24   52 1     
   57   31   53 1     
   58   31   54 1     
   59   32   55 1     
   60   33   56 1     
   61   33   57 1     
   62   34   58 1     
   63   34   59 1     
   64   36   60 1     
   65   36   61 1     
   66   37   62 1     
   67   37   63 1     
   68   39   64 1     
   69   39   65 1     
   70   40   66 1     
   71   40   67 1     
   72   41   68 1     
   73   41   69 1     
@<TRIPOS>SUBSTRUCTURE
      1 ****           1
@<TRIPOS>SET
DONOR_HYDROGENS      STATIC     ATOMS    <user>   **** ""
1 55
ATOM$RED        STATIC     ATOMS    COLORGROUP SYSTEM
1 55
