# Supplementary material for: Three-Dimensional Biologically Relevant Spectrum (BRS-3D): Shape Similarity Profile Based on PDB Ligands as Molecular Descriptors
Source: Molecules. 2016 Nov 17;21(11):1554. doi: 10.3390/molecules21111554 (PMC6273508; doi:10.3390/molecules21111554)
Supplement: Supplementary file 2 [file molecules-21-01554-s002.zip › 187.mol2]

@<TRIPOS>MOLECULE
2qbs_024
    45    47     1
SMALL
NO_CHARGES
@<TRIPOS>ATOM
      1 O1          46.8770  17.5250   5.6970 O.co2          1 <1>                0.0000
      2 C2          47.6510  17.5920   4.7270 C.2            1 <1>                0.0000
      3 O3          48.7320  18.1660   4.7830 O.co2          1 <1>                0.0000
      4 C4          47.2490  16.9320   3.4120 C.3            1 <1>                0.0000
      5 O5          46.0630  16.1740   3.6490 O.3            1 <1>                0.0000
      6 C6          45.6940  15.2460   2.6400 C.2            1 <1>                0.0000
      7 C7          46.2290  13.9270   2.6200 C.2            1 <1>                0.0000
      8 Br8         47.4770  13.3320   3.9450 Br             1 <1>                0.0000
      9 C9          45.7340  13.1350   1.5470 C.2            1 <1>                0.0000
     10 S10         44.6510  14.0740   0.6210 S.3            1 <1>                0.0000
     11 C11         44.7900  15.4820   1.5710 C.2            1 <1>                0.0000
     12 C12         44.0570  16.6430   1.2480 C.2            1 <1>                0.0000
     13 O13         43.9810  17.5810   2.0360 O.co2          1 <1>                0.0000
     14 O14         43.4980  16.6800   0.1500 O.co2          1 <1>                0.0000
     15 C15         46.0160  11.7110   1.1830 C.ar           1 <1>                0.0000
     16 C16         44.9490  10.9800   0.5490 C.ar           1 <1>                0.0000
     17 C17         45.0950   9.6130   0.1730 C.ar           1 <1>                0.0000
     18 C18         46.3290   8.9560   0.4400 C.ar           1 <1>                0.0000
     19 C19         47.4050   9.6640   1.0720 C.ar           1 <1>                0.0000
     20 N20         48.6210   8.9650   1.3420 N.pl3          1 <1>                0.0000
     21 C21         49.1550   7.7650   1.8570 C.3            1 <1>                0.0000
     22 C22         50.6800   7.8220   2.0380 C.3            1 <1>                0.0000
     23 C23         51.1580   6.4520   2.5800 C.3            1 <1>                0.0000
     24 C24         50.4280   6.0460   3.8930 C.3            1 <1>                0.0000
     25 C25         48.8790   6.1190   3.7780 C.3            1 <1>                0.0000
     26 C26         48.4240   7.4700   3.1930 C.3            1 <1>                0.0000
     27 C27         47.2610  11.0370   1.4450 C.ar           1 <1>                0.0000
     28 H1          48.0544  16.2679   3.0650 H              1 <1>                0.0000
     29 H2          47.0551  17.7020   2.6508 H              1 <1>                0.0000
     30 H3          44.0093  11.4833   0.3525 H              1 <1>                0.0000
     31 H4          44.2807   9.0831  -0.3078 H              1 <1>                0.0000
     32 H5          46.4565   7.9154   0.1644 H              1 <1>                0.0000
     33 H6          49.4059   9.5646   1.0498 H              1 <1>                0.0000
     34 H7          48.9346   6.9529   1.1486 H              1 <1>                0.0000
     35 H8          50.9401   8.6160   2.7534 H              1 <1>                0.0000
     36 H9          51.1618   8.0277   1.0708 H              1 <1>                0.0000
     37 H10         52.2383   6.5084   2.7794 H              1 <1>                0.0000
     38 H11         50.9656   5.6835   1.8168 H              1 <1>                0.0000
     39 H12         50.7515   6.7233   4.6971 H              1 <1>                0.0000
     40 H13         50.7118   5.0139   4.1465 H              1 <1>                0.0000
     41 H14         48.4392   5.9955   4.7786 H              1 <1>                0.0000
     42 H15         48.5298   5.3085   3.1214 H              1 <1>                0.0000
     43 H16         47.3396   7.4376   3.0114 H              1 <1>                0.0000
     44 H17         48.6515   8.2699   3.9130 H              1 <1>                0.0000
     45 H18         48.0803  11.5646   1.9198 H              1 <1>                0.0000
@<TRIPOS>BOND
    1    1    2 ar    
    2    2    3 ar    
    3    2    4 1     
    4    4    5 1     
    5    5    6 1     
    6    6   11 2     
    7    6    7 1     
    8    7    8 1     
    9    7    9 2     
   10    9   10 1     
   11    9   15 1     
   12   10   11 1     
   13   11   12 1     
   14   12   13 ar    
   15   12   14 ar    
   16   15   27 ar    
   17   15   16 ar    
   18   16   17 ar    
   19   17   18 ar    
   20   18   19 ar    
   21   19   20 1     
   22   19   27 ar    
   23   20   21 1     
   24   21   26 1     
   25   21   22 1     
   26   22   23 1     
   27   23   24 1     
   28   24   25 1     
   29   25   26 1     
   30    4   28 1     
   31    4   29 1     
   32   16   30 1     
   33   17   31 1     
   34   18   32 1     
   35   20   33 1     
   36   21   34 1     
   37   22   35 1     
   38   22   36 1     
   39   23   37 1     
   40   23   38 1     
   41   24   39 1     
   42   24   40 1     
   43   25   41 1     
   44   25   42 1     
   45   26   43 1     
   46   26   44 1     
   47   27   45 1     
@<TRIPOS>SUBSTRUCTURE
      1 ****           1
@<TRIPOS>SET
DONOR_HYDROGENS      STATIC     ATOMS    <user>   **** ""
1 33
ATOM$RED        STATIC     ATOMS    COLORGROUP SYSTEM
1 33
