# Supplementary material for: Three-Dimensional Biologically Relevant Spectrum (BRS-3D): Shape Similarity Profile Based on PDB Ligands as Molecular Descriptors
Source: Molecules. 2016 Nov 17;21(11):1554. doi: 10.3390/molecules21111554 (PMC6273508; doi:10.3390/molecules21111554)
Supplement: Supplementary file 2 [file molecules-21-01554-s002.zip › 188.mol2]

@<TRIPOS>MOLECULE
2qd9_LGF
    65    70     1
SMALL
NO_CHARGES
@<TRIPOS>ATOM
      1 C1           2.1800  -0.0500  23.9140 C.3            1 <1>                0.0000
      2 O2           0.9070  -0.7750  23.8330 O.3            1 <1>                0.0000
      3 C3           0.1860  -0.9190  24.9690 C.ar           1 <1>                0.0000
      4 N4           0.5780  -0.4660  26.0620 N.ar           1 <1>                0.0000
      5 C5          -0.2310  -0.6320  27.1240 C.ar           1 <1>                0.0000
      6 N6           0.0150  -0.2090  28.3880 N.pl3          1 <1>                0.0000
      7 C8          -1.0250  -0.5800  29.2420 C.2            1 <1>                0.0000
      8 C9          -1.9240  -1.2560  28.5060 C.2            1 <1>                0.0000
      9 C10         -1.3700  -1.2650  27.1320 C.ar           1 <1>                0.0000
     10 C11         -1.9510  -1.8190  25.9190 C.ar           1 <1>                0.0000
     11 C12         -1.1390  -1.6720  24.8540 C.ar           1 <1>                0.0000
     12 C13         -1.6310  -2.2060  23.4880 C.2            1 <1>                0.0000
     13 O14         -1.7520  -3.3570  23.1670 O.2            1 <1>                0.0000
     14 N15         -1.9080  -1.1750  22.4590 N.am           1 <1>                0.0000
     15 C16         -2.0920  -1.7360  21.0890 C.3            1 <1>                0.0000
     16 C17         -3.2270  -0.9140  20.4330 C.3            1 <1>                0.0000
     17 N18         -2.8910   0.5150  20.6160 N.pl3          1 <1>                0.0000
     18 C19         -2.2000   1.0350  21.6110 C.2            1 <1>                0.0000
     19 C20         -1.6440   0.2260  22.6970 C.3            1 <1>                0.0000
     20 C21         -2.0610   2.3530  21.4570 C.2            1 <1>                0.0000
     21 N22         -2.7010   2.6700  20.2160 N.pl3          1 <1>                0.0000
     22 C24         -3.2220   1.5840  19.7610 C.2            1 <1>                0.0000
     23 C25         -3.8760   1.3600  18.4250 C.ar           1 <1>                0.0000
     24 C26         -3.1990   1.7070  17.1910 C.ar           1 <1>                0.0000
     25 C27         -3.9000   1.3950  16.0670 C.ar           1 <1>                0.0000
     26 C28         -5.1970   0.8110  16.0660 C.ar           1 <1>                0.0000
     27 F29         -5.7360   0.3790  14.9510 F              1 <1>                0.0000
     28 C30         -5.8630   0.5360  17.1740 C.ar           1 <1>                0.0000
     29 C31         -5.1530   0.8710  18.3680 C.ar           1 <1>                0.0000
     30 F32         -5.7910   0.5110  19.5240 F              1 <1>                0.0000
     31 C33         -3.1870  -1.8730  29.0110 C.2            1 <1>                0.0000
     32 O34         -3.8580  -2.6410  28.3010 O.2            1 <1>                0.0000
     33 C35         -3.6340  -1.6020  30.4450 C.2            1 <1>                0.0000
     34 O36         -3.4460  -0.4910  30.9570 O.2            1 <1>                0.0000
     35 N37         -4.2140  -2.5750  31.2580 N.am           1 <1>                0.0000
     36 C38         -5.4650  -2.3350  31.9840 C.3            1 <1>                0.0000
     37 C39         -5.8970  -3.7630  32.4010 C.3            1 <1>                0.0000
     38 C40         -5.0400  -4.5980  31.4630 C.3            1 <1>                0.0000
     39 O41         -5.5640  -4.6960  30.1400 O.3            1 <1>                0.0000
     40 C42         -3.6840  -3.8920  31.4860 C.3            1 <1>                0.0000
     41 H1           2.6464  -0.0157  22.9184 H              1 <1>                0.0000
     42 H2           2.8517  -0.5658  24.6159 H              1 <1>                0.0000
     43 H3           1.9963   0.9750  24.2683 H              1 <1>                0.0000
     44 H4           0.8535   0.3140  28.6783 H              1 <1>                0.0000
     45 H5          -1.0950  -0.3622  30.3067 H              1 <1>                0.0000
     46 H6          -2.9241  -2.2948  25.8768 H              1 <1>                0.0000
     47 H7          -2.3747  -2.7975  21.1467 H              1 <1>                0.0000
     48 H8          -1.1635  -1.6348  20.5079 H              1 <1>                0.0000
     49 H9          -4.1871  -1.1411  20.9195 H              1 <1>                0.0000
     50 H10         -3.2939  -1.1515  19.3610 H              1 <1>                0.0000
     51 H11         -0.5572   0.3873  22.7509 H              1 <1>                0.0000
     52 H12         -2.1070   0.5269  23.6483 H              1 <1>                0.0000
     53 H13         -1.5635   3.0448  22.1351 H              1 <1>                0.0000
     54 H14         -2.7379   3.5972  19.7690 H              1 <1>                0.0000
     55 H15         -2.2209   2.1737  17.1658 H              1 <1>                0.0000
     56 H16         -3.4392   1.6056  15.1087 H              1 <1>                0.0000
     57 H17         -6.8544   0.0976  17.1767 H              1 <1>                0.0000
     58 H18         -6.2180  -1.8673  31.3327 H              1 <1>                0.0000
     59 H19         -5.2963  -1.6986  32.8652 H              1 <1>                0.0000
     60 H20         -6.9702  -3.9296  32.2266 H              1 <1>                0.0000
     61 H21         -5.6609  -3.9667  33.4559 H              1 <1>                0.0000
     62 H22         -4.9397  -5.6170  31.8650 H              1 <1>                0.0000
     63 H23         -4.9838  -5.2281  29.6083 H              1 <1>                0.0000
     64 H24         -3.1703  -3.9844  32.4543 H              1 <1>                0.0000
     65 H25         -3.0133  -4.2281  30.6815 H              1 <1>                0.0000
@<TRIPOS>BOND
    1    1    2 1     
    2    2    3 1     
    3    3   11 ar    
    4    3    4 ar    
    5    4    5 ar    
    6    5    9 ar    
    7    5    6 1     
    8    6    7 1     
    9    7    8 2     
   10    8    9 1     
   11    8   31 1     
   12    9   10 ar    
   13   10   11 ar    
   14   11   12 1     
   15   12   13 2     
   16   12   14 am    
   17   14   19 1     
   18   14   15 1     
   19   15   16 1     
   20   16   17 1     
   21   17   22 1     
   22   17   18 1     
   23   18   19 1     
   24   18   20 2     
   25   20   21 1     
   26   21   22 2     
   27   22   23 1     
   28   23   29 ar    
   29   23   24 ar    
   30   24   25 ar    
   31   25   26 ar    
   32   26   27 1     
   33   26   28 ar    
   34   28   29 ar    
   35   29   30 1     
   36   31   32 2     
   37   31   33 1     
   38   33   34 2     
   39   33   35 am    
   40   35   40 1     
   41   35   36 1     
   42   36   37 1     
   43   37   38 1     
   44   38   39 1     
   45   38   40 1     
   46    1   41 1     
   47    1   42 1     
   48    1   43 1     
   49    6   44 1     
   50    7   45 1     
   51   10   46 1     
   52   15   47 1     
   53   15   48 1     
   54   16   49 1     
   55   16   50 1     
   56   19   51 1     
   57   19   52 1     
   58   20   53 1     
   59   21   54 1     
   60   24   55 1     
   61   25   56 1     
   62   28   57 1     
   63   36   58 1     
   64   36   59 1     
   65   37   60 1     
   66   37   61 1     
   67   38   62 1     
   68   39   63 1     
   69   40   64 1     
   70   40   65 1     
@<TRIPOS>SUBSTRUCTURE
      1 ****           1
@<TRIPOS>SET
DONOR_HYDROGENS      STATIC     ATOMS    <user>   **** ""
3 44 54 63
ATOM$RED        STATIC     ATOMS    COLORGROUP SYSTEM
3 44 54 63
