# Supplementary material for: Three-Dimensional Biologically Relevant Spectrum (BRS-3D): Shape Similarity Profile Based on PDB Ligands as Molecular Descriptors
Source: Molecules. 2016 Nov 17;21(11):1554. doi: 10.3390/molecules21111554 (PMC6273508; doi:10.3390/molecules21111554)
Supplement: Supplementary file 2 [file molecules-21-01554-s002.zip › 189.mol2]

@<TRIPOS>MOLECULE
2jko_BIJ
    65    69     1
SMALL
NO_CHARGES
@<TRIPOS>ATOM
      1 C1          33.3070  21.8740  32.3690 C.3            1 <1>                0.0000
      2 O2          32.8870  22.3620  33.6740 O.3            1 <1>                0.0000
      3 C3          31.5390  22.2750  33.9020 C.ar           1 <1>                0.0000
      4 C4          30.7020  21.5630  33.0320 C.ar           1 <1>                0.0000
      5 C5          29.3250  21.4750  33.2520 C.ar           1 <1>                0.0000
      6 C6          28.7920  22.1100  34.3810 C.ar           1 <1>                0.0000
      7 C7          29.6190  22.8200  35.2580 C.ar           1 <1>                0.0000
      8 C8          30.9970  22.9180  35.0220 C.ar           1 <1>                0.0000
      9 N9          31.8260  23.5860  35.8480 N.2            1 <1>                0.0000
     10 C11         31.5480  24.7030  36.5470 C.2            1 <1>                0.0000
     11 N12         32.5560  25.3400  37.1830 N.2            1 <1>                0.0000
     12 C13         32.3300  26.4420  37.8920 C.2            1 <1>                0.0000
     13 C14         31.0340  26.9590  37.9860 C.3            1 <1>                0.0000
     14 Cl1         30.7170  28.3930  38.9100 Cl             1 <1>                0.0000
     15 C16         29.9930  26.2940  37.3340 C.2            1 <1>                0.0000
     16 N17         28.7270  26.7600  37.4070 N.pl3          1 <1>                0.0000
     17 C18         27.6420  25.9660  37.3250 C.ar           1 <1>                0.0000
     18 C19         27.3310  25.3640  36.0980 C.ar           1 <1>                0.0000
     19 C20         26.2180  24.5330  35.9680 C.ar           1 <1>                0.0000
     20 C21         25.3960  24.3060  37.0710 C.ar           1 <1>                0.0000
     21 C22         25.6890  24.9050  38.2970 C.ar           1 <1>                0.0000
     22 C23         24.9790  24.8300  39.6490 C.3            1 <1>                0.0000
     23 N24         25.8270  25.6810  40.4920 N.am           1 <1>                0.0000
     24 C25         25.5580  25.9420  41.9300 C.3            1 <1>                0.0000
     25 C26         26.8420  26.1850  39.7730 C.2            1 <1>                0.0000
     26 O27         27.7000  26.9420  40.2350 O.2            1 <1>                0.0000
     27 C28         26.8080  25.7410  38.4390 C.ar           1 <1>                0.0000
     28 N29         30.2890  25.1830  36.6290 N.pl3          1 <1>                0.0000
     29 N31         28.4980  20.7390  32.3510 N.pl3          1 <1>                0.0000
     30 C32         29.1450  20.0430  31.1850 C.3            1 <1>                0.0000
     31 C33         28.1560  19.7580  30.0440 C.3            1 <1>                0.0000
     32 N34         26.9130  19.1920  30.5960 N.4            1 <1>                0.0000
     33 C36         26.0570  18.6960  29.5020 C.3            1 <1>                0.0000
     34 C37         26.1880  20.2270  31.3640 C.3            1 <1>                0.0000
     35 C38         27.0140  20.6490  32.6070 C.3            1 <1>                0.0000
     36 H1          34.3975  21.9806  32.2713 H              1 <1>                0.0000
     37 H2          32.8094  22.4587  31.5813 H              1 <1>                0.0000
     38 H3          33.0317  20.8138  32.2680 H              1 <1>                0.0000
     39 H4          31.1329  21.0692  32.1685 H              1 <1>                0.0000
     40 H5          27.7276  22.0507  34.5772 H              1 <1>                0.0000
     41 H6          29.1891  23.2997  36.1299 H              1 <1>                0.0000
     42 H7          33.1539  26.9418  38.3993 H              1 <1>                0.0000
     43 H8          31.2093  27.5749  37.0916 H              1 <1>                0.0000
     44 H9          28.5844  27.7725  37.5315 H              1 <1>                0.0000
     45 H10         27.9645  25.5468  35.2376 H              1 <1>                0.0000
     46 H11         25.9937  24.0667  35.0154 H              1 <1>                0.0000
     47 H12         24.5282  23.6634  36.9762 H              1 <1>                0.0000
     48 H13         24.9491  23.7975  40.0271 H              1 <1>                0.0000
     49 H14         23.9550  25.2266  39.5843 H              1 <1>                0.0000
     50 H15         26.3355  26.6073  42.3336 H              1 <1>                0.0000
     51 H16         25.5659  24.9912  42.4830 H              1 <1>                0.0000
     52 H17         24.5736  26.4208  42.0379 H              1 <1>                0.0000
     53 H18         29.5318  24.6860  36.1385 H              1 <1>                0.0000
     54 H19         29.5652  19.0881  31.5337 H              1 <1>                0.0000
     55 H20         29.9540  20.6805  30.7989 H              1 <1>                0.0000
     56 H21         28.6046  19.0400  29.3417 H              1 <1>                0.0000
     57 H22         27.9279  20.6950  29.5148 H              1 <1>                0.0000
     58 H23         27.1432  18.4257  31.2090 H              1 <1>                0.0000
     59 H24         25.1317  18.2753  29.9224 H              1 <1>                0.0000
     60 H25         26.5931  17.9157  28.9419 H              1 <1>                0.0000
     61 H26         25.8078  19.5270  28.8258 H              1 <1>                0.0000
     62 H27         25.2186  19.8237  31.6919 H              1 <1>                0.0000
     63 H28         26.0219  21.1053  30.7230 H              1 <1>                0.0000
     64 H29         26.6593  21.6354  32.9403 H              1 <1>                0.0000
     65 H30         26.8438  19.9097  33.4035 H              1 <1>                0.0000
@<TRIPOS>BOND
    1    1    2 1     
    2    2    3 1     
    3    3    8 ar    
    4    3    4 ar    
    5    4    5 ar    
    6    5    6 ar    
    7    5   29 1     
    8    6    7 ar    
    9    7    8 ar    
   10    8    9 1     
   11    9   10 2     
   12   10   28 1     
   13   10   11 1     
   14   11   12 2     
   15   12   13 1     
   16   13   14 1     
   17   13   15 1     
   18   15   16 2     
   19   15   28 1     
   20   16   17 1     
   21   17   27 ar    
   22   17   18 ar    
   23   18   19 ar    
   24   19   20 ar    
   25   20   21 ar    
   26   21   27 ar    
   27   21   22 1     
   28   22   23 1     
   29   23   24 1     
   30   23   25 am    
   31   25   26 2     
   32   25   27 1     
   33   29   35 1     
   34   29   30 1     
   35   30   31 1     
   36   31   32 1     
   37   32   33 1     
   38   32   34 1     
   39   34   35 1     
   40    1   36 1     
   41    1   37 1     
   42    1   38 1     
   43    4   39 1     
   44    6   40 1     
   45    7   41 1     
   46   12   42 1     
   47   13   43 1     
   48   16   44 1     
   49   18   45 1     
   50   19   46 1     
   51   20   47 1     
   52   22   48 1     
   53   22   49 1     
   54   24   50 1     
   55   24   51 1     
   56   24   52 1     
   57   28   53 1     
   58   30   54 1     
   59   30   55 1     
   60   31   56 1     
   61   31   57 1     
   62   32   58 1     
   63   33   59 1     
   64   33   60 1     
   65   33   61 1     
   66   34   62 1     
   67   34   63 1     
   68   35   64 1     
   69   35   65 1     
@<TRIPOS>SUBSTRUCTURE
      1 ****           1
@<TRIPOS>SET
DONOR_HYDROGENS      STATIC     ATOMS    <user>   **** ""
3 44 53 58
ATOM$RED        STATIC     ATOMS    COLORGROUP SYSTEM
3 44 53 58
