# Supplementary material for: Three-Dimensional Biologically Relevant Spectrum (BRS-3D): Shape Similarity Profile Based on PDB Ligands as Molecular Descriptors
Source: Molecules. 2016 Nov 17;21(11):1554. doi: 10.3390/molecules21111554 (PMC6273508; doi:10.3390/molecules21111554)
Supplement: Supplementary file 2 [file molecules-21-01554-s002.zip › 190.mol2]

@<TRIPOS>MOLECULE
3d9k_PRO_SER_TYR_PRO_THR_SEP
    91    93     6
BIOPOLYMER
NO_CHARGES
@<TRIPOS>ATOM
      1 N           25.2790   3.3200   8.5940 N.4            1 PRO1               0.0000
      2 CA          26.4330   3.2570   7.6970 C.3            1 PRO1               0.0000
      3 C           27.7570   3.5810   8.4020 C.2            1 PRO1               0.0000
      4 O           28.8260   3.2620   7.8820 O.2            1 PRO1               0.0000
      5 CB          26.1180   4.3290   6.6500 C.3            1 PRO1               0.0000
      6 CG          25.2120   5.2920   7.3400 C.3            1 PRO1               0.0000
      7 CD          24.4190   4.4880   8.3280 C.3            1 PRO1               0.0000
      8 N           27.6680   4.1970   9.5790 N.am           2 SER2               0.0000
      9 CA          28.8320   4.7110  10.3000 C.3            2 SER2               0.0000
     10 C           29.6730   3.6140  10.9610 C.2            2 SER2               0.0000
     11 O           29.2800   2.4420  10.9830 O.2            2 SER2               0.0000
     12 CB          28.3860   5.7450  11.3400 C.3            2 SER2               0.0000
     13 OG          27.4800   5.1750  12.2710 O.3            2 SER2               0.0000
     14 N           30.8300   4.0040  11.4920 N.am           3 TYR3               0.0000
     15 CA          31.7250   3.0720  12.1800 C.3            3 TYR3               0.0000
     16 C           31.5840   3.1260  13.7020 C.2            3 TYR3               0.0000
     17 O           31.5790   4.1960  14.3140 O.2            3 TYR3               0.0000
     18 CB          33.1940   3.3100  11.7840 C.3            3 TYR3               0.0000
     19 CG          34.1760   2.2600  12.3040 C.ar           3 TYR3               0.0000
     20 CD1         34.6200   1.2190  11.4820 C.ar           3 TYR3               0.0000
     21 CD2         34.6690   2.3170  13.6140 C.ar           3 TYR3               0.0000
     22 CE1         35.5230   0.2570  11.9530 C.ar           3 TYR3               0.0000
     23 CE2         35.5640   1.3520  14.1010 C.ar           3 TYR3               0.0000
     24 CZ          35.9870   0.3300  13.2650 C.ar           3 TYR3               0.0000
     25 OH          36.8720  -0.6100  13.7410 O.3            3 TYR3               0.0000
     26 N           31.4380   1.9420  14.2820 N.am           4 SEP4               0.0000
     27 CA          31.7800   1.6840  15.6710 C.3            4 SEP4               0.0000
     28 C           32.4990   0.3320  15.6190 C.2            4 SEP4               0.0000
     29 O           32.1910  -0.4760  14.7390 O.2            4 SEP4               0.0000
     30 CB          30.5320   1.6430  16.5570 C.3            4 SEP4               0.0000
     31 OG          29.7700   0.4710  16.3270 O.3            4 SEP4               0.0000
     32 P           29.1940  -0.1200  17.7130 P.3            4 SEP4               0.0000
     33 O1P         30.3165  -0.4523  18.6347 O.co2          4 SEP4               0.0000
     34 O2P         28.3133   0.8930  18.3596 O.co2          4 SEP4               0.0000
     35 O3P         28.4307  -1.3640  17.4129 O.co2          4 SEP4               0.0000
     36 N           33.4590   0.0850  16.5410 N.am           5 PRO5               0.0000
     37 CA          34.3580  -1.0760  16.4970 C.3            5 PRO5               0.0000
     38 C           33.8920  -2.2600  15.6250 C.2            5 PRO5               0.0000
     39 O           34.3460  -2.3810  14.4820 O.2            5 PRO5               0.0000
     40 CB          34.4840  -1.4520  17.9760 C.3            5 PRO5               0.0000
     41 CG          34.3300  -0.1190  18.7130 C.3            5 PRO5               0.0000
     42 CD          33.7370   0.8950  17.7410 C.3            5 PRO5               0.0000
     43 N           33.0070  -3.1070  16.1590 N.am           6 THR6               0.0000
     44 CA          32.3970  -4.2390  15.4300 C.3            6 THR6               0.0000
     45 C           33.3310  -4.9150  14.4170 C.2            6 THR6               0.0000
     46 O           33.3300  -6.1661  14.2675 O.co2          6 THR6               0.0000
     47 CB          31.0760  -3.8170  14.7350 C.3            6 THR6               0.0000
     48 OG1         30.2150  -3.1820  15.6910 O.3            6 THR6               0.0000
     49 CG2         30.3520  -5.0220  14.1390 C.3            6 THR6               0.0000
     50 O1          34.1107  -4.2081  13.7242 O.co2          6 THR6               0.0000
     51 H1          25.6109   3.3729   9.5443 H              1 PRO1               0.0000
     52 H2          24.7315   2.4820   8.4755 H              1 PRO1               0.0000
     53 H3          26.5060   2.2618   7.2339 H              1 PRO1               0.0000
     54 H4          25.6157   3.8824   5.7792 H              1 PRO1               0.0000
     55 H5          27.0399   4.8324   6.3233 H              1 PRO1               0.0000
     56 H6          25.7999   6.0626   7.8601 H              1 PRO1               0.0000
     57 H7          24.5406   5.7716   6.6126 H              1 PRO1               0.0000
     58 H8          24.2408   5.0625   9.2489 H              1 PRO1               0.0000
     59 H9          23.4556   4.1766   7.8979 H              1 PRO1               0.0000
     60 H10         26.7634   4.3136   9.9890 H              2 SER2               0.0000
     61 H11         29.4753   5.2203   9.5674 H              2 SER2               0.0000
     62 H12         27.8925   6.5825  10.8252 H              2 SER2               0.0000
     63 H13         29.2698   6.1158  11.8798 H              2 SER2               0.0000
     64 H14         27.2192   5.8342  12.9033 H              2 SER2               0.0000
     65 H15         31.0963   4.9650  11.4184 H              3 TYR3               0.0000
     66 H16         31.4491   2.0571  11.8574 H              3 TYR3               0.0000
     67 H17         33.5003   4.2900  12.1784 H              3 TYR3               0.0000
     68 H18         33.2549   3.3213  10.6857 H              3 TYR3               0.0000
     69 H19         34.2588   1.1554  10.4619 H              3 TYR3               0.0000
     70 H20         34.3524   3.1236  14.2653 H              3 TYR3               0.0000
     71 H21         35.8591  -0.5403  11.3000 H              3 TYR3               0.0000
     72 H22         35.9218   1.4052  15.1228 H              3 TYR3               0.0000
     73 H23         37.0847  -0.4149  14.6461 H              3 TYR3               0.0000
     74 H24         31.0738   1.1879  13.7354 H              4 SEP4               0.0000
     75 H25         32.4580   2.4623  16.0510 H              4 SEP4               0.0000
     76 H26         29.9092   2.5228  16.3381 H              4 SEP4               0.0000
     77 H27         30.8419   1.6664  17.6122 H              4 SEP4               0.0000
     78 H28         35.3369  -0.7561  16.1105 H              5 PRO5               0.0000
     79 H29         35.4665  -1.9015  18.1826 H              5 PRO5               0.0000
     80 H30         33.6903  -2.1548  18.2695 H              5 PRO5               0.0000
     81 H31         33.6588  -0.2454  19.5753 H              5 PRO5               0.0000
     82 H32         35.3132   0.2298  19.0616 H              5 PRO5               0.0000
     83 H33         32.8124   1.3341  18.1439 H              5 PRO5               0.0000
     84 H34         34.4569   1.6963  17.5184 H              5 PRO5               0.0000
     85 H35         32.7404  -2.9661  17.1124 H              6 THR6               0.0000
     86 H36         32.1437  -4.9980  16.1848 H              6 THR6               0.0000
     87 H37         31.3103  -3.1067  13.9284 H              6 THR6               0.0000
     88 H38         29.4058  -2.9235  15.2657 H              6 THR6               0.0000
     89 H39         29.4221  -4.6886  13.6552 H              6 THR6               0.0000
     90 H40         30.1127  -5.7385  14.9386 H              6 THR6               0.0000
     91 H41         30.9995  -5.5071  13.3937 H              6 THR6               0.0000
@<TRIPOS>BOND
    1    2    3 1     
    2    2    5 1     
    3    2    1 1     
    4    1    7 1     
    5    7    6 1     
    6    6    5 1     
    7    3    4 2     
    8    9    8 1     
    9    9   12 1     
   10    9   10 1     
   11   10   11 2     
   12   12   13 1     
   13    3    8 am    
   14   15   14 1     
   15   15   18 1     
   16   15   16 1     
   17   16   17 2     
   18   18   19 1     
   19   19   20 ar    
   20   19   21 ar    
   21   21   23 ar    
   22   23   24 ar    
   23   24   25 1     
   24   24   22 ar    
   25   22   20 ar    
   26   10   14 am    
   27   27   26 1     
   28   27   28 1     
   29   27   30 1     
   30   28   29 2     
   31   30   31 1     
   32   31   32 1     
   33   32   33 ar    
   34   32   34 ar    
   35   32   35 ar    
   36   16   26 am    
   37   37   38 1     
   38   37   40 1     
   39   37   36 1     
   40   36   42 1     
   41   42   41 1     
   42   41   40 1     
   43   38   39 2     
   44   28   36 am    
   45   44   43 1     
   46   44   47 1     
   47   44   45 1     
   48   45   46 ar    
   49   47   49 1     
   50   47   48 1     
   51   38   43 am    
   52   45   50 ar    
   53    1   51 1     
   54    1   52 1     
   55    2   53 1     
   56    5   54 1     
   57    5   55 1     
   58    6   56 1     
   59    6   57 1     
   60    7   58 1     
   61    7   59 1     
   62    8   60 1     
   63    9   61 1     
   64   12   62 1     
   65   12   63 1     
   66   13   64 1     
   67   14   65 1     
   68   15   66 1     
   69   18   67 1     
   70   18   68 1     
   71   20   69 1     
   72   21   70 1     
   73   22   71 1     
   74   23   72 1     
   75   25   73 1     
   76   26   74 1     
   77   27   75 1     
   78   30   76 1     
   79   30   77 1     
   80   37   78 1     
   81   40   79 1     
   82   40   80 1     
   83   41   81 1     
   84   41   82 1     
   85   42   83 1     
   86   42   84 1     
   87   43   85 1     
   88   44   86 1     
   89   47   87 1     
   90   48   88 1     
   91   49   89 1     
   92   49   90 1     
   93   49   91 1     
@<TRIPOS>SUBSTRUCTURE
      1 PRO1           2
      2 SER2           9
      3 TYR3          15
      4 SEP4          27
      5 PRO5          37
      6 THR6          44
@<TRIPOS>SET
DONOR_HYDROGENS      STATIC     ATOMS    <user>   **** ""
9 51 52 60 64 65 73 74 85 88
ATOM$RED        STATIC     ATOMS    COLORGROUP SYSTEM
9 51 52 60 64 65 73 74 85 88
