# Supplementary material for: Three-Dimensional Biologically Relevant Spectrum (BRS-3D): Shape Similarity Profile Based on PDB Ligands as Molecular Descriptors
Source: Molecules. 2016 Nov 17;21(11):1554. doi: 10.3390/molecules21111554 (PMC6273508; doi:10.3390/molecules21111554)
Supplement: Supplementary file 2 [file molecules-21-01554-s002.zip › 191.mol2]

@<TRIPOS>MOLECULE
2ow0_6MR
    49    52     1
SMALL
NO_CHARGES
@<TRIPOS>ATOM
      1 O1          25.3130   9.7220  47.1220 O.co2          1 <1>                0.0000
      2 C2          26.5390   9.9630  47.0660 C.2            1 <1>                0.0000
      3 O3          27.4080   9.2080  46.5790 O.co2          1 <1>                0.0000
      4 C4          27.0170  11.3040  47.6350 C.3            1 <1>                0.0000
      5 C5          27.2780  12.2810  46.4850 C.3            1 <1>                0.0000
      6 C6          25.9880  12.7200  45.7830 C.2            1 <1>                0.0000
      7 C7          25.2110  13.7350  46.1520 C.2            1 <1>                0.0000
      8 N8          24.1630  13.8260  45.3330 N.pl3          1 <1>                0.0000
      9 C10         24.2380  12.8680  44.4130 C.ar           1 <1>                0.0000
     10 C11         23.4170  12.5290  43.3400 C.ar           1 <1>                0.0000
     11 C12         23.7600  11.4580  42.5170 C.ar           1 <1>                0.0000
     12 C13         24.9190  10.7320  42.7670 C.ar           1 <1>                0.0000
     13 C14         25.7420  11.0670  43.8430 C.ar           1 <1>                0.0000
     14 C15         25.3960  12.1360  44.6660 C.ar           1 <1>                0.0000
     15 N16         25.9990  11.8710  48.5340 N.pl3          1 <1>                0.0000
     16 S17         26.2840  11.5120  50.1000 S.o2           1 <1>                0.0000
     17 O18         25.4080  12.3860  50.9470 O.2            1 <1>                0.0000
     18 O19         27.7160  11.8070  50.4380 O.2            1 <1>                0.0000
     19 C20         25.9270   9.8290  50.4270 C.ar           1 <1>                0.0000
     20 C21         24.7000   9.4380  50.9520 C.ar           1 <1>                0.0000
     21 C22         24.4310   8.0910  51.1900 C.ar           1 <1>                0.0000
     22 C23         25.3820   7.1160  50.9020 C.ar           1 <1>                0.0000
     23 C24         26.6110   7.5060  50.3770 C.ar           1 <1>                0.0000
     24 C25         26.8780   8.8510  50.1420 C.ar           1 <1>                0.0000
     25 C26         25.1080   5.7680  51.1490 C.ar           1 <1>                0.0000
     26 C27         23.8000   5.3000  51.0500 C.ar           1 <1>                0.0000
     27 C28         23.4730   4.0110  51.4660 C.ar           1 <1>                0.0000
     28 C29         24.4540   3.1690  51.9840 C.ar           1 <1>                0.0000
     29 I30         23.9890   1.2540  52.6970 I              1 <1>                0.0000
     30 C31         25.7640   3.6310  52.0640 C.ar           1 <1>                0.0000
     31 C32         26.0930   4.9190  51.6480 C.ar           1 <1>                0.0000
     32 H1          27.9486  11.1459  48.1980 H              1 <1>                0.0000
     33 H2          27.9316  11.7916  45.7479 H              1 <1>                0.0000
     34 H3          27.7816  13.1725  46.8870 H              1 <1>                0.0000
     35 H4          25.4027  14.3938  46.9977 H              1 <1>                0.0000
     36 H5          23.4126  14.5282  45.4018 H              1 <1>                0.0000
     37 H6          22.5141  13.0965  43.1458 H              1 <1>                0.0000
     38 H7          23.1229  11.1909  41.6816 H              1 <1>                0.0000
     39 H8          25.1847   9.9016  42.1229 H              1 <1>                0.0000
     40 H9          26.6446  10.4990  44.0370 H              1 <1>                0.0000
     41 H10         25.1972  12.4312  48.2111 H              1 <1>                0.0000
     42 H11         23.9480  10.1854  51.1776 H              1 <1>                0.0000
     43 H12         23.4721   7.8000  51.6033 H              1 <1>                0.0000
     44 H13         27.3629   6.7587  50.1504 H              1 <1>                0.0000
     45 H14         27.8383   9.1420  49.7319 H              1 <1>                0.0000
     46 H15         23.0286   5.9451  50.6452 H              1 <1>                0.0000
     47 H16         22.4499   3.6618  51.3861 H              1 <1>                0.0000
     48 H17         26.5381   2.9806  52.4549 H              1 <1>                0.0000
     49 H18         27.1193   5.2618  51.7128 H              1 <1>                0.0000
@<TRIPOS>BOND
    1    1    2 ar    
    2    2    3 ar    
    3    2    4 1     
    4    4    5 1     
    5    4   15 1     
    6    5    6 1     
    7    6   14 1     
    8    6    7 2     
    9    7    8 1     
   10    8    9 1     
   11    9   14 ar    
   12    9   10 ar    
   13   10   11 ar    
   14   11   12 ar    
   15   12   13 ar    
   16   13   14 ar    
   17   15   16 1     
   18   16   17 2     
   19   16   18 2     
   20   16   19 1     
   21   19   24 ar    
   22   19   20 ar    
   23   20   21 ar    
   24   21   22 ar    
   25   22   23 ar    
   26   22   25 1     
   27   23   24 ar    
   28   25   31 ar    
   29   25   26 ar    
   30   26   27 ar    
   31   27   28 ar    
   32   28   29 1     
   33   28   30 ar    
   34   30   31 ar    
   35    4   32 1     
   36    5   33 1     
   37    5   34 1     
   38    7   35 1     
   39    8   36 1     
   40   10   37 1     
   41   11   38 1     
   42   12   39 1     
   43   13   40 1     
   44   15   41 1     
   45   20   42 1     
   46   21   43 1     
   47   23   44 1     
   48   24   45 1     
   49   26   46 1     
   50   27   47 1     
   51   30   48 1     
   52   31   49 1     
@<TRIPOS>SUBSTRUCTURE
      1 ****           1
@<TRIPOS>SET
DONOR_HYDROGENS      STATIC     ATOMS    <user>   **** ""
2 36 41
ATOM$RED        STATIC     ATOMS    COLORGROUP SYSTEM
2 36 41
