# Supplementary material for: Three-Dimensional Biologically Relevant Spectrum (BRS-3D): Shape Similarity Profile Based on PDB Ligands as Molecular Descriptors
Source: Molecules. 2016 Nov 17;21(11):1554. doi: 10.3390/molecules21111554 (PMC6273508; doi:10.3390/molecules21111554)
Supplement: Supplementary file 2 [file molecules-21-01554-s002.zip › 192.mol2]

@<TRIPOS>MOLECULE
2qpj_I20
    73    74     1
SMALL
NO_CHARGES
@<TRIPOS>ATOM
      1 C1          24.5360  50.2830  36.8390 C.3            1 <1>                0.0000
      2 C2          24.2860  50.9160  35.4740 C.3            1 <1>                0.0000
      3 N3          24.4470  49.9240  34.4160 N.am           1 <1>                0.0000
      4 C4          23.3770  49.3880  33.8340 C.2            1 <1>                0.0000
      5 O5          22.2340  49.7760  34.0280 O.2            1 <1>                0.0000
      6 C6          23.6360  48.2430  32.9010 C.3            1 <1>                0.0000
      7 C7          23.8280  46.9640  33.7170 C.3            1 <1>                0.0000
      8 C8          22.6180  46.6560  34.5830 C.ar           1 <1>                0.0000
      9 C9          21.4450  46.1770  34.0200 C.ar           1 <1>                0.0000
     10 C10         20.3360  45.8880  34.8130 C.ar           1 <1>                0.0000
     11 C11         20.3930  46.0660  36.1890 C.ar           1 <1>                0.0000
     12 C12         21.5670  46.5400  36.7580 C.ar           1 <1>                0.0000
     13 C13         22.6740  46.8380  35.9620 C.ar           1 <1>                0.0000
     14 C14         24.8460  48.5540  32.0420 C.3            1 <1>                0.0000
     15 P15         24.6650  49.4170  30.6560 P.3            1 <1>                0.0000
     16 O16         24.2910  48.4160  29.5940 O.co2          1 <1>                0.0000
     17 O17         23.7260  50.5600  30.9520 O.co2          1 <1>                0.0000
     18 C18         26.2050  50.0660  30.2300 C.3            1 <1>                0.0000
     19 C19         26.7960  50.8820  31.3780 C.3            1 <1>                0.0000
     20 N20         26.0600  50.9080  29.0510 N.am           1 <1>                0.0000
     21 C21         26.5920  50.5130  27.8970 C.2            1 <1>                0.0000
     22 O22         27.1920  49.4560  27.7810 O.2            1 <1>                0.0000
     23 C23         26.4240  51.4310  26.7090 C.3            1 <1>                0.0000
     24 C24         25.1750  51.0460  25.9240 C.3            1 <1>                0.0000
     25 C25         25.4250  51.1200  24.4210 C.3            1 <1>                0.0000
     26 N26         26.4870  50.1680  24.1380 N.4            1 <1>                0.0000
     27 C30         25.8780  52.4860  24.0200 C.2            1 <1>                0.0000
     28 O31         25.3870  53.4860  24.5150 O.2            1 <1>                0.0000
     29 N32         26.9210  52.5720  23.0640 N.am           1 <1>                0.0000
     30 C33         27.6150  51.3850  22.5400 C.3            1 <1>                0.0000
     31 C34         28.6850  51.9510  21.4740 C.3            1 <1>                0.0000
     32 C35         28.6830  53.5900  21.7400 C.3            1 <1>                0.0000
     33 C36         27.4810  53.8570  22.5450 C.3            1 <1>                0.0000
     34 C37         27.0060  55.0960  22.7310 C.1            1 <1>                0.0000
     35 N38         26.6190  56.1920  22.8970 N.1            1 <1>                0.0000
     36 C39         25.2400  52.0490  35.2530 C.2            1 <1>                0.0000
     37 O40         25.0200  53.1410  35.7630 O.co2          1 <1>                0.0000
     38 O41         26.2330  51.8760  34.5530 O.co2          1 <1>                0.0000
     39 H1          24.4108  51.0432  37.6241 H              1 <1>                0.0000
     40 H2          25.5601  49.8832  36.8758 H              1 <1>                0.0000
     41 H3          23.8174  49.4662  37.0016 H              1 <1>                0.0000
     42 H4          23.2571  51.3038  35.4452 H              1 <1>                0.0000
     43 H5          25.3634  49.6464  34.1277 H              1 <1>                0.0000
     44 H6          22.7646  48.1114  32.2427 H              1 <1>                0.0000
     45 H7          24.7079  47.0851  34.3659 H              1 <1>                0.0000
     46 H8          23.9942  46.1237  33.0269 H              1 <1>                0.0000
     47 H9          21.3897  46.0252  32.9481 H              1 <1>                0.0000
     48 H10         19.4247  45.5226  34.3536 H              1 <1>                0.0000
     49 H11         19.5337  45.8382  36.8094 H              1 <1>                0.0000
     50 H12         21.6246  46.6801  37.8314 H              1 <1>                0.0000
     51 H13         23.5821  47.2131  36.4199 H              1 <1>                0.0000
     52 H14         25.2926  47.5891  31.7600 H              1 <1>                0.0000
     53 H15         25.5506  49.1131  32.6752 H              1 <1>                0.0000
     54 H16         26.8886  49.2360  29.9981 H              1 <1>                0.0000
     55 H17         27.7756  51.2819  31.0772 H              1 <1>                0.0000
     56 H18         26.9185  50.2375  32.2609 H              1 <1>                0.0000
     57 H19         26.1196  51.7143  31.6225 H              1 <1>                0.0000
     58 H20         25.5652  51.7751  29.1080 H              1 <1>                0.0000
     59 H21         27.3050  51.3463  26.0559 H              1 <1>                0.0000
     60 H22         26.3271  52.4685  27.0613 H              1 <1>                0.0000
     61 H23         24.3591  51.7355  26.1866 H              1 <1>                0.0000
     62 H24         24.8865  50.0183  26.1898 H              1 <1>                0.0000
     63 H25         24.5104  50.8561  23.8698 H              1 <1>                0.0000
     64 H26         26.6924  50.1773  23.1512 H              1 <1>                0.0000
     65 H27         26.1913  49.2438  24.4109 H              1 <1>                0.0000
     66 H28         27.3135  50.4229  24.6556 H              1 <1>                0.0000
     67 H29         26.9016  50.7083  22.0470 H              1 <1>                0.0000
     68 H30         28.1276  50.8489  23.3523 H              1 <1>                0.0000
     69 H31         28.3718  51.7210  20.4449 H              1 <1>                0.0000
     70 H32         29.6828  51.5258  21.6573 H              1 <1>                0.0000
     71 H33         28.6347  54.1342  20.7853 H              1 <1>                0.0000
     72 H34         29.5876  53.8914  22.2886 H              1 <1>                0.0000
     73 H35         28.0771  53.9832  23.4608 H              1 <1>                0.0000
@<TRIPOS>BOND
    1    1    2 1     
    2    2    3 1     
    3    2   36 1     
    4    3    4 am    
    5    4    5 2     
    6    4    6 1     
    7    6    7 1     
    8    6   14 1     
    9    7    8 1     
   10    8   13 ar    
   11    8    9 ar    
   12    9   10 ar    
   13   10   11 ar    
   14   11   12 ar    
   15   12   13 ar    
   16   14   15 1     
   17   15   16 ar    
   18   15   17 ar    
   19   15   18 1     
   20   18   19 1     
   21   18   20 1     
   22   20   21 am    
   23   21   22 2     
   24   21   23 1     
   25   23   24 1     
   26   24   25 1     
   27   25   26 1     
   28   25   27 1     
   29   27   28 2     
   30   27   29 am    
   31   29   33 1     
   32   29   30 1     
   33   30   31 1     
   34   31   32 1     
   35   32   33 1     
   36   33   34 1     
   37   34   35 3     
   38   36   37 ar    
   39   36   38 ar    
   40    1   39 1     
   41    1   40 1     
   42    1   41 1     
   43    2   42 1     
   44    3   43 1     
   45    6   44 1     
   46    7   45 1     
   47    7   46 1     
   48    9   47 1     
   49   10   48 1     
   50   11   49 1     
   51   12   50 1     
   52   13   51 1     
   53   14   52 1     
   54   14   53 1     
   55   18   54 1     
   56   19   55 1     
   57   19   56 1     
   58   19   57 1     
   59   20   58 1     
   60   23   59 1     
   61   23   60 1     
   62   24   61 1     
   63   24   62 1     
   64   25   63 1     
   65   26   64 1     
   66   26   65 1     
   67   26   66 1     
   68   30   67 1     
   69   30   68 1     
   70   31   69 1     
   71   31   70 1     
   72   32   71 1     
   73   32   72 1     
   74   33   73 1     
@<TRIPOS>SUBSTRUCTURE
      1 ****           1
@<TRIPOS>SET
DONOR_HYDROGENS      STATIC     ATOMS    <user>   **** ""
5 43 58 64 65 66
ATOM$RED        STATIC     ATOMS    COLORGROUP SYSTEM
5 43 58 64 65 66
