# Supplementary material for: Three-Dimensional Biologically Relevant Spectrum (BRS-3D): Shape Similarity Profile Based on PDB Ligands as Molecular Descriptors
Source: Molecules. 2016 Nov 17;21(11):1554. doi: 10.3390/molecules21111554 (PMC6273508; doi:10.3390/molecules21111554)
Supplement: Supplementary file 2 [file molecules-21-01554-s002.zip › 193.mol2]

@<TRIPOS>MOLECULE
3qgf_46F
   62    65     1     0     1
SMALL
NO_CHARGES
@<TRIPOS>ATOM
      1 C1         26.8810   10.4640   11.2370 C.3       1 <1>         0.0000 
      2 O2         25.9590   11.4440   11.7220 O.3       1 <1>         0.0000 
      3 C3         25.0660   11.0490   12.6930 C.ar      1 <1>         0.0000 
      4 C4         24.9460    9.7580   13.2290 C.ar      1 <1>         0.0000 
      5 C5         23.9810    9.4860   14.2230 C.ar      1 <1>         0.0000 
      6 C6         23.1270   10.4900   14.7100 C.ar      1 <1>         0.0000 
      7 C7         22.0930   10.2300   15.7680 C.3       1 <1>         0.0000 
      8 N8         20.7280   10.3920   15.2870 N.am      1 <1>         0.0000 
      9 C9         19.9950    9.3270   14.7440 C.2       1 <1>         0.0000 
     10 O10        20.4380    8.1850   14.6380 O.2       1 <1>         0.0000 
     11 C11        18.5750    9.7150   14.3030 C.3       1 <1>         0.0000 
     12 C12        17.5770    8.5760   14.6170 C.3       1 <1>         0.0000 
     13 N13        17.5170    8.7660   16.0510 N.pl3     1 <1>         0.0000 
     14 C14        16.6740    9.8680   16.5180 C.3       1 <1>         0.0000 
     15 C15        17.5750   11.0770   16.3520 C.3       1 <1>         0.0000 
     16 N16        18.3140   11.0130   15.0360 N.pl3     1 <1>         0.0000 
     17 S17        18.0240   12.3070   13.9520 S.o2      1 <1>         0.0000 
     18 O18        17.7540   13.4870   14.7500 O.2       1 <1>         0.0000 
     19 O19        19.1150   12.2330   13.0020 O.2       1 <1>         0.0000 
     20 C20        16.5320   12.0260   13.1050 C.ar      1 <1>         0.0000 
     21 C21        15.3760   12.4210   13.7560 C.ar      1 <1>         0.0000 
     22 C22        14.1580   12.2390   13.1450 C.ar      1 <1>         0.0000 
     23 C23        14.1300   11.6680   11.8840 C.ar      1 <1>         0.0000 
     24 O24        12.8550   11.5650   11.4020 O.3       1 <1>         0.0000 
     25 C25        12.6840   11.6110   10.0040 C.3       1 <1>         0.0000 
     26 F26        13.0750   10.4250    9.5050 F         1 <1>         0.0000 
     27 F27        11.3880   11.8930    9.7660 F         1 <1>         0.0000 
     28 F28        13.3960   12.5650    9.4040 F         1 <1>         0.0000 
     29 C29        15.3100   11.2470   11.2420 C.ar      1 <1>         0.0000 
     30 C30        16.5320   11.4360   11.8570 C.ar      1 <1>         0.0000 
     31 C31        17.7990    7.7580   16.9730 C.ar      1 <1>         0.0000 
     32 C32        18.5700    6.6090   16.7040 C.ar      1 <1>         0.0000 
     33 C33        18.8900    5.7120   17.7270 C.ar      1 <1>         0.0000 
     34 C34        18.4490    6.0280   18.9930 C.ar      1 <1>         0.0000 
     35 Cl3        18.7200    5.0920   20.3950 Cl        1 <1>         0.0000 
     36 N36        17.7350    7.1340   19.2610 N.ar      1 <1>         0.0000 
     37 N37        17.4260    7.9960   18.2570 N.ar      1 <1>         0.0000 
     38 C38        23.2580   11.7780   14.1640 C.ar      1 <1>         0.0000 
     39 C39        24.2140   12.0570   13.1700 C.ar      1 <1>         0.0000 
     40 H1         27.5281   10.9167   10.4713 H         1 <1>         0.0000 
     41 H2         26.3247    9.6234   10.7966 H         1 <1>         0.0000 
     42 H3         27.4993   10.0983   12.0700 H         1 <1>         0.0000 
     43 H4         25.5973    8.9656   12.8783 H         1 <1>         0.0000 
     44 H5         23.8970    8.4805   14.6192 H         1 <1>         0.0000 
     45 H6         22.2572   10.9331   16.5978 H         1 <1>         0.0000 
     46 H7         22.2158    9.1990   16.1312 H         1 <1>         0.0000 
     47 H8         20.2989   11.2933   15.3459 H         1 <1>         0.0000 
     48 H9         18.5506    9.8984   13.2187 H         1 <1>         0.0000 
     49 H10        17.9711    7.5865   14.3420 H         1 <1>         0.0000 
     50 H11        16.6011    8.7294   14.1333 H         1 <1>         0.0000 
     51 H12        16.3882    9.7290   17.5711 H         1 <1>         0.0000 
     52 H13        15.7679    9.9620   15.9015 H         1 <1>         0.0000 
     53 H14        18.3042   11.1001   17.1752 H         1 <1>         0.0000 
     54 H15        16.9628   11.9905   16.3786 H         1 <1>         0.0000 
     55 H16        15.4308   12.8707   14.7408 H         1 <1>         0.0000 
     56 H17        13.2401   12.5359   13.6394 H         1 <1>         0.0000 
     57 H18        15.2596   10.7756   10.2672 H         1 <1>         0.0000 
     58 H19        17.4559   11.1326   11.3780 H         1 <1>         0.0000 
     59 H20        18.9178    6.4194   15.6949 H         1 <1>         0.0000 
     60 H21        19.4587    4.8098   17.5331 H         1 <1>         0.0000 
     61 H22        22.6097   12.5725   14.5155 H         1 <1>         0.0000 
     62 H23        24.2932   13.0608   12.7686 H         1 <1>         0.0000 
@<TRIPOS>BOND
     1    1    2 1    
     2    2    3 1    
     3    3   39 ar   
     4    3    4 ar   
     5    4    5 ar   
     6    5    6 ar   
     7    6    7 1    
     8    6   38 ar   
     9    7    8 1    
    10    8    9 am   
    11    9   10 2    
    12    9   11 1    
    13   11   16 1    
    14   11   12 1    
    15   12   13 1    
    16   13   14 1    
    17   13   31 1    
    18   14   15 1    
    19   15   16 1    
    20   16   17 1    
    21   17   18 2    
    22   17   19 2    
    23   17   20 1    
    24   20   30 ar   
    25   20   21 ar   
    26   21   22 ar   
    27   22   23 ar   
    28   23   24 1    
    29   23   29 ar   
    30   24   25 1    
    31   25   26 1    
    32   25   27 1    
    33   25   28 1    
    34   29   30 ar   
    35   31   37 ar   
    36   31   32 ar   
    37   32   33 ar   
    38   33   34 ar   
    39   34   35 1    
    40   34   36 ar   
    41   36   37 ar   
    42   38   39 ar   
    43    1   40 1    
    44    1   41 1    
    45    1   42 1    
    46    4   43 1    
    47    5   44 1    
    48    7   45 1    
    49    7   46 1    
    50    8   47 1    
    51   11   48 1    
    52   12   49 1    
    53   12   50 1    
    54   14   51 1    
    55   14   52 1    
    56   15   53 1    
    57   15   54 1    
    58   21   55 1    
    59   22   56 1    
    60   29   57 1    
    61   30   58 1    
    62   32   59 1    
    63   33   60 1    
    64   38   61 1    
    65   39   62 1    
@<TRIPOS>SUBSTRUCTURE
     1 ****        1 PERM              0 ****  ****    0 ROOT 
@<TRIPOS>SET
DONOR_HYDROGENS STATIC     ATOMS    <user>   **** ""
1 47
