# Supplementary material for: Three-Dimensional Biologically Relevant Spectrum (BRS-3D): Shape Similarity Profile Based on PDB Ligands as Molecular Descriptors
Source: Molecules. 2016 Nov 17;21(11):1554. doi: 10.3390/molecules21111554 (PMC6273508; doi:10.3390/molecules21111554)
Supplement: Supplementary file 2 [file molecules-21-01554-s002.zip › 194.mol2]

@<TRIPOS>MOLECULE
2e9v_85A
    56    59     1
SMALL
NO_CHARGES
@<TRIPOS>ATOM
      1 Cl1         28.6360  -2.7500  26.9740 Cl             1 <1>                0.0000
      2 C2          27.3350  -1.9180  27.6870 C.ar           1 <1>                0.0000
      3 C3          26.1910  -1.6690  26.8810 C.ar           1 <1>                0.0000
      4 C4          25.0240  -0.9530  27.4240 C.ar           1 <1>                0.0000
      5 N5          23.8390  -0.6780  26.6360 N.am           1 <1>                0.0000
      6 C6          23.5390  -1.0210  25.2870 C.2            1 <1>                0.0000
      7 O7          24.2700  -1.6990  24.5800 O.2            1 <1>                0.0000
      8 N8          22.3630  -0.5740  24.7400 N.am           1 <1>                0.0000
      9 C9          21.2850   0.1820  25.1680 C.ar           1 <1>                0.0000
     10 C10         20.2540   0.6080  24.2610 C.ar           1 <1>                0.0000
     11 N11         19.1650   1.3570  24.6920 N.ar           1 <1>                0.0000
     12 C12         19.0380   1.7240  26.0240 C.ar           1 <1>                0.0000
     13 C13         17.9070   2.4980  26.5130 C.1            1 <1>                0.0000
     14 N14         16.9910   3.0840  26.9010 N.1            1 <1>                0.0000
     15 C15         20.0680   1.3200  26.9920 C.ar           1 <1>                0.0000
     16 O16         20.0800   1.6210  28.3750 O.3            1 <1>                0.0000
     17 C17         20.9650   2.6810  28.7800 C.3            1 <1>                0.0000
     18 C18         21.1270   2.7520  30.3100 C.3            1 <1>                0.0000
     19 C19         21.8620   1.3820  30.3880 C.3            1 <1>                0.0000
     20 C20         23.1230   1.2850  31.2930 C.3            1 <1>                0.0000
     21 C21         24.0610   1.3460  30.0630 C.3            1 <1>                0.0000
     22 O22         23.9140   0.1720  29.2790 O.3            1 <1>                0.0000
     23 C23         25.0760  -0.4970  28.8310 C.ar           1 <1>                0.0000
     24 C24         26.2990  -0.7790  29.6420 C.ar           1 <1>                0.0000
     25 C25         27.4200  -1.4840  29.0630 C.ar           1 <1>                0.0000
     26 N26         28.5290  -1.7340  29.8030 N.pl3          1 <1>                0.0000
     27 C27         28.6610  -2.7490  30.7880 C.3            1 <1>                0.0000
     28 C28         30.0990  -3.1540  30.9190 C.ar           1 <1>                0.0000
     29 C29         30.6740  -4.0480  29.9820 C.ar           1 <1>                0.0000
     30 C30         32.0360  -4.4070  30.1330 C.ar           1 <1>                0.0000
     31 N31         32.8150  -3.9240  31.1470 N.ar           1 <1>                0.0000
     32 C32         32.2530  -3.0580  32.0520 C.ar           1 <1>                0.0000
     33 C33         30.9040  -2.6490  31.9750 C.ar           1 <1>                0.0000
     34 N34         21.1830   0.5520  26.5480 N.ar           1 <1>                0.0000
     35 H1          26.1772  -2.0108  25.8524 H              1 <1>                0.0000
     36 H2          23.1222  -0.1694  27.1129 H              1 <1>                0.0000
     37 H3          22.2576  -0.8694  23.7905 H              1 <1>                0.0000
     38 H4          20.3277   0.3381  23.2137 H              1 <1>                0.0000
     39 H5          20.5580   3.6383  28.4223 H              1 <1>                0.0000
     40 H6          21.9527   2.5102  28.3269 H              1 <1>                0.0000
     41 H7          20.1685   2.7634  30.8495 H              1 <1>                0.0000
     42 H8          21.7458   3.5980  30.6438 H              1 <1>                0.0000
     43 H9          22.1707   1.1169  29.3661 H              1 <1>                0.0000
     44 H10         21.1367   0.6413  30.7558 H              1 <1>                0.0000
     45 H11         23.1924   0.3430  31.8568 H              1 <1>                0.0000
     46 H12         23.2402   2.1343  31.9821 H              1 <1>                0.0000
     47 H13         25.1036   1.4275  30.4041 H              1 <1>                0.0000
     48 H14         23.8049   2.2250  29.4533 H              1 <1>                0.0000
     49 H15         26.3459  -0.4517  30.6744 H              1 <1>                0.0000
     50 H16         29.3492  -1.1339  29.6356 H              1 <1>                0.0000
     51 H17         28.0621  -3.6231  30.4927 H              1 <1>                0.0000
     52 H18         28.3008  -2.3673  31.7547 H              1 <1>                0.0000
     53 H19         30.0836  -4.4491  29.1661 H              1 <1>                0.0000
     54 H20         32.4773  -5.0909  29.4170 H              1 <1>                0.0000
     55 H21         32.8689  -2.6734  32.8568 H              1 <1>                0.0000
     56 H22         30.4910  -1.9638  32.7065 H              1 <1>                0.0000
@<TRIPOS>BOND
    1    1    2 1     
    2    2   25 ar    
    3    2    3 ar    
    4    3    4 ar    
    5    4   23 ar    
    6    4    5 1     
    7    5    6 am    
    8    6    7 2     
    9    6    8 am    
   10    8    9 1     
   11    9   34 ar    
   12    9   10 ar    
   13   10   11 ar    
   14   11   12 ar    
   15   12   13 1     
   16   12   15 ar    
   17   13   14 3     
   18   15   16 1     
   19   15   34 ar    
   20   16   17 1     
   21   17   18 1     
   22   18   19 1     
   23   19   20 1     
   24   20   21 1     
   25   21   22 1     
   26   22   23 1     
   27   23   24 ar    
   28   24   25 ar    
   29   25   26 1     
   30   26   27 1     
   31   27   28 1     
   32   28   33 ar    
   33   28   29 ar    
   34   29   30 ar    
   35   30   31 ar    
   36   31   32 ar    
   37   32   33 ar    
   38    3   35 1     
   39    5   36 1     
   40    8   37 1     
   41   10   38 1     
   42   17   39 1     
   43   17   40 1     
   44   18   41 1     
   45   18   42 1     
   46   19   43 1     
   47   19   44 1     
   48   20   45 1     
   49   20   46 1     
   50   21   47 1     
   51   21   48 1     
   52   24   49 1     
   53   26   50 1     
   54   27   51 1     
   55   27   52 1     
   56   29   53 1     
   57   30   54 1     
   58   32   55 1     
   59   33   56 1     
@<TRIPOS>SUBSTRUCTURE
      1 ****           1
@<TRIPOS>SET
DONOR_HYDROGENS      STATIC     ATOMS    <user>   **** ""
3 36 37 50
ATOM$RED        STATIC     ATOMS    COLORGROUP SYSTEM
3 36 37 50
