# Supplementary material for: Three-Dimensional Biologically Relevant Spectrum (BRS-3D): Shape Similarity Profile Based on PDB Ligands as Molecular Descriptors
Source: Molecules. 2016 Nov 17;21(11):1554. doi: 10.3390/molecules21111554 (PMC6273508; doi:10.3390/molecules21111554)
Supplement: Supplementary file 2 [file molecules-21-01554-s002.zip › 195.mol2]

@<TRIPOS>MOLECULE
2r3w_G3G
    75    79     1
SMALL
NO_CHARGES
@<TRIPOS>ATOM
      1 N1         -16.4950 -24.6810  21.2640 N.pl3          1 <1>                0.0000
      2 C2         -15.3530 -24.1980  20.7420 C.ar           1 <1>                0.0000
      3 C3         -14.3310 -23.7390  21.5950 C.ar           1 <1>                0.0000
      4 C4         -13.1220 -23.2360  21.0450 C.ar           1 <1>                0.0000
      5 C5         -12.9540 -23.1730  19.6370 C.ar           1 <1>                0.0000
      6 C6         -13.9890 -23.6390  18.7890 C.ar           1 <1>                0.0000
      7 C7         -15.1890 -24.1640  19.3370 C.ar           1 <1>                0.0000
      8 S8         -11.4530 -22.5260  18.9190 S.o2           1 <1>                0.0000
      9 O9         -10.4410 -22.9580  19.8640 O.2            1 <1>                0.0000
     10 O10        -11.4620 -22.8280  17.4980 O.2            1 <1>                0.0000
     11 N11        -11.7850 -20.8490  19.1690 N.pl3          1 <1>                0.0000
     12 C12        -11.3140 -20.2390  20.4480 C.3            1 <1>                0.0000
     13 C13        -10.0190 -19.4370  20.3320 C.ar           1 <1>                0.0000
     14 C14         -9.7610 -18.3880  21.2570 C.ar           1 <1>                0.0000
     15 C15         -8.5750 -17.6190  21.1800 C.ar           1 <1>                0.0000
     16 C16         -7.6360 -17.9210  20.1580 C.ar           1 <1>                0.0000
     17 C17         -7.8860 -18.9840  19.2400 C.ar           1 <1>                0.0000
     18 C18         -9.0850 -19.7410  19.3130 C.ar           1 <1>                0.0000
     19 C19        -12.7230 -20.1930  18.1790 C.3            1 <1>                0.0000
     20 C20        -13.9960 -19.5630  18.7900 C.3            1 <1>                0.0000
     21 N21        -13.9390 -18.0960  18.5460 N.4            1 <1>                0.0000
     22 C24        -12.5240 -17.7280  18.2390 C.3            1 <1>                0.0000
     23 C25        -11.9750 -18.9730  17.4930 C.3            1 <1>                0.0000
     24 N26        -12.2670 -18.8910  16.0220 N.pl3          1 <1>                0.0000
     25 C27        -13.5820 -18.7510  15.3710 C.3            1 <1>                0.0000
     26 C28        -14.4510 -20.0070  15.3450 C.ar           1 <1>                0.0000
     27 C29        -15.8720 -19.8700  15.4540 C.ar           1 <1>                0.0000
     28 C30        -16.7360 -21.0020  15.4180 C.ar           1 <1>                0.0000
     29 C31        -16.1640 -22.3050  15.2970 C.ar           1 <1>                0.0000
     30 C32        -14.7490 -22.4520  15.2100 C.ar           1 <1>                0.0000
     31 C33        -13.8860 -21.3130  15.2250 C.ar           1 <1>                0.0000
     32 S34        -10.9520 -19.2580  15.0260 S.o2           1 <1>                0.0000
     33 O35        -11.4410 -19.4500  13.6470 O.2            1 <1>                0.0000
     34 O36        -10.2500 -20.4100  15.6160 O.2            1 <1>                0.0000
     35 C37         -9.8450 -17.8890  15.0500 C.ar           1 <1>                0.0000
     36 C38        -10.0740 -16.6150  14.4640 C.ar           1 <1>                0.0000
     37 C39         -9.1040 -15.5650  14.5650 C.ar           1 <1>                0.0000
     38 C40         -7.8480 -15.8000  15.2330 C.ar           1 <1>                0.0000
     39 N41         -6.8850 -14.8540  15.3160 N.pl3          1 <1>                0.0000
     40 C42         -7.6070 -17.0790  15.8220 C.ar           1 <1>                0.0000
     41 C43         -8.6140 -18.0850  15.7680 C.ar           1 <1>                0.0000
     42 H1         -17.2438 -25.0173  20.6419 H              1 <1>                0.0000
     43 H2         -16.6205 -24.7145  22.2858 H              1 <1>                0.0000
     44 H3         -14.4668 -23.7695  22.6700 H              1 <1>                0.0000
     45 H4         -12.3271 -22.9000  21.7009 H              1 <1>                0.0000
     46 H5         -13.8637 -23.5943  17.7132 H              1 <1>                0.0000
     47 H6         -15.9718 -24.5351  18.6854 H              1 <1>                0.0000
     48 H7         -11.1520 -21.0486  21.1749 H              1 <1>                0.0000
     49 H8         -12.1019 -19.5664  20.8178 H              1 <1>                0.0000
     50 H9         -10.4852 -18.1736  22.0346 H              1 <1>                0.0000
     51 H10         -8.3876 -16.8175  21.8853 H              1 <1>                0.0000
     52 H11         -6.7243 -17.3405  20.0751 H              1 <1>                0.0000
     53 H12         -7.1516 -19.2166  18.4774 H              1 <1>                0.0000
     54 H13         -9.2811 -20.5359  18.6025 H              1 <1>                0.0000
     55 H14        -13.0132 -20.9418  17.4273 H              1 <1>                0.0000
     56 H15        -14.0298 -19.7615  19.8714 H              1 <1>                0.0000
     57 H16        -14.8906 -19.9876  18.3111 H              1 <1>                0.0000
     58 H17        -14.2496 -17.6012  19.3674 H              1 <1>                0.0000
     59 H18        -14.5306 -17.8567  17.7658 H              1 <1>                0.0000
     60 H19        -11.9572 -17.5429  19.1634 H              1 <1>                0.0000
     61 H20        -12.4809 -16.8355  17.5975 H              1 <1>                0.0000
     62 H21        -10.8881 -19.0610  17.6373 H              1 <1>                0.0000
     63 H22        -13.4113 -18.4378  14.3304 H              1 <1>                0.0000
     64 H23        -14.1397 -17.9664  15.9033 H              1 <1>                0.0000
     65 H24        -16.3008 -18.8808  15.5667 H              1 <1>                0.0000
     66 H25        -17.8108 -20.8764  15.4815 H              1 <1>                0.0000
     67 H26        -16.8040 -23.1795  15.2714 H              1 <1>                0.0000
     68 H27        -14.3202 -23.4445  15.1311 H              1 <1>                0.0000
     69 H28        -12.8123 -21.4393  15.1460 H              1 <1>                0.0000
     70 H29        -11.0000 -16.4339  13.9304 H              1 <1>                0.0000
     71 H30         -9.3151 -14.5913  14.1380 H              1 <1>                0.0000
     72 H31         -6.0007 -15.0606  15.8020 H              1 <1>                0.0000
     73 H32         -7.0359 -13.9270  14.8932 H              1 <1>                0.0000
     74 H33         -6.6602 -17.2834  16.3088 H              1 <1>                0.0000
     75 H34         -8.4480 -19.0246  16.2824 H              1 <1>                0.0000
@<TRIPOS>BOND
    1    1    2 1     
    2    2    7 ar    
    3    2    3 ar    
    4    3    4 ar    
    5    4    5 ar    
    6    5    6 ar    
    7    5    8 1     
    8    6    7 ar    
    9    8    9 2     
   10    8   10 2     
   11    8   11 1     
   12   11   12 1     
   13   11   19 1     
   14   12   13 1     
   15   13   18 ar    
   16   13   14 ar    
   17   14   15 ar    
   18   15   16 ar    
   19   16   17 ar    
   20   17   18 ar    
   21   19   23 1     
   22   19   20 1     
   23   20   21 1     
   24   21   22 1     
   25   22   23 1     
   26   23   24 1     
   27   24   25 1     
   28   24   32 1     
   29   25   26 1     
   30   26   31 ar    
   31   26   27 ar    
   32   27   28 ar    
   33   28   29 ar    
   34   29   30 ar    
   35   30   31 ar    
   36   32   33 2     
   37   32   34 2     
   38   32   35 1     
   39   35   41 ar    
   40   35   36 ar    
   41   36   37 ar    
   42   37   38 ar    
   43   38   39 1     
   44   38   40 ar    
   45   40   41 ar    
   46    1   42 1     
   47    1   43 1     
   48    3   44 1     
   49    4   45 1     
   50    6   46 1     
   51    7   47 1     
   52   12   48 1     
   53   12   49 1     
   54   14   50 1     
   55   15   51 1     
   56   16   52 1     
   57   17   53 1     
   58   18   54 1     
   59   19   55 1     
   60   20   56 1     
   61   20   57 1     
   62   21   58 1     
   63   21   59 1     
   64   22   60 1     
   65   22   61 1     
   66   23   62 1     
   67   25   63 1     
   68   25   64 1     
   69   27   65 1     
   70   28   66 1     
   71   29   67 1     
   72   30   68 1     
   73   31   69 1     
   74   36   70 1     
   75   37   71 1     
   76   39   72 1     
   77   39   73 1     
   78   40   74 1     
   79   41   75 1     
@<TRIPOS>SUBSTRUCTURE
      1 ****           1
@<TRIPOS>SET
DONOR_HYDROGENS      STATIC     ATOMS    <user>   **** ""
6 42 43 58 59 72 73
ATOM$RED        STATIC     ATOMS    COLORGROUP SYSTEM
6 42 43 58 59 72 73
