# Supplementary material for: Three-Dimensional Biologically Relevant Spectrum (BRS-3D): Shape Similarity Profile Based on PDB Ligands as Molecular Descriptors
Source: Molecules. 2016 Nov 17;21(11):1554. doi: 10.3390/molecules21111554 (PMC6273508; doi:10.3390/molecules21111554)
Supplement: Supplementary file 2 [file molecules-21-01554-s002.zip › 196.mol2]

@<TRIPOS>MOLECULE
1y0y_ATI
    70    69     1
SMALL
NO_CHARGES
@<TRIPOS>ATOM
      1 C1          -5.4720  18.9650  29.3260 C.3            1 <1>                0.0000
      2 C2          -6.2790  19.8920  30.2680 C.3            1 <1>                0.0000
      3 C3          -6.0560  21.3720  29.8430 C.3            1 <1>                0.0000
      4 C4          -7.7960  19.5310  30.2940 C.3            1 <1>                0.0000
      5 C5          -8.2590  18.6950  31.5310 C.3            1 <1>                0.0000
      6 N6          -8.0240  19.4620  32.7530 N.4            1 <1>                0.0000
      7 C10         -9.7990  18.3710  31.4840 C.3            1 <1>                0.0000
      8 O11        -10.1190  17.6160  32.6590 O.3            1 <1>                0.0000
      9 C12        -10.2180  17.5350  30.2660 C.2            1 <1>                0.0000
     10 O13         -9.6650  16.4540  30.0910 O.2            1 <1>                0.0000
     11 N14        -11.2070  18.0200  29.4300 N.am           1 <1>                0.0000
     12 C15        -11.7050  17.2900  28.2180 C.3            1 <1>                0.0000
     13 C16        -12.8620  18.1090  27.5100 C.3            1 <1>                0.0000
     14 C17        -13.2890  17.5650  26.1090 C.3            1 <1>                0.0000
     15 C18        -14.1360  18.1600  28.4150 C.3            1 <1>                0.0000
     16 C19        -10.5300  17.0660  27.2410 C.2            1 <1>                0.0000
     17 O20         -9.8650  18.0590  26.9470 O.2            1 <1>                0.0000
     18 N21        -10.4910  15.9180  26.4920 N.am           1 <1>                0.0000
     19 C22         -9.4770  15.7320  25.4300 C.3            1 <1>                0.0000
     20 C23        -10.0150  15.1430  24.0600 C.3            1 <1>                0.0000
     21 C24        -11.2070  15.9850  23.5410 C.3            1 <1>                0.0000
     22 C25         -8.8990  15.0870  22.9580 C.3            1 <1>                0.0000
     23 C26         -8.3120  14.9410  25.9950 C.2            1 <1>                0.0000
     24 O27         -8.3140  13.7200  25.8510 O.2            1 <1>                0.0000
     25 N28         -7.3120  15.6230  26.6190 N.am           1 <1>                0.0000
     26 C29         -6.1180  14.9490  27.1740 C.3            1 <1>                0.0000
     27 C30         -4.9000  15.8510  26.7900 C.3            1 <1>                0.0000
     28 C31         -3.5600  15.3230  27.2530 C.2            1 <1>                0.0000
     29 O32         -3.3130  15.2970  28.4840 O.co2          1 <1>                0.0000
     30 O33         -2.7240  14.9690  26.3720 O.co2          1 <1>                0.0000
     31 C34         -6.2420  14.7250  28.6810 C.2            1 <1>                0.0000
     32 O35         -6.9220  15.4610  29.3840 O.co2          1 <1>                0.0000
     33 O36         -5.5500  13.6830  29.1780 O.co2          1 <1>                0.0000
     34 H1          -4.4121  19.2587  29.3423 H              1 <1>                0.0000
     35 H2          -5.8616  19.0546  28.3012 H              1 <1>                0.0000
     36 H3          -5.5690  17.9232  29.6654 H              1 <1>                0.0000
     37 H4          -5.8887  19.7644  31.2885 H              1 <1>                0.0000
     38 H5          -6.6274  22.0349  30.5094 H              1 <1>                0.0000
     39 H6          -6.3973  21.5113  28.8066 H              1 <1>                0.0000
     40 H7          -4.9857  21.6162  29.9126 H              1 <1>                0.0000
     41 H8          -8.0238  18.9517  29.3871 H              1 <1>                0.0000
     42 H9          -8.3696  20.4695  30.2834 H              1 <1>                0.0000
     43 H10         -7.6878  17.7554  31.5611 H              1 <1>                0.0000
     44 H11         -8.3226  18.9229  33.5507 H              1 <1>                0.0000
     45 H12         -8.5465  20.3232  32.7149 H              1 <1>                0.0000
     46 H13         -7.0410  19.6688  32.8361 H              1 <1>                0.0000
     47 H14        -10.3614  19.3163  31.4770 H              1 <1>                0.0000
     48 H15        -11.0454  17.4055  32.6576 H              1 <1>                0.0000
     49 H16        -11.6133  18.9079  29.6457 H              1 <1>                0.0000
     50 H17        -12.1034  16.3128  28.5285 H              1 <1>                0.0000
     51 H18        -12.4926  19.1356  27.3702 H              1 <1>                0.0000
     52 H19        -14.0925  18.1953  25.7003 H              1 <1>                0.0000
     53 H20        -13.6504  16.5311  26.2116 H              1 <1>                0.0000
     54 H21        -12.4249  17.5856  25.4287 H              1 <1>                0.0000
     55 H22        -13.8636  18.5405  29.4105 H              1 <1>                0.0000
     56 H23        -14.5577  17.1487  28.5119 H              1 <1>                0.0000
     57 H24        -14.8830  18.8267  27.9594 H              1 <1>                0.0000
     58 H25        -11.1588  15.1944  26.6662 H              1 <1>                0.0000
     59 H26         -9.0947  16.7350  25.1894 H              1 <1>                0.0000
     60 H27        -10.3657  14.1171  24.2458 H              1 <1>                0.0000
     61 H28        -11.5677  15.5634  22.5912 H              1 <1>                0.0000
     62 H29        -10.8804  17.0231  23.3808 H              1 <1>                0.0000
     63 H30        -12.0194  15.9664  24.2824 H              1 <1>                0.0000
     64 H31         -8.0514  14.4894  23.3246 H              1 <1>                0.0000
     65 H32         -8.5569  16.1074  22.7303 H              1 <1>                0.0000
     66 H33         -9.3064  14.6249  22.0467 H              1 <1>                0.0000
     67 H34         -7.3877  16.6164  26.7052 H              1 <1>                0.0000
     68 H35         -6.0010  13.9657  26.6951 H              1 <1>                0.0000
     69 H36         -5.0521  16.8437  27.2388 H              1 <1>                0.0000
     70 H37         -4.8729  15.9442  25.6943 H              1 <1>                0.0000
@<TRIPOS>BOND
    1    1    2 1     
    2    2    3 1     
    3    2    4 1     
    4    4    5 1     
    5    5    6 1     
    6    5    7 1     
    7    7    8 1     
    8    7    9 1     
    9    9   10 2     
   10    9   11 am    
   11   11   12 1     
   12   12   13 1     
   13   12   16 1     
   14   13   14 1     
   15   13   15 1     
   16   16   17 2     
   17   16   18 am    
   18   18   19 1     
   19   19   20 1     
   20   19   23 1     
   21   20   21 1     
   22   20   22 1     
   23   23   24 2     
   24   23   25 am    
   25   25   26 1     
   26   26   27 1     
   27   26   31 1     
   28   27   28 1     
   29   28   29 ar    
   30   28   30 ar    
   31   31   32 ar    
   32   31   33 ar    
   33    1   34 1     
   34    1   35 1     
   35    1   36 1     
   36    2   37 1     
   37    3   38 1     
   38    3   39 1     
   39    3   40 1     
   40    4   41 1     
   41    4   42 1     
   42    5   43 1     
   43    6   44 1     
   44    6   45 1     
   45    6   46 1     
   46    7   47 1     
   47    8   48 1     
   48   11   49 1     
   49   12   50 1     
   50   13   51 1     
   51   14   52 1     
   52   14   53 1     
   53   14   54 1     
   54   15   55 1     
   55   15   56 1     
   56   15   57 1     
   57   18   58 1     
   58   19   59 1     
   59   20   60 1     
   60   21   61 1     
   61   21   62 1     
   62   21   63 1     
   63   22   64 1     
   64   22   65 1     
   65   22   66 1     
   66   25   67 1     
   67   26   68 1     
   68   27   69 1     
   69   27   70 1     
@<TRIPOS>SUBSTRUCTURE
      1 ****           1
@<TRIPOS>SET
DONOR_HYDROGENS      STATIC     ATOMS    <user>   **** ""
7 44 45 46 48 49 58 67
ATOM$RED        STATIC     ATOMS    COLORGROUP SYSTEM
7 44 45 46 48 49 58 67
