# Supplementary material for: Three-Dimensional Biologically Relevant Spectrum (BRS-3D): Shape Similarity Profile Based on PDB Ligands as Molecular Descriptors
Source: Molecules. 2016 Nov 17;21(11):1554. doi: 10.3390/molecules21111554 (PMC6273508; doi:10.3390/molecules21111554)
Supplement: Supplementary file 2 [file molecules-21-01554-s002.zip › 197.mol2]

@<TRIPOS>MOLECULE
1j4r_001
    87    90     1
SMALL
NO_CHARGES
@<TRIPOS>ATOM
      1 C1          -6.2500   1.1760  27.8960 C.3            1 <1>                0.0000
      2 O2          -5.4650   1.8540  28.8750 O.3            1 <1>                0.0000
      3 C3          -4.3680   2.5670  28.4660 C.ar           1 <1>                0.0000
      4 C4          -4.3790   3.1780  27.1980 C.ar           1 <1>                0.0000
      5 C5          -3.2650   3.9200  26.7430 C.ar           1 <1>                0.0000
      6 C6          -2.1250   4.0640  27.5690 C.ar           1 <1>                0.0000
      7 C7          -2.1040   3.4520  28.8510 C.ar           1 <1>                0.0000
      8 O8          -1.0020   3.5680  29.6710 O.3            1 <1>                0.0000
      9 C9          -0.1700   4.7220  29.5580 C.3            1 <1>                0.0000
     10 C10         -3.2160   2.6980  29.3000 C.ar           1 <1>                0.0000
     11 O11         -3.1040   2.0340  30.5200 O.3            1 <1>                0.0000
     12 C12         -4.2680   1.5960  31.2330 C.3            1 <1>                0.0000
     13 C13         -3.3380   4.5310  25.3900 C.3            1 <1>                0.0000
     14 F14         -2.1130   4.9490  25.0180 F              1 <1>                0.0000
     15 F15         -4.1290   5.6220  25.5010 F              1 <1>                0.0000
     16 C16         -3.9220   3.6580  24.3170 C.2            1 <1>                0.0000
     17 O17         -5.0710   3.8580  23.9410 O.2            1 <1>                0.0000
     18 N18         -3.2270   2.6440  23.7810 N.am           1 <1>                0.0000
     19 C19         -1.8520   2.2890  24.1760 C.3            1 <1>                0.0000
     20 C20         -0.9060   2.2730  22.9670 C.3            1 <1>                0.0000
     21 C21         -1.4470   1.3240  21.8850 C.3            1 <1>                0.0000
     22 C22         -2.8780   1.6910  21.4780 C.3            1 <1>                0.0000
     23 C23         -3.8070   1.7970  22.6990 C.3            1 <1>                0.0000
     24 C25         -4.0940   0.4390  23.2630 C.2            1 <1>                0.0000
     25 O26         -4.4290  -0.4780  22.5310 O.2            1 <1>                0.0000
     26 O27         -3.9890   0.2560  24.5850 O.3            1 <1>                0.0000
     27 C28         -4.1970  -1.0520  25.1410 C.3            1 <1>                0.0000
     28 C30         -3.7450  -1.0340  26.5980 C.3            1 <1>                0.0000
     29 C31         -2.2410  -0.8480  26.6720 C.3            1 <1>                0.0000
     30 C32         -1.8700  -0.5040  28.1200 C.3            1 <1>                0.0000
     31 C33         -0.4930   0.1070  28.1960 C.ar           1 <1>                0.0000
     32 C34          0.3280  -0.1920  29.2660 C.ar           1 <1>                0.0000
     33 C35          1.6070   0.3680  29.3480 C.ar           1 <1>                0.0000
     34 C36          2.0610   1.2310  28.3580 C.ar           1 <1>                0.0000
     35 C37          1.2300   1.5370  27.2730 C.ar           1 <1>                0.0000
     36 C38         -0.0440   0.9750  27.1920 C.ar           1 <1>                0.0000
     37 C39         -5.6940  -1.4210  25.0550 C.3            1 <1>                0.0000
     38 C40         -6.0120  -2.6390  25.9330 C.3            1 <1>                0.0000
     39 C41         -7.5030  -2.9650  25.8450 C.3            1 <1>                0.0000
     40 C42         -7.8340  -3.6380  24.5210 C.ar           1 <1>                0.0000
     41 C43         -8.7480  -3.0460  23.6420 C.ar           1 <1>                0.0000
     42 C44         -9.0680  -3.6800  22.4350 C.ar           1 <1>                0.0000
     43 C45         -8.4700  -4.9010  22.1240 C.ar           1 <1>                0.0000
     44 N46         -7.5880  -5.4610  22.9820 N.ar           1 <1>                0.0000
     45 C47         -7.2560  -4.8660  24.1580 C.ar           1 <1>                0.0000
     46 H1          -7.0848   0.6576  28.3903 H              1 <1>                0.0000
     47 H2          -5.6237   0.4419  27.3679 H              1 <1>                0.0000
     48 H3          -6.6470   1.9056  27.1748 H              1 <1>                0.0000
     49 H4          -5.2519   3.0784  26.5630 H              1 <1>                0.0000
     50 H5          -1.2722   4.6383  27.2254 H              1 <1>                0.0000
     51 H6           0.6559   4.6508  30.2811 H              1 <1>                0.0000
     52 H7          -0.7637   5.6240  29.7672 H              1 <1>                0.0000
     53 H8           0.2392   4.7806  28.5387 H              1 <1>                0.0000
     54 H9          -3.9615   1.0979  32.1646 H              1 <1>                0.0000
     55 H10         -4.8359   0.8898  30.6094 H              1 <1>                0.0000
     56 H11         -4.8998   2.4641  31.4721 H              1 <1>                0.0000
     57 H12         -1.8591   1.2905  24.6375 H              1 <1>                0.0000
     58 H13         -1.4876   3.0275  24.9053 H              1 <1>                0.0000
     59 H14          0.0885   1.9296  23.2878 H              1 <1>                0.0000
     60 H15         -0.8272   3.2892  22.5532 H              1 <1>                0.0000
     61 H16         -1.4395   0.2957  22.2756 H              1 <1>                0.0000
     62 H17         -0.7973   1.3846  20.9995 H              1 <1>                0.0000
     63 H18         -3.2661   0.9157  20.8011 H              1 <1>                0.0000
     64 H19         -2.8631   2.6593  20.9563 H              1 <1>                0.0000
     65 H20         -4.7528   2.2516  22.3693 H              1 <1>                0.0000
     66 H21         -3.6063  -1.7914  24.5803 H              1 <1>                0.0000
     67 H22         -4.0183  -1.9862  27.0761 H              1 <1>                0.0000
     68 H23         -4.2410  -0.2044  27.1231 H              1 <1>                0.0000
     69 H24         -1.9340  -0.0292  26.0047 H              1 <1>                0.0000
     70 H25         -1.7358  -1.7770  26.3691 H              1 <1>                0.0000
     71 H26         -1.8893  -1.4231  28.7241 H              1 <1>                0.0000
     72 H27         -2.6035   0.2123  28.5186 H              1 <1>                0.0000
     73 H28         -0.0198  -0.8621  30.0438 H              1 <1>                0.0000
     74 H29          2.2478   0.1274  30.1886 H              1 <1>                0.0000
     75 H30          3.0522   1.6647  28.4251 H              1 <1>                0.0000
     76 H31          1.5765   2.2099  26.4970 H              1 <1>                0.0000
     77 H32         -0.6872   1.2100  26.3517 H              1 <1>                0.0000
     78 H33         -5.9474  -1.6547  24.0104 H              1 <1>                0.0000
     79 H34         -6.2955  -0.5653  25.3956 H              1 <1>                0.0000
     80 H35         -5.7480  -2.4155  26.9772 H              1 <1>                0.0000
     81 H36         -5.4279  -3.5033  25.5840 H              1 <1>                0.0000
     82 H37         -8.0811  -2.0330  25.9298 H              1 <1>                0.0000
     83 H38         -7.7734  -3.6406  26.6699 H              1 <1>                0.0000
     84 H39         -9.2078  -2.0976  23.8952 H              1 <1>                0.0000
     85 H40         -9.7738  -3.2260  21.7489 H              1 <1>                0.0000
     86 H41         -8.7126  -5.4014  21.1935 H              1 <1>                0.0000
     87 H42         -6.5411  -5.3417  24.8197 H              1 <1>                0.0000
@<TRIPOS>BOND
    1    1    2 1     
    2    2    3 1     
    3    3   10 ar    
    4    3    4 ar    
    5    4    5 ar    
    6    5    6 ar    
    7    5   13 1     
    8    6    7 ar    
    9    7    8 1     
   10    7   10 ar    
   11    8    9 1     
   12   10   11 1     
   13   11   12 1     
   14   13   14 1     
   15   13   15 1     
   16   13   16 1     
   17   16   17 2     
   18   16   18 am    
   19   18   23 1     
   20   18   19 1     
   21   19   20 1     
   22   20   21 1     
   23   21   22 1     
   24   22   23 1     
   25   23   24 1     
   26   24   25 2     
   27   24   26 1     
   28   26   27 1     
   29   27   28 1     
   30   27   37 1     
   31   28   29 1     
   32   29   30 1     
   33   30   31 1     
   34   31   36 ar    
   35   31   32 ar    
   36   32   33 ar    
   37   33   34 ar    
   38   34   35 ar    
   39   35   36 ar    
   40   37   38 1     
   41   38   39 1     
   42   39   40 1     
   43   40   45 ar    
   44   40   41 ar    
   45   41   42 ar    
   46   42   43 ar    
   47   43   44 ar    
   48   44   45 ar    
   49    1   46 1     
   50    1   47 1     
   51    1   48 1     
   52    4   49 1     
   53    6   50 1     
   54    9   51 1     
   55    9   52 1     
   56    9   53 1     
   57   12   54 1     
   58   12   55 1     
   59   12   56 1     
   60   19   57 1     
   61   19   58 1     
   62   20   59 1     
   63   20   60 1     
   64   21   61 1     
   65   21   62 1     
   66   22   63 1     
   67   22   64 1     
   68   23   65 1     
   69   27   66 1     
   70   28   67 1     
   71   28   68 1     
   72   29   69 1     
   73   29   70 1     
   74   30   71 1     
   75   30   72 1     
   76   32   73 1     
   77   33   74 1     
   78   34   75 1     
   79   35   76 1     
   80   36   77 1     
   81   37   78 1     
   82   37   79 1     
   83   38   80 1     
   84   38   81 1     
   85   39   82 1     
   86   39   83 1     
   87   41   84 1     
   88   42   85 1     
   89   43   86 1     
   90   45   87 1     
@<TRIPOS>SUBSTRUCTURE
      1 ****           1
