# Supplementary material for: Three-Dimensional Biologically Relevant Spectrum (BRS-3D): Shape Similarity Profile Based on PDB Ligands as Molecular Descriptors
Source: Molecules. 2016 Nov 17;21(11):1554. doi: 10.3390/molecules21111554 (PMC6273508; doi:10.3390/molecules21111554)
Supplement: Supplementary file 2 [file molecules-21-01554-s002.zip › 198.mol2]

@<TRIPOS>MOLECULE
2ei7_D93
    58    62     1
PROTEIN
NO_CHARGES
@<TRIPOS>ATOM
      1 N22          6.6640   5.7660  20.5370 N.2            1 D93_236           53.3400
      2 C21          5.9600   5.0910  21.4840 C.2            1 D93_236           52.4800
      3 C20          5.1125   5.6517  22.5461 C.2            1 D93_236           52.5500
      4 N8           4.9185   6.9977  22.5841 N.am           1 D93_236           53.2600
      5 C2           4.0655   7.6877  23.6321 C.3            1 D93_236           54.8900
      6 C1           4.6865   8.8947  24.4401 C.3            1 D93_236           51.7600
      7 N7           5.9985   8.3927  24.8671 N.am           1 D93_236           53.4100
      8 C9           7.1055   8.9477  24.3581 C.2            1 D93_236           52.8100
      9 C10          8.4084   8.6304  25.0522 C.ar           1 D93_236           51.7000
     10 N11          8.4424   8.0384  26.3582 N.ar           1 D93_236           50.4200
     11 C12          9.7894   7.9304  26.6022 C.ar           1 D93_236           50.2700
     12 C18         10.4124   7.4024  27.7372 C.ar           1 D93_236           50.5600
     13 C17         11.8144   7.3884  27.7692 C.ar           1 D93_236           50.6800
     14 C16         12.5314   7.9004  26.6842 C.ar           1 D93_236           50.9300
     15 CL1         14.2594   7.8124  26.7112 Cl             1 D93_236           49.5500
     16 C15         11.9444   8.4334  25.5412 C.ar           1 D93_236           50.2300
     17 C13         10.5574   8.4564  25.5062 C.ar           1 D93_236           50.2100
     18 C14          9.7124   8.9074  24.5202 C.ar           1 D93_236           50.8400
     19 O19          7.0945   9.7367  23.4101 O.2            1 D93_236           55.1600
     20 C6           3.7795   9.2067  25.6651 C.3            1 D93_236           54.8800
     21 C5           2.3505   9.5877  25.2111 C.3            1 D93_236           53.8100
     22 C4           1.7835   8.4847  24.2751 C.3            1 D93_236           55.7400
     23 C3           2.6775   8.1297  23.0651 C.3            1 D93_236           54.7600
     24 O31          4.7055   4.7997  23.3381 O.2            1 D93_236           52.1100
     25 S25          6.0920   3.3860  21.5340 S.3            1 D93_236           53.9600
     26 C24          7.1790   3.5610  20.1580 C.2            1 D93_236           52.1100
     27 C26          7.8580   2.4000  19.4130 C.3            1 D93_236           52.7700
     28 N27          8.6370   2.7750  18.1560 N.4            1 D93_236           52.5200
     29 C30          9.6383   1.7866  17.7301 C.3            1 D93_236           52.3300
     30 C28          9.2080   4.1810  18.0700 C.3            1 D93_236           53.0000
     31 C29          8.2440   5.2970  18.6020 C.3            1 D93_236           51.6400
     32 C23          7.3570   4.8730  19.7760 C.2            1 D93_236           52.2800
     33 H1           5.3605   7.5609  21.8859 H              1 D93_236            0.0000
     34 H2           3.8645   6.9092  24.3827 H              1 D93_236            0.0000
     35 H3           4.7912   9.7905  23.8104 H              1 D93_236            0.0000
     36 H4           6.0644   7.6462  25.5293 H              1 D93_236            0.0000
     37 H5           9.8302   7.0162  28.5660 H              1 D93_236            0.0000
     38 H6          12.3375   6.9839  28.6281 H              1 D93_236            0.0000
     39 H7          12.5407   8.8119  24.7189 H              1 D93_236            0.0000
     40 H8           9.9689   9.3624  23.5703 H              1 D93_236            0.0000
     41 H9           4.2133  10.0448  26.2302 H              1 D93_236            0.0000
     42 H10          3.7272   8.3174  26.3104 H              1 D93_236            0.0000
     43 H11          2.3823  10.5448  24.6699 H              1 D93_236            0.0000
     44 H12          1.7013   9.6868  26.0935 H              1 D93_236            0.0000
     45 H13          0.8118   8.8293  23.8916 H              1 D93_236            0.0000
     46 H14          1.6394   7.5720  24.8719 H              1 D93_236            0.0000
     47 H15          2.2256   7.3077  22.4906 H              1 D93_236            0.0000
     48 H16          2.7983   9.0085  22.4147 H              1 D93_236            0.0000
     49 H17          7.0756   1.6834  19.1225 H              1 D93_236            0.0000
     50 H18          8.5577   1.9162  20.1104 H              1 D93_236            0.0000
     51 H19          7.9339   2.7520  17.4340 H              1 D93_236            0.0000
     52 H20         10.1438   2.1450  16.8213 H              1 D93_236            0.0000
     53 H21          9.1411   0.8283  17.5193 H              1 D93_236            0.0000
     54 H22         10.3793   1.6469  18.5309 H              1 D93_236            0.0000
     55 H23          9.4378   4.3967  17.0161 H              1 D93_236            0.0000
     56 H24         10.1347   4.2143  18.6616 H              1 D93_236            0.0000
     57 H25          7.5901   5.6077  17.7739 H              1 D93_236            0.0000
     58 H26          8.8558   6.1516  18.9266 H              1 D93_236            0.0000
@<TRIPOS>BOND
    1    1    2 2     
    2    1   32 1     
    3    2    3 1     
    4    2   25 1     
    5    3    4 am    
    6    3   24 2     
    7    4    5 1     
    8    5    6 1     
    9    5   23 1     
   10    6    7 1     
   11    6   20 1     
   12    7    8 am    
   13    8    9 1     
   14    8   19 2     
   15    9   10 ar    
   16    9   18 ar    
   17   10   11 ar    
   18   11   12 ar    
   19   11   17 ar    
   20   12   13 ar    
   21   13   14 ar    
   22   14   15 1     
   23   14   16 ar    
   24   16   17 ar    
   25   17   18 ar    
   26   20   21 1     
   27   21   22 1     
   28   22   23 1     
   29   25   26 1     
   30   26   27 1     
   31   26   32 2     
   32   27   28 1     
   33   28   29 1     
   34   28   30 1     
   35   30   31 1     
   36   31   32 1     
   37    4   33 1     
   38    5   34 1     
   39    6   35 1     
   40    7   36 1     
   41   12   37 1     
   42   13   38 1     
   43   16   39 1     
   44   18   40 1     
   45   20   41 1     
   46   20   42 1     
   47   21   43 1     
   48   21   44 1     
   49   22   45 1     
   50   22   46 1     
   51   23   47 1     
   52   23   48 1     
   53   27   49 1     
   54   27   50 1     
   55   28   51 1     
   56   29   52 1     
   57   29   53 1     
   58   29   54 1     
   59   30   55 1     
   60   30   56 1     
   61   31   57 1     
   62   31   58 1     
@<TRIPOS>SUBSTRUCTURE
      1 D93_236       32
@<TRIPOS>SET
DONOR_HYDROGENS      STATIC     ATOMS    <user>   **** ""
3 33 36 51
ATOM$RED        STATIC     ATOMS    COLORGROUP SYSTEM
3 33 36 51
