# Supplementary material for: Three-Dimensional Biologically Relevant Spectrum (BRS-3D): Shape Similarity Profile Based on PDB Ligands as Molecular Descriptors
Source: Molecules. 2016 Nov 17;21(11):1554. doi: 10.3390/molecules21111554 (PMC6273508; doi:10.3390/molecules21111554)
Supplement: Supplementary file 2 [file molecules-21-01554-s002.zip › 199.mol2]

@<TRIPOS>MOLECULE
3le9_727
   42    45     1     0     1
SMALL
NO_CHARGES
@<TRIPOS>ATOM
      1 C1          8.5250    8.0720   30.5330 C.3       1 <1>         0.0000 
      2 O2          7.2970    8.1940   29.7260 O.3       1 <1>         0.0000 
      3 C3          7.4740    8.2010   28.4100 C.ar      1 <1>         0.0000 
      4 C4          8.7560    8.1180   27.7710 C.ar      1 <1>         0.0000 
      5 C5          8.8580    8.1370   26.4230 C.ar      1 <1>         0.0000 
      6 C6          7.6490    8.2390   25.7250 C.ar      1 <1>         0.0000 
      7 N7          7.5380    8.2640   24.3530 N.pl3     1 <1>         0.0000 
      8 N9          6.1580    8.3440   24.1590 N.am      1 <1>         0.0000 
      9 C10         5.5930    8.5260   22.8370 C.3       1 <1>         0.0000 
     10 C11         5.7770   10.0540   22.5240 C.3       1 <1>         0.0000 
     11 N12         5.3600   10.9800   23.6120 N.am      1 <1>         0.0000 
     12 C13         6.4090   11.6210   24.1810 C.2       1 <1>         0.0000 
     13 O14         6.3080   12.5110   25.0160 O.2       1 <1>         0.0000 
     14 N15         7.5980   11.1540   23.5600 N.am      1 <1>         0.0000 
     15 C16         7.3160   10.2890   22.5310 C.2       1 <1>         0.0000 
     16 O17         8.1310    9.6350   21.7940 O.2       1 <1>         0.0000 
     17 C18         5.0890   10.5010   21.2210 C.ar      1 <1>         0.0000 
     18 C19         3.8250    9.9350   20.8420 C.ar      1 <1>         0.0000 
     19 C20         3.1940   10.3030   19.6290 C.ar      1 <1>         0.0000 
     20 C21         3.8040   11.2510   18.7890 C.ar      1 <1>         0.0000 
     21 C22         5.0480   11.8410   19.1320 C.ar      1 <1>         0.0000 
     22 C23         5.7070   11.4860   20.3480 C.ar      1 <1>         0.0000 
     23 C24         5.4240    8.3700   25.2980 C.2       1 <1>         0.0000 
     24 O25         4.2020    8.4240   25.3870 O.2       1 <1>         0.0000 
     25 C26         6.4110    8.3090   26.3580 C.ar      1 <1>         0.0000 
     26 C27         6.2870    8.2950   27.7060 C.ar      1 <1>         0.0000 
     27 H1          8.2635    8.0767   31.6015 H         1 <1>         0.0000 
     28 H2          9.1926    8.9187   30.3152 H         1 <1>         0.0000 
     29 H3          9.0350    7.1296   30.2845 H         1 <1>         0.0000 
     30 H4          9.6523    8.0392   28.3755 H         1 <1>         0.0000 
     31 H5          9.8141    8.0771   25.9156 H         1 <1>         0.0000 
     32 H6          8.2864    8.2317   23.6461 H         1 <1>         0.0000 
     33 H7          4.5267    8.2558   22.8315 H         1 <1>         0.0000 
     34 H8          6.1305    7.9126   22.0989 H         1 <1>         0.0000 
     35 H9          4.4095   11.1143   23.8923 H         1 <1>         0.0000 
     36 H10         8.5214   11.4206   23.8363 H         1 <1>         0.0000 
     37 H11         3.3461    9.2144   21.4950 H         1 <1>         0.0000 
     38 H12         2.2465    9.8565   19.3498 H         1 <1>         0.0000 
     39 H13         3.3159   11.5359   17.8640 H         1 <1>         0.0000 
     40 H14         5.5013   12.5664   18.4662 H         1 <1>         0.0000 
     41 H15         6.6526   11.9434   20.6159 H         1 <1>         0.0000 
     42 H16         5.3237    8.3534   28.1997 H         1 <1>         0.0000 
@<TRIPOS>BOND
     1    1    2 1    
     2    2    3 1    
     3    3   26 ar   
     4    3    4 ar   
     5    4    5 ar   
     6    5    6 ar   
     7    6   25 ar   
     8    6    7 1    
     9    7    8 1    
    10    8    9 1    
    11    8   23 am   
    12    9   10 1    
    13   10   15 1    
    14   10   11 1    
    15   10   17 1    
    16   11   12 am   
    17   12   13 2    
    18   12   14 am   
    19   14   15 am   
    20   15   16 2    
    21   17   22 ar   
    22   17   18 ar   
    23   18   19 ar   
    24   19   20 ar   
    25   20   21 ar   
    26   21   22 ar   
    27   23   24 2    
    28   23   25 1    
    29   25   26 ar   
    30    1   27 1    
    31    1   28 1    
    32    1   29 1    
    33    4   30 1    
    34    5   31 1    
    35    7   32 1    
    36    9   33 1    
    37    9   34 1    
    38   11   35 1    
    39   14   36 1    
    40   18   37 1    
    41   19   38 1    
    42   20   39 1    
    43   21   40 1    
    44   22   41 1    
    45   26   42 1    
@<TRIPOS>SUBSTRUCTURE
     1 ****        1 PERM              0 ****  ****    0 ROOT 
@<TRIPOS>SET
DONOR_HYDROGENS STATIC     ATOMS    <user>   **** ""
3 32 35 36
