# Supplementary material for: Three-Dimensional Biologically Relevant Spectrum (BRS-3D): Shape Similarity Profile Based on PDB Ligands as Molecular Descriptors
Source: Molecules. 2016 Nov 17;21(11):1554. doi: 10.3390/molecules21111554 (PMC6273508; doi:10.3390/molecules21111554)
Supplement: Supplementary file 2 [file molecules-21-01554-s002.zip › 200.mol2]

@<TRIPOS>MOLECULE
2ra0_JNJ
    62    67     1
SMALL
NO_CHARGES
@<TRIPOS>ATOM
      1 C1          40.8700  46.3960  14.5900 C.3            1 <1>                0.0000
      2 N2          40.4150  46.4210  15.9920 N.4            1 <1>                0.0000
      3 C4          39.6070  47.6300  16.2050 C.3            1 <1>                0.0000
      4 C5          39.6250  45.1900  16.2980 C.3            1 <1>                0.0000
      5 C6          40.4510  44.0180  16.8200 C.2            1 <1>                0.0000
      6 N7          40.4060  42.7850  16.3310 N.2            1 <1>                0.0000
      7 C8          41.2780  42.0460  17.0630 C.2            1 <1>                0.0000
      8 C9          41.8790  42.8110  18.0180 C.2            1 <1>                0.0000
      9 N10         41.3700  44.0850  17.8910 N.pl3          1 <1>                0.0000
     10 C11         41.7550  45.1730  18.7260 C.ar           1 <1>                0.0000
     11 C12         40.8840  45.5590  19.7890 C.ar           1 <1>                0.0000
     12 C13         41.2190  46.6270  20.6500 C.ar           1 <1>                0.0000
     13 C14         42.4380  47.3580  20.4880 C.ar           1 <1>                0.0000
     14 C15         43.3080  46.9630  19.4140 C.ar           1 <1>                0.0000
     15 F16         44.4740  47.6020  19.2050 F              1 <1>                0.0000
     16 C17         42.9750  45.8850  18.5390 C.ar           1 <1>                0.0000
     17 C18         42.7410  48.4580  21.4350 C.ar           1 <1>                0.0000
     18 C19         42.0540  49.7140  21.3900 C.ar           1 <1>                0.0000
     19 C20         42.3530  50.7490  22.3340 C.ar           1 <1>                0.0000
     20 C21         43.3570  50.5290  23.3490 C.ar           1 <1>                0.0000
     21 C22         43.9070  51.2840  24.4330 C.2            1 <1>                0.0000
     22 N23         44.8600  50.5690  25.0910 N.2            1 <1>                0.0000
     23 N24         44.9260  49.3580  24.4540 N.pl3          1 <1>                0.0000
     24 C25         45.7530  48.3080  24.9970 C.ar           1 <1>                0.0000
     25 C26         47.1000  48.1230  24.5260 C.ar           1 <1>                0.0000
     26 C27         47.9310  47.0740  25.0380 C.ar           1 <1>                0.0000
     27 C28         47.3480  46.2340  26.0270 C.ar           1 <1>                0.0000
     28 O29         47.9370  45.1790  26.6530 O.3            1 <1>                0.0000
     29 N30         47.0430  44.6110  27.5580 N.2            1 <1>                0.0000
     30 C31         45.9170  45.3320  27.4680 C.2            1 <1>                0.0000
     31 N32         44.8120  45.1060  28.1820 N.pl3          1 <1>                0.0000
     32 C33         46.0410  46.3770  26.5150 C.ar           1 <1>                0.0000
     33 C34         45.2260  47.4270  25.9960 C.ar           1 <1>                0.0000
     34 C35         44.0370  49.2880  23.3870 C.ar           1 <1>                0.0000
     35 C36         43.7350  48.2620  22.4420 C.ar           1 <1>                0.0000
     36 F37         44.3790  47.0830  22.4890 F              1 <1>                0.0000
     37 C38         43.5490  52.6610  24.8590 C.2            1 <1>                0.0000
     38 N39         44.2490  53.1180  25.9430 N.am           1 <1>                0.0000
     39 O40         42.6960  53.3650  24.3130 O.2            1 <1>                0.0000
     40 H1          41.4498  47.3061  14.3764 H              1 <1>                0.0000
     41 H2          39.9972  46.3521  13.9220 H              1 <1>                0.0000
     42 H3          41.5026  45.5112  14.4255 H              1 <1>                0.0000
     43 H4          41.2179  46.4507  16.6007 H              1 <1>                0.0000
     44 H5          39.2610  47.6605  17.2487 H              1 <1>                0.0000
     45 H6          38.7379  47.6137  15.5309 H              1 <1>                0.0000
     46 H7          40.2173  48.5207  15.9949 H              1 <1>                0.0000
     47 H8          39.1190  44.8690  15.3756 H              1 <1>                0.0000
     48 H9          38.8729  45.4454  17.0590 H              1 <1>                0.0000
     49 H10         41.4714  40.9855  16.9083 H              1 <1>                0.0000
     50 H11         42.6203  42.4785  18.7432 H              1 <1>                0.0000
     51 H12         39.9525  45.0249  19.9374 H              1 <1>                0.0000
     52 H13         40.5390  46.8983  21.4495 H              1 <1>                0.0000
     53 H14         43.6480  45.6092  17.7352 H              1 <1>                0.0000
     54 H15         41.2981  49.8835  20.6318 H              1 <1>                0.0000
     55 H16         41.8268  51.6956  22.2868 H              1 <1>                0.0000
     56 H17         47.4941  48.7908  23.7685 H              1 <1>                0.0000
     57 H18         48.9476  46.9286  24.6909 H              1 <1>                0.0000
     58 H19         43.9849  45.7066  28.0549 H              1 <1>                0.0000
     59 H20         44.7865  44.3311  28.8600 H              1 <1>                0.0000
     60 H21         44.2120  47.5575  26.3563 H              1 <1>                0.0000
     61 H22         44.0744  54.0355  26.3004 H              1 <1>                0.0000
     62 H23         44.9350  52.5344  26.3775 H              1 <1>                0.0000
@<TRIPOS>BOND
    1    1    2 1     
    2    2    3 1     
    3    2    4 1     
    4    4    5 1     
    5    5    9 1     
    6    5    6 2     
    7    6    7 1     
    8    7    8 2     
    9    8    9 1     
   10    9   10 1     
   11   10   16 ar    
   12   10   11 ar    
   13   11   12 ar    
   14   12   13 ar    
   15   13   14 ar    
   16   13   17 1     
   17   14   15 1     
   18   14   16 ar    
   19   17   35 ar    
   20   17   18 ar    
   21   18   19 ar    
   22   19   20 ar    
   23   20   34 ar    
   24   20   21 1     
   25   21   22 2     
   26   21   37 1     
   27   22   23 1     
   28   23   24 1     
   29   23   34 1     
   30   24   33 ar    
   31   24   25 ar    
   32   25   26 ar    
   33   26   27 ar    
   34   27   32 ar    
   35   27   28 1     
   36   28   29 1     
   37   29   30 2     
   38   30   31 1     
   39   30   32 1     
   40   32   33 ar    
   41   34   35 ar    
   42   35   36 1     
   43   37   38 am    
   44   37   39 2     
   45    1   40 1     
   46    1   41 1     
   47    1   42 1     
   48    2   43 1     
   49    3   44 1     
   50    3   45 1     
   51    3   46 1     
   52    4   47 1     
   53    4   48 1     
   54    7   49 1     
   55    8   50 1     
   56   11   51 1     
   57   12   52 1     
   58   16   53 1     
   59   18   54 1     
   60   19   55 1     
   61   25   56 1     
   62   26   57 1     
   63   31   58 1     
   64   31   59 1     
   65   33   60 1     
   66   38   61 1     
   67   38   62 1     
@<TRIPOS>SUBSTRUCTURE
      1 ****           1
@<TRIPOS>SET
DONOR_HYDROGENS      STATIC     ATOMS    <user>   **** ""
5 43 58 59 61 62
ATOM$RED        STATIC     ATOMS    COLORGROUP SYSTEM
5 43 58 59 61 62
