# Supplementary material for: Three-Dimensional Biologically Relevant Spectrum (BRS-3D): Shape Similarity Profile Based on PDB Ligands as Molecular Descriptors
Source: Molecules. 2016 Nov 17;21(11):1554. doi: 10.3390/molecules21111554 (PMC6273508; doi:10.3390/molecules21111554)
Supplement: Supplementary file 2 [file molecules-21-01554-s002.zip › 201.mol2]

@<TRIPOS>MOLECULE
2rfn_AM7
    81    86     1
SMALL
NO_CHARGES
@<TRIPOS>ATOM
      1 C1          54.8020  27.6710  75.0150 C.3            1 <1>                0.0000
      2 O2          55.7590  28.5870  74.4100 O.3            1 <1>                0.0000
      3 C3          57.0820  28.2080  74.4740 C.ar           1 <1>                0.0000
      4 C4          57.6650  27.7370  75.6460 C.ar           1 <1>                0.0000
      5 C5          59.0170  27.3810  75.6590 C.ar           1 <1>                0.0000
      6 C6          59.5980  26.8880  76.8180 C.ar           1 <1>                0.0000
      7 O7          58.8070  26.7540  77.9190 O.3            1 <1>                0.0000
      8 C8          59.2760  26.1650  79.0550 C.ar           1 <1>                0.0000
      9 C9          59.3310  24.7810  79.1930 C.ar           1 <1>                0.0000
     10 C10         59.8000  24.2440  80.3940 C.ar           1 <1>                0.0000
     11 C11         60.2180  25.0590  81.4540 C.ar           1 <1>                0.0000
     12 C12         60.1400  26.4390  81.2990 C.ar           1 <1>                0.0000
     13 C13         59.6730  26.9850  80.1060 C.ar           1 <1>                0.0000
     14 F14         59.6070  28.3240  79.9590 F              1 <1>                0.0000
     15 C15         60.6730  24.4850  82.6550 C.2            1 <1>                0.0000
     16 C16         61.5000  23.3700  82.6610 C.2            1 <1>                0.0000
     17 N17         61.9210  22.8120  83.7840 N.2            1 <1>                0.0000
     18 C18         61.5790  23.2850  84.9880 C.2            1 <1>                0.0000
     19 C19         62.1050  22.5500  86.2200 C.3            1 <1>                0.0000
     20 C20         63.3250  23.1720  86.9010 C.ar           1 <1>                0.0000
     21 C21         64.4970  23.4520  86.1960 C.ar           1 <1>                0.0000
     22 C22         65.6020  23.9870  86.8550 C.ar           1 <1>                0.0000
     23 C23         65.5350  24.2490  88.2270 C.ar           1 <1>                0.0000
     24 C24         64.3620  23.9700  88.9400 C.ar           1 <1>                0.0000
     25 C25         63.2600  23.4280  88.2750 C.ar           1 <1>                0.0000
     26 N26         60.7330  24.3980  85.0810 N.am           1 <1>                0.0000
     27 C27         60.3140  24.9370  86.4070 C.3            1 <1>                0.0000
     28 C28         60.2860  25.0060  83.8840 C.2            1 <1>                0.0000
     29 O29         59.5440  25.9900  83.9030 O.2            1 <1>                0.0000
     30 C30         60.9390  26.5360  76.7980 C.ar           1 <1>                0.0000
     31 C31         61.6510  26.6870  75.6160 C.ar           1 <1>                0.0000
     32 N32         61.0800  27.1640  74.5280 N.ar           1 <1>                0.0000
     33 C33         59.7900  27.5090  74.5100 C.ar           1 <1>                0.0000
     34 C34         59.2120  28.0000  73.3390 C.ar           1 <1>                0.0000
     35 C35         57.8590  28.3500  73.3280 C.ar           1 <1>                0.0000
     36 O36         57.2300  28.8520  72.2280 O.3            1 <1>                0.0000
     37 C37         58.0300  29.1280  71.0620 C.3            1 <1>                0.0000
     38 C38         57.0930  29.8330  70.0620 C.3            1 <1>                0.0000
     39 C39         56.0270  28.8720  69.5150 C.3            1 <1>                0.0000
     40 N40         54.9860  29.6040  68.7880 N.4            1 <1>                0.0000
     41 C42         53.7370  28.8310  68.8840 C.3            1 <1>                0.0000
     42 C43         52.6280  29.5330  68.0770 C.3            1 <1>                0.0000
     43 O44         53.0680  29.6430  66.6950 O.3            1 <1>                0.0000
     44 C45         54.2830  30.4480  66.5870 C.3            1 <1>                0.0000
     45 C46         55.4130  29.7720  67.3780 C.3            1 <1>                0.0000
     46 H1          53.7855  28.0763  74.9034 H              1 <1>                0.0000
     47 H2          55.0338  27.5516  76.0836 H              1 <1>                0.0000
     48 H3          54.8638  26.6932  74.5149 H              1 <1>                0.0000
     49 H4          57.0715  27.6461  76.5485 H              1 <1>                0.0000
     50 H5          59.0158  24.1323  78.3837 H              1 <1>                0.0000
     51 H6          59.8417  23.1669  80.5091 H              1 <1>                0.0000
     52 H7          60.4437  27.0917  82.1095 H              1 <1>                0.0000
     53 H8          61.8123  22.9407  81.7102 H              1 <1>                0.0000
     54 H9          62.3750  21.5288  85.9130 H              1 <1>                0.0000
     55 H10         61.2918  22.5077  86.9595 H              1 <1>                0.0000
     56 H11         64.5476  23.2524  85.1317 H              1 <1>                0.0000
     57 H12         66.5117  24.1997  86.3053 H              1 <1>                0.0000
     58 H13         66.3927  24.6689  88.7399 H              1 <1>                0.0000
     59 H14         64.3098  24.1739  90.0034 H              1 <1>                0.0000
     60 H15         62.3525  23.2052  88.8244 H              1 <1>                0.0000
     61 H16         60.7632  24.3310  87.2076 H              1 <1>                0.0000
     62 H17         59.2178  24.8980  86.4889 H              1 <1>                0.0000
     63 H18         60.6520  25.9794  86.5025 H              1 <1>                0.0000
     64 H19         61.4221  26.1503  77.6884 H              1 <1>                0.0000
     65 H20         62.6978  26.4070  75.5872 H              1 <1>                0.0000
     66 H21         59.8098  28.1096  72.4414 H              1 <1>                0.0000
     67 H22         58.4138  28.1915  70.6312 H              1 <1>                0.0000
     68 H23         58.8733  29.7841  71.3235 H              1 <1>                0.0000
     69 H24         57.6908  30.2185  69.2229 H              1 <1>                0.0000
     70 H25         56.5923  30.6700  70.5706 H              1 <1>                0.0000
     71 H26         55.5666  28.3297  70.3540 H              1 <1>                0.0000
     72 H27         56.5055  28.1541  68.8327 H              1 <1>                0.0000
     73 H28         54.8505  30.5121  69.2040 H              1 <1>                0.0000
     74 H29         53.4319  28.7588  69.9384 H              1 <1>                0.0000
     75 H30         53.9000  27.8212  68.4794 H              1 <1>                0.0000
     76 H31         52.4457  30.5360  68.4901 H              1 <1>                0.0000
     77 H32         51.7015  28.9421  68.1263 H              1 <1>                0.0000
     78 H33         54.0966  31.4513  66.9976 H              1 <1>                0.0000
     79 H34         54.5746  30.5328  65.5298 H              1 <1>                0.0000
     80 H35         55.6312  28.7871  66.9395 H              1 <1>                0.0000
     81 H36         56.3159  30.3990  67.3389 H              1 <1>                0.0000
@<TRIPOS>BOND
    1    1    2 1     
    2    2    3 1     
    3    3   35 ar    
    4    3    4 ar    
    5    4    5 ar    
    6    5   33 ar    
    7    5    6 ar    
    8    6    7 1     
    9    6   30 ar    
   10    7    8 1     
   11    8   13 ar    
   12    8    9 ar    
   13    9   10 ar    
   14   10   11 ar    
   15   11   12 ar    
   16   11   15 1     
   17   12   13 ar    
   18   13   14 1     
   19   15   28 1     
   20   15   16 2     
   21   16   17 1     
   22   17   18 2     
   23   18   19 1     
   24   18   26 1     
   25   19   20 1     
   26   20   25 ar    
   27   20   21 ar    
   28   21   22 ar    
   29   22   23 ar    
   30   23   24 ar    
   31   24   25 ar    
   32   26   27 1     
   33   26   28 am    
   34   28   29 2     
   35   30   31 ar    
   36   31   32 ar    
   37   32   33 ar    
   38   33   34 ar    
   39   34   35 ar    
   40   35   36 1     
   41   36   37 1     
   42   37   38 1     
   43   38   39 1     
   44   39   40 1     
   45   40   45 1     
   46   40   41 1     
   47   41   42 1     
   48   42   43 1     
   49   43   44 1     
   50   44   45 1     
   51    1   46 1     
   52    1   47 1     
   53    1   48 1     
   54    4   49 1     
   55    9   50 1     
   56   10   51 1     
   57   12   52 1     
   58   16   53 1     
   59   19   54 1     
   60   19   55 1     
   61   21   56 1     
   62   22   57 1     
   63   23   58 1     
   64   24   59 1     
   65   25   60 1     
   66   27   61 1     
   67   27   62 1     
   68   27   63 1     
   69   30   64 1     
   70   31   65 1     
   71   34   66 1     
   72   37   67 1     
   73   37   68 1     
   74   38   69 1     
   75   38   70 1     
   76   39   71 1     
   77   39   72 1     
   78   40   73 1     
   79   41   74 1     
   80   41   75 1     
   81   42   76 1     
   82   42   77 1     
   83   44   78 1     
   84   44   79 1     
   85   45   80 1     
   86   45   81 1     
@<TRIPOS>SUBSTRUCTURE
      1 ****           1
@<TRIPOS>SET
DONOR_HYDROGENS      STATIC     ATOMS    <user>   **** ""
1 73
ATOM$RED        STATIC     ATOMS    COLORGROUP SYSTEM
1 73
