# Supplementary material for: Three-Dimensional Biologically Relevant Spectrum (BRS-3D): Shape Similarity Profile Based on PDB Ligands as Molecular Descriptors
Source: Molecules. 2016 Nov 17;21(11):1554. doi: 10.3390/molecules21111554 (PMC6273508; doi:10.3390/molecules21111554)
Supplement: Supplementary file 2 [file molecules-21-01554-s002.zip › 202.mol2]

@<TRIPOS>MOLECULE
3rll_RLL
   48    50     1     0     1
SMALL
NO_CHARGES
@<TRIPOS>ATOM
      1 C1         29.3660   -1.0770    2.7010 C.3       1 <1>         0.0000 
      2 C2         29.5490    0.1850    3.5490 C.3       1 <1>         0.0000 
      3 O3         30.5510    1.0350    2.9850 O.3       1 <1>         0.0000 
      4 C4         29.9590   -0.1870    4.9640 C.3       1 <1>         0.0000 
      5 O5         29.9750    1.0430    5.7030 O.3       1 <1>         0.0000 
      6 C6         29.6690    0.8610    7.0160 C.ar      1 <1>         0.0000 
      7 C7         30.1460   -0.2400    7.7170 C.ar      1 <1>         0.0000 
      8 C8         29.8420   -0.3870    9.0660 C.ar      1 <1>         0.0000 
      9 C9         29.0590    0.5640    9.7130 C.ar      1 <1>         0.0000 
     10 C10        28.7460    0.3860   11.0980 C.1       1 <1>         0.0000 
     11 N11        28.5000    0.2350   12.1990 N.1       1 <1>         0.0000 
     12 C12        28.5810    1.6660    9.0110 C.ar      1 <1>         0.0000 
     13 C13        27.7880    2.6170    9.6430 C.ar      1 <1>         0.0000 
     14 C14        27.3050    3.7120    8.9340 C.ar      1 <1>         0.0000 
     15 C15        27.6150    3.8570    7.5860 C.ar      1 <1>         0.0000 
     16 C16        28.4070    2.9070    6.9520 C.ar      1 <1>         0.0000 
     17 C17        28.8890    1.8130    7.6620 C.ar      1 <1>         0.0000 
     18 C18        28.2380    0.9670    3.6430 C.2       1 <1>         0.0000 
     19 O19        27.1670    0.3930    3.8330 O.2       1 <1>         0.0000 
     20 N20        28.4040    2.2820    3.5220 N.am      1 <1>         0.0000 
     21 C21        27.4500    3.2090    3.5840 C.ar      1 <1>         0.0000 
     22 C22        27.8420    4.5330    3.4270 C.ar      1 <1>         0.0000 
     23 C23        26.9150    5.5560    3.5740 C.ar      1 <1>         0.0000 
     24 C24        25.5900    5.2650    3.8780 C.ar      1 <1>         0.0000 
     25 C25        24.6910    6.3680    4.0380 C.1       1 <1>         0.0000 
     26 N26        23.9830    7.2500    4.1600 N.1       1 <1>         0.0000 
     27 C27        25.1840    3.9410    4.0340 C.ar      1 <1>         0.0000 
     28 C28        26.1220    2.9220    3.8830 C.ar      1 <1>         0.0000 
     29 C29        23.7360    3.5860    4.3980 C.3       1 <1>         0.0000 
     30 F30        23.5160    2.2890    4.2090 F         1 <1>         0.0000 
     31 F31        22.8570    4.2560    3.6580 F         1 <1>         0.0000 
     32 F32        23.5190    3.8670    5.6790 F         1 <1>         0.0000 
     33 H1         28.5918   -1.7139    3.1538 H         1 <1>         0.0000 
     34 H2         30.3159   -1.6299    2.6567 H         1 <1>         0.0000 
     35 H3         29.0588   -0.7937    1.6835 H         1 <1>         0.0000 
     36 H4         30.6489    1.8105    3.5249 H         1 <1>         0.0000 
     37 H5         30.9581   -0.6472    4.9648 H         1 <1>         0.0000 
     38 H6         29.2324   -0.8873    5.4017 H         1 <1>         0.0000 
     39 H7         30.7539   -0.9828    7.2132 H         1 <1>         0.0000 
     40 H8         30.2157   -1.2440    9.6145 H         1 <1>         0.0000 
     41 H9         27.5449    2.5047   10.6934 H         1 <1>         0.0000 
     42 H10        26.6878    4.4513    9.4315 H         1 <1>         0.0000 
     43 H11        27.2397    4.7092    7.0310 H         1 <1>         0.0000 
     44 H12        28.6495    3.0192    5.9015 H         1 <1>         0.0000 
     45 H13        29.3377    2.6060    3.3694 H         1 <1>         0.0000 
     46 H14        28.8733    4.7674    3.1894 H         1 <1>         0.0000 
     47 H15        27.2260    6.5871    3.4511 H         1 <1>         0.0000 
     48 H16        25.8123    1.8898    4.0003 H         1 <1>         0.0000 
@<TRIPOS>BOND
     1    1    2 1    
     2    2    3 1    
     3    2    4 1    
     4    2   18 1    
     5    4    5 1    
     6    5    6 1    
     7    6   17 ar   
     8    6    7 ar   
     9    7    8 ar   
    10    8    9 ar   
    11    9   10 1    
    12    9   12 ar   
    13   10   11 3    
    14   12   17 ar   
    15   12   13 ar   
    16   13   14 ar   
    17   14   15 ar   
    18   15   16 ar   
    19   16   17 ar   
    20   18   19 2    
    21   18   20 am   
    22   20   21 1    
    23   21   28 ar   
    24   21   22 ar   
    25   22   23 ar   
    26   23   24 ar   
    27   24   25 1    
    28   24   27 ar   
    29   25   26 3    
    30   27   28 ar   
    31   27   29 1    
    32   29   30 1    
    33   29   31 1    
    34   29   32 1    
    35    1   33 1    
    36    1   34 1    
    37    1   35 1    
    38    3   36 1    
    39    4   37 1    
    40    4   38 1    
    41    7   39 1    
    42    8   40 1    
    43   13   41 1    
    44   14   42 1    
    45   15   43 1    
    46   16   44 1    
    47   20   45 1    
    48   22   46 1    
    49   23   47 1    
    50   28   48 1    
@<TRIPOS>SUBSTRUCTURE
     1 ****        1 PERM              0 ****  ****    0 ROOT 
@<TRIPOS>SET
DONOR_HYDROGENS STATIC     ATOMS    <user>   **** ""
2 36 45
