# Supplementary material for: Three-Dimensional Biologically Relevant Spectrum (BRS-3D): Shape Similarity Profile Based on PDB Ligands as Molecular Descriptors
Source: Molecules. 2016 Nov 17;21(11):1554. doi: 10.3390/molecules21111554 (PMC6273508; doi:10.3390/molecules21111554)
Supplement: Supplementary file 2 [file molecules-21-01554-s002.zip › 203.mol2]

@<TRIPOS>MOLECULE
2rku_R78
    78    82     1
SMALL
NO_CHARGES
@<TRIPOS>ATOM
      1 C1         -42.8550  11.8550  12.8690 C.3            1 <1>                0.0000
      2 C2         -43.1500  13.3440  12.5470 C.3            1 <1>                0.0000
      3 C3         -43.0960  14.3700  13.7230 C.3            1 <1>                0.0000
      4 N4         -44.0660  13.8570  14.7150 N.pl3          1 <1>                0.0000
      5 C5         -45.5350  13.9590  14.5600 C.3            1 <1>                0.0000
      6 C6         -45.9180  15.1950  13.7660 C.3            1 <1>                0.0000
      7 C7         -47.3450  14.9390  13.3030 C.3            1 <1>                0.0000
      8 C8         -47.5600  13.4390  13.4150 C.3            1 <1>                0.0000
      9 C9         -46.3390  12.7770  14.0340 C.3            1 <1>                0.0000
     10 C10        -43.6260  13.2120  15.8720 C.ar           1 <1>                0.0000
     11 N11        -44.5370  12.6780  16.7250 N.ar           1 <1>                0.0000
     12 C12        -44.1150  12.0470  17.8240 C.ar           1 <1>                0.0000
     13 N13        -44.9550  11.5360  18.7390 N.pl3          1 <1>                0.0000
     14 C14        -46.3230  11.5110  18.7200 C.ar           1 <1>                0.0000
     15 C15        -47.1180  12.2960  17.8890 C.ar           1 <1>                0.0000
     16 C16        -48.5230  12.1720  17.9390 C.ar           1 <1>                0.0000
     17 C17        -49.0750  11.2810  18.8710 C.ar           1 <1>                0.0000
     18 C18        -48.2690  10.5240  19.7090 C.ar           1 <1>                0.0000
     19 C19        -46.8900  10.6250  19.6330 C.ar           1 <1>                0.0000
     20 O20        -46.0520   9.8690  20.4330 O.3            1 <1>                0.0000
     21 C21        -46.4850   8.7790  21.2670 C.3            1 <1>                0.0000
     22 C22        -50.5580  11.0550  19.0150 C.2            1 <1>                0.0000
     23 O23        -50.9800  10.6510  20.0970 O.2            1 <1>                0.0000
     24 N24        -51.3460  11.2340  17.9720 N.am           1 <1>                0.0000
     25 C25        -52.7790  10.9790  18.1120 C.3            1 <1>                0.0000
     26 C26        -53.4540  12.2600  17.6620 C.3            1 <1>                0.0000
     27 C27        -54.9580  12.0160  17.5680 C.3            1 <1>                0.0000
     28 N28        -55.2150  11.0440  16.4880 N.4            1 <1>                0.0000
     29 C30        -56.6790  10.8900  16.4050 C.3            1 <1>                0.0000
     30 C31        -54.5930   9.7410  16.8070 C.3            1 <1>                0.0000
     31 C32        -53.0940   9.8630  17.1200 C.3            1 <1>                0.0000
     32 N33        -42.7990  11.9460  18.0890 N.ar           1 <1>                0.0000
     33 C34        -41.8640  12.4240  17.2470 C.ar           1 <1>                0.0000
     34 C35        -42.2670  13.0880  16.1130 C.ar           1 <1>                0.0000
     35 N36        -41.2990  13.6610  15.2350 N.am           1 <1>                0.0000
     36 C37        -39.8810  13.5230  15.6240 C.3            1 <1>                0.0000
     37 C38        -41.6760  14.2910  14.1160 C.2            1 <1>                0.0000
     38 O39        -40.8350  14.8060  13.3360 O.2            1 <1>                0.0000
     39 H1         -42.9302  11.2588  11.9477 H              1 <1>                0.0000
     40 H2         -43.5857  11.4871  13.6044 H              1 <1>                0.0000
     41 H3         -41.8401  11.7635  13.2831 H              1 <1>                0.0000
     42 H4         -44.1611  13.3921  12.1165 H              1 <1>                0.0000
     43 H5         -42.4155  13.6684  11.7952 H              1 <1>                0.0000
     44 H6         -43.3640  15.3930  13.4203 H              1 <1>                0.0000
     45 H7         -45.9052  14.1160  15.5839 H              1 <1>                0.0000
     46 H8         -45.2485  15.3228  12.9026 H              1 <1>                0.0000
     47 H9         -45.8727  16.0920  14.4011 H              1 <1>                0.0000
     48 H10        -47.4730  15.2665  12.2607 H              1 <1>                0.0000
     49 H11        -48.0575  15.4761  13.9463 H              1 <1>                0.0000
     50 H12        -47.7305  13.0207  12.4120 H              1 <1>                0.0000
     51 H13        -48.4385  13.2443  14.0477 H              1 <1>                0.0000
     52 H14        -46.6285  12.1009  14.8520 H              1 <1>                0.0000
     53 H15        -45.7686  12.2160  13.2790 H              1 <1>                0.0000
     54 H16        -44.5111  11.1065  19.5633 H              1 <1>                0.0000
     55 H17        -46.6588  13.0008  17.2052 H              1 <1>                0.0000
     56 H18        -49.1575  12.7490  17.2760 H              1 <1>                0.0000
     57 H19        -48.7213   9.8497  20.4272 H              1 <1>                0.0000
     58 H20        -45.6181   8.3538  21.7940 H              1 <1>                0.0000
     59 H21        -46.9516   8.0027  20.6429 H              1 <1>                0.0000
     60 H22        -47.2161   9.1474  22.0017 H              1 <1>                0.0000
     61 H23        -50.9685  11.5398  17.0979 H              1 <1>                0.0000
     62 H24        -53.0630  10.7049  19.1388 H              1 <1>                0.0000
     63 H25        -53.0652  12.5565  16.6767 H              1 <1>                0.0000
     64 H26        -53.2539  13.0592  18.3908 H              1 <1>                0.0000
     65 H27        -55.4728  12.9620  17.3443 H              1 <1>                0.0000
     66 H28        -55.3278  11.6141  18.5228 H              1 <1>                0.0000
     67 H29        -54.8483  11.3884  15.6145 H              1 <1>                0.0000
     68 H30        -56.9276  10.1714  15.6102 H              1 <1>                0.0000
     69 H31        -57.1377  11.8632  16.1760 H              1 <1>                0.0000
     70 H32        -57.0640  10.5205  17.3669 H              1 <1>                0.0000
     71 H33        -54.7193   9.0697  15.9448 H              1 <1>                0.0000
     72 H34        -55.1021   9.3126  17.6830 H              1 <1>                0.0000
     73 H35        -52.7460   8.9094  17.5436 H              1 <1>                0.0000
     74 H36        -52.5559  10.0658  16.1823 H              1 <1>                0.0000
     75 H37        -40.8099  12.2875  17.4598 H              1 <1>                0.0000
     76 H38        -39.8133  12.9724  16.5738 H              1 <1>                0.0000
     77 H39        -39.4355  14.5213  15.7464 H              1 <1>                0.0000
     78 H40        -39.3380  12.9725  14.8416 H              1 <1>                0.0000
@<TRIPOS>BOND
    1    1    2 1     
    2    2    3 1     
    3    3   37 1     
    4    3    4 1     
    5    4    5 1     
    6    4   10 1     
    7    5    9 1     
    8    5    6 1     
    9    6    7 1     
   10    7    8 1     
   11    8    9 1     
   12   10   34 ar    
   13   10   11 ar    
   14   11   12 ar    
   15   12   13 1     
   16   12   32 ar    
   17   13   14 1     
   18   14   19 ar    
   19   14   15 ar    
   20   15   16 ar    
   21   16   17 ar    
   22   17   18 ar    
   23   17   22 1     
   24   18   19 ar    
   25   19   20 1     
   26   20   21 1     
   27   22   23 2     
   28   22   24 am    
   29   24   25 1     
   30   25   31 1     
   31   25   26 1     
   32   26   27 1     
   33   27   28 1     
   34   28   29 1     
   35   28   30 1     
   36   30   31 1     
   37   32   33 ar    
   38   33   34 ar    
   39   34   35 1     
   40   35   36 1     
   41   35   37 am    
   42   37   38 2     
   43    1   39 1     
   44    1   40 1     
   45    1   41 1     
   46    2   42 1     
   47    2   43 1     
   48    3   44 1     
   49    5   45 1     
   50    6   46 1     
   51    6   47 1     
   52    7   48 1     
   53    7   49 1     
   54    8   50 1     
   55    8   51 1     
   56    9   52 1     
   57    9   53 1     
   58   13   54 1     
   59   15   55 1     
   60   16   56 1     
   61   18   57 1     
   62   21   58 1     
   63   21   59 1     
   64   21   60 1     
   65   24   61 1     
   66   25   62 1     
   67   26   63 1     
   68   26   64 1     
   69   27   65 1     
   70   27   66 1     
   71   28   67 1     
   72   29   68 1     
   73   29   69 1     
   74   29   70 1     
   75   30   71 1     
   76   30   72 1     
   77   31   73 1     
   78   31   74 1     
   79   33   75 1     
   80   36   76 1     
   81   36   77 1     
   82   36   78 1     
@<TRIPOS>SUBSTRUCTURE
      1 ****           1
@<TRIPOS>SET
DONOR_HYDROGENS      STATIC     ATOMS    <user>   **** ""
3 54 61 67
ATOM$RED        STATIC     ATOMS    COLORGROUP SYSTEM
3 54 61 67
