# Supplementary material for: Three-Dimensional Biologically Relevant Spectrum (BRS-3D): Shape Similarity Profile Based on PDB Ligands as Molecular Descriptors
Source: Molecules. 2016 Nov 17;21(11):1554. doi: 10.3390/molecules21111554 (PMC6273508; doi:10.3390/molecules21111554)
Supplement: Supplementary file 2 [file molecules-21-01554-s002.zip › 204.mol2]

@<TRIPOS>MOLECULE
2uuk_897
    72    73     1
SMALL
NO_CHARGES
@<TRIPOS>ATOM
      1 C1           8.8930  21.6070  51.1840 C.3            1 <1>                0.0000
      2 C2           8.1380  21.2800  49.8560 C.3            1 <1>                0.0000
      3 C3           6.6640  21.1020  50.1990 C.3            1 <1>                0.0000
      4 O4           6.1120  20.4270  49.0280 O.3            1 <1>                0.0000
      5 C5           4.8020  20.0280  49.1480 C.ar           1 <1>                0.0000
      6 C6           3.9080  20.4880  50.0860 C.ar           1 <1>                0.0000
      7 C7           2.5430  20.0760  50.1330 C.ar           1 <1>                0.0000
      8 C8           1.6290  20.5900  51.1570 C.3            1 <1>                0.0000
      9 C9           2.1780  19.1420  49.1470 C.ar           1 <1>                0.0000
     10 C10          3.0020  18.6730  48.2100 C.ar           1 <1>                0.0000
     11 C11          4.3650  19.0860  48.1960 C.ar           1 <1>                0.0000
     12 C12          2.6100  17.6350  47.2090 C.2            1 <1>                0.0000
     13 O13          3.2160  16.5030  47.3280 O.2            1 <1>                0.0000
     14 N14          1.5650  17.8180  46.3810 N.am           1 <1>                0.0000
     15 C15          1.0850  16.6340  45.6280 C.3            1 <1>                0.0000
     16 C16          0.2940  15.7620  46.4550 C.3            1 <1>                0.0000
     17 C17         -0.1550  14.6060  45.7520 C.2            1 <1>                0.0000
     18 O18         -1.0490  14.6440  44.9570 O.2            1 <1>                0.0000
     19 N19          0.4610  13.4620  45.9180 N.am           1 <1>                0.0000
     20 C20          0.1210  12.1000  45.3820 C.3            1 <1>                0.0000
     21 C21         -1.3300  11.7750  45.7700 C.3            1 <1>                0.0000
     22 C22          0.2140  12.1520  43.8450 C.3            1 <1>                0.0000
     23 C23          1.1600  11.0730  46.0140 C.3            1 <1>                0.0000
     24 C24          1.0140  19.1500  46.0840 C.3            1 <1>                0.0000
     25 C25         -0.4870  19.2170  46.3490 C.3            1 <1>                0.0000
     26 C26          1.3720  19.5630  44.6390 C.3            1 <1>                0.0000
     27 N27          8.3190  22.3320  48.9040 N.pl3          1 <1>                0.0000
     28 C28          9.4340  22.4380  48.0950 C.ar           1 <1>                0.0000
     29 C29          9.4890  23.5560  47.2480 C.ar           1 <1>                0.0000
     30 C30         10.5580  23.8100  46.3980 C.ar           1 <1>                0.0000
     31 N31         11.5070  22.8390  46.4700 N.pl3          1 <1>                0.0000
     32 C33         11.5220  21.6940  47.1730 C.ar           1 <1>                0.0000
     33 C34         10.4850  21.4860  48.0910 C.ar           1 <1>                0.0000
     34 H1           8.7424  20.7879  51.9026 H              1 <1>                0.0000
     35 H2           8.5009  22.5433  51.6078 H              1 <1>                0.0000
     36 H3           9.9674  21.7199  50.9768 H              1 <1>                0.0000
     37 H4           8.5304  20.3446  49.4305 H              1 <1>                0.0000
     38 H5           6.1777  22.0762  50.3550 H              1 <1>                0.0000
     39 H6           6.5435  20.4835  51.1006 H              1 <1>                0.0000
     40 H7           4.2576  21.1986  50.8262 H              1 <1>                0.0000
     41 H8           0.6320  20.1478  51.0138 H              1 <1>                0.0000
     42 H9           1.5604  21.6845  51.0712 H              1 <1>                0.0000
     43 H10          2.0085  20.3234  52.1544 H              1 <1>                0.0000
     44 H11          1.1567  18.7786  49.1491 H              1 <1>                0.0000
     45 H12          5.0552  18.6819  47.4643 H              1 <1>                0.0000
     46 H13          1.9541  16.0754  45.2502 H              1 <1>                0.0000
     47 H14          0.4717  16.9749  44.7809 H              1 <1>                0.0000
     48 H15         -0.5833  16.3182  46.8170 H              1 <1>                0.0000
     49 H16          0.9031  15.4396  47.3123 H              1 <1>                0.0000
     50 H17          1.2819  13.5009  46.4877 H              1 <1>                0.0000
     51 H18         -1.5981  10.7798  45.3858 H              1 <1>                0.0000
     52 H19         -2.0032  12.5291  45.3363 H              1 <1>                0.0000
     53 H20         -1.4273  11.7834  46.8656 H              1 <1>                0.0000
     54 H21         -0.0314  11.1636  43.4292 H              1 <1>                0.0000
     55 H22          1.2359  12.4310  43.5487 H              1 <1>                0.0000
     56 H23         -0.4962  12.8984  43.4597 H              1 <1>                0.0000
     57 H24          0.9443  10.0594  45.6450 H              1 <1>                0.0000
     58 H25          1.0721  11.0904  47.1103 H              1 <1>                0.0000
     59 H26          2.1815  11.3593  45.7234 H              1 <1>                0.0000
     60 H27          1.4963  19.8685  46.7631 H              1 <1>                0.0000
     61 H28         -0.8560  20.2264  46.1147 H              1 <1>                0.0000
     62 H29         -0.6829  18.9916  47.4077 H              1 <1>                0.0000
     63 H30         -1.0044  18.4814  45.7157 H              1 <1>                0.0000
     64 H31          0.9554  20.5591  44.4285 H              1 <1>                0.0000
     65 H32          0.9496  18.8324  43.9335 H              1 <1>                0.0000
     66 H33          2.4658  19.5917  44.5261 H              1 <1>                0.0000
     67 H34          7.5816  23.0459  48.8172 H              1 <1>                0.0000
     68 H35          8.6591  24.2533  47.2576 H              1 <1>                0.0000
     69 H36         10.6273  24.6791  45.7538 H              1 <1>                0.0000
     70 H37         12.3454  23.0074  45.8959 H              1 <1>                0.0000
     71 H38         12.3069  20.9592  47.0348 H              1 <1>                0.0000
     72 H39         10.4857  20.6379  48.7661 H              1 <1>                0.0000
@<TRIPOS>BOND
    1    1    2 1     
    2    2    3 1     
    3    2   27 1     
    4    3    4 1     
    5    4    5 1     
    6    5   11 ar    
    7    5    6 ar    
    8    6    7 ar    
    9    7    8 1     
   10    7    9 ar    
   11    9   10 ar    
   12   10   11 ar    
   13   10   12 1     
   14   12   13 2     
   15   12   14 am    
   16   14   15 1     
   17   14   24 1     
   18   15   16 1     
   19   16   17 1     
   20   17   18 2     
   21   17   19 am    
   22   19   20 1     
   23   20   21 1     
   24   20   22 1     
   25   20   23 1     
   26   24   25 1     
   27   24   26 1     
   28   27   28 1     
   29   28   33 ar    
   30   28   29 ar    
   31   29   30 ar    
   32   30   31 ar    
   33   31   32 ar    
   34   32   33 ar    
   35    1   34 1     
   36    1   35 1     
   37    1   36 1     
   38    2   37 1     
   39    3   38 1     
   40    3   39 1     
   41    6   40 1     
   42    8   41 1     
   43    8   42 1     
   44    8   43 1     
   45    9   44 1     
   46   11   45 1     
   47   15   46 1     
   48   15   47 1     
   49   16   48 1     
   50   16   49 1     
   51   19   50 1     
   52   21   51 1     
   53   21   52 1     
   54   21   53 1     
   55   22   54 1     
   56   22   55 1     
   57   22   56 1     
   58   23   57 1     
   59   23   58 1     
   60   23   59 1     
   61   24   60 1     
   62   25   61 1     
   63   25   62 1     
   64   25   63 1     
   65   26   64 1     
   66   26   65 1     
   67   26   66 1     
   68   27   67 1     
   69   29   68 1     
   70   30   69 1     
   71   31   70 1     
   72   32   71 1     
   73   33   72 1     
@<TRIPOS>SUBSTRUCTURE
      1 ****           1
@<TRIPOS>SET
DONOR_HYDROGENS      STATIC     ATOMS    <user>   **** ""
3 50 67 70
ATOM$RED        STATIC     ATOMS    COLORGROUP SYSTEM
3 50 67 70
