# Supplementary material for: Three-Dimensional Biologically Relevant Spectrum (BRS-3D): Shape Similarity Profile Based on PDB Ligands as Molecular Descriptors
Source: Molecules. 2016 Nov 17;21(11):1554. doi: 10.3390/molecules21111554 (PMC6273508; doi:10.3390/molecules21111554)
Supplement: Supplementary file 2 [file molecules-21-01554-s002.zip › 205.mol2]

@<TRIPOS>MOLECULE
2uum_BLA
    75    78     1
SMALL
NO_CHARGES
@<TRIPOS>ATOM
      1 C1          92.5820  28.4370 138.0900 C.3            1 <1>                0.0000
      2 C2          93.3600  28.9500 136.9000 C.2            1 <1>                0.0000
      3 C3          92.8630  29.6810 135.6680 C.2            1 <1>                0.0000
      4 N4          93.8480  29.9740 134.7740 N.pl3          1 <1>                0.0000
      5 C6          94.8950  29.4470 135.4140 C.2            1 <1>                0.0000
      6 C7          94.7240  28.8230 136.6520 C.2            1 <1>                0.0000
      7 C8          95.8620  28.1850 137.4340 C.3            1 <1>                0.0000
      8 C9          95.3880  27.1060 138.3520 C.3            1 <1>                0.0000
      9 C10         95.3030  26.1120 137.2450 C.2            1 <1>                0.0000
     10 O11         96.4430  25.9270 136.7760 O.co2          1 <1>                0.0000
     11 O12         94.1810  25.6730 136.8270 O.co2          1 <1>                0.0000
     12 C13         96.2060  29.4810 134.7890 C.2            1 <1>                0.0000
     13 C14         96.5970  30.0450 133.5120 C.2            1 <1>                0.0000
     14 N15         95.7360  30.6950 132.6980 N.2            1 <1>                0.0000
     15 C16         96.5750  31.0790 131.6910 C.2            1 <1>                0.0000
     16 C17         97.9910  30.6570 131.8870 C.2            1 <1>                0.0000
     17 C18         98.0210  29.9910 133.1160 C.2            1 <1>                0.0000
     18 C19         99.1510  29.3250 133.9050 C.3            1 <1>                0.0000
     19 C20         99.7690  30.0750 135.0540 C.3            1 <1>                0.0000
     20 C21        100.6940  29.1470 135.8000 C.2            1 <1>                0.0000
     21 O22        100.3250  27.9440 135.7990 O.co2          1 <1>                0.0000
     22 O23        101.7130  29.6190 136.4200 O.co2          1 <1>                0.0000
     23 C24         99.1460  30.9410 130.9910 C.3            1 <1>                0.0000
     24 C25         95.9630  31.8390 130.5510 C.2            1 <1>                0.0000
     25 C26         96.5630  32.3060 129.4400 C.2            1 <1>                0.0000
     26 N27         97.8350  32.2230 129.2820 N.am           1 <1>                0.0000
     27 C28         98.2210  32.7750 128.1830 C.2            1 <1>                0.0000
     28 O29         99.3650  32.7630 127.8460 O.2            1 <1>                0.0000
     29 C30         97.1260  33.3590 127.3850 C.2            1 <1>                0.0000
     30 C31         95.9910  33.1680 128.3690 C.2            1 <1>                0.0000
     31 C32         94.5520  33.0400 127.9040 C.2            1 <1>                0.0000
     32 C33         94.0300  34.3390 127.3630 C.2            1 <1>                0.0000
     33 C34         97.4890  34.7890 127.0120 C.3            1 <1>                0.0000
     34 C35         91.4810  30.1440 135.2900 C.2            1 <1>                0.0000
     35 C36         90.2140  29.9650 136.0480 C.2            1 <1>                0.0000
     36 N37         90.2570  29.2720 137.1800 N.am           1 <1>                0.0000
     37 C38         88.9690  29.3050 137.5240 C.2            1 <1>                0.0000
     38 O39         88.5440  28.7550 138.5690 O.2            1 <1>                0.0000
     39 C40         88.1150  29.9730 136.7240 C.2            1 <1>                0.0000
     40 C41         88.9410  30.4060 135.7110 C.2            1 <1>                0.0000
     41 C42         88.5520  31.1580 134.4890 C.3            1 <1>                0.0000
     42 C43         86.6470  30.1240 136.9440 C.2            1 <1>                0.0000
     43 C44         86.0450  28.8320 136.4730 C.2            1 <1>                0.0000
     44 H1          93.2715  27.9547 138.7985 H              1 <1>                0.0000
     45 H2          91.8336  27.7055 137.7511 H              1 <1>                0.0000
     46 H3          92.0748  29.2774 138.5865 H              1 <1>                0.0000
     47 H4          93.7994  30.4607 133.8675 H              1 <1>                0.0000
     48 H5          96.3600  28.9631 138.0311 H              1 <1>                0.0000
     49 H6          96.5807  27.7527 136.7223 H              1 <1>                0.0000
     50 H7          94.4176  27.3240 138.8220 H              1 <1>                0.0000
     51 H8          96.1193  26.8372 139.1284 H              1 <1>                0.0000
     52 H9          97.0086  29.0172 135.3606 H              1 <1>                0.0000
     53 H10         99.9581  29.1041 133.1910 H              1 <1>                0.0000
     54 H11         98.7519  28.3834 134.3101 H              1 <1>                0.0000
     55 H12         98.9783  30.4312 135.7307 H              1 <1>                0.0000
     56 H13        100.3383  30.9346 134.6707 H              1 <1>                0.0000
     57 H14         98.7943  31.4807 130.0994 H              1 <1>                0.0000
     58 H15         99.6145  29.9939 130.6852 H              1 <1>                0.0000
     59 H16         99.8824  31.5583 131.5264 H              1 <1>                0.0000
     60 H17         94.8956  32.0386 130.6330 H              1 <1>                0.0000
     61 H18         98.4523  31.7826 129.9339 H              1 <1>                0.0000
     62 H19         93.9708  32.1205 127.9563 H              1 <1>                0.0000
     63 H20         93.0087  34.4025 126.9903 H              1 <1>                0.0000
     64 H21         94.6725  35.2180 127.3432 H              1 <1>                0.0000
     65 H22         98.3232  34.7804 126.2951 H              1 <1>                0.0000
     66 H23         97.7884  35.3391 127.9163 H              1 <1>                0.0000
     67 H24         96.6179  35.2811 126.5549 H              1 <1>                0.0000
     68 H25         91.3990  30.6763 134.3435 H              1 <1>                0.0000
     69 H26         91.0344  28.8463 137.6430 H              1 <1>                0.0000
     70 H27         89.4460  31.3533 133.8785 H              1 <1>                0.0000
     71 H28         88.0896  32.1133 134.7780 H              1 <1>                0.0000
     72 H29         87.8327  30.5639 133.9062 H              1 <1>                0.0000
     73 H30         86.1248  30.9857 137.3572 H              1 <1>                0.0000
     74 H31         84.9677  28.6819 136.5263 H              1 <1>                0.0000
     75 H32         86.6856  28.0449 136.0780 H              1 <1>                0.0000
@<TRIPOS>BOND
    1    1    2 1     
    2    2    6 1     
    3    2    3 2     
    4    3    4 1     
    5    3   34 1     
    6    4    5 1     
    7    5    6 2     
    8    5   12 1     
    9    6    7 1     
   10    7    8 1     
   11    8    9 1     
   12    9   10 ar    
   13    9   11 ar    
   14   12   13 2     
   15   13   17 1     
   16   13   14 1     
   17   14   15 2     
   18   15   16 1     
   19   15   24 1     
   20   16   17 2     
   21   16   23 1     
   22   17   18 1     
   23   18   19 1     
   24   19   20 1     
   25   20   21 ar    
   26   20   22 ar    
   27   24   25 2     
   28   25   30 1     
   29   25   26 1     
   30   26   27 am    
   31   27   28 2     
   32   27   29 1     
   33   29   30 2     
   34   29   33 1     
   35   30   31 1     
   36   31   32 2     
   37   34   35 2     
   38   35   40 1     
   39   35   36 1     
   40   36   37 am    
   41   37   38 2     
   42   37   39 1     
   43   39   40 2     
   44   39   42 1     
   45   40   41 1     
   46   42   43 2     
   47    1   44 1     
   48    1   45 1     
   49    1   46 1     
   50    4   47 1     
   51    7   48 1     
   52    7   49 1     
   53    8   50 1     
   54    8   51 1     
   55   12   52 1     
   56   18   53 1     
   57   18   54 1     
   58   19   55 1     
   59   19   56 1     
   60   23   57 1     
   61   23   58 1     
   62   23   59 1     
   63   24   60 1     
   64   26   61 1     
   65   31   62 1     
   66   32   63 1     
   67   32   64 1     
   68   33   65 1     
   69   33   66 1     
   70   33   67 1     
   71   34   68 1     
   72   36   69 1     
   73   41   70 1     
   74   41   71 1     
   75   41   72 1     
   76   42   73 1     
   77   43   74 1     
   78   43   75 1     
@<TRIPOS>SUBSTRUCTURE
      1 ****           1
@<TRIPOS>SET
DONOR_HYDROGENS      STATIC     ATOMS    <user>   **** ""
3 47 61 69
ATOM$RED        STATIC     ATOMS    COLORGROUP SYSTEM
3 47 61 69
